# Supplementary material for: Bovine Endometrium Drives and Responds to Divergence of In Vitro Produced Conceptus Biochemistry
Source: FASEB J. 2025 Aug 19;39(16):e70951. doi: 10.1096/fj.202501962R (PMC12363384; doi:10.1096/fj.202501962R)
Supplement: Supplementary file 1 — Data S1: fsb270951‐sup‐0001‐DataS1.xlsx. [file FSB2-39-e70951-s001.xlsx]

## Sheet: DS5
Dataset S1. Comprehensive list of cyclic and pregnant animal UFF as well as cyclic uteri (capitilized letters) used to make explants (roman numberals) and conceptuses (numbers) used to make conceptus sections (small letters) and their culture combinations during the tissue culture study.
Uterine Flush Fluid (UFF)				Endometrial Monoculture					IVD Conceptus Monoculture					Endometrial-IVD Conceptus Co-culture
Non-bred Heifer	Status	UFF LC-MS/MS		Non-bred Heifer	Uteri.Explant	Endo Explant RNA-Seq	Media LC-MS/MS		Bred Heifer	Conceptus.Section	Conc Section RNA-Seq	Media LC-MS/MS		Non-bred Heifer	Bred Heifer	Endo-Conc Co-culture	Endo Explant RNA-Seq	Conc Section RNA-Seq	Media LC-MS/MS
14	Cyclic 1	✓		15	A.i	✓	✓		5	1.a	✓			45	10	C.ii + 9.b	✓		✓
17	Cyclic 3	✓		17	B.i	✓	✓		8	2.a	✓	✓		19	22	E.ii + 3.b	✓	✓	✓
19	Cyclic 2	✓		45	C.i	✓	✓		22	3.a	✓	✓		14	26	G.ii + 4.b	✓	✓	✓
38	Cyclic 4	✓		53	D.i	✓			26	4.a	✓	✓		39	8	H.ii + 2.b	✓		✓
		n=4		19	E.i	✓	✓		47	5.a	✓			39	26	H.iii + 4.b	✓	✓	✓
				54	F.i	✓			50	6.a	✓	✓		69	71	K.ii + 9.c	✓		✓
Bred Heifer	Status	UFF LC-MS/MS		14	G.i	✓	✓		66	7.a	✓	✓		70	71	L.ii + 8.b	✓	✓	✓
10	Pregnant-AI/IVD1	✓		39	H.i	✓	✓		71	8.a	✓	✓		38	50	M.ii + 6.b	✓	✓	✓
22	Pregnant-AI/IVD2	✓		16	I.i	✓			10	9.a		✓		38	66	M.iii + 7.b	✓	✓	✓
71	Pregnant-AI/IVD3	✓		56	J.i	✓					n=8	n=7		53	10	D.ii + 9.d	✓
66	Pregnant-AI/IVD4	✓		69	K.i	✓	✓							19	47	E.iii + 5.b	✓	✓
		n=4		70	L.i	✓	✓		IVP Conceptus Monoculture					54	47	F.ii + 5.c	✓	✓
				38	M.i	✓	✓		ET Heifer	Conceptus.Section	Conc Section RNA-Seq	Media LC-MS/MS		14	8	G.iii + 2.c	✓	✓	✓
ET Heifer	Status	UFF LC-MS/MS				n=13	n=9		28	10.a		✓		16	5	I.ii + 1.b	✓
18	Pregnant-ET/IVP1	✓							18	11.a		✓		56	5	J.ii + 1.c	✓
23	Pregnant-ET/IVP2	✓							24	12.a	✓	✓					n=15	n=9	n=10
24	Pregnant-ET/IVP3	✓							23	13.a	✓	✓
62	Pregnant-ET/IVP4	✓							62	14.a	✓	✓
37	Pregnant-ET/IVP5	✓							62	15.a	✓	✓		Endometrial-IVP Conceptus Co-culture
		n=5							37	16.a	✓	✓		Non-bred Heifer	ET Heifer	Endo-Conc Co-culture	Endo Explant RNA-Seq	Conc Section RNA-Seq	Media LC-MS/MS
											n=5	n=7		15	28	A.ii + 10.b	✓		✓
														17	28	B.ii + 10.c	✓
Control Media (Control Med) Samples														17	18	B.iii + 11.b	✓		✓
Control 1														14	24	G.iv + 12.b	✓	✓	✓
Control 2														14	23	G.v + 13.b	✓	✓	✓
Control 3														39	24	H.iv + 12.c	✓	✓	✓
Control 4														39	23	H.v + 13.c	✓	✓	✓
Control 5														69	62	K.iii + 14.b	✓	✓
Control 6														69	62	K.iv + 15.b	✓	✓	✓
Control 7														70	62	L.iii + 14.c	✓		✓
n=7														70	62	L.iv + 15.c	✓	✓
														38	37	M.iv + 16.b	✓		✓
														15	18	A.iii + 11.b			✓
																	n=12	n=7	n=10
