# Supplementary material for: Bovine Endometrium Drives and Responds to Divergence of In Vitro Produced Conceptus Biochemistry
Source: FASEB J. 2025 Aug 19;39(16):e70951. doi: 10.1096/fj.202501962R (PMC12363384; doi:10.1096/fj.202501962R)
Supplement: Supplementary file 2 — Data S2: fsb270951‐sup‐0002‐DataS2.xlsx. [file FSB2-39-e70951-s008.xlsx]

## Sheet: DS2.1
Dataset S2.1. Mono-cultured endometrium (Endo) gene transcript FPKM values.
Ensembel Gene ID	Ensembel Transcript ID	Gene Name	A.i	B.i	C.i	D.i	E.i	F.i	G.i	H.i	I.i	J.i	K.i	L.i	M.i	Mean FPKM
ENSBTAG00000025441	ENSBTAT00000017500	HSPA1A	892.382	848.383	620.264	1036.39	102.946	133.589	216.792	176.336	683.168	325.572	113.856	81.5636	176.285	415.963
ENSBTAG00000004556	ENSBTAT00000042889	SLC2A3	360.595	194.586	452.95	265.397	543.353	620.884	395.2	263.611	405.362	321.061	416.778	272.985	342.733	373.499
ENSBTAG00000007662	ENSBTAT00000057533	HSPA5	418.374	192.82	269.797	215.931	316.459	231.859	428.3	305.727	647.407	393.345	155.78	220.552	352.631	319.152
ENSBTAG00000014534	ENSBTAT00000087016	EEF1A1	355.17	311.831	344.667	323.075	341.943	352.174	294.292	251.308	273.003	257.57	310.925	228.394	253.735	299.853
ENSBTAG00000006270	ENSBTAT00000079542	HSP90AA1	301.804	471.147	279.093	374.577	105.019	110.626	193.479	135.141	560.783	165.424	98.6989	71.4772	162.097	233.028
ENSBTAG00000003362	ENSBTAT00000004364	HSP90B1	191.747	134.034	156.178	139.801	181.409	110.62	217.525	177.204	445.598	213.101	101.8	132.005	177.388	182.955
ENSBTAG00000013162	ENSBTAT00000017497	HSPA8	305.04	350.349	167.016	452.788	53.9206	43.9056	113.29	81.3764	423.293	108.951	46.4517	46.9842	79.1059	174.806
ENSBTAG00000043561	ENSBTAT00000060569	COX1	211.082	267.627	106.052	100.603	97.162	189.192	157.982	119.239	108.89	137.725	174.133	265.371	156.498	160.889
ENSBTAG00000014731	ENSBTAT00000037753	GAPDH	129.454	109.304	226.121	111.276	153.494	160.808	168.909	127.289	92.1763	182.558	154.092	186.847	159.522	150.912
ENSBTAG00000003505	ENSBTAT00000004562	DCN	198.783	66.5491	113.719	144.06	133.771	115.541	139.958	85.692	186.526	86.7169	144.476	117.565	154.547	129.839
ENSBTAG00000006189	ENSBTAT00000008132	ACTG1	249.737	214.84	119.484	153.639	87.901	68.3513	117.962	94.3769	106.422	130.996	61.8557	106.156	121.015	125.595
ENSBTAG00000010156	ENSBTAT00000013402	TPT1	134.127	125.824	165.964	141.348	121.666	130.357	100.568	96.217	105.988	103.54	118.89	125.148	108.12	121.366
ENSBTAG00000004258	ENSBTAT00000005581	EEF2	117.338	106.984	116.306	93.6731	121.24	126.123	110.989	103.664	126.57	114.009	127.937	103.758	108.497	113.622
ENSBTAG00000000711	ENSBTAT00000000950	NDRG1	153.669	61.888	174.672	90.4481	133.832	180.117	82.6889	146.799	104.536	84.7029	102.901	68.5601	63.2734	111.391
ENSBTAG00000000778	ENSBTAT00000081693	HSP90AB1	119.469	121.814	110.117	111.949	93.0241	93.7815	91.4657	77.1184	161.353	87.5119	99.7042	77.8423	84.9233	102.313
ENSBTAG00000003994	ENSBTAT00000053426	IGFBP3	23.979	96.4646	95.072	35.3015	94.5455	132.383	165.216	152.803	29.3736	133.704	153.265	84.6179	81.5238	98.3268
ENSBTAG00000026199	ENSBTAT00000036888	ACTB	146.672	141.728	82.6752	105.08	65.6452	54.7253	89.9736	91.2557	67.2071	104.902	58.4194	78.7957	94.8696	90.9191
ENSBTAG00000043560	ENSBTAT00000060566	COX3	92.3674	89.9036	75.5798	77.9774	64.6744	111.603	110.066	81.7042	52.5722	84.9966	98.0343	158.832	81.4012	90.7471
ENSBTAG00000025434	ENSBTAT00000035742	ZFP36L1	106.211	62.563	129.832	69.7779	106.683	140.024	67.8658	44.2992	145.875	52.4491	102.204	53.2169	80.6514	89.358
ENSBTAG00000000163	ENSBTAT00000000187	DDIT4	82.7478	66.4226	140.929	61.0319	132.531	111.967	79.7095	17.2151	101.152	75.7416	86.5561	49.6941	97.2314	84.8408
ENSBTAG00000046358	ENSBTAT00000064237	PABPC1	68.2573	62.1578	89.567	59.9279	95.2167	102.489	71.9551	74.5566	94.6778	76.4143	110.11	66.9174	81.5987	81.0651
ENSBTAG00000006045	ENSBTAT00000007943	P4HB	83.4905	63.775	115.477	79.1533	67.0585	65.8197	86.9212	75.1649	82.2991	92.9696	51.2375	76.6456	78.1158	78.3175
ENSBTAG00000005012	ENSBTAT00000006600	HSPH1	104.099	95.848	152.665	123.559	22.3565	22.2653	61.5235	30.2037	281.05	48.6564	17.4534	11.9248	36.7822	77.5683
ENSBTAG00000021466	ENSBTAT00000028617	COL3A1	218.069	28.655	32.1942	101.87	53.168	57.969	28.0808	16.5461	261.335	18.6409	95.0822	36.8662	51.4145	76.9147
ENSBTAG00000003553	ENSBTAT00000004621	ZFP36L2	84.0521	40.698	109.355	41.7309	70.5395	146.725	56.4095	28.2198	154.234	39.5003	113.444	49.031	57.8677	76.2928
ENSBTAG00000043584	ENSBTAT00000060539	ATP6	102.308	57.5992	59.4369	86.5631	61.1424	91.8044	85.3107	67.3938	59.7333	69.9399	76.3503	112.134	60.2856	76.154
ENSBTAG00000014465	ENSBTAT00000019232	SERPINE1	34.5194	30.5556	115.346	94.8467	72.0789	75.694	92.9747	47.8209	154.551	47.9603	59.7951	63.9374	58.5124	72.9686
ENSBTAG00000043570	ENSBTAT00000060540		155.322	86.9506	34.1807	75.8472	46.6304	46.5482	44.3172	68.1432	128.011	52.7276	47.8057	73.2004	68.8813	71.4281
ENSBTAG00000013411	ENSBTAT00000017839	ENO1	32.1374	53.8874	92.9371	58.8153	84.8905	69.9683	85.6275	79.3128	38.8724	96.9759	72.9574	74.6611	78.0566	70.7
ENSBTAG00000001601	ENSBTAT00000047412	PKM	40.6752	49.3489	84.9807	42.5857	80.7097	79.6558	78.1947	76.3017	53.6767	86.8767	86.8278	69.4119	82.6878	70.1487
ENSBTAG00000005574	ENSBTAT00000007324	CLU	60.743	96.4685	86.981	140.313	77.7594	48.806	70.3907	53.5983	57.0171	58.2604	26.9069	52.1952	72.2561	69.3612
ENSBTAG00000009908	ENSBTAT00000013079	RPS3A	83.9388	61.4159	90.4541	77.7105	70.9441	68.6657	60.6505	62.0477	64.1788	61.6615	68.9859	66.8118	54.4132	68.606
ENSBTAG00000015127	ENSBTAT00000020125	SDC4	43.4036	32.3343	94.1009	55.3885	122.922	79.9949	56.5916	54.8014	75.12	59.8336	77.405	48.3088	82.9938	67.9383
ENSBTAG00000005211	ENSBTAT00000006866	RPL4	74.7699	57.4487	74.133	79.9144	66.6172	71.6895	62.9309	56.3349	63.6019	66.999	64.6663	64.9138	64.2864	66.7928
ENSBTAG00000016874	ENSBTAT00000036270	DNAJB1	210.665	83.2998	117.198	110.843	20.6306	25.5757	38.6997	25.1865	131.092	46.2355	18.1211	12.7629	25.6647	66.6133
ENSBTAG00000017389	ENSBTAT00000055086	RPLP0	91.3414	61.8147	84.8549	78.9754	63.4935	57.6576	55.0044	56.1846	58.8783	57.7008	62.5451	61.8294	54.6191	64.9922
ENSBTAG00000002549	ENSBTAT00000003305	PTMA	85.6007	52.7319	79.5047	62.4711	68.2002	70.9399	50.9127	54.0916	72.2081	58.1447	57.0279	65.7092	60.1177	64.4354
ENSBTAG00000021048	ENSBTAT00000028036	ADM	66.711	26.2829	114.597	31.8589	49.2792	91.7106	57.9914	30.1841	73.5564	54.3515	110.587	45.9712	78.4563	63.9644
ENSBTAG00000009535	ENSBTAT00000076051	RPS2	86.6971	64.2192	82.9374	79.4105	57.3892	58.7193	55.9818	53.708	57.8846	52.9731	59.8033	66.3783	53.2987	63.8
ENSBTAG00000017246	ENSBTAT00000022919	UBB	128.558	105.309	75.4061	131.717	21.8053	23.1312	47.5943	38.7377	95.8666	46.4688	23.258	25.9396	44.5563	62.1806
ENSBTAG00000039035	ENSBTAT00000057500	HSPA6	140.566	87.5335	76.5813	175.728	7.83772	11.853	33.8016	25.9749	151.039	47.0117	10.842	7.50487	23.9809	61.558
ENSBTAG00000009863	ENSBTAT00000013008	BHLHE40	130.607	40.0839	72.6413	61.2793	69.0429	74.6308	52.5746	28.1509	74.1884	43.0287	52.6297	41.5436	47.9751	60.6443
ENSBTAG00000001027	ENSBTAT00000083385	SERPINH1	64.617	36.19	68.0366	96.8525	31.4522	29.8369	41.21	29.6941	199.003	44.5136	35.3612	41.2976	40.6798	58.3649
ENSBTAG00000043556	ENSBTAT00000060549	COX2	112.709	51.5212	43.7811	72.4193	30.482	64.6529	53.8018	43.3322	69.4613	43.0749	53.9194	77.6854	35.7456	57.8913
ENSBTAG00000007454	ENSBTAT00000085658	RPL10	65.8776	51.2865	85.7515	76.0203	57.5874	57.6771	51.1526	46.8794	53.6495	50.4705	52.0302	52.2476	47.0877	57.5168
ENSBTAG00000012697	ENSBTAT00000032937	PGAM1	35.6595	38.6716	76.0265	46.0728	67.7763	67.0712	57.1442	47.949	52.12	55.8806	65.8085	59.1397	64.0624	56.414
ENSBTAG00000009844	ENSBTAT00000012977	CCN1	161.729	9.04133	97.9234	94.6572	22.4492	48.6694	42.8876	20.599	79.1865	29.2946	28.383	32.034	56.3988	55.6349
ENSBTAG00000011184	ENSBTAT00000067393	FTH1	95.7819	44.9071	94.4712	89.3574	51.4533	49.993	38.0829	34.6593	51.348	42.5752	41.2781	42.5243	41.1187	55.1962
ENSBTAG00000010069	ENSBTAT00000013284	EGR1	112.929	19.6454	76.0499	88.4032	30.2185	29.7288	36.9952	61.3407	113.887	26.3821	34.5019	50.3955	25.0525	54.2715
ENSBTAG00000012849	ENSBTAT00000035335	COL4A1	52.7926	46.2597	53.1762	24.301	49.3172	62.6608	57.049	61.752	73.6839	55.7954	67.6438	35.4388	64.1783	54.1576
ENSBTAG00000006609	ENSBTAT00000008675	ERRFI1	54.1406	28.0091	71.516	33.8361	57.782	88.5179	57.2906	43.2014	88.5529	34.1801	54.4067	46.6655	41.5274	53.8174
ENSBTAG00000001687	ENSBTAT00000002200	STC1	46.3609	40.1611	45.3746	20.8852	78.7271	80.8135	72.3618	59.9602	55.5455	60.0289	71.5278	35.6175	29.4905	53.6042
ENSBTAG00000043558	ENSBTAT00000060571	ND1	64.6316	44.1951	44.3321	66.1982	31.5125	54.5197	50.3071	57.8852	53.6885	52.9097	43.9884	91.1972	41.4405	53.6004
ENSBTAG00000015114	ENSBTAT00000020111	CALR	64.2586	41.4755	66.167	51.0923	48.2836	40.9973	53.58	50.3963	90.2336	59.0503	27.7467	48.1229	54.8648	53.5591
ENSBTAG00000038488	ENSBTAT00000024387	TMSB4X	105.333	31.8194	68.8914	68.6391	50.36	46.7065	42.6507	40.6429	74.194	35.5036	48.9951	33.1788	39.6257	52.8108
ENSBTAG00000015285	ENSBTAT00000083616	RPS8	65.7328	50.2503	70.1437	68.1316	49.1239	49.7184	44.8786	40.9289	47.4807	48.9471	43.4472	49.0971	47.0496	51.9177
ENSBTAG00000004553	ENSBTAT00000005982	TPM4	48.0689	37.8176	57.2344	43.2334	57.703	38.9714	61.2942	54.765	41.4311	46.5454	32.7025	48.9992	96.9615	51.2098
ENSBTAG00000015844	ENSBTAT00000021062	TFPI2	40.994	17.713	55.6264	49.3027	74.0901	89.0889	54.2534	37.9943	53.2272	25.0605	56.3625	38.7293	68.2516	50.8226
ENSBTAG00000000894	ENSBTAT00000001187	PGK1	30.1704	35.4896	58.9277	29.6629	68.1455	51.6407	59.0488	62.6924	37.2538	64.4477	56.5332	50.6962	54.9197	50.7406
ENSBTAG00000018320	ENSBTAT00000024376	RPLP1	59.2874	45.2955	65.9876	63.3863	49.4346	53.8489	46.1524	40.3499	40.8848	45.6617	44.4277	53.0103	45.3429	50.2361
ENSBTAG00000005339	ENSBTAT00000065013	VEGFA	44.5153	30.931	52.2058	29.7592	69.1952	55.7795	53.5228	45.3302	66.0811	53.6778	45.0572	44.6515	52.5531	49.4815
ENSBTAG00000019648	ENSBTAT00000026183	RACK1	66.1544	43.8527	63.3599	59.8273	45.5664	47.832	43.6806	38.9157	49.1482	45.7236	47.9464	46.0816	41.9319	49.2324
ENSBTAG00000001246	ENSBTAT00000068959	ATP1A1	76.6462	32.4121	70.3004	34.7336	53.7876	73.8497	34.7311	33.0769	50.9257	31.2706	51.0272	35.98	36.6602	47.3386
ENSBTAG00000005620	ENSBTAT00000003962	RPS3	48.9606	39.7707	67.0408	59.7853	46.4222	48.3055	43.5936	38.2776	39.0954	44.5872	49.4576	46.1117	41.6282	47.1566
ENSBTAG00000011969	ENSBTAT00000044397	HSPB1	82.4217	53.3447	78.0111	126.741	14.4281	21.3559	29.204	17.7285	86.1016	34.6453	12.806	14.6992	25.5222	45.9238
ENSBTAG00000002006	ENSBTAT00000002600	THBS1	21.436	16.4421	30.7423	19.1024	48.196	53.7739	64.8665	53.957	77.9853	50.2275	64.6296	31.6956	56.7822	45.372
ENSBTAG00000001648	ENSBTAT00000002160	RPL21	49.3247	38.1282	60.6822	55.0967	49.8386	46.738	41.2456	37.8972	38.6592	38.8849	43.5752	44.482	39.9771	44.9638
ENSBTAG00000001553	ENSBTAT00000013110	HNRNPA1	48.7656	35.9552	45.2691	38.9256	49.0916	50.5377	46.3992	37.6302	45.8558	45.2705	49.0295	40.5459	49.1373	44.801
ENSBTAG00000011802	ENSBTAT00000015668	COL6A1	114.672	21.5648	72.6868	31.8223	21.1838	47.2775	24.8014	14.3744	114.511	12.6368	49.8266	20.569	29.636	44.274
ENSBTAG00000011559	ENSBTAT00000015358	RPL7A	43.6253	34.7316	57.1194	49.9157	45.416	42.1505	40.8715	39.893	36.9834	46.4135	48.129	46.5665	39.872	43.976
ENSBTAG00000013863	ENSBTAT00000018411	DUSP1	107.317	17.0412	61.3172	44.8048	44.0643	67.3203	23.915	17.4278	75.3318	15.8628	40.2055	30.172	25.4564	43.8644
ENSBTAG00000009757	ENSBTAT00000077833	RPSA	52.261	40.3705	60.2482	54.1419	42.8045	43.8973	40.8108	32.3346	36.4051	42.9308	36.719	44.1234	40.163	43.6315
ENSBTAG00000043577	ENSBTAT00000060552	ND4	52.7424	39.3927	34.7304	40.5738	29.4503	47.3136	46.5865	44.4376	32.8834	43.3935	45.8895	70.6763	37.9347	43.5388
ENSBTAG00000020308	ENSBTAT00000085575	EIF4G2	45.0938	32.1222	45.8661	34.8975	57.4172	48.5674	39.0912	45.2358	75.7423	31.1265	44.799	28.257	37.6896	43.5312
ENSBTAG00000018423	ENSBTAT00000068915	DDX5	43.1098	37.9006	34.7967	42.445	53.8348	49.7799	37.8431	53.8903	54.6271	35.5534	41.9203	39.8018	38.5185	43.3862
ENSBTAG00000017363	ENSBTAT00000023087	SAT1	86.1558	53.5716	56.1319	74.0059	36.9885	34.7718	29.218	21.9979	65.7912	26.9087	25.2827	22.2801	27.7198	43.1403
ENSBTAG00000020139	ENSBTAT00000026826	RPL7	47.5317	36.9707	51.2252	52.8739	45.4403	45.6201	40.3073	37.2645	36.2225	40.0173	43.8304	41.5955	38.5438	42.8802
ENSBTAG00000013472	ENSBTAT00000033863	COL1A2	100.791	20.4774	21.9797	79.2551	20.722	30.9909	26.3775	12.7416	117.359	14.4297	45.6283	37.2844	28.5529	42.8145
ENSBTAG00000018800	ENSBTAT00000025024	RPS4X	47.7712	31.9271	55.4817	52.3743	47.0748	49.1714	40.9795	35.6539	37.6509	35.3768	41.68	38.5975	39.2623	42.5386
ENSBTAG00000002026	ENSBTAT00000002626	RPL5	44.6367	34.6201	52.0864	49.7737	44.6509	44.9935	41.9265	36.8255	36.1528	39.515	45.2421	40.647	39.7211	42.3686
ENSBTAG00000014835	ENSBTAT00000019758	SPARC	165.551	21.2451	21.9392	40.8108	12.599	25.3221	27.3712	22.7278	124.367	14.5783	31.0581	19.3078	17.0997	41.8444
ENSBTAG00000005296	ENSBTAT00000005007	RPL13A	43.694	32.6598	52.5918	46.6541	42.0407	42.2946	38.1348	35.5351	38.0502	40.9061	43.284	40.9581	37.9214	41.1327
ENSBTAG00000003228	ENSBTAT00000073065	RPL3	40.2836	35.1881	52.6139	42.6205	43.1326	41.2967	39.0334	37.4934	31.6696	41.6868	40.2362	43.9632	37.9184	40.549
ENSBTAG00000013103	ENSBTAT00000017420	COL1A1	99.3404	16.3053	19.1314	63.0225	11.1025	26.7478	20.1198	10.8522	140.606	15.5447	42.3304	34.2935	24.5448	40.3032
ENSBTAG00000001360	ENSBTAT00000001791	RPS12	44.4943	30.8805	58.6661	48.8488	43.0363	43.4306	36.0312	33.3705	33.7468	32.8737	39.1815	40.2802	37.794	40.2026
ENSBTAG00000013924	ENSBTAT00000018491	RPS11	49.8013	36.3663	55.3927	52.0196	38.8996	40.5006	35.0246	33.428	36.2887	35.768	36.8178	38.4193	32.078	40.0619
ENSBTAG00000004796	ENSBTAT00000006297	GRP	0.749244	43.4909	144.637	66.8106	57.4955	13.136	14.1399	9.61009	1.65421	14.5032	6.04485	113.557	33.4237	39.9425
ENSBTAG00000014518	ENSBTAT00000019298	RPL9	38.8676	32.6624	50.3899	48.4978	45.4564	43.7067	37.1633	35.9752	34.4352	33.5515	40.6598	38.3581	36.4163	39.7031
ENSBTAG00000015910	ENSBTAT00000056716	ITGB1	27.6719	25.5956	30.5762	21.1917	41.3626	42.6195	49.7428	42.5888	54.4571	41.7102	50.269	33.708	52.9226	39.5704
ENSBTAG00000008573	ENSBTAT00000066266	ZFP36	83.3109	14.9292	57.1719	41.4323	50.2855	57.6126	23.5503	16.5401	59.9576	23.1844	36.6576	22.074	25.7347	39.4185
ENSBTAG00000012927	ENSBTAT00000067155	ALDOA	28.6307	35.0026	56.4263	34.658	43.797	37.7889	37.9539	38.5912	25.62	50.4898	37.6396	43.7079	41.1936	39.3461
ENSBTAG00000010402	ENSBTAT00000013737	MYH9	31.2571	34.6181	43.5966	23.7417	53.3308	42.5655	47.7798	50.3783	32.5274	42.6051	38.6434	30.2043	39.3244	39.2748
ENSBTAG00000005349	ENSBTAT00000007036	RPL27A	45.8236	31.5529	54.7217	46.9563	41.8673	42.8213	35.0719	31.4322	34.8164	34.3424	36.2579	39.7084	34.9372	39.2546
ENSBTAG00000006367	ENSBTAT00000074642	CCN2	73.1508	7.83197	78.5728	47.7911	16.195	30.5992	35.5399	21.7836	86.2744	19.7996	30.9406	28.8906	30.8168	39.0913
ENSBTAG00000011215	ENSBTAT00000086063	ACTN4	45.7071	33.1487	58.8083	26.3465	38.0295	40.4998	39.0019	34.0548	30.8662	45.0666	29.6898	42.7463	41.3409	38.8697
ENSBTAG00000003229	ENSBTAT00000004190	RPL23	41.7335	32.2117	53.2066	47.5303	42.7759	39.3158	35.3316	33.3531	31.9692	35.1952	37.9637	38.7539	35.1872	38.8098
ENSBTAG00000048107	ENSBTAT00000064711	CANX	20.8437	36.6303	35.2301	25.1796	46.4887	34.2068	49.3798	47.167	44.1911	47.1293	36.4772	32.1302	47.8363	38.6839
ENSBTAG00000020935	ENSBTAT00000027885	HIF1A	57.3584	31.4842	45.3904	27.1288	54.0642	53.5083	32.5359	31.6786	36.9054	29.2763	34.0341	31.9783	32.6491	38.3071
ENSBTAG00000013641	ENSBTAT00000018131	BAG3	59.6685	79.2081	50.3722	77.588	7.79359	8.77961	26.776	21.4672	85.0898	42.3951	6.93781	5.98728	23.731	38.138
ENSBTAG00000018463	ENSBTAT00000024572	VIM	68.0485	22.3352	40.6953	36.1064	25.7052	45.8099	28.2856	26.0574	77.0669	23.1291	42.7301	28.1012	24.2182	37.5607
ENSBTAG00000043550	ENSBTAT00000060567	CYTB	56.949	31.1697	30.9255	31.7949	23.0483	41.0213	42.1885	32.3422	25.4102	33.4723	37.6261	72.7428	25.9967	37.2837
ENSBTAG00000009389	ENSBTAT00000012357	HNRNPH1	35.5357	29.2425	38.8062	27.7125	48.7373	47.6234	33.5968	37.1277	44.0155	32.6449	41.0303	29.6614	37.1867	37.1478
ENSBTAG00000023462	ENSBTAT00000014877	RPS6	46.8221	31.1184	46.654	43.8897	36.9953	36.1081	35.4769	32.4751	33.8792	34.5129	32.4713	33.9906	34.9958	36.8761
ENSBTAG00000012683	ENSBTAT00000071602	SRRM2	23.7404	30.5238	37.2248	27.4968	63.3257	47.772	44.6708	37.66	32.8521	31.5171	36.8552	31.1287	30.7009	36.5745
ENSBTAG00000014824	ENSBTAT00000019744	MMP14	29.1979	19.862	47.8462	21.3416	39.5167	46.5205	37.1037	26.4058	46.9337	27.9137	57.8483	32.6031	42.145	36.5568
ENSBTAG00000012044	ENSBTAT00000047320	RPL13	32.8179	26.9489	51.7585	43.7647	35.8381	36.3887	34.9861	31.3112	29.5506	35.8491	41.6134	38.802	32.1843	36.2933
ENSBTAG00000022902	ENSBTAT00000055065	RPL17	39.4	29.4085	48.3751	49.5154	38.6752	39.8373	33.1294	28.5448	31.8243	30.3878	34.7714	32.5392	31.3149	35.9787
ENSBTAG00000009617	ENSBTAT00000042960	SLC2A1	37.908	22.0032	52.4869	22.4475	43.0966	35.4126	36.2454	23.6437	33.8805	44.7886	26.7984	41.6857	42.2567	35.5888
ENSBTAG00000017967	ENSBTAT00000023908	PTGES3	27.4591	43.2075	38.6881	29.0823	36.8163	35.5814	36.4607	30.7045	46.8153	35.7852	34.6935	29.1842	36.8969	35.4904
ENSBTAG00000011843	ENSBTAT00000015716	EEF1G	43.0993	29.8741	41.6443	36.2843	32.5647	34.699	32.0481	29.1624	36.1974	34.9542	40.46	37.3516	32.3285	35.436
ENSBTAG00000013264	ENSBTAT00000071428	RPS24	41.1	28.1589	47.1058	43.4772	35.0594	36.5186	36.8627	31.2515	26.5195	28.702	35.9293	32.2199	34.0896	35.1534
ENSBTAG00000012046	ENSBTAT00000015987	JUNB	53.4997	15.9869	48.0882	32.5553	47.4931	33.4122	27.1816	25.5419	38.4655	31.337	31.7984	35.3606	30.8066	34.7328
ENSBTAG00000014724	ENSBTAT00000019596	EIF4A2	35.0777	32.0567	36.5007	33.986	40.9655	38.5309	29.4911	28.8682	42.709	26.1827	37.4293	30.1496	39.0884	34.6951
ENSBTAG00000002038	ENSBTAT00000002642	RPL14	35.9532	26.4191	43.8418	41.726	37.3384	35.174	32.4496	32.1251	28.9758	32.549	34.0476	33.9474	30.6279	34.2442
ENSBTAG00000010347	ENSBTAT00000067802	EZR	43.779	53.4193	98.8503	30.3649	43.541	21.0865	21.6515	19.7726	12.21	21.2541	13.5874	34.9757	24.4434	33.7643
ENSBTAG00000016208	ENSBTAT00000074363	TGM2	81.0964	18.3972	34.7247	28.986	40.288	34.8581	29.1848	29.845	46.6236	25.5425	25.4182	18.7081	23.9272	33.6615
ENSBTAG00000002282	ENSBTAT00000002948	EIF1	32.7636	28.9727	45.6216	32.5754	40.3322	40.8735	26.1546	34.1541	39.4654	27.9684	31.6921	29.2935	27.3617	33.633
ENSBTAG00000001928	ENSBTAT00000002508	PDIA6	24.0947	24.2183	43.97	29.2261	35.6778	28.5763	36.9118	34.2148	40.7775	40.1487	25.8456	34.2918	36.1628	33.3935
ENSBTAG00000043571	ENSBTAT00000060548	ND2	32.491	22.4007	21.5766	32.5279	27.0899	30.1948	35.1367	44.1983	21.428	32.6804	34.1254	70.543	26.7749	33.1667
ENSBTAG00000015591	ENSBTAT00000075019	SQSTM1	60.4622	24.621	47.814	31.9082	38.5845	31.5431	23.9944	21.2914	47.68	22.5635	32.0588	20.581	26.4574	33.043
ENSBTAG00000017462	ENSBTAT00000023213	ATF4	38.701	32.0438	36.3295	28.9366	36.032	40.5006	27.3659	28.2301	40.3998	28.7639	33.9406	26.9788	30.0543	32.9444
ENSBTAG00000009615	ENSBTAT00000012655	ANXA2	38.1378	32.3667	39.5082	40.9028	40.6895	24.6611	28.1117	24.9157	30.5471	32.0524	29.7789	32.5326	32.0581	32.7894
ENSBTAG00000002648	ENSBTAT00000003431	RPS18	31.7005	25.0729	42.1643	38.9	32.9195	32.1636	31.45	28.878	28.4455	32.4968	33.0738	33.2471	31.6264	32.4722
ENSBTAG00000001294	ENSBTAT00000001702	PPP1R15A	54.1527	28.5616	30.6633	41.6894	31.9059	28.508	25.0517	28.6859	47.0912	31.057	23.5492	24.885	24.7247	32.3481
ENSBTAG00000017196	ENSBTAT00000022854	PDIA3	27.5157	25.6105	36.1248	29.9658	28.7841	24.7766	31.6671	34.8443	44.5771	37.1205	25.0245	28.5577	37.5749	31.7033
ENSBTAG00000008683	ENSBTAT00000011447	LDHA	27.6395	24.6644	41.4845	22.5828	42.1625	35.4899	34.9535	33.5007	17.4813	33.2375	34.9069	27.2008	28.8837	31.0914
ENSBTAG00000008570	ENSBTAT00000042874	RPS14	35.0033	25.8666	41.3859	40.1509	31.8419	32.4458	28.2827	25.8729	28.0964	27.7407	29.2003	29.7155	26.4	30.9233
ENSBTAG00000021131	ENSBTAT00000028162	HNRNPK	29.5968	25.8842	32.5613	21.851	36.6218	36.6604	29.0827	31.2797	32.3978	29.6659	38.2017	26.9859	30.4377	30.8636
ENSBTAG00000006883	ENSBTAT00000072758	EIF4B	32.9133	31.8013	29.7586	25.2454	33.6703	36.5883	30.7918	26.9164	35.8072	27.0335	35.4952	23.6014	29.258	30.6831
ENSBTAG00000017753	ENSBTAT00000085054	APP	41.4253	26.7375	30.4725	17.0588	29.2452	38.2181	27.2008	25.072	41.7035	24.3548	42.1785	24.3602	27.2084	30.4027
ENSBTAG00000039684	ENSBTAT00000061251	CAVIN1	32.1811	14.5188	32.6049	21.8699	30.1421	33.8639	31.6181	27.408	58.9661	24.191	34.7437	21.483	29.6311	30.2478
ENSBTAG00000031723	ENSBTAT00000033359	RPL6	44.4465	27.0715	34.5547	36.7382	29.3801	28.4	26.902	25.015	29.0963	26.273	28.4825	28.1941	26.9591	30.1164
ENSBTAG00000046394	ENSBTAT00000065532	RPL23A	36.3351	23.2443	41.4977	40.8882	30.9525	32.4983	26.3372	24.6026	29.1967	24.0449	28.9638	27.0712	25.1063	30.0568
ENSBTAG00000015978	ENSBTAT00000021256	ANXA1	41.0709	16.1399	35.2661	24.3985	17.7612	27.8943	35.2516	22.8602	53.1485	23.2539	39.418	22.3561	31.1284	29.996
ENSBTAG00000006253	ENSBTAT00000069339	FLNC	21.3025	5.97546	23.8587	20.201	37.8866	69.3035	38.9354	26.0628	60.821	13.1121	30.9256	24.896	14.4078	29.8222
ENSBTAG00000015154	ENSBTAT00000020159	MCL1	41.7198	21.0039	28.8974	20.1858	25.0588	28.5628	24.023	25.7633	78.2521	22.4686	29.8792	16.0484	25.2584	29.7786
ENSBTAG00000015473	ENSBTAT00000075075	RPS27A	31.9246	25.9743	39.6004	35.3143	32.8313	29.3041	28.002	27.478	24.0006	26.1304	28.0641	30.4071	27.3998	29.7255
ENSBTAG00000017143	ENSBTAT00000022782	PDIA4	22.2427	17.0335	29.2367	29.7062	24.3199	14.3748	36.1427	30.4679	73.5431	46.1132	11.8008	22.3271	28.8958	29.708
ENSBTAG00000016915	ENSBTAT00000086632	FLT1	9.4942	26.9677	30.1421	11.0803	34.4752	39.1034	46.9051	72.4224	11.3753	33.9086	29.2901	23.2565	17.6872	29.7006
ENSBTAG00000015283	ENSBTAT00000020323	RPL32	31.8736	20.4145	40.4243	39.4984	31.8916	30.4701	28.8854	24.2808	26.769	26.1857	28.8089	31.2102	24.7404	29.6502
ENSBTAG00000001788	ENSBTAT00000002341	PDPN	4.99793	18.9866	29.2462	20.0395	37.1563	40.0661	28.5161	24.8907	34.585	25.0838	48.7727	27.8628	41.1923	29.3382
ENSBTAG00000002069	ENSBTAT00000031167	BOLA	21.3025	23.9304	42.2995	22.9124	36.2825	31.7082	29.7053	41.4221	27.263	28.7883	27.5738	24.4947	21.8232	29.1928
ENSBTAG00000021245	ENSBTAT00000028307	SPRY1	36.5746	31.1593	30.6343	19.273	30.1489	43.8193	31.0941	21.2008	27.4972	26.4785	42.4285	17.349	20.0284	29.0527
ENSBTAG00000019697	ENSBTAT00000073725	NPAS2	38.4679	26.3257	38.4606	42.0276	29.3012	26.9564	24.7173	21.0668	26.0562	23.879	23.9826	28.3532	24.2073	28.754
ENSBTAG00000027772	ENSBTAT00000040046	RPS25	27.6775	24.0691	39.3192	37.4267	30.5342	30.7095	26.3284	24.023	24.3079	26.652	26.767	28.9545	26.2714	28.6954
ENSBTAG00000000132	ENSBTAT00000000144	EIF4A1	17.6946	20.9332	27.4367	18.9141	32.812	30.9594	26.9073	36.0603	28.1145	34.9081	33.8687	34.5499	28.018	28.5521
ENSBTAG00000010322	ENSBTAT00000072953	HYOU1	7.77887	16.5646	29.7965	19.1822	36.0848	16.5965	38.8455	43.3371	35.2735	54.937	12.9265	25.1994	31.0179	28.2723
ENSBTAG00000024918	ENSBTAT00000034719	BIRC3	14.8044	12.2985	26.9533	14.9993	66.2549	31.6287	22.9078	28.4434	32.45	27.3967	28.7318	18.3669	39.5255	28.0586
ENSBTAG00000011963	ENSBTAT00000015875	RPS19	34.2508	22.8792	43.167	36.3738	26.1757	27.9911	23.4278	22.6968	23.77	26.3836	26.612	27.6403	23.123	28.0378
ENSBTAG00000021435	ENSBTAT00000028574	MAFF	38.1321	13.1966	42.2439	19.4467	36.8636	43.0802	21.714	22.0142	43.0818	20.4333	26.9204	15.627	20.2518	27.9235
ENSBTAG00000015989	ENSBTAT00000021268	RPS5	31.3129	24.7429	39.3951	39.1243	26.7512	27.342	25.1719	22.1406	22.7868	27.5418	23.413	27.7267	23.0047	27.7272
ENSBTAG00000012586	ENSBTAT00000064253	HSPD1	30.0345	37.5653	35.443	42.8002	10.8514	10.2713	20.7821	17.6796	87.1287	23.1596	14.077	10.5253	18.2064	27.5788
ENSBTAG00000005008	ENSBTAT00000006593	WSB1	23.051	38.5925	32.5866	28.7142	33.3658	26.3576	27.5725	24.7453	26.5495	26.7022	21.1091	19.7342	26.7816	27.374
ENSBTAG00000052791	ENSBTAT00000070149	JUND	61.2333	22.1355	53.5617	36.3641	19.0272	28.2117	14.4433	13.3212	41.1524	12.8138	16.6922	16.8007	14.6945	26.9578
ENSBTAG00000001244	ENSBTAT00000001642	PLAT	34.3948	10.3013	40.0294	16.9564	20.6642	41.5765	18.1848	16.5661	49.7788	20.4054	36.82	13.0072	30.2149	26.8385
ENSBTAG00000026327	ENSBTAT00000037367	RPL8	27.5392	21.2763	36.3826	30.7518	24.8282	26.0642	24.7687	24.3307	20.9633	29.2205	28.2423	29.8451	24.3323	26.8112
ENSBTAG00000007116	ENSBTAT00000009364	ARRDC3	27.3442	17.6411	25.5229	24.0725	44.0133	42.2676	28.0988	15.6941	23.6341	23.0759	34.2751	15.9779	26.0819	26.7461
ENSBTAG00000008915	ENSBTAT00000011734	SF3B1	26.6758	29.142	26.8415	27.7217	27.0426	23.0839	26.9312	28.375	34.075	24.608	27.0342	19.1121	26.2473	26.6839
ENSBTAG00000005726	ENSBTAT00000007527	HNRNPA2B1	21.2199	27.9579	25.9209	19.4863	29.6536	28.3159	27.8468	29.1211	26.5899	26.5023	30.8523	23.5604	28.3048	26.564
ENSBTAG00000024909	ENSBTAT00000034695	H3-3B	27.9963	58.0006	23.5655	31.0863	24.0048	21.6598	19.1243	29.2562	17.9182	20.5129	21.3494	27.6769	22.1305	26.4832
ENSBTAG00000015388	ENSBTAT00000070298	RPL18	32.902	25.2182	35.5953	37.3865	24.7226	25.599	22.1464	21.3489	23.9205	24.1108	23.3306	25.7827	21.0722	26.3951
ENSBTAG00000007737	ENSBTAT00000010176	UBA52	34.1982	22.9143	37.2532	35.3874	24.6343	25.8444	22.116	21.1731	23.3965	25.1036	23.145	25.1037	20.6381	26.2237
ENSBTAG00000020780	ENSBTAT00000074771	SBNO2	30.083	18.4147	28.6668	19.8433	38.5976	44.9117	22.7404	21.7988	22.43	21.5052	21.0193	22.5846	27.081	26.129
ENSBTAG00000048782	ENSBTAT00000086688		21.0144	29.3242	23.4265	21.5981	31.06	30.8363	23.9774	25.4735	18.1593	17.9028	39.0692	32.1953	21.1978	25.7873
ENSBTAG00000019269	ENSBTAT00000043412	COL6A2	84.6419	11.5696	26.6355	23.0245	8.9589	19.9423	11.9808	6.28373	80.5669	6.77067	25.8545	10.1514	16.787	25.6283
ENSBTAG00000003205	ENSBTAT00000004161	RPL35	27.7924	19.9554	34.6981	34.237	25.7201	25.7528	22.6324	20.9599	22.7826	22.8095	22.8561	25.6799	21.6415	25.1937
ENSBTAG00000043567	ENSBTAT00000060546		79.716	38.2955	9.9012	29.9603	10.3865	15.3412	13.6421	18.9141	41.0896	17.85	15.1308	18.7496	18.4907	25.1898
ENSBTAG00000014764	ENSBTAT00000019643	CD9	25.7397	19.6247	34.3607	24.8866	40.5385	28.3347	24.3795	25.4914	13.1493	25.1041	20.3726	20.1819	24.5237	25.1298
ENSBTAG00000004322	ENSBTAT00000005660	FOS	80.301	14.8073	28.4773	46.1508	19.5959	20.4172	14.4211	12.6543	38.2843	12.3841	15.559	13.8021	9.12521	25.0754
ENSBTAG00000009887	ENSBTAT00000083709	DDX17	22.1043	21.8547	28.6226	23.8648	31.0233	26.9406	25.9702	21.8096	24.6654	23.4822	28.1187	18.8808	28.2691	25.0466
ENSBTAG00000003711	ENSBTAT00000004836	EPAS1	13.5357	18.3226	24.6901	12.8546	42.2234	32.7849	23.7948	25.4524	22.5032	24.6267	29.6008	27.0346	27.5471	24.9978
ENSBTAG00000015794	ENSBTAT00000020974	NES	9.37364	14.6575	23.3911	9.9372	28.4124	38.1513	27.9985	29.6534	26.9543	27.5337	33.2819	29.4843	25.2409	24.9285
ENSBTAG00000036078	ENSBTAT00000050559	EMP1	34.8908	12.2434	11.4226	11.3191	23.7767	32.0046	22.3307	27.6213	43.9925	24.8992	41.3813	17.9859	20.1654	24.9257
ENSBTAG00000013866	ENSBTAT00000018414	RPS27	25.8724	20.5053	33.1034	35.639	26.5206	27.2827	22.0448	20.3369	22.5352	21.0923	21.88	25.33	21.752	24.915
ENSBTAG00000021945	ENSBTAT00000029257	NID2	7.00535	12.2362	13.6416	8.66862	20.2136	29.7041	27.258	15.2882	42.0018	27.282	60.2599	27.3916	32.7433	24.8996
ENSBTAG00000016224	ENSBTAT00000084857	RPS7	28.3289	22.2392	32.9335	35.2631	24.0054	23.5371	22.4445	21.0906	20.4762	24.9154	21.764	24.2618	21.857	24.8551
ENSBTAG00000018307	ENSBTAT00000024362	SEMA3F	40.7472	17.654	37.4649	16.472	31.7387	36.4315	24.0679	22.4418	19.5439	21.0775	20.3187	16.4995	16.1271	24.6604
ENSBTAG00000004315	ENSBTAT00000066787	HDLBP	20.7337	22.2055	26.7315	20.2412	28.4988	25.2388	27.4453	26.886	27.8692	28.2297	20.6271	21.3021	24.3939	24.6464
ENSBTAG00000021499	ENSBTAT00000028655	PSAP	36.3505	23.1088	32.3257	20.7871	19.3398	23.7112	23.8642	18.2961	21.1451	25.0306	26.7692	25.4437	23.0035	24.552
ENSBTAG00000013210	ENSBTAT00000017583	ADAMTS4	33.9029	15.4772	20.9466	9.4394	48.1848	42.7628	17.9468	29.3642	21.8607	22.0014	19.3778	19.1465	17.9878	24.4922
ENSBTAG00000020330	ENSBTAT00000027091	BTG1	32.2191	16.2774	26.3872	22.7284	30.1122	28.9065	19.143	19.3027	28.566	22.4356	26.8792	21.4595	22.4445	24.3739
ENSBTAG00000016174	ENSBTAT00000021529	NCL	14.7915	17.2708	21.0256	13.4206	29.9749	24.3857	27.464	31.2059	22.2509	30.016	32.5835	24.5942	27.8242	24.3698
ENSBTAG00000020116	ENSBTAT00000076886	JSP.1	38.6476	3.61511	17.991	16.1424	35.1806	4.81487	30.133	58.6226	13.6392	28.1653	23.5971	20.9478	23.8463	24.2571
ENSBTAG00000005990	ENSBTAT00000067160	S1PR1	49.8005	21.963	28.1854	18.8587	34.0519	34.3936	19.1827	24.6172	18.9237	19.1751	18.8726	14.1438	12.8586	24.2328
ENSBTAG00000012442	ENSBTAT00000036795	CTSB	25.819	16.5277	28.1582	17.7601	15.9626	21.9982	19.9313	15.5921	41.6666	21.5828	43.3244	18.8786	26.6476	24.1422
ENSBTAG00000005142	ENSBTAT00000006781	RPL37	29.2157	19.1935	31.7829	35.0937	24.4802	24.5478	21.0908	18.7806	22.1882	20.7559	20.9354	24.1251	20.6979	24.0683
ENSBTAG00000021093	ENSBTAT00000083854	RPS16	22.1974	19.1429	30.0726	30.1431	23.9277	23.7089	22.8192	20.2262	22.8363	24.5882	24.1704	24.8839	22.215	23.9178
ENSBTAG00000015831	ENSBTAT00000021033	RPL18A	26.3886	21.2192	33.0655	31.4604	23.2956	23.1034	20.4594	19.7927	19.7836	24.8038	22.8074	24.0535	20.2898	23.8864
ENSBTAG00000013066	ENSBTAT00000085576	IGF2	33.8123	14.8625	33.7264	28.3036	20.057	37.04	13.4589	13.8237	34.4756	17.195	20.535	17.0308	25.8283	23.8576
ENSBTAG00000005664	ENSBTAT00000007442	YWHAE	22.9053	23.9855	23.9389	20.1072	26.8885	25.2306	22.9061	23.7696	23.4669	22.773	26.023	23.5265	24.1421	23.8202
ENSBTAG00000014804	ENSBTAT00000019699	HNRNPDL	23.5356	20.1797	27.7286	19.9853	29.1383	30.161	19.6757	20.4151	32.3267	17.3909	24.389	20.3984	23.402	23.7482
ENSBTAG00000014208	ENSBTAT00000018888	RPL35A	23.0138	19.2927	32.9076	31.2928	25.1204	25.073	20.3474	21.5144	20.6581	19.4465	24.7221	22.6092	21.7429	23.6724
ENSBTAG00000002804	ENSBTAT00000061140	PDGFRB	11.0817	12.9022	19.1769	11.8358	27.3466	34.8843	26.1015	21.8644	40.7615	18.3314	38.3589	18.865	25.9901	23.6539
ENSBTAG00000048781	ENSBTAT00000084269		20.6455	17.7604	33.3997	26.8047	29.5827	29.5135	22.2671	20.1448	19.3341	20.5398	24.3194	23.6391	19.0673	23.6168
ENSBTAG00000019494	ENSBTAT00000025963	RPL10A	22.1124	20.2576	31.069	29.6361	24.6735	23.7217	21.6253	20.9083	19.0742	23.295	21.9534	24.9058	22.6002	23.5256
ENSBTAG00000013461	ENSBTAT00000017905	RPL24	22.8503	18.5327	29.2544	28.2116	25.6492	24.947	22.4702	20.9094	20.7695	21.9471	24.4354	23.4702	22.0406	23.499
ENSBTAG00000011437	ENSBTAT00000015200		37.2583	20.6888	24.1076	15.1705	29.3571	26.5009	18.5309	25.6488	24.0152	15.876	20.3194	28.6954	18.207	23.4135
ENSBTAG00000025210	ENSBTAT00000084075	COL4A2	19.7627	19.9852	20.0254	9.58441	16.7817	25.6838	26.2917	30.3882	23.331	30.7668	33.8096	17.0128	29.4162	23.2953
ENSBTAG00000021523	ENSBTAT00000028687	STAT3	14.7891	16.2359	24.5663	15.8109	33.2315	27.6692	22.5933	23.4544	36.026	22.4514	23.8441	17.4266	24.4126	23.2701
ENSBTAG00000012212	ENSBTAT00000016198	CYP26B1	4.59822	12.0359	18.691	8.05566	59.2848	17.118	44.2869	60.2353	6.98543	22.1282	22.2221	12.8722	13.1979	23.2086
ENSBTAG00000012088	ENSBTAT00000074839	FBLN1	50.6241	8.63799	31.1852	28.9311	9.60961	24.8982	17.9368	6.58001	46.5916	7.54281	27.5761	15.6023	24.9608	23.129
ENSBTAG00000002633	ENSBTAT00000073669	SEPTIN9	15.5003	15.5304	23.8138	16.5256	21.9339	24.7226	21.0779	23.0941	35.233	23.8292	32.5132	20.7002	23.4533	22.9175
ENSBTAG00000015598	ENSBTAT00000020719	RPS10	26.1985	18.9334	29.624	25.9547	21.2708	22.4544	21.4706	19.829	19.1516	21.8928	24.7775	25.2327	21.0861	22.9135
ENSBTAG00000016278	ENSBTAT00000077829	RPL30	24.28	18.8602	29.3049	32.3305	24.2049	23.5318	20.5504	18.7405	20.2651	20.5941	20.7131	22.0543	20.707	22.7798
ENSBTAG00000013745	ENSBTAT00000018261	ITGA5	14.4905	12.3413	23.9718	14.1609	24.1235	39.6092	25.7794	22.6192	34.8867	16.7953	28.0716	21.7318	17.1667	22.7498
ENSBTAG00000007421	ENSBTAT00000064232	CDH5	15.264	21.8638	23.9768	12.2197	27.6287	35.2152	28.7524	34.3027	16.3922	24.1529	23.8156	13.5796	16.5618	22.5943
ENSBTAG00000019147	ENSBTAT00000025484	RPS20	26.0908	17.2617	30.7038	31.645	23.5554	23.1874	21.061	19.9327	18.5481	20.3501	20.1428	22.4829	18.5722	22.5795
ENSBTAG00000016683	ENSBTAT00000022183	NFKBIA	30.4892	13.231	40.622	12.3702	63.2213	23.8545	8.84209	9.45652	17.7893	16.5102	19.6024	10.9922	25.5174	22.4999
ENSBTAG00000016024	ENSBTAT00000021328	MYL12A	25.624	24.2215	26.1945	25.4337	19.8382	18.1482	23.604	21.521	20.7598	23.6375	18.2364	21.7711	22.0907	22.3908
ENSBTAG00000019915	ENSBTAT00000076499	GSN	25.5212	10.158	25.4313	37.8002	13.0415	26.1422	26.65	8.70551	33.8966	9.76182	32.9398	18.7523	21.8999	22.3616
ENSBTAG00000014471	ENSBTAT00000076228	PALM2	14.7761	12.9943	19.973	9.36384	31.9643	30.5857	21.5949	29.1879	36.2448	19.4232	33.0753	13.6786	17.5229	22.3373
ENSBTAG00000010361	ENSBTAT00000074697	DLL4	10.8058	25.202	25.9405	11.5963	29.0644	36.7647	22.6219	29.3116	10.073	26.0371	23.7168	21.3606	17.1414	22.2797
ENSBTAG00000000622	ENSBTAT00000000814	RPS17	25.1013	17.6508	29.7813	27.481	21.3068	23.2857	20.6508	19.6787	17.3761	21.2678	20.6862	24.3755	19.5219	22.1665
ENSBTAG00000051254	ENSBTAT00000071825	RPL37A	25.0438	19.9171	29.8388	32.4651	22.5654	21.9209	20.4127	17.4854	18.4603	19.858	18.9998	21.0659	18.2848	22.0245
ENSBTAG00000020060	ENSBTAT00000026724	TXNIP	42.3525	16.3785	20.7192	29.1925	14.6593	18.6359	21.9468	13.0775	22.6446	16.675	30.7617	16.1977	20.3894	21.8178
ENSBTAG00000000434	ENSBTAT00000087415	CRYAB	23.5478	31.8201	24.9795	56.5297	8.2709	14.275	22.3687	11.1859	44.5207	23.6557	4.74546	6.6269	11.0571	21.8141
ENSBTAG00000032436	ENSBTAT00000046011	UBC	54.3962	42.2594	11.9969	22.9484	13.2342	18.3043	16.1904	16.1906	39.5839	18.2817	8.40411	9.36633	11.5878	21.7496
ENSBTAG00000006487	ENSBTAT00000008502	RPS9	23.0097	17.6417	30.3632	24.6812	21.9091	23.0809	20.2266	21.2415	15.4098	22.2464	21.9392	22.7573	18.1514	21.7429
ENSBTAG00000013468	ENSBTAT00000078430	AHNAK	22.0153	14.3949	29.0333	19.7361	19.5853	26.4881	22.7363	13.2338	33.4987	17.1392	27.4518	17.7792	19.5369	21.7407
ENSBTAG00000005397	ENSBTAT00000082939	CD46	23.3301	26.6811	22.4737	14.6593	20.6412	23.8245	22.0355	27.3212	24.3964	19.7956	21.7184	17.9115	16.6874	21.652
ENSBTAG00000007895	ENSBTAT00000010384	SLC20A1	39.1177	22.6523	14.0807	20.2199	17.6599	19.9303	21.6871	17.7409	36.134	17.9266	21.5208	16.5508	16.2177	21.6491
ENSBTAG00000034529	ENSBTAT00000048910	HMGA1	11.9224	10.2332	26.271	15.4246	25.1949	21.2006	22.5589	20.6516	23.8557	25.5972	27.2617	23.0629	27.3503	21.5835
ENSBTAG00000038896	ENSBTAT00000054840	RPS26	31.1203	19.3154	28.4134	31.921	20.4324	21.6733	17.3732	14.8905	21.0552	16.2266	14.2491	20.8303	18.1828	21.2064
ENSBTAG00000024269	ENSBTAT00000073945	TGFBR3	7.87596	14.9072	18.0036	11.9528	23.2335	25.6073	28.1181	13.192	43.7995	8.37582	42.3514	16.1578	20.9653	21.1185
ENSBTAG00000043568	ENSBTAT00000060547	ND3	37.2907	17.903	16.6023	28.1555	14.6245	23.1162	23.1459	19.3634	14.0851	15.6224	18.7229	30.6383	15.1763	21.1113
ENSBTAG00000008353	ENSBTAT00000011001	CDKN1A	22.784	12.0527	16.4531	14.156	25.8239	32.2949	19.5584	17.163	22.469	23.0388	25.2565	23.3489	19.8569	21.0966
ENSBTAG00000015438	ENSBTAT00000069983	RRBP1	12.5211	15.4668	24.3919	11.5835	27.3341	20.3985	24.4052	25.1127	27.4958	25.5952	18.0245	17.2375	24.0703	21.049
ENSBTAG00000002187	ENSBTAT00000002833	SERINC3	32.9926	13.8379	19.0714	11.9851	23.2503	34.4461	19.5427	18.4708	27.4128	16.5421	24.3149	13.9716	17.7041	21.0417
ENSBTAG00000048062	ENSBTAT00000063022	KDM6B	18.7012	12.3309	19.9206	7.70287	30.1489	27.7059	19.9687	30.1114	25.5336	24.439	22.8613	15.7603	17.331	20.9627
ENSBTAG00000012344	ENSBTAT00000016378	RPL26	24.327	17.3363	28.1531	28.2384	22.6337	24.0383	17.9561	16.4126	18.7628	16.7907	20.0799	20.2393	17.0877	20.9274
ENSBTAG00000016481	ENSBTAT00000067423	CALU	12.0963	13.7426	20.6263	14.1798	23.7711	18.2503	24.8621	25.6775	34.7864	22.3347	20.7453	18.4249	22.5314	20.9253
ENSBTAG00000004094	ENSBTAT00000005348	SPARCL1	57.9556	10.9919	16.5435	21.0668	16.1527	27.1424	12.9594	8.45156	46.4404	8.91257	18.1518	8.03898	18.7195	20.8867
ENSBTAG00000007402	ENSBTAT00000009732	ZFAND2A	17.8945	50.4435	26.3518	29.5533	9.02913	9.37162	23.9809	9.86567	32.2403	33.4617	3.6317	4.24172	17.8019	20.6052
ENSBTAG00000007605	ENSBTAT00000009998	FKBP4	18.846	33.5923	23.5086	34.9468	12.4443	14.0859	15.4522	12.4595	40.5956	15.908	10.7357	17.6694	16.3282	20.5056
ENSBTAG00000000507	ENSBTAT00000084818	NR4A1	44.4311	31.4848	19.8871	26.4226	10.4232	16.469	18.2385	12.8952	22.8223	23.3057	9.3577	13.1013	17.4523	20.4839
ENSBTAG00000004037	ENSBTAT00000005279	JUN	55.7321	15.4532	22.3467	24.2992	14.5337	18.9481	13.6077	14.5839	30.1025	16.6857	14.3636	14.3871	10.4226	20.4205
ENSBTAG00000013577	ENSBTAT00000018050	SLC1A5	23.4766	8.64642	16.5776	13.024	22.9209	32.6469	18.2303	24.6449	24.1651	26.0117	17.4549	18.936	18.2045	20.38
ENSBTAG00000010830	ENSBTAT00000017556	LRP1	9.61961	9.38241	14.8035	11.9357	37.7318	24.9665	26.3915	13.9897	24.5671	17.5025	27.8598	18.7573	27.2633	20.367
ENSBTAG00000008611	ENSBTAT00000011361	IGFBP4	10.1213	9.83373	14.0598	15.5002	22.484	27.4073	25.6813	21.6696	14.5436	20.8406	30.2991	21.407	30.7909	20.3568
ENSBTAG00000006322	ENSBTAT00000069720	DENND5A	13.9565	12.3763	21.4786	10.9608	34.6933	27.4523	18.9154	21.509	25.8666	17.0941	24.8748	14.7905	19.7639	20.2871
ENSBTAG00000016168	ENSBTAT00000021524	APLP2	16.2091	21.8145	19.4998	17.4512	20.254	19.6834	21.0056	17.4664	14.9547	21.3474	17.5193	32.6135	22.832	20.2039
ENSBTAG00000030190	ENSBTAT00000018479	COL6A3	22.4393	15.9428	19.0411	9.59538	22.282	19.6091	19.6699	13.9631	29.4029	19.4521	26.8837	16.6974	27.5169	20.192
ENSBTAG00000006756	ENSBTAT00000057156	MATR3	15.489	18.1423	17.3409	12.4171	24.4299	21.9539	21.0628	24.1392	24.4793	18.5663	26.2153	16.9171	20.9714	20.1634
ENSBTAG00000009542	ENSBTAT00000012550	ZC3H10	25.6677	17.2254	24.5739	25.5129	20.3044	19.7412	17.9024	18.1072	17.9071	18.3086	16.5373	20.727	17.2163	19.9793
ENSBTAG00000008853	ENSBTAT00000011658	HNRNPF	17.3977	21.7114	19.4846	16.9388	21.1372	20.4547	18.0495	23.8955	23.793	20.344	19.8351	18.0028	18.5499	19.9688
ENSBTAG00000015316	ENSBTAT00000020363	NPM1	16.7577	15.2198	19.2344	15.6489	22.7096	20.8674	20.6199	19.8697	20.1975	18.9889	26.6884	19.8998	20.7287	19.8023
ENSBTAG00000003147	ENSBTAT00000004101	JAK1	13.6029	14.6245	18.5767	11.7682	22.8544	23.4718	20.6024	20.7482	25.5259	19.0189	29.3006	17.0948	19.8557	19.7727
ENSBTAG00000000678	ENSBTAT00000072611	CSDE1	20.4837	18.023	20.7937	15.8048	24.6567	22.8941	20.5043	19.4503	19.7125	16.7298	21.5095	15.51	20.6768	19.7499
ENSBTAG00000014270	ENSBTAT00000018961	UNC5B	5.53114	13.3075	17.109	4.24748	18.5828	33.0738	23.356	30.7523	27.9201	24.8698	27.8553	12.9241	16.4326	19.6894
ENSBTAG00000020905	ENSBTAT00000027850	RPL11	20.0597	17.3758	25.6556	26.6609	18.6698	17.8661	17.8569	16.934	17.4953	19.0148	19.2072	20.4323	18.309	19.6567
ENSBTAG00000006969	ENSBTAT00000009158	TUBB	15.0682	13.1317	25.3441	16.4007	22.2888	22.0634	18.3494	16.138	19.6338	21.4535	23.243	24.0535	18.2088	19.6444
ENSBTAG00000022155	ENSBTAT00000029891	FSTL1	24.9759	9.16	12.165	14.4205	16.182	19.9078	18.5478	14.108	50.6268	12.824	32.6254	11.2431	18.4961	19.6371
ENSBTAG00000000599	ENSBTAT00000000791	CCNI	18.9989	19.7278	24.4816	20.4861	24.5231	23.0021	19.3886	13.6967	15.7149	17.3351	17.4916	17.6836	20.5494	19.4677
ENSBTAG00000003109	ENSBTAT00000004044	ITM2B	27.4291	16.8739	21.5039	27.3427	17.1994	21.8616	15.7976	15.1379	23.6905	13.2608	18.9714	14.6418	17.1577	19.2976
ENSBTAG00000016896	ENSBTAT00000082743	HERPUD1	21.6998	17.3129	20.0185	14.8756	19.9855	13.9974	20.3637	19.8996	30.1798	21.63	10.9737	17.589	21.2684	19.2149
ENSBTAG00000008545	ENSBTAT00000011265	ATF3	45.9482	18.7331	19.1788	24.4997	14.9383	16.4682	17.7915	11.9049	22.6781	24.8084	10.5066	8.93281	13.1659	19.1965
ENSBTAG00000018628	ENSBTAT00000024788	RPL29	21.2224	14.5084	27.3596	24.602	18.3336	19.0644	17.8832	15.7283	16.0961	18.2695	18.4512	20.1152	17.1897	19.1403
ENSBTAG00000020807	ENSBTAT00000027728	FAU	18.1995	17.4932	25.0699	26.8656	18.9681	19.1762	16.8748	16.864	16.8695	19.7697	16.6316	19.6544	15.8627	19.0999
ENSBTAG00000017368	ENSBTAT00000023094	YBX1	15.2478	13.3827	20.6636	16.129	18.4933	17.9471	18.4515	20.096	18.3879	21.9344	24.9332	22.2271	20.125	19.0783
ENSBTAG00000019718	ENSBTAT00000026278	RPS15	22.0056	16.0978	26.8307	26.4421	18.3858	18.9991	17.3113	15.6795	15.7568	18.3	16.7715	19.685	15.655	19.0708
ENSBTAG00000020638	ENSBTAT00000027504	TIMP3	33.1091	8.28524	11.3714	16.8748	15.4778	24.4517	16.3567	14.4906	46.5707	10.3432	25.8411	9.98299	14.6969	19.0656
ENSBTAG00000050986	ENSBTAT00000073028	PXDN	11.7249	8.97713	34.0221	11.692	29.0625	26.2188	19.4359	26.3998	6.88161	18.2401	19.657	19.2449	16.2938	19.0654
ENSBTAG00000020733	ENSBTAT00000027627	RPS15A	21.1487	15.6237	23.8909	22.5316	21.52	18.2398	18.9008	16.9606	15.6097	17.4335	17.9669	19.486	18.3488	19.0509
ENSBTAG00000015177	ENSBTAT00000020194	PRSS23	6.91149	21.6005	19.0196	12.0247	25.7151	28.3265	23.9261	23.3909	5.38836	23.7876	21.5245	15.4176	20.5959	19.0484
ENSBTAG00000023907	ENSBTAT00000083892	COL18A1	33.1059	21.0649	14.1906	10.4521	12.5586	25.4062	14.0535	12.2223	31.4759	12.515	32.7407	11.377	16.0366	19.0153
ENSBTAG00000010082	ENSBTAT00000072268	COL15A1	17.9147	7.93897	10.7687	4.66973	14.333	21.6995	19.2375	20.1112	30.3255	20.5555	43.2758	8.73272	25.754	18.8705
ENSBTAG00000003418	ENSBTAT00000017503	MSN	15.8272	19.5054	18.1053	9.32485	27.1166	20.8006	21.0826	24.4371	13.3577	22.6512	18.9736	14.1651	18.8898	18.7875
ENSBTAG00000012330	ENSBTAT00000016359	B2M	18.2108	22.3118	21.5822	19.4966	22.6393	22.5181	16.0847	17.2895	13.9068	13.8985	22.6794	18.8382	14.316	18.7517
ENSBTAG00000007214	ENSBTAT00000009487	ELL2	16.3766	12.5871	21.8722	11.4989	22.3416	23.6504	23.3566	17.2043	20.1807	14.7792	21.8172	15.8987	21.5805	18.7034
ENSBTAG00000008303	ENSBTAT00000087133	FKBP1A	12.0899	14.2237	19.9964	13.367	20.5095	18.0514	23.1383	23.5922	13.4287	24.1118	20.8905	20.6242	18.9658	18.6915
ENSBTAG00000018522	ENSBTAT00000024656	OAZ1	20.4958	17.0186	17.4716	20.0639	18.5064	18.2833	13.6561	15.0207	37.1388	16.1789	18.1144	16.6383	13.8994	18.6528
ENSBTAG00000003949	ENSBTAT00000074819	RBM39	21.792	16.2411	21.1444	16.4428	22.561	20.1156	17.0691	16.5065	22.0907	15.6071	18.4452	15.469	17.689	18.5518
ENSBTAG00000013343	ENSBTAT00000009965	FTL	28.4357	25.9081	28.5783	29.3034	14.5953	14.4769	12.6671	11.2526	11.4568	15.9389	11.9857	19.2597	16.7689	18.5098
ENSBTAG00000019910	ENSBTAT00000026526	SDCBP	12.1627	12.327	15.7689	13.6229	18.9228	17.3619	19.185	21.9431	25.2263	21.1587	26.7453	15.6844	20.4117	18.5016
ENSBTAG00000017846	ENSBTAT00000023725	F11R	33.775	21.7587	20.4747	12.1673	21.8295	21.4159	16.792	14.5779	11.2784	17.539	14.5538	14.7632	18.6591	18.4296
ENSBTAG00000022004	ENSBTAT00000029348	FLNB	24.9694	18.0159	19.2066	17.8929	25.6996	16.397	20.9525	16.946	11.6972	15.7253	12.3083	14.7058	23.1581	18.2827
ENSBTAG00000009051	ENSBTAT00000011924	MMP19	10.8519	17.0477	35.7627	7.49083	16.0011	38.5902	15.8175	14.6751	9.59146	13.4084	32.2602	11.5082	13.5613	18.1974
ENSBTAG00000018255	ENSBTAT00000024301	ACTN1	14.6855	11.1598	22.0864	12.7632	22.8221	16.2439	21.6988	15.4906	17.9252	18.7479	17.9834	13.8218	30.9593	18.1837
ENSBTAG00000012244	ENSBTAT00000016242	TUBA1B	8.50546	12.1604	17.7995	15.1017	20.2857	14.9158	18.4737	27.0727	12.4553	28.3393	19.2955	22.865	18.0621	18.1025
ENSBTAG00000002411	ENSBTAT00000080542	CTNND1	22.1512	25.0982	22.6563	14.1963	22.3746	20.3767	16.9215	14.611	10.9795	16.8054	11.2536	15.5411	21.4749	18.0339
ENSBTAG00000005718	ENSBTAT00000031470	PLIN2	20.8194	12.744	17.1696	20.438	21.4852	19.0276	19.2474	19.6754	15.9958	17.4487	13.2244	15.224	20.4208	17.917
ENSBTAG00000009996	ENSBTAT00000013182	DOT1L	11.9693	9.26569	14.1192	9.30718	35.1321	27.8898	22.5268	20.3234	19.739	13.1076	16.1623	18.297	15.0688	17.916
ENSBTAG00000008182	ENSBTAT00000010762	FOSB	46.1319	6.12525	21.8672	19.9183	14.305	13.6237	11.4557	14.6528	39.6069	17.6192	10.3315	9.33189	7.1758	17.8573
ENSBTAG00000006835	ENSBTAT00000047009	MCAM	14.4509	12.5112	24.4362	8.27562	30.5013	24.1336	13.7145	20.6457	11.7947	21.7538	14.3	13.4429	21.9259	17.8374
ENSBTAG00000011765	ENSBTAT00000080438	GABARAPL1	18.3735	12.2628	20.2889	14.0963	24.0253	21.0235	16.1489	16.5667	22.8885	14.3901	19.3516	14.0104	16.8824	17.7161
ENSBTAG00000019682	ENSBTAT00000026236	PRRC2A	13.5544	14.0474	17.2158	11.1546	20.2192	22.5384	19.7662	22.4923	16.0675	19.3004	18.8995	17.5075	16.0046	17.5975
ENSBTAG00000008951	ENSBTAT00000011783	ALPL	20.4238	14.0837	35.529	11.9686	11.6127	17.7783	13.9164	5.74597	8.63336	14.6493	10.9692	38.1295	25.1727	17.5856
ENSBTAG00000008409	ENSBTAT00000011066	MYC	16.9907	4.19417	24.639	15.318	17.535	32.2867	12.6951	21.1145	26.6066	12.3831	18.7603	14.5259	10.774	17.5248
ENSBTAG00000030278	ENSBTAT00000075360	EGFL7	6.76585	17.3661	25.6164	12.3367	17.8097	21.2373	21.8954	27.9637	8.53093	25.5333	15.303	14.2914	13.1279	17.5214
ENSBTAG00000007606	ENSBTAT00000052059	HNRNPU	18.6955	19.3899	15.9723	12.5438	19.5424	19.0869	15.5071	19.695	19.0617	17.1134	18.1608	14.445	18.2003	17.4934
ENSBTAG00000002362	ENSBTAT00000003055	APOLD1	16.4906	13.0624	22.5078	10.6617	22.3099	26.2375	17.2944	24.824	11.4303	15.1957	21.7176	14.6888	9.87443	17.4073
ENSBTAG00000025644	ENSBTAT00000083507	CALM1	15.7438	21.6329	19.0038	18.2865	15.627	18.9143	16.0923	17.9276	13.3375	20.034	13.791	20.23	15.4908	17.3932
ENSBTAG00000018049	ENSBTAT00000024029	MKNK2	6.12988	9.72285	19.223	17.517	11.6519	13.4377	23.6507	18.8582	29.9464	23.1398	19.2551	17.1555	16.4012	17.3915
ENSBTAG00000045904	ENSBTAT00000063193	PIM3	35.0874	23.0738	17.7825	18.3018	19.7077	18.777	11.3168	9.05985	15.0181	13.4551	11.8786	17.4966	14.5514	17.3467
ENSBTAG00000019338	ENSBTAT00000025754	IL13RA1	14.9412	16.2249	15.5926	9.59903	19.658	27.1507	20.9671	19.9668	11.2854	19.6205	22.6727	12.0385	14.9855	17.2848
ENSBTAG00000010799	ENSBTAT00000014304	MYL6	23.411	18.6384	22.7081	19.6715	13.9881	14.5174	15.9453	15.8982	18.8729	16.5614	11.053	17.4545	15.6695	17.2607
ENSBTAG00000030209	ENSBTAT00000042645	ARHGDIA	17.9244	13.9053	24.9915	14.9914	16.5331	19.2302	14.7432	15.6854	16.1066	18.8276	16.2498	18.8617	15.7353	17.2143
ENSBTAG00000045828	ENSBTAT00000071097	PTBP1	16.1039	14.7451	19.2729	13.8508	17.525	17.4287	14.951	18.0551	21.55	18.0544	19.2244	15.9473	16.9561	17.205
ENSBTAG00000013358	ENSBTAT00000017770	RPS23	17.0044	15.3695	23.46	22.4798	16.5101	18.2353	14.8932	15.1227	13.0532	18.4557	14.6533	18.0936	15.8543	17.1681
ENSBTAG00000054085	ENSBTAT00000084253	SELENOP	37.8821	37.1957	15.4384	17.6925	8.14163	14.5466	17.131	5.43993	14.8467	9.91706	8.74917	14.9841	21.103	17.1591
ENSBTAG00000017869	ENSBTAT00000023751	CAV1	8.0216	11.5962	8.24395	13.732	19.9619	11.6234	29.4911	21.3674	15.1554	13.59	17.6293	22.7185	29.6504	17.137
ENSBTAG00000018588	ENSBTAT00000046359	TMBIM6	12.9993	17.9173	16.9656	18.392	17.7245	14.9691	17.026	17.3258	18.0632	17.2782	16.6361	18.5233	18.3669	17.0913
ENSBTAG00000002468	ENSBTAT00000003201	RPS28	18.1728	14.618	25.7788	25.4703	16.691	17.1645	14.176	13.6267	13.7437	15.842	15.5882	16.7969	14.1735	17.0648
ENSBTAG00000017122	ENSBTAT00000022744	HSPG2	8.85257	6.07467	15.5187	10.0365	24.6884	28.4713	27.3053	29.9541	12.187	11.1204	15.6278	17.8044	14.0902	17.0563
ENSBTAG00000000396	ENSBTAT00000000511	PIM1	25.7025	3.29542	26.3733	18.3968	25.7363	27.6489	10.7549	9.75714	29.6963	7.29016	17.0403	8.91477	10.7184	17.025
ENSBTAG00000004356	ENSBTAT00000005698	ROBO4	12.543	11.5398	29.5362	7.11793	35.4714	18.3005	17.8528	22.1157	13.6698	17.2889	13.4048	10.1525	12.2102	17.0157
ENSBTAG00000011190	ENSBTAT00000069334	FLNA	19.7732	8.66782	20.0577	13.0837	18.2522	19.7952	28.484	16.4734	18.9188	12.9772	13.3142	14.4346	16.4465	16.9753
ENSBTAG00000014396	ENSBTAT00000076027	KLF10	23.267	13.6045	15.4713	12.9527	16.9856	17.9757	15.1785	13.0802	31.6933	14.8903	16.1735	15.5777	13.417	16.9436
ENSBTAG00000039630	ENSBTAT00000084118	TMED2	8.94481	14.867	16.4102	18.4279	16.9893	12.1426	17.9578	20.2116	23.6717	20.5002	13.0381	16.5754	19.6794	16.8782
ENSBTAG00000014490	ENSBTAT00000069569	DDX39B	13.8901	12.9508	16.939	15.056	20.4666	17.3506	17.3504	15.5026	17.2988	18.1397	19.282	15.7521	18.7207	16.823
ENSBTAG00000016456	ENSBTAT00000083751	CDC42BPB	10.3786	10.8862	16.8221	10.825	23.2335	23.973	18.6756	18.6417	19.5794	14.488	19.6076	16.5487	14.0715	16.7485
ENSBTAG00000000536	ENSBTAT00000000697	ZNF395	13.7558	12.7894	19.417	11.1034	20.9961	19.9888	19.517	14.8378	14.189	16.1632	17.5455	17.4359	19.4361	16.7058
ENSBTAG00000002068	ENSBTAT00000002674	TAGLN2	14.9291	13.9118	18.5451	19.7209	24.768	17.025	14.6388	16.4283	12.155	13.0315	16.5829	18.4544	16.8413	16.6948
ENSBTAG00000035556	ENSBTAT00000023484	CDV3	8.27486	10.8434	15.6242	9.78183	24.4634	16.1381	16.6064	17.0816	23.4829	17.3361	21.0709	15.5203	20.745	16.6899
ENSBTAG00000001035	ENSBTAT00000001376	SF1	13.0648	14.7574	17.8185	15.1864	15.9551	16.7264	14.759	19.39	23.5979	18.8022	15.6743	15.2476	15.7275	16.6698
ENSBTAG00000000706	ENSBTAT00000000944	ADAMTS1	24.5422	15.6075	13.2252	9.36628	19.5834	23.1949	17.8662	25.3064	16.2954	12.7504	18.9549	10.1115	9.26286	16.6206
ENSBTAG00000015582	ENSBTAT00000020701	HMOX1	33.1091	26.5605	32.912	21.9223	13.2329	7.24669	7.9919	11.7095	9.49531	11.0621	12.0972	8.35005	19.5925	16.5602
ENSBTAG00000021176	ENSBTAT00000028221	CRISPLD2	25.8602	11.8297	16.5542	12.7632	17.0291	19.9843	14.7356	14.598	28.9465	12.62	17.7603	8.55286	13.8354	16.5438
ENSBTAG00000047249	ENSBTAT00000064159	EIF4H	13.9185	15.4979	18.9773	13.4419	18.2895	17.4894	16.3158	17.0502	13.6225	17.7039	16.5612	17.847	17.3968	16.4701
ENSBTAG00000033080	ENSBTAT00000020729	RPL15	20.4375	14.9474	21.0736	18.0319	16.292	17.8961	14.284	13.8779	15.7588	15.0085	17.2124	15.3777	13.6875	16.4527
ENSBTAG00000005947	ENSBTAT00000076172	PLAU	20.283	25.582	12.3855	8.17021	33.6622	14.9908	14.4089	14.5264	15.6724	15.4301	10.3584	13.7174	14.613	16.4462
ENSBTAG00000012447	ENSBTAT00000016514	PPP1CB	21.5039	19.9956	15.978	13.7612	18.2522	22.648	16.09	14.3712	12.8107	12.1163	14.7633	13.4282	15.2825	16.2309
ENSBTAG00000015716	ENSBTAT00000020878	ERO1A	18.3225	13.2802	13.2915	8.5169	18.0701	18.6862	24.4717	20.6907	21.4008	16.9703	12.5598	11.1048	13.4907	16.2197
ENSBTAG00000011207	ENSBTAT00000014883	CNN1	18.1024	3.89394	31.8183	23.3237	21.1981	21.9997	9.37542	6.54365	29.6433	4.80735	6.20653	15.124	18.7575	16.2149
ENSBTAG00000016420	ENSBTAT00000021838	CTNNB1	23.6554	18.4335	14.6386	13.6515	17.5803	15.8132	14.6353	16.0208	14.9513	16.051	16.3778	12.6377	15.6405	16.1605
ENSBTAG00000011689	ENSBTAT00000069123	LENG8	12.0979	13.183	17.8602	12.0716	19.103	22.1347	15.1715	15.2524	12.6657	17.9677	18.0126	15.9178	18.2045	16.1264
ENSBTAG00000001987	ENSBTAT00000002578	SWAP70	14.2971	11.1754	18.7144	12.1776	20.0533	22.4671	14.7753	18.1072	17.4883	15.8065	18.3748	13.2986	12.8526	16.1222
ENSBTAG00000021746	ENSBTAT00000028988	ANXA5	24.9427	12.7524	15.5591	16.5128	10.6519	14.9998	16.2049	11.7009	30.2969	12.2228	17.7087	12.946	12.8725	16.1055
ENSBTAG00000005448	ENSBTAT00000007169		16.6751	19.3115	26.4106	10.304	20.3068	17.5382	16.09	12.0476	7.71219	12.4643	7.69154	22.5245	19.9565	16.0795
ENSBTAG00000010701	ENSBTAT00000086995	NACA	15.2252	14.7801	19.1074	17.1727	17.7251	15.2512	15.9634	15.2589	13.9695	15.6609	15.2648	16.4656	16.3095	16.0119
ENSBTAG00000012159	ENSBTAT00000016130	CNBP	12.3261	12.1474	19.4183	16.4885	15.3311	15.309	14.3488	14.8807	20.6337	15.665	20.0836	15.5034	15.8899	16.002
ENSBTAG00000017804	ENSBTAT00000023684	BNIP3	13.5463	12.1565	25.6473	13.3725	16.3734	16.8291	15.9254	12.9831	14.7332	16.3742	17.5447	14.2422	17.8822	15.97
ENSBTAG00000040308	ENSBTAT00000055693	RPS13	16.3151	12.8555	20.4633	21.628	17.167	15.4515	14.8809	13.2848	14.607	14.0806	16.0889	14.9764	15.4908	15.9454
ENSBTAG00000001602	ENSBTAT00000078304	IL4R	14.4355	14.4209	19	10.8304	20.6257	21.3972	15.9243	19.7639	18.9028	13.07	16.6525	10.5018	11.5256	15.927
ENSBTAG00000010988	ENSBTAT00000083950	MORF4L1	14.2947	12.4061	19.3589	14.0165	17.9178	18.5917	15.1488	15.3333	17.3287	13.2999	18.4444	14.2684	16.4785	15.9144
ENSBTAG00000011419	ENSBTAT00000015172	HSPA9	9.22476	14.4993	13.1879	12.4865	15.8327	14.5827	17.533	18.3861	20.633	19.9904	15.1862	16.0118	19.3112	15.9127
ENSBTAG00000006702	ENSBTAT00000081082	EIF3E	20.7159	14.5908	17.4122	18.9153	17.3765	18.2578	14.235	12.0813	17.2159	11.7967	16.2296	13.3167	14.3582	15.8848
ENSBTAG00000002378	ENSBTAT00000003073	NUCB1	19.4294	25.2344	19.5623	20.7366	10.0285	10.4956	16.7196	10.3313	21.8231	16.0713	8.04633	9.79056	16.9277	15.7844
ENSBTAG00000014269	ENSBTAT00000016321	SCARB1	12.2282	8.41687	21.8855	12.7845	15.878	23.9783	16.8357	20.4726	10.4102	14.6382	20.5088	12.6169	14.3341	15.7683
ENSBTAG00000014226	ENSBTAT00000071912	RPL34	14.9396	12.6286	20.1038	21.9168	17.1602	16.6438	15.0338	13.9647	13.2532	14.3064	14.8075	15.7882	14.3311	15.7598
ENSBTAG00000003064	ENSBTAT00000003986	PAXBP1	15.9178	10.158	20.2971	9.66667	21.1701	22.236	14.3919	12.6483	17.6848	11.7764	16.9527	12.8777	18.9815	15.7507
ENSBTAG00000043563	ENSBTAT00000060577	ND5	20.8251	13.7912	9.22326	12.0765	12.0509	14.5864	15.8198	16.9563	8.87027	17.0941	17.3202	32.01	13.7364	15.72
ENSBTAG00000020757	ENSBTAT00000074083	PCBP2	14.8813	16.3675	18.3707	15.1535	15.1869	16.4697	14.7403	14.1183	15.1352	15.2799	16.9392	15.3848	15.905	15.6871
ENSBTAG00000039374	ENSBTAT00000067996	IPO5	10.6431	14.2549	12.9617	13.6625	17.6475	15.3638	19.3764	14.6799	16.1456	18.5709	18.7947	13.5807	18.1079	15.6761
ENSBTAG00000017970	ENSBTAT00000077490	ZYX	20.5152	13.1707	16.8714	11.5056	14.7817	15.354	15.7714	14.2632	20.7514	16.3128	13.2589	13.7803	16.8311	15.6283
ENSBTAG00000003851	ENSBTAT00000005025	CCNL1	33.7394	11.0528	12.0216	11.7389	20.5685	20.1546	13.1701	15.1667	16.779	11.7297	11.7581	11.0949	14.0353	15.6161
ENSBTAG00000049833	ENSBTAT00000086638	RPL39	19.7255	13.7731	21.2587	20.778	17.4069	15.5131	14.2566	12.4763	13.4385	11.6039	13.5298	15.2071	13.8553	15.6018
ENSBTAG00000009048	ENSBTAT00000044780	EFHD2	17.2431	9.13989	14.1672	8.44196	12.3672	16.6183	12.5469	11.9261	31.4863	16.6588	23.5754	13.9098	13.5118	15.5071
ENSBTAG00000016508	ENSBTAT00000038164	CTDSP2	14.4015	11.1922	15.1124	11.5561	15.3262	18.281	15.2824	15.3148	22.4391	13.2106	20.5283	13.9765	14.5744	15.4766
ENSBTAG00000019267	ENSBTAT00000025657	MMP2	48.2728	7.41437	10.5052	18.0239	6.44059	9.6605	9.68236	6.05853	38.708	8.58636	17.425	7.30807	12.9486	15.4642
ENSBTAG00000004077	ENSBTAT00000078232	YWHAG	20.9206	16.1263	14.396	15.5806	13.5947	15.291	12.9792	13.7938	28.9618	12.4623	14.8988	10.089	11.6017	15.4381
ENSBTAG00000000215	ENSBTAT00000045065	GNB1	18.5523	15.9791	18.5072	14.217	16.0962	16.8734	13.0318	12.873	16.5114	13.4764	16.0769	14.4866	13.5444	15.402
ENSBTAG00000030587	ENSBTAT00000043205	LASP1	19.0458	9.84865	20.7242	12.7473	13.9576	14.239	14.8027	14.1335	24.7232	12.2385	16.1436	13.5375	14.0685	15.4008
ENSBTAG00000016708	ENSBTAT00000077192	CLTC	17.1121	14.2698	13.8715	12.5944	15.3958	14.2127	15.989	16.7045	23.678	14.9755	14.5672	12.3408	13.481	15.3225
ENSBTAG00000006202	ENSBTAT00000008146	ST13	14.7017	16.2806	17.8981	17.5456	14.2348	14.5504	14.1895	12.5805	21.5423	13.1451	14.4445	12.5666	14.8364	15.2705
ENSBTAG00000035907	ENSBTAT00000050399	DDX3X	15.7738	13.2193	11.8681	11.1735	19.5729	16.6153	17.1543	21.4689	20.8469	13.5779	16.1705	8.81418	12.1993	15.2657
ENSBTAG00000010549	ENSBTAT00000013950	IFRD1	18.9706	8.66393	15.918	13.236	20.9116	18.2548	15.0618	13.5626	27.4428	12.8225	12.3629	9.01973	11.9065	15.2411
ENSBTAG00000012265	ENSBTAT00000069613	VWF	4.45744	8.87079	13.3124	10.1474	23.9439	17.0265	24.9741	29.9242	6.37433	17.4954	15.7603	10.0196	15.1606	15.1898
ENSBTAG00000010123	ENSBTAT00000086136	APOE	29.6202	3.92442	34.9262	11.1881	10.4536	14.4911	7.39087	10.4631	32.1845	8.42148	19.6974	5.943	8.3446	15.1576
ENSBTAG00000015942	ENSBTAT00000021199	DNAJA4	8.24816	22.2846	13.9846	22.5614	4.70661	6.22999	22.3407	11.3878	40.3336	21.8578	3.68634	4.80426	14.0576	15.1141
ENSBTAG00000043564	ENSBTAT00000060553	ATP8	19.0782	12.2609	10.5216	15.0505	12.6431	19.6834	18.1055	15.1547	12.1404	12.0478	15.4347	22.2774	11.6669	15.0819
ENSBTAG00000001777	ENSBTAT00000002326	RPLP2	15.2284	11.5917	20.5562	17.2976	15.7283	13.8481	12.939	15.2123	12.0965	17.2153	14.2506	16.1545	13.9043	15.0787
ENSBTAG00000025868	ENSBTAT00000074863	TLN1	9.01682	10.049	15.0619	10.9608	20.208	16.4607	20.862	15.043	15.2049	16.1794	15.6982	13.0083	18.0735	15.0636
ENSBTAG00000010012	ENSBTAT00000036839	BTF3	14.2866	12.1409	19.0455	15.8024	16.1919	17.2853	14.0874	14.2567	13.9088	13.414	16.9295	14.2564	14.0117	15.0475
ENSBTAG00000021035	ENSBTAT00000028016	CTSK	8.50627	9.91933	16.0387	7.80767	19.1248	16.3032	15.1669	12.6847	21.0531	12.2771	28.6726	6.79692	21.0686	15.0323
ENSBTAG00000002485	ENSBTAT00000086283	TNS1	10.0363	10.6663	19.0922	8.09648	23.3211	19.0141	19.6559	15.9361	17.1023	13.1679	12.2095	10.8407	14.5424	14.8986
ENSBTAG00000017441	ENSBTAT00000023183	RPL27	15.845	12.6493	18.9419	18.9574	14.4567	14.0012	13.7273	13.8622	13.2385	14.5129	14.2072	16.2578	12.8296	14.8836
ENSBTAG00000001081	ENSBTAT00000072269	PALLD	10.5153	10.2215	18.238	8.99034	15.5331	15.0396	17.285	14.375	21.8099	13.758	17.4459	12.3982	16.9494	14.8123
ENSBTAG00000012314	ENSBTAT00000016342	LDLR	15.1556	12.6733	15.024	12.949	13.9949	15.7127	21.6387	11.2299	16.4459	13.6392	12.5875	17.0002	13.8143	14.7589
ENSBTAG00000013952	ENSBTAT00000056365	HNRNPD	16.0934	13.017	17.0963	12.7181	17.0533	17.8954	12.3852	13.1975	16.8312	12.2614	15.6548	13.4408	14.0709	14.7473
ENSBTAG00000020894	ENSBTAT00000027837	LAPTM4A	15.4153	11.3667	19.278	15.0572	14.7929	16.1103	12.9069	12.7514	19.7787	12.6094	15.6555	11.9275	13.0633	14.6702
ENSBTAG00000002528	ENSBTAT00000061515	EIF3A	9.93679	15.1828	11.856	8.4316	15.801	13.5254	14.483	17.1337	28.3612	13.1776	17.9459	10.346	13.2528	14.5718
ENSBTAG00000004907	ENSBTAT00000078526	MINK1	20.8081	15.8857	17.5607	8.81059	12.8681	21.2538	15.3081	15.3067	11.2408	12.8321	13.2274	12.9323	11.3916	14.5712
ENSBTAG00000031231	ENSBTAT00000044218	IRF1	12.6773	9.43624	16.1789	3.92821	28.8779	13.8623	6.04119	13.1763	24.627	14.7543	18.7176	10.4581	16.2171	14.5348
ENSBTAG00000016282	ENSBTAT00000030275	EIF5	12.2622	12.3309	12.9421	9.63255	16.425	14.0304	13.0668	24.1929	20.1745	13.3435	15.0987	12.2594	12.6618	14.4939
ENSBTAG00000001835	ENSBTAT00000002398	GJA1	8.29589	11.3732	12.7469	8.93428	17.4355	18.9999	19.5777	19.2772	10.9133	14.663	20.139	12.0735	13.804	14.4795
ENSBTAG00000010206	ENSBTAT00000013466	UAP1	19.3832	8.5926	13.7825	10.0566	16.0583	20.3272	12.8981	12.727	18.0987	11.4284	17.3224	11.2759	15.7076	14.4353
ENSBTAG00000047739	ENSBTAT00000025431	TSC22D1	24.5543	8.95833	15.494	14.4308	15.4585	22.8108	11.8618	9.68009	17.5043	9.86024	15.7723	9.20834	11.816	14.4162
ENSBTAG00000003935	ENSBTAT00000005137	TMBIM1	20.0241	11.8336	16.5915	12.2507	22.8544	17.563	9.86208	11.1723	13.8879	11.5176	9.41234	12.7323	17.4493	14.3962
ENSBTAG00000009470	ENSBTAT00000054397	CLIC4	9.81704	10.8888	10.2127	9.73491	18.7332	15.4793	16.4296	15.47	24.0529	14.7391	16.3239	9.44505	15.5603	14.3759
ENSBTAG00000052337	ENSBTAT00000077396	RPS29	15.6273	12.1746	19.5491	21.1381	15.1758	14.2983	13.1024	11.3221	11.5481	12.8879	11.714	15.1792	12.5549	14.3286
ENSBTAG00000006396	ENSBTAT00000072873	GPI	14.4428	12.3562	19.8422	11.196	14.1714	16.0901	14.0202	12.982	10.9683	15.5483	14.1466	14.4964	15.9955	14.3274
ENSBTAG00000020345	ENSBTAT00000027115	CNN3	18.4155	9.91738	13.0887	9.4595	16.3143	14.9098	11.4819	11.7823	29.2663	11.1706	18.6166	9.01919	12.7831	14.325
ENSBTAG00000012370	ENSBTAT00000082989	MGP	13.4678	22.3508	15.4113	33.897	10.1665	14.1617	16.7686	4.54675	18.0694	6.0173	8.30456	9.75885	12.9794	14.3
ENSBTAG00000012120	ENSBTAT00000016071	TIPARP	25.0641	9.658	14.142	11.8248	15.957	21.9434	13.3002	8.65233	24.7274	7.20544	14.9939	8.74967	9.35704	14.275
ENSBTAG00000006995	ENSBTAT00000073573	SPTBN1	12.7938	11.0904	16.4544	13.7801	18.1229	20.9402	15.4685	14.0309	13.4608	11.1813	14.0306	10.4887	13.6247	14.2667
ENSBTAG00000021455	ENSBTAT00000028602	CFL1	21.3478	15.3832	13.9379	14.9658	11.5133	10.7567	12.8269	14.3587	12.7069	15.3885	13.4108	15.0354	12.8483	14.1908
ENSBTAG00000011623	ENSBTAT00000015439	VMP1	10.1674	5.34971	15.005	8.57174	22.7841	16.7579	15.8082	10.9151	8.41666	16.0384	18.1825	13.1696	23.1792	14.1804
ENSBTAG00000053390	ENSBTAT00000067957	RAC1	17.5287	11.8284	14.1255	16.734	15.6133	14.1077	11.3349	12.924	14.7973	13.2364	14.068	13.2981	14.0425	14.1261
ENSBTAG00000007875	ENSBTAT00000002344	SAFB	13.1409	11.7097	16.0317	10.9182	15.975	19.0051	11.9826	11.7871	16.2104	13.3597	18.3164	11.7783	13.0295	14.0957
ENSBTAG00000032996	ENSBTAT00000056188	P4HA1	6.23911	10.6553	15.9995	9.39553	18.6356	15.3495	17.7653	16.1803	12.1613	14.4535	15.2177	12.4146	18.341	14.0622
ENSBTAG00000010386	ENSBTAT00000070600	ARPC2	11.6165	11.1177	15.7752	10.2857	14.8308	11.3735	16.3368	14.7076	13.0364	16.57	15.5373	16.0703	14.2961	13.9657
ENSBTAG00000006143	ENSBTAT00000082449	CREB3L1	5.07884	12.803	12.2288	12.0503	13.1577	12.5223	14.4351	8.5183	22.5171	14.6869	13.5156	17.5895	21.4525	13.8889
ENSBTAG00000004279	ENSBTAT00000005600	RHOA	16.6322	13.24	15.7638	12.3988	14.3647	14.2668	12.6507	12.1116	15.469	12.6987	14.3172	12.8307	12.9957	13.8262
ENSBTAG00000013533	ENSBTAT00000017995	CLIC1	16.5157	10.9257	20.7621	12.5993	16.1366	17.9561	10.0383	11.7969	7.75052	14.1537	12.553	16.4563	12.0852	13.8253
ENSBTAG00000012317	ENSBTAT00000016346	PNP	11.4482	30.9836	19.5522	12.6395	12.4579	8.18685	12.052	13.0026	7.12618	11.9585	7.61295	18.2215	14.4295	13.8209
ENSBTAG00000008717	ENSBTAT00000011485	SERPINE2	24.1077	5.36332	18.2886	14.5161	15.2702	14.212	15.6173	11.0573	14.5652	10.3275	8.06504	12.3365	15.0646	13.7532
ENSBTAG00000015000	ENSBTAT00000019970	VCP	10.5881	13.8061	11.3879	11.9333	12.9831	11.1064	12.8695	16.6779	19.3042	16.5589	14.5403	12.5874	13.1985	13.657
ENSBTAG00000009020	ENSBTAT00000011877	CRIM1	8.01432	9.67292	16.1391	6.98267	22.9358	15.6984	15.3063	15.8998	11.3899	12.7606	14.163	16.1758	11.9404	13.6215
ENSBTAG00000010658	ENSBTAT00000056305	PFKL	9.75555	9.43299	21.0408	8.39565	14.4884	15.0854	14.4369	14.4238	8.69538	18.0108	13.1406	14.819	15.0869	13.6009
ENSBTAG00000014069	ENSBTAT00000038879	PDK4	22.8236	14.9143	9.07037	11.2972	14.3902	17.9389	12.7587	14.0651	14.6356	14.6133	15.0178	8.07506	6.95001	13.5808
ENSBTAG00000006543	ENSBTAT00000023384	EIF3CL	12.9775	10.1379	11.1749	9.23223	13.9694	16.003	12.2779	12.8187	18.2318	15.0029	17.8179	13.3456	13.3205	13.5623
ENSBTAG00000011074	ENSBTAT00000014704	BRD2	12.7768	13.0902	13.4969	12.4731	15.3299	12.7646	12.2749	17.8929	13.4859	13.5525	13.7454	14.0443	11.3252	13.5579
ENSBTAG00000001303	ENSBTAT00000001720	HSPB8	11.0356	16.5316	19.0701	38.4595	2.44498	2.65092	12.7056	6.25822	43.5946	13.0137	1.35178	1.86036	7.273	13.5577
ENSBTAG00000012380	ENSBTAT00000047248	HK1	13.6539	9.70858	17.2101	8.11232	15.7836	14.744	12.9366	16.2275	11.8672	17.3477	13.3943	12.4567	12.5471	13.5377
ENSBTAG00000037457	ENSBTAT00000053498	MBD2	16.3588	6.82104	16.6774	9.29377	15.9278	19.6384	10.8546	13.0233	12.8894	11.7094	19.6802	11.1939	11.4616	13.5023
ENSBTAG00000003166	ENSBTAT00000075025	AXL	4.01566	4.00612	6.94304	7.25198	9.44181	14.1992	15.1523	14.9518	22.3603	15.7644	32.3657	13.0138	15.6448	13.4701
ENSBTAG00000016771	ENSBTAT00000022307	PLK2	15.7398	10.8557	12.074	7.31596	13.0136	13.3191	11.6109	21.8606	22.407	11.3558	16.6922	9.84632	8.70865	13.4461
ENSBTAG00000001511	ENSBTAT00000001978	BCL6	25.8036	4.33618	18.8092	8.14401	18.3162	31.2595	8.75164	5.79481	17.8618	4.93012	14.3307	6.86853	8.83845	13.3881
ENSBTAG00000001311	ENSBTAT00000001731	MORF4L2	11.0259	11.7026	14.1837	11.8133	14.0484	12.9297	14.1597	14.3853	16.4731	14.2059	12.6421	12.94	13.475	13.3834
ENSBTAG00000013240	ENSBTAT00000030071	SLC3A2	7.46736	11.0483	14.1135	9.15302	15.6885	14.801	14.3196	17.4137	12.486	16.4706	13.6361	13.3221	13.8517	13.367
ENSBTAG00000012881	ENSBTAT00000032213	EIF4G1	8.13083	13.3172	10.5141	10.6726	16.6027	12.7076	14.5623	17.5565	14.7757	15.2753	14.922	12.3222	12.1281	13.3452
ENSBTAG00000009987	ENSBTAT00000013173	ITGB3	12.9265	11.5878	15.6488	9.91344	18.8631	20.2334	11.6704	10.7871	21.1793	7.58491	14.4767	8.18768	10.2958	13.335
ENSBTAG00000006007	ENSBTAT00000007890	SH3GL1	11.6626	9.07829	13.67	8.27196	13.2665	17.7761	11.7474	9.20691	18.3976	12.6348	16.556	13.5807	17.02	13.2976
ENSBTAG00000015310	ENSBTAT00000020353	SLC25A36	12.0729	10.5431	13.9929	6.08028	15.7096	17.7333	16.89	14.7	16.5839	12.6901	15.5463	9.24169	10.9744	13.2891
ENSBTAG00000014966	ENSBTAT00000075071	PLXNB2	10.169	12.1947	15.3765	13.8873	14.7152	19.6339	13.2144	10.5874	13.1173	9.92466	11.181	15.1634	13.574	13.2876
ENSBTAG00000016744	ENSBTAT00000022266	CAPRIN1	14.0406	13.5649	11.7752	10.8889	13.4492	13.4414	13.4694	11.8875	17.4026	12.3283	16.4647	10.5029	13.1907	13.262
ENSBTAG00000039335	ENSBTAT00000002229	ARRDC2	14.361	8.18408	17.3181	7.40979	20.7823	13.8819	10.3861	8.78854	17.8047	12.8671	13.6174	11.3743	15.2342	13.2315
ENSBTAG00000015131	ENSBTAT00000035955	SLC29A1	7.04014	4.5158	16.7602	17.0923	18.5592	16.9477	12.0695	12.7552	11.8721	11.9225	14.9804	13.0023	14.485	13.231
ENSBTAG00000053296	ENSBTAT00000066920	EGLN1	11.9183	11.7674	13.7818	11.0699	17.0197	13.1668	13.372	11.8463	11.153	13.2689	12.8644	16.4645	14.1862	13.2215
ENSBTAG00000021879	ENSBTAT00000061210	VCL	11.5073	11.4309	13.5708	8.52361	16.246	12.8839	17.7974	13.2392	17.089	13.3064	12.9849	9.50519	13.7648	13.2192
ENSBTAG00000024603	ENSBTAT00000071732	NCOR2	10.6618	10.3052	13.6226	8.64486	15.622	16.2154	13.8008	12.9717	14.7032	12.9244	12.9722	14.41	14.9571	13.2163
ENSBTAG00000013744	ENSBTAT00000018267	SYNPO	14.2195	14.3651	14.6916	7.25259	14.5039	19.6872	15.1015	16.2297	13.8468	11.8905	12.6713	8.79067	8.31321	13.1972
ENSBTAG00000011105	ENSBTAT00000014749	SLC38A2	10.1569	10.6709	10.6196	7.81986	14.2155	11.9933	14.9918	20.6088	18.3677	14.8974	16.0807	10.5379	10.5832	13.1956
ENSBTAG00000018828	ENSBTAT00000025063	ATN1	12.1683	10.3953	13.3655	8.65034	12.5909	16.2379	12.841	12.9989	17.8499	13.9441	15.8404	10.9561	13.6447	13.191
ENSBTAG00000008527	ENSBTAT00000011240	SRSF6	13.9071	11.2882	14.8907	13.1044	15.0552	13.8556	11.7982	17.9032	11.9069	12.9767	10.6197	11.9232	12.0086	13.1721
ENSBTAG00000015163	ENSBTAT00000020168	TM4SF1	18.2958	5.70311	21.4066	11.257	16.2062	19.3232	10.3499	16.583	13.3298	12.302	10.7821	8.21392	7.21746	13.1515
ENSBTAG00000001657	ENSBTAT00000070874	PICALM	12.9386	14.2056	13.8924	10.0128	16.9626	14.4926	12.939	13.7059	13.0685	12.1777	13.0216	11.5137	11.988	13.1476
ENSBTAG00000008482	ENSBTAT00000011175	SON	9.92708	12.0398	12.6717	10.5465	15.5101	12.6611	13.641	16.7604	15.6216	12.8174	15.5567	11.1403	11.7689	13.1279
ENSBTAG00000008756	ENSBTAT00000011536	ELF3	17.6703	28.4728	10.5198	14.7599	10.939	6.69219	13.0271	5.12249	2.28202	13.6732	5.76267	18.6233	23.0868	13.1255
ENSBTAG00000048761	ENSBTAT00000066609	UBE2D3	13.6094	10.619	13.8659	10.7061	14.8532	14.7005	11.2771	12.7324	16.0369	12.3943	13.9976	13.3003	12.337	13.11
ENSBTAG00000008997	ENSBTAT00000011846	ENG	10.3179	8.89348	17.4432	10.4673	12.7761	20.006	13.117	14.6224	12.6678	13.1091	14.3981	10.3312	11.9621	13.0855
ENSBTAG00000007101	ENSBTAT00000009341	F3	17.1104	5.14091	19.7367	8.45354	11.8147	25.0062	11.9505	5.94458	16.3344	10.6562	13.5508	11.8428	12.529	13.0824
ENSBTAG00000014316	ENSBTAT00000019039	HNRNPH3	11.716	10.5963	13.893	11.7657	14.7115	14.5722	12.8841	11.5321	16.5128	11.579	15.0201	11.4946	13.1556	13.0333
ENSBTAG00000021706	ENSBTAT00000077533	TBX3	9.85183	4.75443	9.04762	6.35142	12.2802	11.4598	9.5143	9.72675	48.1754	7.64427	25.6809	5.27331	9.66554	13.0328
ENSBTAG00000016822	ENSBTAT00000022378	PPIB	16.5764	10.3797	16.4026	18.2865	11.2995	10.4724	11.0402	10.939	17.2702	12.6388	9.93329	12.0232	12.1498	13.0317
ENSBTAG00000001575	ENSBTAT00000002055	CALM2	15.2689	10.9763	15.5149	10.1584	14.2945	15.3525	12.0229	12.956	10.9056	13.554	13.9886	12.9783	11.1682	13.0107
ENSBTAG00000001055	ENSBTAT00000032051	HNRNPL	11.1982	12.7317	14.0364	13.1714	17.044	14.3366	11.5385	11.2451	10.9593	11.7322	12.812	12.8837	14.1288	12.9091
ENSBTAG00000012125	ENSBTAT00000016093	GDI1	13.1975	12.2427	15.9174	11.7334	13.5064	15.1109	10.6393	10.8923	15.3394	11.406	14.4579	11.6258	11.6415	12.9008
ENSBTAG00000015572	ENSBTAT00000020694	YTHDC1	8.28699	10.2092	14.4686	8.67471	16.0682	17.1743	12.7155	13.5247	17.3434	10.0799	15.4445	10.2787	13.2649	12.8872
ENSBTAG00000011358	ENSBTAT00000015092	IER3	14.3295	8.20548	19.1024	12.715	20.7307	16.3429	7.65462	8.3452	9.37127	13.5611	9.49542	14.2455	12.5821	12.8216
ENSBTAG00000047418	ENSBTAT00000063682	SLC25A6	17.9721	13.3049	17.2745	14.0196	10.7146	12.4442	12.7628	9.61226	10.8199	12.8722	12.6496	12.2785	9.78991	12.8089
ENSBTAG00000019313	ENSBTAT00000025717	ZMIZ1	8.32583	5.91451	15.0038	5.65681	16.9066	20.7699	16.6735	13.0938	18.9885	8.1318	16.4894	9.8075	10.6768	12.803
ENSBTAG00000014501	ENSBTAT00000019278	FERMT2	11.6416	9.64633	10.5103	7.01801	14.4461	15.9438	14.1527	14.6078	19.7627	12.1077	16.7439	8.27242	11.455	12.7929
ENSBTAG00000012847	ENSBTAT00000017069	NIBAN2	13.1943	11.4341	15.108	9.30474	13.4797	12.7639	12.3811	11.7242	11.8163	12.3639	12.7319	16.8133	13.1092	12.7865
ENSBTAG00000051191	ENSBTAT00000086446		7.31362	17.4212	9.26749	6.17412	16.7941	15.5086	17.1298	9.80652	8.51351	13.6758	10.9101	12.8493	20.6689	12.7718
ENSBTAG00000014883	ENSBTAT00000019814	GABARAP	16.9478	13.7393	16.0905	17.0807	11.7992	13.1645	10.1147	9.2742	15.3227	9.63955	10.0209	11.3601	11.4646	12.7707
ENSBTAG00000013677	ENSBTAT00000086784	SEC14L1	26.5763	13.6654	11.64	10.8201	13.5002	14.3733	10.7374	14.318	11.8198	13.0254	8.38091	9.52651	7.3376	12.7478
ENSBTAG00000008621	ENSBTAT00000011371	PRKAR1A	10.9102	12.3569	15.1282	8.23723	14.0316	19.979	10.7566	13.6706	12.3508	10.4883	15.9205	9.46637	12.4076	12.7465
ENSBTAG00000010534	ENSBTAT00000067234	MPRIP	9.59291	10.7967	12.5656	9.03786	15.691	17.8076	14.1282	13.6793	11.9432	12.8808	14.2132	11.9767	11.0462	12.7199
ENSBTAG00000014261	ENSBTAT00000018947	TARS1	6.50774	8.24374	10.5867	9.5643	16.2149	12.0706	13.1292	14.0282	17.2305	14.8264	16.1076	11.6154	14.7126	12.6798
ENSBTAG00000005654	ENSBTAT00000007429	TMSB10	19.9634	9.87913	14.9368	19.7068	10.9079	11.4635	10.672	10.7355	14.7701	9.03077	12.6878	10.4028	9.24958	12.6466
ENSBTAG00000007596	ENSBTAT00000009992	GEM	5.43566	3.03474	13.8665	8.42002	7.1839	7.79293	7.94288	8.58885	27.755	12.1295	32.1906	18.2751	11.26	12.6058
ENSBTAG00000004937	ENSBTAT00000083552	SEC61A1	6.95438	9.7637	11.856	12.7431	11.8197	8.01953	14.0973	17.6357	16.4138	19.7012	8.72148	11.5066	14.2073	12.5723
ENSBTAG00000011931	ENSBTAT00000015829	CD63	15.7851	9.64893	16.3792	14.0055	10.6724	12.8509	10.6277	10.3595	15.1289	11.3091	11.8786	12.4983	11.0734	12.4783
ENSBTAG00000000253	ENSBTAT00000087285	PTPRF	9.66169	13.4994	22.7922	12.1356	13.7202	11.5866	12.3123	8.23179	6.30465	10.4822	8.80306	18.824	13.1448	12.423
ENSBTAG00000012957	ENSBTAT00000017211	SERBP1	8.21498	10.0782	11.2583	8.73747	14.2093	13.3589	12.607	12.4275	13.35	13.586	17.2251	12.425	13.4062	12.3757
ENSBTAG00000021979	ENSBTAT00000078391	EEF1B2	11.0582	8.75407	15.3449	15.1766	12.4959	11.447	12.174	11.3015	11.2742	12.9072	11.6271	13.4916	13.6199	12.3594
ENSBTAG00000014182	ENSBTAT00000086077	CTNNA1	12.9564	14.0324	12.0949	9.40771	14.617	13.0993	11.5875	12.2831	11.7125	13.0513	12.1997	11.8745	11.4212	12.3337
ENSBTAG00000015434	ENSBTAT00000073890	DSTN	18.3015	10.667	14.5634	13.462	11.3716	13.9974	11.8455	10.233	11.2464	11.3644	8.35396	11.7269	12.864	12.3075
ENSBTAG00000004855	ENSBTAT00000006383	PRDX6	6.69869	14.6815	7.03086	12.6395	4.2063	11.27	18.0763	14.0206	12.2853	18.2797	13.4834	20.6515	6.58537	12.3007
ENSBTAG00000000469	ENSBTAT00000000596	PPP2CA	18.2497	10.3428	14.4042	9.42112	14.274	15.8507	9.27039	11.365	13.5806	9.58628	13.6032	9.82445	9.57438	12.2574
ENSBTAG00000001700	ENSBTAT00000072639	CDC42	15.0407	11.342	10.7807	10.6921	12.8476	12.9102	10.7479	12.1947	14.6008	10.6075	14.4662	12.0352	10.94	12.2466
ENSBTAG00000002939	ENSBTAT00000072776	FURIN	6.09024	11.2337	10.5482	11.302	15.1621	13.01	13.2576	15.6274	11.1007	13.3009	12.8532	13.3161	11.9361	12.2106
ENSBTAG00000003845	ENSBTAT00000005016	CSRNP1	22.6246	7.131	15.1939	10.3168	11.9017	18.2998	7.92771	13.5361	16.147	8.44228	10.4251	9.66099	7.10577	12.2087
ENSBTAG00000020035	ENSBTAT00000074355	RCAN1	9.44808	9.89015	14.6063	7.5609	16.4809	14.5699	14.4124	13.1768	5.49149	16.4173	10.9236	17.1604	8.46414	12.2002
ENSBTAG00000009214	ENSBTAT00000012144	ETS2	17.3151	7.57	11.9647	10.0152	13.8843	17.3686	9.94727	14.8476	14.6907	10.0738	13.4101	9.13126	8.38264	12.2001
ENSBTAG00000000816	ENSBTAT00000086780	PRDM1	16.3094	4.06837	9.91574	6.36056	13.1646	18.1865	8.55499	9.67846	25.213	7.78277	25.2962	5.80797	8.06689	12.185
ENSBTAG00000014423	ENSBTAT00000019184	RPL22	13.4783	11.1345	15.6981	17.102	12.3075	12.5448	10.9784	9.9704	10.4541	10.5507	11.2462	11.4705	10.8301	12.1358
ENSBTAG00000006963	ENSBTAT00000009152	RPL12	14.1806	15.5725	18.5584	14.1408	11.1136	10.9451	10.347	10.8842	9.80817	9.98909	10.4078	11.8499	9.47295	12.0977
ENSBTAG00000013772	ENSBTAT00000069668	SRRM1	9.69162	11.1462	11.578	8.99521	12.9955	14.4078	11.9657	11.3145	15.8104	11.0225	14.7469	10.0595	13.1267	12.0662
ENSBTAG00000018108	ENSBTAT00000072658	PXN	10.3041	8.60492	11.3588	8.85933	14.7388	13.5187	10.445	12.2153	17.1775	14.1618	13.8636	9.81844	11.4513	12.0398
ENSBTAG00000046337	ENSBTAT00000044261	TUBB6	6.88965	7.58556	12.5024	7.1289	14.847	14.4596	12.4004	15.4673	12.7278	14.0674	13.9026	13.3194	11.0221	12.0246
ENSBTAG00000007725	ENSBTAT00000010159	ARF1	11.0323	11.3135	14.9545	10.8597	12.43	13.148	10.6218	10.6449	12.803	12.1457	12.5523	11.9746	11.6331	12.0087
ENSBTAG00000048273	ENSBTAT00000080782	C6H4orf3	12.958	14.0791	13.7073	11.5604	13.3013	13.3649	11.4072	9.23187	9.90851	10.5771	12.3472	10.3351	13.2281	12.0005
ENSBTAG00000009495	ENSBTAT00000012495	BCAM	10.525	8.96546	17.6283	8.86299	12.2883	11.6901	9.11576	11.9293	10.3092	10.779	9.81203	20.7855	13.0759	11.9821
ENSBTAG00000019838	ENSBTAT00000040264	SHC1	8.93267	7.61344	12.9965	9.26696	14.2286	13.5472	10.7409	13.694	14.483	13.7148	11.5905	11.8833	12.8157	11.9621
ENSBTAG00000033217	ENSBTAT00000075495	TPM3	13.0948	14.0778	10.9431	10.6105	12.0161	11.8755	11.2188	13.0705	9.74476	13.2917	11.464	12.8421	10.7776	11.9252
ENSBTAG00000027924	ENSBTAT00000040276	SNX18	7.96092	6.84114	10.425	7.5737	12.714	17.578	11.388	11.0524	23.6947	8.33625	14.7499	9.16788	13.2649	11.9036
ENSBTAG00000015124	ENSBTAT00000020126	ARGLU1	9.42947	6.91052	11.5111	7.00704	13.2659	14.2818	12.7861	12.2137	13.2183	12.338	16.8157	11.8034	13.088	11.8976
ENSBTAG00000015839	ENSBTAT00000030619	MAP4	11.6351	9.60289	9.21316	6.59515	15.7382	14.9496	12.642	11.7703	17.0424	10.534	14.5627	8.7945	11.1386	11.863
ENSBTAG00000012178	ENSBTAT00000077563	NR1D1	12.0486	9.7423	16.4557	18.6954	9.38214	13.9269	9.40051	4.98845	30.6342	3.86779	8.07627	5.95174	11.0318	11.8617
ENSBTAG00000015188	ENSBTAT00000087087	KLF6	16.0845	13.5571	11.2432	8.74052	15.3684	10.3636	13.7005	11.5104	12.7096	12.9488	8.95575	9.52869	9.30995	11.8478
ENSBTAG00000016265	ENSBTAT00000021637	DNAJA1	17.9228	17.8123	10.7775	18.3048	5.31381	4.76309	9.48221	6.79977	38.3324	8.52751	4.77765	4.36308	6.8184	11.8458
ENSBTAG00000014249	ENSBTAT00000077993	IVNS1ABP	16.0675	17.3998	9.40839	10.2181	10.4561	12.1351	10.7613	13.5371	15.191	9.58172	12.0747	8.85135	8.26069	11.8418
ENSBTAG00000010793	ENSBTAT00000070413	CCDC80	20.3995	5.57342	6.45843	6.43124	13.1074	9.16828	9.53531	4.5576	25.7775	6.05332	24.1375	8.65017	13.9731	11.8325
ENSBTAG00000001794	ENSBTAT00000075433	RPL36	12.1853	9.56657	16.1467	15.8615	10.5891	11.0779	10.7379	10.0871	10.1524	11.6069	11.8951	13.116	10.1431	11.782
ENSBTAG00000020525	ENSBTAT00000027346	SEC31A	10.1116	14.8378	10.8274	12.2264	12.2162	8.89516	13.3013	12.4405	13.1493	12.9615	8.98195	9.82609	13.0965	11.7594
ENSBTAG00000003168	ENSBTAT00000081408	HNRNPUL1	12.9807	12.2272	12.4285	11.8248	10.5269	12.3699	10.9918	9.93404	12.3842	11.1062	12.1241	10.7374	12.27	11.6851
ENSBTAG00000023343	ENSBTAT00000031754	RPL28	13.1571	10.1871	17.0698	16.107	10.0844	9.5607	9.98112	9.9883	9.39915	12.3055	10.2896	12.7098	9.98249	11.6017
ENSBTAG00000002608	ENSBTAT00000046362	SEPTIN2	12.7509	11.5002	12.7475	9.92319	11.6954	11.8237	11.5642	11.9657	11.5418	11.5308	11.6077	10.6078	11.2582	11.5782
ENSBTAG00000021580	ENSBTAT00000028757	HNRNPA3	9.53223	11.475	8.95601	6.70787	14.0378	12.7699	11.961	11.9543	17.3197	10.0342	14.4115	9.49699	11.8552	11.5778
ENSBTAG00000046936	ENSBTAT00000065893	MRFAP1L1	14.2874	19.2259	11.144	11.4775	9.6034	10.272	9.53881	10.0914	12.6093	9.61266	11.5515	9.67794	11.2165	11.5622
ENSBTAG00000003399	ENSBTAT00000004408	SMARCA5	9.76364	9.54971	9.99155	6.65791	14.1062	12.8629	11.8612	13.1128	16.5504	9.97032	16.4242	8.41346	10.6092	11.5287
ENSBTAG00000004211	ENSBTAT00000005522	TNFRSF1A	8.24735	7.68931	13.809	10.6568	11.3504	13.3431	11.1435	12.2511	10.9614	12.8037	13.6181	11.3027	12.2416	11.4937
ENSBTAG00000020959	ENSBTAT00000027913	SET	10.4587	10.2332	11.1857	9.37115	11.87	12.1186	10.8085	11.5462	13.5946	10.6547	14.1077	11.5454	11.3439	11.4491
ENSBTAG00000003165	ENSBTAT00000004113	ADAMTS9	5.6784	7.43836	8.84986	7.82046	22.1682	15.9775	14.424	15.3387	6.24055	13.0168	13.5171	9.53307	8.81067	11.4472
ENSBTAG00000008300	ENSBTAT00000010925	FN1	21.1188	4.47625	5.24408	6.46354	7.61833	13.4174	8.81524	4.89675	39.9065	4.06818	14.8561	6.79692	10.9992	11.4367
ENSBTAG00000015327	ENSBTAT00000066436	SPTAN1	13.6458	12.4399	11.7164	13.2805	11.6152	10.296	12.5912	11.2011	11.792	9.97185	9.10994	10.4695	10.3224	11.4194
ENSBTAG00000004924	ENSBTAT00000087134	PENK	40.7124	1.04725	5.34833	19.4637	6.28149	12.8359	13.1858	3.57489	15.8571	2.10689	13.6114	8.56489	5.81925	11.4161
ENSBTAG00000021024	ENSBTAT00000087050	MACF1	10.2815	10.132	10.1792	9.1713	13.7252	12.2889	13.3002	12.3607	14.9324	10.1753	12.2723	9.49535	9.9837	11.4075
ENSBTAG00000009237	ENSBTAT00000012175	KDELR2	7.20278	9.19631	12.3413	10.8311	12.3324	10.0394	12.1851	11.9315	13.7562	12.9468	9.88239	12.2282	13.4183	11.4071
ENSBTAG00000012975	ENSBTAT00000017251	VDAC2	15.4509	10.0425	15.9439	8.59489	11.0384	13.4699	10.092	8.35226	8.84101	11.8626	12.1997	12.5431	9.30633	11.3644
ENSBTAG00000005191	ENSBTAT00000006847	RPN1	6.29656	8.64059	13.4836	12.5926	10.2094	7.58959	11.3781	12.7861	15.678	14.7635	8.82327	12.6186	12.6244	11.3449
ENSBTAG00000009006	ENSBTAT00000056443	PRR14L	31.8162	6.585	9.43745	8.28415	11.4809	17.0347	8.75339	8.34466	12.6455	7.60419	9.16833	8.59496	7.55615	11.3312
ENSBTAG00000007173	ENSBTAT00000067659	PDGFRA	4.24868	4.27847	4.92375	6.24906	14.4169	17.2606	12.0147	9.1228	10.6053	10.7521	28.3104	10.7828	14.1192	11.3142
ENSBTAG00000001212	ENSBTAT00000073018	SSR2	12.4362	10.0166	15.1895	16.2752	10.366	11.1431	10.1101	9.25086	12.8908	10.5228	8.45127	9.66427	10.1274	11.2649
ENSBTAG00000005278	ENSBTAT00000006114	WEE1	9.73694	14.5473	7.28422	6.78038	16.5163	9.88334	15.4674	11.1593	6.91575	12.9204	7.85547	11.3256	15.9056	11.2537
ENSBTAG00000006330	ENSBTAT00000008305	RBM5	6.34916	8.72748	13.0906	11.9211	12.8663	11.9955	12.3368	11.0112	8.6257	12.963	11.4984	10.4974	13.5619	11.188
ENSBTAG00000013860	ENSBTAT00000033450	GADD45A	13.1522	17.6625	9.95554	6.33802	10.7277	11.474	12.1466	7.20133	11.9766	11.4395	7.18631	11.4563	14.7084	11.1865
ENSBTAG00000046587	ENSBTAT00000064987	CST6	21.3106	11.0003	35.5069	8.65217	6.27962	18.2885	5.63447	4.67481	0.896086	12.7748	3.65865	11.7061	5.03683	11.1861
ENSBTAG00000004603	ENSBTAT00000006041	PHC2	6.56034	6.49941	12.2389	9.12804	11.3846	10.5556	10.4328	12.6684	13.7096	12.8554	14.6683	10.4734	13.9073	11.1602
ENSBTAG00000009207	ENSBTAT00000086538	KMT2E	10.6609	8.47134	9.83992	6.10404	17.6008	13.9299	13.6923	13.2208	9.98585	9.8161	12.0643	8.96998	10.2596	11.1243
ENSBTAG00000046862	ENSBTAT00000066345	MARCKSL1	24.3003	5.50923	14.8148	8.6479	12.9415	15.1424	6.97832	6.75039	17.9942	6.41504	10.3996	6.31529	8.33675	11.1189
ENSBTAG00000031797	ENSBTAT00000045083	MANF	6.73753	7.02854	13.1551	13.1568	11.3218	6.65167	11.8671	14.3598	19.9801	13.4414	5.18483	11.0993	10.2065	11.0916
ENSBTAG00000012152	ENSBTAT00000016122	NONO	14.3853	11.6306	10.9096	9.64412	10.9148	11.4425	10.0033	9.74737	14.3639	9.66035	12.5598	8.35333	10.1292	11.0572
ENSBTAG00000016648	ENSBTAT00000040082	BSG	17.2998	14.002	13.1885	13.5577	7.65873	8.92292	8.50831	7.14489	11.0129	10.9713	9.55305	12.7416	9.01956	11.0447
ENSBTAG00000003325	ENSBTAT00000068111	SNRK	12.2735	6.94295	14.4983	3.42187	15.1987	18.2713	9.91926	13.4411	19.6561	5.16602	13.7633	6.5941	4.05458	11.0155
ENSBTAG00000006898	ENSBTAT00000009064	EPRS1	8.4917	8.48755	9.42861	8.33838	12.3119	9.61323	14.1025	12.6689	14.7192	12.1173	11.7716	10.1519	10.9388	11.0109
ENSBTAG00000011640	ENSBTAT00000015460	PLPP3	12.2452	8.31571	10.5273	10.672	16.0403	16.6101	9.65551	13.5225	11.0652	7.24552	11.1608	8.44025	7.58995	11.0069
ENSBTAG00000002507	ENSBTAT00000003259	ATP5F1A	15.4024	13.6414	11.7524	10.1169	9.52509	10.6854	10.0039	9.76094	9.73152	10.0469	11.3277	11.0211	9.81707	10.9871
ENSBTAG00000018252	ENSBTAT00000024295	ARRDC4	8.42778	12.6597	11.144	6.77733	14.1298	9.96888	12.8993	6.93272	7.23349	10.1814	12.9894	12.6448	16.7321	10.9785
ENSBTAG00000014943	ENSBTAT00000075118	KDM5C	8.64382	8.54786	11.3847	6.93148	14.7743	15.33	11.9499	11.2152	11.6561	10.0469	13.3794	9.25645	9.59973	10.9781
ENSBTAG00000000019	ENSBTAT00000087235	SERINC1	9.38578	9.43105	10.3631	8.34142	14.1223	12.412	12.3129	11.4822	12.7124	8.96736	12.7065	8.36699	11.5045	10.9314
ENSBTAG00000008985	ENSBTAT00000011824	PCBP1	13.6644	9.64244	14.3574	10.6239	10.0621	10.4543	9.32174	9.34148	13.3542	10.4381	9.46698	10.6319	10.6333	10.9225
ENSBTAG00000011571	ENSBTAT00000015372	ACIN1	13.3351	10.0892	12.3937	11.14	12.1627	12.8239	9.6736	11.0275	10.6116	9.46148	10.7926	9.13016	9.32202	10.9203
ENSBTAG00000005694	ENSBTAT00000007481	TMED10	10.22	10.2786	12.2857	8.9812	13.1708	12.2882	10.9918	11.556	13.1514	8.6031	11.2686	8.1434	10.1189	10.8506
ENSBTAG00000013671	ENSBTAT00000017524	UTP14A	10.8527	9.43948	11.3386	10.1834	12.1776	13.3424	10.9171	8.5514	11.8853	9.59034	12.6503	9.47512	10.492	10.8381
ENSBTAG00000053007	ENSBTAT00000070709	ITPKB	11.6877	11.1579	9.86961	6.85471	13.7892	15.3472	11.3798	11.4106	13.1765	9.33465	11.6144	6.70015	8.21118	10.8103
ENSBTAG00000021986	ENSBTAT00000043779	MAPK1IP1L	10.1002	8.95444	10.9721	7.76563	13.9874	14.0522	10.7823	11.4051	12.4442	9.16724	12.2065	8.24836	10.3375	10.8018
ENSBTAG00000014299	ENSBTAT00000018998	RHOC	8.50546	9.71312	12.9586	8.88249	12.4946	11.7937	9.32991	10.3866	10.2074	13.274	10.8068	11.9046	10.0036	10.7893
ENSBTAG00000017745	ENSBTAT00000023595	IL6ST	4.86604	8.48366	7.31075	5.63732	17.8016	12.6881	13.2004	19.8393	14.0357	9.47264	13.0852	5.33673	8.38928	10.7805
ENSBTAG00000015228	ENSBTAT00000020261	CD74	8.96665	4.40492	14.5653	8.00569	10.7681	10.9668	10.1118	7.31202	6.39106	13.8143	21.8546	14.8938	7.9377	10.7687
ENSBTAG00000011488	ENSBTAT00000046260	PRPF8	6.97218	10.8732	11.3582	9.82326	11.5015	10.3103	12.5778	11.575	7.72543	11.4106	12.3427	10.5242	12.6684	10.7433
ENSBTAG00000005970	ENSBTAT00000007835	XBP1	7.42043	10.7195	12.0627	11.087	13.0888	10.1482	9.76288	12.4486	13.334	9.94394	8.68106	9.20451	11.0124	10.6857
ENSBTAG00000039793	ENSBTAT00000069500	HDGF	6.62264	8.62697	10.9709	7.44574	10.6245	11.1582	11.6552	9.55365	9.10579	12.6003	14.0021	13.6277	12.3925	10.6451
ENSBTAG00000010467	ENSBTAT00000070366	SUPT5H	8.91892	9.1801	10.183	7.64925	11.4356	12.4795	11.4242	12.3819	11.5195	11.5618	11.4512	9.17991	10.8343	10.6307
ENSBTAG00000021367	ENSBTAT00000078479	ANP32B	11.521	8.76898	12.4556	9.12926	12.0241	11.835	10.3312	9.05171	10.8757	9.45032	11.1241	10.1339	11.196	10.6075
ENSBTAG00000024493	ENSBTAT00000034028	DHRS3	7.03772	6.1071	15.5402	10.0426	16.3417	14.7717	9.51372	13.1052	9.63815	8.72435	9.66458	8.16417	9.17713	10.6022
ENSBTAG00000011104	ENSBTAT00000036144	RTN4	7.96901	9.42781	9.50126	10.9304	13.0881	9.56295	12.0847	10.8261	11.8463	10.4092	11.062	9.47731	11.5129	10.5922
ENSBTAG00000019193	ENSBTAT00000085177	SETD5	9.66978	9.54323	13.2612	8.58149	13.4523	12.9995	11.0781	9.41854	11.7279	9.07389	10.1339	8.44298	10.2463	10.5869
ENSBTAG00000017584	ENSBTAT00000023383	PLCG1	15.7301	8.49598	13.9467	7.34338	12.0857	15.0111	8.68395	8.59264	14.5394	6.63775	11.1676	7.88974	7.39858	10.5787
ENSBTAG00000005316	ENSBTAT00000006992	GDI2	10.3867	10.8174	11.8952	10.1218	9.90234	10.1317	9.93794	9.6752	10.0625	11.4943	11.464	10.7893	10.8156	10.5765
ENSBTAG00000010303	ENSBTAT00000013608	ICAM1	20.0305	3.12488	19.2401	4.80683	23.4709	10.7642	4.04496	8.10807	14.4391	7.32263	8.25816	5.51494	8.34943	10.575
ENSBTAG00000016298	ENSBTAT00000021686	TM9SF3	6.87832	13.655	9.49558	11.1534	10.3598	8.59053	10.7146	10.9211	12.6274	10.6983	11.6982	9.22966	11.3656	10.5683
ENSBTAG00000054773	ENSBTAT00000087064	UBE2R2	9.32024	7.97593	9.95491	6.87543	15.4722	17.8113	8.11269	8.70388	14.1492	6.55912	14.2596	8.13629	9.87684	10.5544
ENSBTAG00000024095	ENSBTAT00000069875	THRAP3	10.0355	9.848	10.9734	8.31157	13.049	13.0993	9.12976	10.3085	12.3452	8.33372	12.0755	8.56599	10.8989	10.5365
ENSBTAG00000032087	ENSBTAT00000045493	ATXN2L	8.6778	9.53804	11.3102	7.08077	10.4897	11.8342	10.1019	11.4686	9.95868	12.545	12.2933	9.9152	11.2068	10.4939
ENSBTAG00000001988	ENSBTAT00000037985	EIF3D	8.16563	8.86819	11.8491	10.3247	10.9129	10.4213	10.3452	10.6921	10.9746	11.2315	11.8524	10.3569	10.3954	10.4915
ENSBTAG00000004840	ENSBTAT00000006358	C1S	11.9992	2.79222	14.5817	12.2879	8.63386	10.8093	9.47229	4.39861	14.8119	4.53745	19.7206	9.72222	12.5767	10.488
ENSBTAG00000051298	ENSBTAT00000083396	PVR	18.8848	9.49395	7.47882	7.71505	17.6406	12.1801	8.90336	11.8013	10.5029	9.89828	6.46251	7.79789	7.44204	10.477
ENSBTAG00000018424	ENSBTAT00000024512	ACKR3	14.0414	8.00122	11.9622	9.34069	10.2728	13.121	12.6496	6.34613	17.604	8.79639	8.0134	6.82753	9.10106	10.4675
ENSBTAG00000019685	ENSBTAT00000035789	BAG6	8.99174	10.265	11.0814	7.69129	11.1404	11.1477	10.6177	12.7992	7.27181	12.1087	10.708	11.2218	10.9231	10.4591
ENSBTAG00000011187	ENSBTAT00000071336	FAM13A	4.13298	9.46217	10.9241	5.8262	14.7718	8.67231	12.7978	13.1454	9.01869	12.3436	11.83	12.4174	10.6037	10.4574
ENSBTAG00000015505	ENSBTAT00000020610	FADS2	2.9104	14.002	11.5806	11.8596	30.1657	3.46877	9.08308	9.27365	1.8068	10.326	2.55162	12.9466	15.8995	10.4519
ENSBTAG00000022731	ENSBTAT00000008253	SSR1	8.44073	8.92591	11.367	11.3039	10.6432	9.28383	10.9877	12.4833	11.1774	10.9667	9.87416	9.38437	10.911	10.4422
ENSBTAG00000012778	ENSBTAT00000047532	CAPN2	8.62925	6.24197	10.0194	7.69617	9.83957	8.23187	12.6974	9.36644	15.2279	9.22609	14.4078	10.5849	13.3211	10.4223
ENSBTAG00000016562	ENSBTAT00000022030	SEC63	4.80859	7.76648	9.96312	7.3318	11.5381	8.7571	11.6646	12.924	17.3392	11.4213	12.2214	8.27132	11.3529	10.4123
ENSBTAG00000019603	ENSBTAT00000026118	LDHB	18.5515	9.9537	10.1899	10.6629	8.82963	9.18854	9.11867	7.68644	13.9332	7.45656	11.422	8.84862	9.1886	10.387
ENSBTAG00000006644	ENSBTAT00000008726	SPCS2	6.70679	8.29107	14.5545	9.73917	13.9259	10.0829	10.3505	10.2732	12.5842	9.94394	7.08377	9.44833	11.7912	10.3674
ENSBTAG00000006049	ENSBTAT00000007948	BZW1	9.85507	11.1845	7.16481	7.44513	10.6736	8.69782	10.9935	14.6392	11.7885	11.124	11.2626	9.37836	10.2994	10.3467
ENSBTAG00000021018	ENSBTAT00000027991	KHSRP	8.43425	8.80335	9.34584	6.75479	9.21807	9.7753	9.42794	11.4713	14.2997	12.7256	12.9632	9.62054	11.0305	10.2977
ENSBTAG00000014766	ENSBTAT00000049486	SRSF1	8.82829	9.01734	10.9538	7.21847	10.8731	11.6646	9.48863	10.4718	12.7751	10.4995	11.687	8.93172	11.2817	10.2839
ENSBTAG00000007562	ENSBTAT00000009951	TRAM1	5.11363	8.0103	10.9519	7.79853	13.7482	9.97188	12.3426	13.1047	10.852	11.6191	8.41609	9.64623	11.9512	10.2713
ENSBTAG00000006646	ENSBTAT00000068896	PRMT1	6.81844	6.57333	11.2539	7.31108	11.3548	12.3002	9.26864	10.3953	10.861	11.6348	12.7589	11.3617	11.5902	10.2679
ENSBTAG00000002977	ENSBTAT00000076810	ECE1	7.22462	6.39566	13.7427	6.21372	13.3572	11.8612	8.42137	8.12706	9.04935	11.2822	12.074	14.1061	11.6107	10.2666
ENSBTAG00000002670	ENSBTAT00000003460	DEPP1	12.6676	9.01863	15.532	10.4691	11.0067	13.4819	12.5836	1.94969	7.17635	13.9533	13.5755	3.73932	7.60927	10.2125
ENSBTAG00000046307	ENSBTAT00000064621	CEBPD	14.8829	6.48968	17.1627	10.3844	15.9887	15.1514	5.66423	5.5859	10.9788	7.51795	6.31057	6.03265	10.4588	10.2007
ENSBTAG00000013579	ENSBTAT00000018052	SARAF	7.91885	11.3239	11.791	11.2027	10.7414	9.29359	10.2589	11.2483	10.9175	11.1473	7.27239	9.31767	9.73436	10.1667
ENSBTAG00000009663	ENSBTAT00000082669	YBX3	8.67294	7.93443	11.6583	9.56308	10.8222	11.7006	10.7438	10.2699	8.95528	10.0195	10.8472	10.7658	10.0978	10.1578
ENSBTAG00000005904	ENSBTAT00000007758	RBBP4	13.9775	9.30525	10.6998	9.80681	9.40079	10.0327	8.33851	8.40815	16.7372	8.29212	9.91158	7.2534	9.39568	10.12
ENSBTAG00000047998	ENSBTAT00000063052	COL5A1	22.4636	5.09746	6.09261	9.76842	5.89802	8.85764	8.00123	6.64838	29.5862	5.30655	9.34797	6.46891	7.85076	10.1067
ENSBTAG00000018972	ENSBTAT00000025254	GARS1	3.97196	7.43642	9.28076	8.14949	10.013	5.99138	12.5177	11.8902	13.6747	15.2069	9.50515	11.3891	12.3461	10.1056
ENSBTAG00000017077	ENSBTAT00000022710	CTSV	29.6008	9.40057	20.1752	12.2763	9.11614	5.5772	6.85286	4.69163	10.5802	6.26792	3.22527	7.25176	6.29498	10.1008
ENSBTAG00000010899	ENSBTAT00000014476	TIMP2	8.37357	8.20418	10.4717	14.6752	12.3243	8.55301	8.2183	4.52342	12.2365	4.07985	7.19903	17.8279	14.5985	10.0989
ENSBTAG00000051352	ENSBTAT00000072528	SURF4	5.25684	5.67004	11.791	8.43708	11.0596	8.12457	9.77805	12.9739	14.3875	11.8474	9.82775	10.885	11.0022	10.0801
ENSBTAG00000020693	ENSBTAT00000079315	DERL1	7.60814	5.73229	8.50552	7.23858	11.4828	10.1895	8.52348	9.70505	26.6101	8.63709	10.1451	7.6891	8.52089	10.0452
ENSBTAG00000045822	ENSBTAT00000064839	C15H11orf96	17.4656	5.52868	16.0861	8.17447	13.6537	14.5864	6.55235	7.05319	7.98325	5.68247	8.711	6.78817	11.9289	10.0149
ENSBTAG00000015874	ENSBTAT00000021099	CASP3	5.12172	6.67449	13.9335	4.31816	16.4324	9.51193	9.58491	9.16784	10.2736	9.97235	11.4378	10.3908	13.1399	9.99688
ENSBTAG00000004531	ENSBTAT00000044819	CCT4	6.55872	9.65087	9.29656	9.94756	10.5661	9.79556	10.2816	8.64148	14.9722	10.5522	11.943	9.75776	7.70768	9.97471
ENSBTAG00000012124	ENSBTAT00000016085	GPBP1	13.5398	7.08625	11.8295	7.9929	12.5369	11.4628	7.54842	8.43691	16.3323	7.04208	10.6683	6.80129	7.63704	9.9165
ENSBTAG00000012172	ENSBTAT00000081626	MIDN	10.5582	7.5259	11.0328	7.46036	9.66306	11.3998	9.32466	15.4678	8.13933	9.56954	8.58974	11.0764	8.46233	9.86691
ENSBTAG00000016764	ENSBTAT00000022299	UBA1	10.364	11.5638	8.78984	7.47316	10.591	9.53894	9.23538	9.74683	9.24655	11.7617	10.5171	9.20451	10.0199	9.85021
ENSBTAG00000002341	ENSBTAT00000083425	ETS1	11.8212	7.16212	6.78445	4.18046	14.622	14.0574	10.6323	14.5937	13.3005	7.81118	11.5396	5.11477	6.33784	9.84289
ENSBTAG00000013607	ENSBTAT00000018092	WDR1	10.5558	10.9225	10.1078	7.7047	8.59346	9.85408	10.1101	9.24272	9.48137	10.396	9.69377	10.5718	10.6025	9.83358
ENSBTAG00000006607	ENSBTAT00000008669	CCNG1	12.7185	12.7887	9.15187	13.1787	9.28395	9.85183	8.50423	7.10745	14.9394	6.41352	8.89064	6.93796	8.05784	9.83267
ENSBTAG00000016354	ENSBTAT00000021755	IER2	9.80005	13.0254	6.69031	19.8896	6.75942	4.48622	7.4358	16.3062	8.07941	10.8145	5.90638	12.4863	6.09998	9.8292
ENSBTAG00000014337	ENSBTAT00000019064	EIF2S3	9.12362	9.17815	10.9311	11.391	11.026	11.0539	9.84399	8.13683	8.99152	8.83393	10.1339	8.86393	10.1847	9.8225
ENSBTAG00000006586	ENSBTAT00000008650	KPNB1	6.38395	8.60752	8.12138	6.03154	11.0552	10.9135	10.8646	11.6694	12.4895	11.5811	12.3876	7.9865	9.54963	9.81857
ENSBTAG00000030435	ENSBTAT00000042971	PNRC2	9.21344	8.3624	9.7641	7.48839	12.9135	12.6986	10.1643	9.55094	6.67535	9.22507	11.4797	8.46048	11.6143	9.8162
ENSBTAG00000015677	ENSBTAT00000020818	KARS1	12.4734	10.0134	11.0915	11.8181	8.78923	9.71002	8.8205	7.81342	9.83534	9.75268	9.76263	8.54849	8.90606	9.79498
ENSBTAG00000021237	ENSBTAT00000061451		9.87287	5.63503	9.8494	6.15401	7.59285	9.19679	10.2665	8.49009	19.663	6.1421	18.6742	4.99395	10.7553	9.79123
ENSBTAG00000018248	ENSBTAT00000024289	MGLL	5.68891	7.57	15.5774	8.69056	10.1435	9.97939	9.34625	11.5267	9.2347	9.68064	7.94304	9.39913	11.9959	9.75201
ENSBTAG00000006690	ENSBTAT00000008799	ARCN1	6.77394	10.0127	8.87134	7.60721	11.6413	9.51643	11.2281	10.6954	11.9278	9.5457	8.81579	8.22485	11.787	9.74212
ENSBTAG00000016720	ENSBTAT00000044735	RAB1A	10.0921	8.10562	11.6532	8.37493	10.8079	11.1597	9.0043	9.63288	11.7648	8.2287	9.39288	8.51788	9.53151	9.7128
ENSBTAG00000021039	ENSBTAT00000085302	HNRNPM	10.6796	11.1417	9.80075	8.63389	9.45051	8.58602	9.02356	11.9901	9.87436	10.9682	8.80306	8.65673	8.58971	9.70755
ENSBTAG00000000562	ENSBTAT00000000733	TOMM20	7.134	8.63021	9.52906	9.68434	10.9297	8.78261	10.6096	9.60575	9.08907	10.4203	11.9325	10.9894	8.81732	9.70414
ENSBTAG00000002510	ENSBTAT00000003261	HNRNPUL2	9.09207	8.11145	10.9393	6.3039	11.4654	11.6391	10.7508	10.5754	8.69398	9.23877	11.1698	8.27406	9.84967	9.70029
ENSBTAG00000013912	ENSBTAT00000018473	TXNRD1	9.09288	13.1447	4.72852	10.2327	13.3778	8.54251	7.35411	10.4718	12.6616	11.1032	10.8629	7.30041	7.22893	9.70015
ENSBTAG00000013309	ENSBTAT00000067183	SRSF4	8.29428	7.16601	10.9285	8.17752	10.7724	12.409	8.562	9.7821	11.3934	9.30066	11.3629	8.54357	9.3824	9.69806
ENSBTAG00000006017	ENSBTAT00000007904	NFKB2	5.24875	5.73489	14.2671	4.25053	20.3622	9.76929	7.09269	9.78916	7.50524	11.4248	9.87865	7.7968	12.8912	9.69317
ENSBTAG00000017574	ENSBTAT00000023373	LMNA	17.0651	5.8529	13.1051	8.65887	8.99557	12.1171	7.18372	7.09877	15.9344	7.11463	8.45651	7.43763	6.97114	9.69166
ENSBTAG00000020417	ENSBTAT00000027209	DAPK3	8.43911	10.143	12.0159	7.04116	9.03721	9.56295	10.1147	9.17923	11.4101	9.13832	9.19228	8.06468	12.59	9.68682
ENSBTAG00000007474	ENSBTAT00000009832	EIF3B	5.37012	6.73155	8.84481	6.84496	10.1522	9.79556	10.3114	12.0172	8.62709	12.8357	12.8846	10.6877	10.655	9.67368
ENSBTAG00000007375	ENSBTAT00000009699	MIF	8.49332	10.7649	14.8704	10.0225	11.2877	10.3501	9.01131	7.88667	5.43574	10.7881	7.7896	10.1115	8.89761	9.66995
ENSBTAG00000014032	ENSBTAT00000084896	EIF3H	10.3422	9.02706	10.4401	11.6213	9.47723	9.94937	8.67286	7.74776	11.7529	8.76138	10.318	8.22977	8.86139	9.63088
ENSBTAG00000021307	ENSBTAT00000033862	BNIP3L	8.33959	7.37741	10.72	7.28184	11.8837	11.9355	9.66193	10.0485	7.72752	8.78523	10.7057	9.36414	11.1296	9.61236
ENSBTAG00000008860	ENSBTAT00000075639	RIPOR1	7.2667	6.57593	9.88225	5.21506	11.6369	13.4219	9.71211	11.4583	9.52248	10.1114	10.3906	8.63104	11.1169	9.61089
ENSBTAG00000026278	ENSBTAT00000037275	CLDN4	23.0769	6.61029	10.5855	2.84669	5.15844	9.96213	9.91401	5.28962	4.41354	15.5173	4.94906	16.2119	10.0773	9.58559
ENSBTAG00000007399	ENSBTAT00000084421	LAMP2	11.551	11.7583	10.8256	9.9768	8.47786	9.47442	7.4819	6.70047	15.469	6.32626	10.1204	7.33212	8.8795	9.5672
ENSBTAG00000004636	ENSBTAT00000006081	PLEKHA1	9.1657	6.6706	15.5042	5.9572	12.3554	11.8935	8.55383	9.6459	7.57283	6.66362	8.59797	12.5868	9.1723	9.5646
ENSBTAG00000007374	ENSBTAT00000009698	LHFPL2	12.4491	4.85624	10.2506	5.56542	14.8967	11.9678	7.02559	10.1386	17.3246	6.97004	10.4655	4.55114	7.142	9.50794
ENSBTAG00000010042	ENSBTAT00000013242	RIOK3	10.186	7.23929	7.51357	7.64925	10.6015	10.8213	9.29723	8.76683	17.1434	8.40778	8.70127	7.61421	9.53031	9.49784
ENSBTAG00000017423	ENSBTAT00000023162	TMEM214	5.50524	7.06032	13.4021	7.23614	12.2814	10.4056	11.5957	10.3144	7.81253	10.3107	7.76565	9.23239	10.3514	9.48259
ENSBTAG00000005557	ENSBTAT00000083796	AFDN	11.6691	6.50135	13.2877	6.56956	11.8197	12.7263	9.9216	11.041	7.18332	7.58086	9.31878	8.62448	7.0134	9.48132
ENSBTAG00000013315	ENSBTAT00000017710	ATP5F1B	14.7875	13.1946	9.79443	10.198	7.04779	7.76366	7.86527	8.6914	10.3329	9.12462	8.50516	8.80762	7.1432	9.48124
ENSBTAG00000017833	ENSBTAT00000083121	RNF19A	13.7736	7.74638	8.98065	6.49339	13.9669	11.1439	9.47754	9.9628	9.48764	7.6879	8.72971	6.08568	8.75272	9.40684
ENSBTAG00000015318	ENSBTAT00000070790	NECTIN2	11.1998	8.887	10.2241	7.04603	12.1652	9.61923	7.99598	8.80753	9.13506	10.2194	7.25218	9.10119	9.58343	9.32586
ENSBTAG00000009578	ENSBTAT00000073728	PTK2	5.93489	6.82234	8.50489	6.22713	8.84082	12.9807	10.5436	10.5277	9.54269	9.6568	13.437	9.11923	8.90184	9.31074
ENSBTAG00000044032	ENSBTAT00000072713	KDM2A	6.69869	7.78853	10.9285	7.30743	13.218	9.69051	10.3015	10.5814	8.84728	9.30675	9.01414	8.79505	8.42309	9.30007
ENSBTAG00000002018	ENSBTAT00000084447	EIF5A	6.97299	7.33785	10.0149	8.85324	8.38526	7.65411	8.04091	10.0171	10.8527	11.4913	11.4894	11.4864	8.22144	9.29366
ENSBTAG00000008330	ENSBTAT00000010969	RNF19B	22.8196	6.81585	12.0595	7.14413	14.0254	10.9916	5.82003	4.40295	9.35734	6.09441	7.3652	6.65423	7.25006	9.29232
ENSBTAG00000011922	ENSBTAT00000075231	PLEC	6.12665	7.45068	6.44264	9.52653	12.5095	15.429	10.6498	9.86567	9.47161	7.5423	8.4131	11.3492	5.97923	9.28892
ENSBTAG00000004051	ENSBTAT00000005296	SBDS	8.38085	6.37231	10.3965	8.22261	12.6394	10.4228	8.95354	9.46683	8.33443	7.39264	10.1092	9.15586	10.8881	9.28732
ENSBTAG00000025130	ENSBTAT00000055247	HIC1	4.77461	4.74276	14.6095	7.32144	7.5798	7.55807	9.25113	7.16714	20.4051	5.23705	14.1481	7.81812	10.093	9.28506
ENSBTAG00000004333	ENSBTAT00000005672	COPA	8.89141	10.2124	9.59983	8.48766	9.39395	7.53406	10.8109	10.0697	9.59355	10.0667	8.17657	7.51362	10.3073	9.28136
ENSBTAG00000003072	ENSBTAT00000003999	ACADVL	12.5065	8.60298	11.1408	7.65717	8.9098	12.0465	7.97381	8.13574	8.56856	9.48736	8.6369	9.30182	7.55615	9.27109
ENSBTAG00000014090	ENSBTAT00000080395	ARID5A	17.689	6.91701	11.2179	8.52604	12.6612	17.0197	5.13206	5.67109	12.4706	4.24321	7.0396	4.66376	7.02789	9.25224
ENSBTAG00000015663	ENSBTAT00000076094	STIP1	8.73444	10.5068	10.8237	9.78914	7.22679	7.26544	8.37527	7.87745	17.4883	8.69442	8.4131	7.58086	7.23255	9.2314
ENSBTAG00000004194	ENSBTAT00000070782	RALGDS	9.64712	5.28551	13.2505	12.2008	12.8315	13.2081	5.67882	6.69396	10.6123	5.98077	7.82777	8.36098	7.88095	9.18915
ENSBTAG00000027722	ENSBTAT00000039955	IPO7	5.29568	7.7801	7.54137	5.58065	13.6239	10.7125	11.0274	10.8272	10.4374	8.56607	10.9071	6.28577	10.8386	9.18643
ENSBTAG00000009969	ENSBTAT00000078713	RNPS1	5.89686	7.26458	9.96755	8.01727	9.25909	9.03922	8.58825	9.45001	10.6443	11.2122	10.7364	9.81352	9.49227	9.1832
ENSBTAG00000000182	ENSBTAT00000000207	SPINT2	17.8475	17.6469	16.3969	13.587	5.85017	6.07242	5.64031	3.68124	3.48958	6.89648	2.97527	10.0595	8.91089	9.15802
ENSBTAG00000014872	ENSBTAT00000084431	CAPNS1	14.7017	11.4166	11.7303	10.7683	7.62517	7.66687	7.12595	7.26047	8.1456	8.60209	6.82554	9.43193	7.68534	9.15276
ENSBTAG00000019810	ENSBTAT00000026393	AARS1	4.9065	10.2299	7.28359	6.04799	9.57294	7.47854	9.83991	12.1692	10.02	11.7048	10.2956	8.98912	10.3013	9.14149
ENSBTAG00000015541	ENSBTAT00000020668	DLC1	9.317	7.58426	9.24475	5.3223	14.8849	12.5072	11.1908	13.2322	8.31771	7.13543	9.43704	5.29135	5.37008	9.14115
ENSBTAG00000037558	ENSBTAT00000022366	GRO1	5.63956	2.93488	14.4256	2.28125	44.8766	11.2107	2.68361	2.98938	2.20328	8.97902	5.27315	2.98544	12.1861	9.12835
ENSBTAG00000032829	ENSBTAT00000085277	GHITM	6.05302	10.3142	8.376	11.3441	9.8868	7.48004	9.38009	9.20854	10.8429	10.0429	7.36745	8.44134	9.79896	9.11818
ENSBTAG00000037383	ENSBTAT00000069851	AKAP13	7.18255	6.86902	8.5706	9.47595	8.94709	12.8479	10.5349	8.90086	9.2577	7.30082	11.8307	7.97283	8.65974	9.1039
ENSBTAG00000004275	ENSBTAT00000005599	DKK3	5.05052	2.81232	7.63488	5.21019	5.73333	7.18066	6.81435	6.89745	28.2532	6.6271	21.1151	5.04808	9.94144	9.10143
ENSBTAG00000013580	ENSBTAT00000018069	KDM3A	7.36703	7.34758	10.1204	5.57943	11.0639	9.97038	11.0495	10.6661	9.02078	9.52794	10.8405	7.42998	7.86465	9.06525
ENSBTAG00000013108	ENSBTAT00000060994	HK2	6.48832	7.09533	8.5428	5.18277	11.7569	11.7712	11.3238	10.195	11.2603	8.09477	10.3435	6.55474	9.17955	9.06069
ENSBTAG00000015767	ENSBTAT00000020937	RNF10	9.0508	9.82401	8.97243	8.89589	8.88246	8.74885	8.32975	8.94047	10.1252	9.07389	9.79182	8.34622	8.73219	9.05492
ENSBTAG00000013363	ENSBTAT00000017775	CAP1	18.0175	6.64466	16.7103	5.09016	5.92288	8.8794	6.99583	7.77381	6.38688	9.74254	8.52537	9.34501	7.58995	9.04802
ENSBTAG00000015249	ENSBTAT00000020286	B4GALT1	6.90664	6.84049	7.70943	6.89614	11.2758	11.3735	7.33369	5.88489	16.0745	7.38604	10.3203	8.47196	11.1169	9.04541
ENSBTAG00000010627	ENSBTAT00000014050	SF3B3	5.33695	7.28403	8.55733	6.20458	10.5773	8.93943	9.11751	10.3877	11.9662	9.6639	12.9303	7.75471	8.8149	9.04113
ENSBTAG00000003758	ENSBTAT00000004892	TKT	17.248	10.5762	11.7373	8.03189	6.98937	6.92479	7.6517	5.50396	6.56735	9.38843	8.45501	9.72167	8.6531	9.03452
ENSBTAG00000011396	ENSBTAT00000001668	HNRNPC	10.8414	8.95055	9.85066	7.18983	9.97443	9.98239	7.68263	8.47815	10.5579	8.07549	9.07626	7.66888	9.0914	9.03231
ENSBTAG00000014105	ENSBTAT00000018762	SRPRA	5.28921	8.82215	8.03671	10.7628	10.3306	7.57383	9.886	10.0301	8.46404	11.473	7.22448	8.80434	10.6581	9.02733
ENSBTAG00000000836	ENSBTAT00000001108	KRT8	14.5933	17.108	11.1573	10.0712	5.65253	5.9081	9.98754	4.9776	2.39281	10.8947	3.74622	10.5237	10.3405	9.02719
ENSBTAG00000002699	ENSBTAT00000003498	KIT	4.41617	7.12322	7.53568	3.7052	12.0272	11.4095	13.6684	14.5622	5.0532	12.3456	12.0717	5.81671	7.6135	9.0268
ENSBTAG00000026819	ENSBTAT00000067868	HDAC7	6.29252	5.49626	7.49461	5.76527	9.20315	10.338	11.29	8.63388	9.59983	9.3448	12.2446	9.91247	11.6802	9.02274
ENSBTAG00000006194	ENSBTAT00000008136	FOSL1	5.07317	3.52432	10.521	6.57138	10.9123	8.04879	8.15061	13.1839	14.4684	10.5507	8.91234	7.0883	9.84786	8.9887
ENSBTAG00000016598	ENSBTAT00000044652	DYNC1H1	7.78777	6.76333	8.93895	8.19458	12.1634	9.5592	9.80606	9.09947	10.089	8.46866	9.91308	8.17893	7.87732	8.98767
ENSBTAG00000012237	ENSBTAT00000033669	AEBP1	8.6689	2.40186	10.6619	8.17021	4.58915	9.05873	9.74246	7.24853	15.308	7.03346	14.1256	7.26105	12.4795	8.98072
ENSBTAG00000014734	ENSBTAT00000019612	CHD4	7.43499	8.94277	8.45308	8.9422	9.21807	8.48548	9.16594	10.182	10.8757	9.14796	10.2813	7.63225	7.96486	8.97897
ENSBTAG00000047495	ENSBTAT00000065583	CD81	14.1741	6.55907	10.5438	12.0539	6.65998	8.29039	6.73908	6.33853	13.766	6.27197	8.87043	8.09912	7.91596	8.9448
ENSBTAG00000017266	ENSBTAT00000022960	ITGA6	8.53054	16.5335	7.87623	7.90577	8.69663	6.52937	11.6821	12.1404	4.72431	11.2366	5.91836	8.70648	5.79208	8.94403
ENSBTAG00000016836	ENSBTAT00000084040	PDK1	6.80145	6.11877	12.1233	5.00485	11.6643	10.7815	9.45478	8.23396	9.60192	8.20841	9.90036	7.43544	10.7854	8.93188
ENSBTAG00000018449	ENSBTAT00000024553	NUMA1	8.47956	9.92063	10.353	9.83301	10.8414	13.8533	9.46762	7.84706	6.60707	6.54187	7.64289	7.46551	7.11422	8.92055
ENSBTAG00000017755	ENSBTAT00000084098	EWSR1	9.25146	11.8997	9.11207	8.64303	8.41323	9.64249	7.67271	8.34195	9.21868	8.48439	9.36967	7.83343	8.0029	8.91428
ENSBTAG00000002052	ENSBTAT00000002658	PLOD1	12.6134	9.55425	12.7185	5.59893	7.4064	8.84039	9.1957	8.01094	7.9289	9.97438	7.589	7.95315	8.28423	8.89755
ENSBTAG00000004915	ENSBTAT00000006465	PFN1	8.64462	7.00066	9.64279	8.85446	7.53256	6.50086	7.25608	10.3996	9.37058	12.2096	9.24243	10.171	8.25223	8.85212
ENSBTAG00000016806	ENSBTAT00000068702	PAFAH1B1	9.24904	8.18538	9.10385	7.52069	10.2286	10.5226	8.18621	8.72722	11.7885	7.27241	9.71099	6.64166	7.9063	8.8495
ENSBTAG00000021209	ENSBTAT00000073766	UBR5	6.9746	6.99677	8.49036	6.99424	10.8079	11.2429	8.72363	9.81792	11.7202	6.96954	12.336	6.2475	7.53803	8.83535
ENSBTAG00000014127	ENSBTAT00000018774	PTGS2	18.4576	1.13025	24.8481	0.463683	7.60901	8.58828	3.83315	4.00466	8.88212	10.4198	6.79934	13.1614	6.30947	8.80822
ENSBTAG00000007303	ENSBTAT00000009607	RAD21	7.59277	8.37408	8.85744	6.07053	10.5269	10.4956	8.41028	9.24652	8.81523	8.91104	10.8532	7.00356	9.32323	8.80619
ENSBTAG00000033453	ENSBTAT00000054161	MTCH1	9.97643	8.70089	9.72998	9.76659	7.72088	9.45941	8.65886	8.07117	9.62003	7.42054	9.06429	8.63377	7.56762	8.79927
ENSBTAG00000014324	ENSBTAT00000019050	ANTXR2	6.55548	4.38935	5.32748	5.59954	9.58413	7.82144	11.0583	9.97094	10.5837	8.80501	15.2671	6.85323	12.5743	8.79923
ENSBTAG00000037651	ENSBTAT00000084523	S100A2	11.3633	8.28135	13.9834	8.01179	13.7873	8.24537	5.80836	4.96132	0.458495	8.92119	3.52093	20.2289	6.73871	8.79311
ENSBTAG00000006346	ENSBTAT00000008327	DAP	11.746	10.0886	9.49621	11.1814	6.22928	6.89028	8.80941	6.83396	7.85225	8.13992	8.62417	8.49492	9.90341	8.79152
ENSBTAG00000001398	ENSBTAT00000001838	ATP2A2	6.37343	6.28542	10.6379	4.80805	12.0465	8.35943	11.4142	12.1241	12.6964	8.14449	7.27613	5.88614	7.98056	8.77176
ENSBTAG00000038141	ENSBTAT00000066025	ADGRG1	18.5523	4.44836	12.1081	6.66156	10.65	15.994	6.61829	7.35869	8.65078	5.45367	6.49096	6.5859	4.32987	8.76173
ENSBTAG00000005299	ENSBTAT00000070002	EDNRB	3.16851	7.24253	5.30853	1.81513	7.45115	11.2354	11.6879	10.8663	7.29202	11.094	23.5881	5.71995	7.3859	8.75811
ENSBTAG00000014265	ENSBTAT00000018956	SREBF2	6.64691	9.3688	10.2942	6.10404	10.1646	9.85033	10.043	6.80194	7.96722	8.05976	8.30905	11.2032	8.98032	8.75333
ENSBTAG00000008978	ENSBTAT00000011818	USP22	9.65198	11.2992	9.09943	7.94172	10.5176	10.1872	7.85302	7.42815	7.49827	7.8477	7.52463	8.93008	8.00048	8.75227
ENSBTAG00000000575	ENSBTAT00000069637	TNC	6.08295	2.46022	6.51593	1.1912	2.01055	11.7659	7.30568	3.71326	16.9155	4.21074	36.8365	4.1537	10.1183	8.71388
ENSBTAG00000009034	ENSBTAT00000011906	AP3D1	5.90576	8.18473	7.43901	7.2666	8.76872	9.63048	9.29023	9.27962	10.5294	10.6841	9.61817	8.17948	8.37902	8.70425
ENSBTAG00000006422	ENSBTAT00000008424	TRIM28	8.66404	8.08098	11.0922	8.02275	8.34983	9.44665	7.5881	7.99954	8.63754	8.1663	9.72072	9.00169	8.27035	8.69544
ENSBTAG00000009150	ENSBTAT00000012059	SPON1	25.5423	3.94646	8.17887	8.97632	4.64197	8.56652	4.27662	2.93349	22.8836	3.86729	9.73419	3.07892	6.24547	8.68246
ENSBTAG00000020645	ENSBTAT00000027511	GNAI2	10.6116	7.47079	10.2468	7.00582	8.34486	8.99045	8.66119	9.58621	7.50176	9.74	9.00066	8.04609	7.6292	8.67965
ENSBTAG00000015955	ENSBTAT00000086583	ERGIC1	7.15342	9.18853	10.9462	8.09831	5.4406	6.28776	7.66162	6.56861	9.48276	7.94308	11.9258	12.2785	9.74946	8.67113
ENSBTAG00000005326	ENSBTAT00000007007	CSNK1A1	8.38004	8.19186	7.27853	5.82742	11.0049	9.71827	8.50073	9.46792	11.9285	8.48693	9.66533	6.22071	8.03671	8.66983
ENSBTAG00000016469	ENSBTAT00000087280	TNKS1BP1	10.9587	5.76796	11.0656	5.23578	9.95579	11.4508	7.77949	7.52148	9.8012	7.23943	7.65637	7.96627	10.2723	8.66701
ENSBTAG00000002108	ENSBTAT00000075110	YWHAQ	15.4461	4.63966	11.4283	8.0124	6.91106	9.98089	5.79086	6.05094	18.5788	5.68856	8.65261	5.26019	5.70454	8.62653
ENSBTAG00000018263	ENSBTAT00000024313	WAC	7.23838	7.2354	8.60408	5.83168	10.655	11.0584	8.43829	8.50691	10.8088	7.89083	10.8771	6.8986	8.0512	8.62266
ENSBTAG00000014295	ENSBTAT00000076615	CAPZA1	8.89869	7.23345	8.95601	6.21128	9.1988	8.28814	8.71605	9.41094	10.8513	7.82741	10.1998	7.7476	8.45991	8.61533
ENSBTAG00000023179	ENSBTAT00000031530	TRIB1	16.1492	5.80103	6.34787	5.09016	7.67986	9.18554	7.13821	12.2983	10.7677	7.37336	9.72596	8.74584	5.68522	8.61448
ENSBTAG00000007196	ENSBTAT00000009469	TAGLN	13.2954	2.45308	15.7613	10.9998	6.72089	7.67813	10.2478	4.62489	11.8742	3.87591	3.41464	5.62647	15.1455	8.5937
ENSBTAG00000022020	ENSBTAT00000029418	CLDN5	2.31084	6.13303	11.362	6.22713	13.1086	7.96625	7.5986	15.0202	2.56841	13.9594	6.72599	10.7833	7.80729	8.58239
ENSBTAG00000014129	ENSBTAT00000018777	RAB5B	8.78379	8.62892	9.22895	7.06431	8.79731	9.30559	7.60561	7.27187	10.9865	7.91619	8.90635	7.67653	9.25501	8.5713
ENSBTAG00000047856	ENSBTAT00000082239	PAK2	5.58939	7.45782	7.33729	5.2498	11.7227	11.3067	9.34041	9.40985	8.92741	7.38097	11.8292	6.75045	8.80947	8.54704
ENSBTAG00000010956	ENSBTAT00000014549	SCARB2	5.88796	5.81465	7.04413	4.76905	7.07701	7.20767	5.89531	6.29187	19.8825	6.72653	21.0043	5.28807	8.18945	8.5445
ENSBTAG00000003820	ENSBTAT00000004977	GRAMD1A	7.82984	5.93785	11.9407	7.44026	12.1236	10.6127	7.1277	8.57474	8.11912	9.012	7.30532	7.45239	7.52173	8.5383
ENSBTAG00000016079	ENSBTAT00000053881	COX4I1	9.77577	8.70414	11.1996	11.3118	7.33679	8.43296	7.26191	6.35101	8.26406	7.61586	8.35172	8.59223	7.43902	8.51053
ENSBTAG00000023929	ENSBTAT00000032910	FOSL2	14.7332	6.50913	10.8534	4.91102	11.5928	13.8331	8.59876	7.6045	9.29045	5.18784	6.93407	5.2427	5.16783	8.49683
ENSBTAG00000004873	ENSBTAT00000006407	CCNL2	5.70995	5.56564	8.83027	5.9176	10.8271	12.0143	7.8326	8.38156	8.52257	9.04498	12.1788	7.55899	8.07112	8.49657
ENSBTAG00000014643	ENSBTAT00000078970	EEF1D	6.36615	6.92609	11.3651	10.1748	8.29825	8.02928	8.55558	7.71846	6.04823	9.9688	8.7821	9.39476	8.41524	8.46484
ENSBTAG00000000320	ENSBTAT00000076606	UBAP1	10.1213	5.35036	8.26859	4.7398	11.4673	13.9794	5.90931	7.91055	10.1224	6.53172	12.1997	6.93741	6.47549	8.46256
ENSBTAG00000007718	ENSBTAT00000039259	TGIF1	11.9701	8.06736	6.75033	6.965	9.88121	9.88635	7.06585	7.22846	10.5363	7.88474	7.61595	8.40909	7.61591	8.45205
ENSBTAG00000017976	ENSBTAT00000080797	ABL1	7.35084	4.98268	9.38817	6.55981	10.2976	13.4384	9.08075	6.97505	10.7001	6.19892	9.6279	7.12821	7.9866	8.43962
ENSBTAG00000014558	ENSBTAT00000019351	DDX21	2.96137	5.20445	5.82978	4.59662	11.3156	9.23731	9.10117	11.6933	11.6644	9.60303	13.3367	6.62581	8.36211	8.42551
ENSBTAG00000001182	ENSBTAT00000046363	SEPTIN7	8.7223	7.03179	8.80311	6.97718	9.56362	8.09531	8.56258	8.75109	8.3644	8.28146	8.49318	7.93949	9.41258	8.38447
ENSBTAG00000019851	ENSBTAT00000085527	PPP2R1A	10.0638	9.9336	9.78495	8.29816	7.00056	8.0863	6.48758	7.10311	8.5818	8.81567	8.71474	8.47414	7.64852	8.38407
ENSBTAG00000009871	ENSBTAT00000013018	RAB18	7.13238	6.93581	8.49983	5.7805	8.56984	8.46297	8.69154	8.32241	9.59355	8.23732	9.38913	9.24497	9.79896	8.3584
ENSBTAG00000002082	ENSBTAT00000002691	MARCKS	8.99902	5.24336	9.43176	3.7966	9.45424	7.66837	7.28934	8.96272	11.5892	6.53882	14.5672	6.61487	8.29751	8.34254
ENSBTAG00000019271	ENSBTAT00000025659	NARS1	6.02793	7.72822	8.0961	6.25028	9.16213	8.64755	8.20255	9.03815	8.53929	9.59846	9.47446	8.24454	9.01594	8.30966
ENSBTAG00000007935	ENSBTAT00000010432	CALCOCO2	6.14688	11.3757	7.60581	8.38773	10.182	9.07374	8.07592	7.13078	6.41545	7.04513	7.67283	9.64569	9.05156	8.29302
ENSBTAG00000019177	ENSBTAT00000083046	BIN1	9.55246	6.4832	18.0182	4.35655	7.83958	8.54176	7.19072	4.88427	8.05571	7.03498	7.22972	9.67083	8.93202	8.29154
ENSBTAG00000005660	ENSBTAT00000007436	PSMD2	6.63396	7.14591	7.8756	5.95172	8.09564	7.33372	8.37527	9.2959	9.15736	9.58527	10.5418	8.50694	9.10529	8.27726
ENSBTAG00000015991	ENSBTAT00000087488	CDH1	13.5082	12.0449	11.7038	3.93003	7.68297	9.06699	8.62152	6.05528	1.69323	10.1672	4.99546	8.54084	9.54299	8.27334
ENSBTAG00000020106	ENSBTAT00000071273	AP2M1	10.597	8.24114	8.58703	7.85459	6.84829	7.45153	8.07592	6.3152	8.9093	8.35959	8.99093	8.15543	9.08899	8.2673
ENSBTAG00000002830	ENSBTAT00000003664	U2AF2	7.67935	7.78982	10.1988	7.72176	7.04531	7.90247	7.42005	8.49606	8.72395	9.24689	9.66233	7.96627	7.61954	8.26712
ENSBTAG00000008389	ENSBTAT00000011042	HTRA1	10.1035	3.37129	15.6849	7.38176	5.56303	9.5622	6.55935	8.61435	6.04266	6.88532	10.5441	9.5861	7.49155	8.26077
ENSBTAG00000011435	ENSBTAT00000015199	NPEPPS	8.44882	6.34962	9.16261	6.07541	8.99557	9.55095	8.84909	7.46125	10.3865	7.57426	9.74392	5.47285	9.10589	8.24437
ENSBTAG00000006071	ENSBTAT00000007976	CTTN	7.78858	7.98436	8.26922	8.64364	7.40826	6.91429	8.54157	8.15311	8.02854	11.2188	7.9131	7.71425	8.57039	8.24217
ENSBTAG00000008224	ENSBTAT00000010815	PAIP2	7.48759	10.1281	7.88318	9.55151	8.65188	8.05629	7.61903	7.38745	7.88988	7.41648	8.31055	8.19588	8.36815	8.22662
ENSBTAG00000000322	ENSBTAT00000075454	CD2AP	7.20439	7.23151	8.53395	5.97609	11.3958	10.188	9.53998	10.8717	5.38906	7.72087	8.47971	7.20474	7.1426	8.22142
ENSBTAG00000012976	ENSBTAT00000073914	WLS	3.19602	4.2882	4.51686	3.32377	6.2703	11.1266	9.72845	6.24357	14.4266	9.34429	14.5568	6.60394	13.2408	8.22047
ENSBTAG00000001142	ENSBTAT00000001520	GNE	5.46398	5.35814	9.37301	6.11136	10.6034	7.48154	11.3238	9.4066	9.30996	10.3741	5.94456	6.51155	9.41198	8.20569
ENSBTAG00000019290	ENSBTAT00000025683	PACSIN2	8.62359	8.02586	8.23068	4.64049	9.33056	10.6127	7.49882	7.90621	11.015	7.00099	10.3045	6.85815	6.53103	8.19835
ENSBTAG00000000241	ENSBTAT00000000301	STAU1	8.01594	5.88792	8.37031	6.34046	10.5083	10.7642	7.99948	8.68761	6.67953	8.04049	9.24318	7.49995	8.35245	8.18383
ENSBTAG00000009841	ENSBTAT00000031107	CNDP2	9.37445	16.2612	19.6362	9.12621	4.793	6.85501	5.80603	3.75559	3.52303	8.18051	4.14143	7.90012	6.93794	8.17621
ENSBTAG00000011596	ENSBTAT00000081212	SRSF5	6.43816	8.65291	7.78967	7.13682	9.28146	9.28908	8.09751	10.3958	6.24543	8.13282	7.93331	8.53482	8.33977	8.17443
ENSBTAG00000030164	ENSBTAT00000042547	RPL38	9.34937	6.57074	11.6444	12.3958	7.70472	7.82894	7.018	7.1335	5.83849	8.03085	6.98197	8.66821	6.6717	8.14128
ENSBTAG00000005039	ENSBTAT00000006646	ARAF	10.4417	9.42262	9.73188	11.7645	9.06829	8.57852	5.24877	5.90442	7.22931	7.27393	5.51267	6.68157	8.70925	8.12057
ENSBTAG00000017349	ENSBTAT00000023076	PCDHGC3	8.08876	5.67653	6.80846	6.48486	9.29078	7.09887	10.2618	9.15047	10.2785	9.4762	8.6077	6.2393	7.9866	8.11145
ENSBTAG00000015145	ENSBTAT00000020148	S100A11	8.21094	6.59278	9.32941	9.80193	8.44492	6.75522	7.89328	7.80854	7.2753	7.08876	8.41534	9.12743	8.59515	8.103
ENSBTAG00000001741	ENSBTAT00000002286	DLGAP4	9.18997	6.60705	8.57439	6.74382	8.42131	8.58903	7.86586	5.94892	13.8329	6.64942	7.59199	6.63291	8.57402	8.09397
ENSBTAG00000018374	ENSBTAT00000071995	WASF2	10.4643	7.65105	8.0424	5.59527	9.52509	9.73778	7.99131	7.65117	8.87585	7.01367	8.10621	6.74826	7.52173	8.07109
ENSBTAG00000005338	ENSBTAT00000007021	EIF3M	8.0831	6.67514	8.78921	8.73564	8.86568	7.77342	7.69722	7.20133	7.82925	8.02019	9.45949	7.66396	8.12726	8.07084
ENSBTAG00000015398	ENSBTAT00000038824	TJP1	6.41469	6.97083	7.24189	6.00168	9.49463	9.38588	9.34041	9.58513	8.16581	7.80813	11.5493	5.78337	7.17097	8.07021
ENSBTAG00000006474	ENSBTAT00000008487	EPCAM	10.9134	13.9397	8.27175	8.49131	10.2485	5.12325	6.76475	6.04117	1.77336	8.45243	3.13919	9.34118	12.3799	8.06768
ENSBTAG00000013128	ENSBTAT00000017450	ACBD3	7.58468	7.24577	8.53711	5.95781	8.88059	8.68657	8.6787	7.6121	10.8889	6.84778	8.17657	6.74225	8.84509	8.05261
ENSBTAG00000010242	ENSBTAT00000045121	LAMP1	10.3826	10.5509	11.3765	12.9295	6.07701	7.28195	6.0727	4.87667	7.85852	6.07564	6.88841	6.68922	7.61108	8.0516
ENSBTAG00000021191	ENSBTAT00000028239	EHD2	7.03043	4.54239	7.64499	6.60733	4.10189	6.44833	10.3137	8.1721	14.1374	8.03237	12.7626	6.9724	7.80609	8.044
ENSBTAG00000019821	ENSBTAT00000026409	DHX9	7.82418	9.23976	7.11868	6.15584	9.95579	9.24106	7.70655	9.89226	8.70026	6.68899	8.83001	6.61159	6.35535	8.02464
ENSBTAG00000018258	ENSBTAT00000024299	SRSF2	7.18902	8.18149	8.5131	9.54237	7.87066	7.53556	6.5932	9.35179	7.02306	8.6792	7.9116	7.89466	7.95219	8.0183
ENSBTAG00000013895	ENSBTAT00000018453	RELA	6.1404	6.5675	9.38122	7.15388	8.60838	9.5622	7.05476	9.50156	6.74712	8.71217	8.50067	7.8881	7.99746	7.9858
ENSBTAG00000008443	ENSBTAT00000011109	LARP1	5.71157	7.49543	6.90323	5.59466	10.6239	9.20205	8.70963	8.10807	11.1844	8.14347	8.70276	7.07081	6.35112	7.9847
ENSBTAG00000016873	ENSBTAT00000022448	OSER1	14.2591	6.15703	9.8355	5.72871	9.72521	11.4313	5.46759	5.89683	10.2785	4.72415	7.3899	5.87521	6.78459	7.96566
ENSBTAG00000008114	ENSBTAT00000087222	CD99	14.1555	5.10265	8.61167	9.87871	5.04657	7.55282	5.37131	4.21791	13.3249	6.25168	9.74691	6.79637	7.13596	7.93792
ENSBTAG00000008153	ENSBTAT00000010723	CAMSAP2	3.02125	3.79732	6.78951	3.72287	10.2895	8.39244	10.9258	11.518	8.59643	9.21899	9.44303	8.25383	9.2206	7.93766
ENSBTAG00000021071	ENSBTAT00000083089	TRIM8	3.66693	3.29996	7.53	3.90323	7.1143	6.18122	7.83493	11.1582	12.4922	10.0023	13.312	8.28171	8.39169	7.93605
ENSBTAG00000007540	ENSBTAT00000009923	GLUD1	11.1391	9.10682	6.44706	10.5307	6.60032	7.47629	7.06702	5.43504	11.3383	5.7956	7.39664	7.6071	7.14079	7.92929
ENSBTAG00000004256	ENSBTAT00000005575	ODC1	12.7501	16.4246	6.11915	7.2666	7.49962	5.77379	5.57729	9.36482	6.883	7.10803	5.93632	7.22552	5.09901	7.92522
ENSBTAG00000005757	ENSBTAT00000007571	FUS	6.15901	8.02586	8.0266	6.70117	8.24667	6.73721	7.77016	11.276	4.80165	11.4486	7.0164	9.14766	7.5483	7.91579
ENSBTAG00000016846	ENSBTAT00000022411	YWHAB	9.70538	8.39612	6.57216	6.60611	6.44308	5.93586	6.77526	9.9259	8.26754	8.62136	10.2634	7.94441	7.3207	7.90594
ENSBTAG00000039121	ENSBTAT00000054758	PTP4A2	6.80631	5.52933	7.57043	6.2649	9.0397	7.70889	9.14377	8.069	10.2701	7.15471	9.21249	6.93632	8.97549	7.89858
ENSBTAG00000007203	ENSBTAT00000009477	STT3A	5.20021	5.59741	7.72902	6.89614	7.54686	5.64473	9.48629	10.2471	9.5406	10.471	7.03062	7.79407	9.48503	7.89763
ENSBTAG00000019832	ENSBTAT00000083643	TGFBR2	7.17769	3.46856	6.69789	6.56407	7.05277	8.13883	7.78066	7.48295	15.561	5.91787	15.5388	4.7228	6.44772	7.88858
ENSBTAG00000019156	ENSBTAT00000025496	CCT2	6.01984	7.67959	7.08393	7.13621	8.96698	7.93174	7.09561	7.87582	10.9001	8.3606	8.72297	8.08928	6.57571	7.87987
ENSBTAG00000008612	ENSBTAT00000015014	C1R	11.2581	2.36036	12.172	10.8	5.8135	9.2028	7.32377	2.64481	13.4392	2.6964	11.818	4.82339	8.05844	7.87774
ENSBTAG00000014238	ENSBTAT00000070461	ATP6V1E1	8.58718	7.49672	9.2517	5.66108	9.59097	8.69632	6.38897	8.44668	7.83413	8.65333	7.60622	7.09541	7.06713	7.87506
ENSBTAG00000007187	ENSBTAT00000012349		5.59344	4.67921	9.75146	3.01181	9.9185	13.0002	8.14595	9.82768	5.71307	7.89489	10.9153	6.49351	7.34484	7.86845
ENSBTAG00000005408	ENSBTAT00000007115	CLK1	11.6885	7.87153	9.01224	9.62036	8.31814	8.1861	7.10436	4.20326	8.00276	6.95635	7.58825	4.56699	8.93685	7.85044
ENSBTAG00000038375	ENSBTAT00000052503	STOM	3.70981	6.43845	8.10305	5.30341	8.70347	7.06811	9.33341	9.85861	7.43974	9.55077	9.28809	6.56458	10.3586	7.82462
ENSBTAG00000047362	ENSBTAT00000063521	RCN1	14.7389	14.0149	4.73041	14.3717	5.1112	3.9775	4.88698	4.73776	14.1137	4.75357	5.57555	4.59324	5.95207	7.81212
ENSBTAG00000013227	ENSBTAT00000017600	SNAI2	11.4571	4.56054	9.93469	5.84631	7.30012	7.79743	6.0196	5.43993	16.0856	5.86003	7.29409	5.8763	7.79763	7.78996
ENSBTAG00000013387	ENSBTAT00000017812	CHMP4B	9.99343	7.5473	9.778	7.26112	7.40081	8.50424	7.25608	5.81163	7.41954	6.54237	7.6167	7.75033	8.33011	7.78551
ENSBTAG00000033727	ENSBTAT00000083177	RBPMS	5.51414	4.49764	10.7952	6.04129	9.6469	9.81506	7.55367	6.9083	7.14012	6.85082	8.81354	7.18397	10.4214	7.78324
ENSBTAG00000004416	ENSBTAT00000005789	NUDC	5.413	10.6864	7.28801	8.55529	5.62829	5.87058	8.41728	6.75311	10.5203	8.76138	6.64215	7.42779	8.80826	7.75168
ENSBTAG00000005373	ENSBTAT00000074743	TPM1	12.526	4.81149	8.69001	6.69568	5.37969	6.33128	10.6598	6.55884	10.1733	4.31423	7.58301	7.01504	9.91488	7.74255
ENSBTAG00000005514	ENSBTAT00000061086	TRIO	6.55386	4.95415	6.34092	5.40943	9.18326	9.49017	8.68162	9.1852	8.9086	5.95186	11.8337	6.77778	7.37322	7.74183
ENSBTAG00000018517	ENSBTAT00000071362	VLDLR	12.0939	5.33414	13.9063	3.10625	9.33429	10.8183	6.43798	6.79435	7.18123	6.45207	6.20503	7.53822	5.35499	7.73515
ENSBTAG00000018979	ENSBTAT00000074155	PUM1	6.15092	6.05133	8.00133	4.83608	9.14225	9.53519	7.53267	8.14497	11.1579	6.93605	10.7252	5.37663	6.9639	7.73495
ENSBTAG00000015187	ENSBTAT00000043510	DDX41	5.29326	5.98713	10.2803	5.38933	8.98438	7.45078	8.77148	7.89698	5.09013	10.47	7.3884	7.87115	9.21577	7.69916
ENSBTAG00000007490	ENSBTAT00000009852	SULF2	14.3376	6.78473	10.6038	8.71615	6.67303	5.96737	5.6088	3.61341	7.39724	4.62573	5.77989	12.1878	7.70889	7.69264
ENSBTAG00000018016	ENSBTAT00000023981	NUPR1	10.5299	8.29302	12.57	9.59599	11.7041	9.02422	4.03213	2.31163	12.1703	3.80539	5.76641	3.80437	6.38372	7.69163
ENSBTAG00000000113	ENSBTAT00000074754	ARHGEF2	3.36512	5.15323	8.63504	5.17668	11.7774	6.80699	7.76141	9.53629	8.33304	9.87292	7.30083	7.27855	8.99058	7.69139
ENSBTAG00000026993	ENSBTAT00000008243	TMBIM4	4.11194	6.609	8.03103	6.07541	10.1149	7.86046	8.46863	9.36482	4.74312	8.53563	8.10022	8.90602	9.04612	7.68979
ENSBTAG00000023377	ENSBTAT00000031822	SH3BP5	6.23021	6.14341	8.60977	5.75308	8.6842	8.62879	6.51909	6.27396	13.4824	4.88446	10.7866	5.37554	8.51968	7.68394
ENSBTAG00000009761	ENSBTAT00000012872	ACTR2	8.62521	7.0694	7.47124	5.6757	7.32747	7.07036	7.38912	7.49543	8.89188	7.9933	9.96098	6.88056	8.02161	7.68248
ENSBTAG00000004593	ENSBTAT00000006030	TOP2B	7.74165	8.39547	6.90829	6.97353	8.25164	6.84526	7.43522	8.8428	9.15318	7.43525	8.7095	6.38964	6.78942	7.68237
ENSBTAG00000001573	ENSBTAT00000002067	JMJD1C	5.41624	5.66356	5.64529	4.55884	10.0316	10.6389	7.98023	10.5054	9.53154	6.42671	10.9363	6.03976	6.42236	7.67667
ENSBTAG00000018227	ENSBTAT00000065868	SLC4A7	3.7624	5.35425	6.45022	3.01242	13.1323	9.47892	10.1212	10.3416	5.87682	8.41945	10.1773	5.90036	7.76926	7.67664
ENSBTAG00000013235	ENSBTAT00000038022	TINAGL1	8.65757	4.03271	13.8469	7.02715	7.4064	14.1197	6.21391	4.59938	5.40299	6.90561	5.99396	10.0737	5.44253	7.67097
ENSBTAG00000031500	ENSBTAT00000038244	SHMT2	4.72364	6.24976	10.4016	6.22591	9.90731	8.27914	9.02298	8.30613	3.80593	10.6207	6.73048	7.75361	7.69138	7.67066
ENSBTAG00000019204	ENSBTAT00000025564	RTN3	6.6906	14.9986	8.03545	17.0033	4.9347	5.86983	6.29619	5.17132	6.3381	5.98128	5.28663	5.87466	7.03755	7.65525
ENSBTAG00000020852	ENSBTAT00000065352	SLC16A11	3.01478	20.5403	5.85252	13.4139	3.20507	8.68582	6.57394	4.31233	4.86297	7.6184	5.16013	8.22759	8.00954	7.6521
ENSBTAG00000001821	ENSBTAT00000083524	PRRC2C	5.23014	7.09987	6.8331	6.32279	9.32932	9.11576	8.29241	9.93675	7.42302	7.60724	8.84123	6.17916	7.1921	7.64638
ENSBTAG00000037811	ENSBTAT00000013146	CCL2	11.0356	1.81306	8.63757	8.58393	16.1198	11.3165	2.73204	2.93186	15.4794	4.44512	5.51492	5.34602	5.30729	7.63562
ENSBTAG00000005166	ENSBTAT00000085848	CHTOP	6.51502	7.34174	8.95285	7.29524	9.92844	8.58828	7.04601	6.55125	6.88718	7.42054	7.67059	6.74444	8.15564	7.62286
ENSBTAG00000001589	ENSBTAT00000002080	TM9SF2	9.28868	6.90015	8.77025	6.08881	6.78552	7.3825	7.84018	7.85466	7.30247	8.2977	6.81431	7.42396	8.21782	7.61285
ENSBTAG00000051333	ENSBTAT00000076854	ARID5B	4.75115	2.78833	5.19164	4.23774	9.18513	12.4982	6.73033	9.5097	10.3419	6.23443	13.8719	6.72913	6.84014	7.60844
ENSBTAG00000019569	ENSBTAT00000026074	CD151	8.82668	7.06486	10.2215	6.36788	6.85513	8.60553	5.94899	5.49039	9.69598	6.86554	7.65412	8.80598	6.41331	7.60122
ENSBTAG00000001301	ENSBTAT00000001716	LRRC32	3.27208	5.94823	6.80404	5.36495	11.008	10.8678	9.81248	11.9901	5.28802	8.80806	8.86968	5.40069	5.37914	7.60102
ENSBTAG00000001137	ENSBTAT00000066509	CLTA	8.68023	7.93443	9.66806	8.85324	7.07887	7.77492	6.69006	6.40256	7.72961	7.42663	6.43482	7.07955	7.00314	7.59663
ENSBTAG00000016199	ENSBTAT00000021559	CLINT1	5.89443	6.7523	7.17049	5.16998	8.32125	8.11257	8.92728	7.07055	10.0082	7.81219	7.589	6.72639	9.09201	7.5882
ENSBTAG00000018169	ENSBTAT00000079531	ITGB4	10.9717	18.4594	6.96136	16.8053	6.93841	3.11462	4.00587	3.89179	3.62964	5.91026	2.25297	9.9726	5.72024	7.58724
ENSBTAG00000014831	ENSBTAT00000019753	PPP1R3C	8.96665	5.85031	6.96073	5.22603	9.70346	10.3696	8.79715	6.0976	5.5967	8.14956	7.46924	6.90516	8.1816	7.55952
ENSBTAG00000004349	ENSBTAT00000002573	DAZAP2	6.27714	9.765	7.74165	7.8753	7.6811	7.2677	6.95031	7.4314	5.95068	7.87459	7.57553	8.13575	7.6793	7.55427
ENSBTAG00000000754	ENSBTAT00000038491	PPP2R5A	8.71097	6.38852	8.3741	6.69812	7.90919	9.02647	7.74157	10.6118	6.88439	7.11057	6.87943	6.57387	5.15576	7.54344
ENSBTAG00000004679	ENSBTAT00000006139	WARS1	6.67038	8.73721	8.6818	6.17229	7.29639	5.83306	9.84107	7.4759	5.28872	7.76603	9.49392	7.54697	7.25006	7.5426
ENSBTAG00000004905	ENSBTAT00000006450	KRT19	13.2849	8.6769	14.5785	6.27343	5.50461	4.41419	6.20807	5.44481	0.944165	10.2017	3.4109	11.2879	7.81756	7.54213
ENSBTAG00000008040	ENSBTAT00000010577	SPART	4.43883	6.21993	6.88933	6.74443	9.78736	7.86271	7.87403	7.46233	13.874	5.38518	9.5059	5.54446	6.30645	7.53038
ENSBTAG00000020911	ENSBTAT00000027858	FNBP4	5.92356	6.82817	6.3624	4.87324	9.63447	8.87265	8.01057	7.88722	8.89327	7.44033	10.4475	5.52424	7.18365	7.52933
ENSBTAG00000020595	ENSBTAT00000027439	KCTD20	7.03933	4.15397	6.51972	4.57225	7.24046	8.67606	7.0641	6.89962	13.7472	5.62007	14.8524	4.59488	6.89809	7.52909
ENSBTAG00000015069	ENSBTAT00000017901	PCNP	5.78844	6.38334	7.15849	6.01996	8.92969	8.03078	7.97147	7.30605	8.58459	7.12021	8.69678	6.99044	8.73642	7.51667
ENSBTAG00000017455	ENSBTAT00000023197	ADAM9	5.55946	4.00936	6.34281	3.32012	8.07637	7.77867	6.37963	8.42606	16.6779	7.36677	11.9752	5.22083	6.41632	7.50381
ENSBTAG00000021678	ENSBTAT00000028887	SLC31A1	6.70274	14.7081	6.11346	7.18435	7.76625	5.05647	7.24149	6.90016	8.53024	7.80306	5.69082	6.46289	7.37624	7.50279
ENSBTAG00000030172	ENSBTAT00000042563	PRPSAP1	12.7703	14.1051	7.75113	8.53031	4.55559	6.06492	4.89224	4.83055	8.23828	4.95092	8.34423	5.62647	6.79969	7.4969
ENSBTAG00000018295	ENSBTAT00000075453	SEC23B	3.41448	6.4819	6.84447	6.34167	9.10123	5.73627	7.78591	9.65892	7.27669	14.6209	4.70055	6.30053	9.08597	7.48842
ENSBTAG00000020316	ENSBTAT00000076585	AP2B1	8.60902	7.902	6.65177	4.94514	7.45923	7.68113	8.71605	7.46613	7.86061	7.09282	8.6354	6.39784	7.85921	7.4828
ENSBTAG00000031567	ENSBTAT00000065210	SMARCC1	4.21713	6.63753	5.63518	4.67826	9.7451	8.25288	8.97454	7.74993	9.25212	7.58491	11.2686	6.22782	7.01763	7.48013
ENSBTAG00000017840	ENSBTAT00000038215	BAZ2A	5.72209	6.28023	7.88824	4.73859	11.2597	9.07374	7.14404	7.38853	9.72943	6.10811	9.89137	5.43677	6.46764	7.47142
ENSBTAG00000016336	ENSBTAT00000021734	OGA	8.1098	7.65689	7.60897	6.21555	8.19632	9.06023	6.68073	7.0266	9.61585	5.52825	8.75366	5.76587	6.90473	7.47103
ENSBTAG00000014697	ENSBTAT00000019562	SMARCC2	6.51179	6.79445	7.24884	5.61233	7.94462	8.27764	8.32859	8.00823	8.52187	7.22066	8.61519	6.16222	7.64489	7.45318
ENSBTAG00000003401	ENSBTAT00000070638	ACTR3	7.07332	6.31784	6.99106	4.90797	8.95952	6.89478	7.23157	9.15102	8.19717	8.0831	8.06355	6.45196	8.52753	7.45003
ENSBTAG00000012003	ENSBTAT00000015924	PPIA	9.4586	11.1903	7.30633	9.52226	6.52139	5.73852	6.81377	6.53117	5.2922	7.71073	6.0194	8.33802	6.36501	7.44675
ENSBTAG00000004861	ENSBTAT00000049219	EIF3F	9.39063	6.80288	9.12723	8.66679	6.37036	7.71939	6.51267	6.14427	8.70513	6.52157	7.64589	6.22782	6.63246	7.42055
ENSBTAG00000033983	ENSBTAT00000048212	MAP2K1	5.75283	5.29135	10.0017	5.29854	10.5095	9.26132	7.67271	6.75962	4.97795	8.40981	7.4161	7.42232	7.69259	7.42049
ENSBTAG00000003642	ENSBTAT00000004751	PRDX1	16.0869	7.77296	10.1432	6.93331	6.43748	5.09924	5.9169	6.93001	4.47207	7.06085	5.21851	7.92965	6.45677	7.41983
ENSBTAG00000005354	ENSBTAT00000007057	LRRFIP1	8.28699	7.38714	8.94463	5.39664	7.68483	7.84545	8.17571	8.7283	4.90617	7.10854	7.29858	7.32556	7.31164	7.4154
ENSBTAG00000027626	ENSBTAT00000069302	GOLGA7	5.39116	4.7246	7.77767	5.18521	9.33367	7.26694	6.3913	7.80365	9.1051	7.42511	10.4228	6.57551	8.98334	7.41431
ENSBTAG00000002778	ENSBTAT00000003602	SF3B2	5.69296	8.23077	7.3038	6.37762	6.87564	7.24819	7.18722	7.72117	6.69208	8.68326	8.87791	7.28456	8.19126	7.4128
ENSBTAG00000005969	ENSBTAT00000007832	EIF2S2	5.54327	5.98584	7.05045	6.29232	10.1609	6.73046	7.47957	8.17644	7.06626	7.71631	8.24019	7.49339	8.0687	7.38493
ENSBTAG00000018768	ENSBTAT00000008696	HMGN1	9.34451	9.28839	7.91035	9.53079	6.47167	6.20523	6.45957	6.42644	7.46971	6.96345	6.28811	7.19873	6.43927	7.38432
ENSBTAG00000002303	ENSBTAT00000083484	GLG1	6.18895	6.46958	9.30793	5.52825	8.70595	7.64136	8.80824	8.419	4.70341	8.43264	7.48047	7.02762	7.25791	7.38241
ENSBTAG00000019526	ENSBTAT00000026019	CMTM6	5.9802	8.50506	6.6524	7.65412	7.45736	6.34329	7.10203	8.45807	7.62649	7.55245	8.89213	6.78325	6.93311	7.38
ENSBTAG00000016315	ENSBTAT00000021704	COTL1	6.20028	4.28366	7.0018	4.90493	13.1006	9.46991	7.1738	6.1714	4.10137	6.11724	7.07254	9.39312	10.873	7.37412
ENSBTAG00000006335	ENSBTAT00000008311	STAT6	6.26177	5.33155	10.5867	4.28404	8.90359	8.13733	8.44529	7.63869	6.11025	8.38191	7.20353	6.9642	7.59237	7.3724
ENSBTAG00000013187	ENSBTAT00000017554	DLG5	6.14607	14.7859	6.56774	6.62074	11.0627	7.64511	5.76927	6.69993	6.77708	5.53484	6.35099	6.60339	5.2753	7.37224
ENSBTAG00000001790	ENSBTAT00000044703	SAFB2	5.1371	5.75239	8.36778	4.95794	10.246	9.75879	6.44615	6.6066	8.3428	7.31604	9.12192	6.20486	7.53079	7.3684
ENSBTAG00000046869	ENSBTAT00000071430	RNH1	4.74386	6.10839	12.0589	7.95025	7.43747	7.02984	7.46965	7.03691	4.02054	9.34581	5.98423	9.11978	7.45955	7.36655
ENSBTAG00000006135	ENSBTAT00000008072	MAP1LC3A	10.9037	5.83604	9.38754	6.83643	6.52449	9.37762	5.78327	5.1914	7.25857	6.47947	7.10772	9.56915	5.42985	7.3604
ENSBTAG00000006910	ENSBTAT00000009073	ASRGL1	9.6366	11.7642	6.44201	11.2905	8.52945	8.45772	5.82937	4.51202	6.57571	5.89301	5.40564	5.30502	6.02813	7.35918
ENSBTAG00000007784	ENSBTAT00000031069	NAA50	7.69067	6.64531	6.54057	5.60441	8.51764	8.60103	7.33777	5.65481	9.18593	6.25878	9.30231	6.99427	7.13837	7.34399
ENSBTAG00000010624	ENSBTAT00000014053	DCTN2	8.9173	7.40205	7.93625	8.92453	8.72149	8.06154	6.61537	5.47466	7.16311	6.30394	6.24994	6.63127	7.02306	7.34035
ENSBTAG00000016593	ENSBTAT00000022075	FMNL3	5.18969	5.19019	8.81132	3.85509	11.1951	11.3712	6.97832	8.51939	6.24961	7.82488	6.71476	6.61268	6.73388	7.32662
ENSBTAG00000016254	ENSBTAT00000061581	HDAC5	7.65669	5.67912	7.29559	5.81523	5.35421	8.7526	7.88103	6.26691	12.0121	6.79248	9.41383	5.78665	6.48877	7.32271
ENSBTAG00000015996	ENSBTAT00000018329	GPC1	9.61476	7.87347	8.0822	6.35874	6.01176	8.80887	5.36372	4.97923	9.36361	6.31814	8.60396	7.62569	6.07522	7.3138
ENSBTAG00000054545	ENSBTAT00000086641	RNF11	7.8792	6.21409	7.37899	6.09734	7.70658	9.25832	6.41056	6.39171	11.1697	5.65305	8.57851	5.79157	6.3964	7.302
ENSBTAG00000017855	ENSBTAT00000023734	ITM2C	17.2779	3.94711	9.13102	9.94268	4.85515	8.37068	3.78938	2.4245	15.7728	2.97086	6.08976	4.08427	6.24185	7.29984
ENSBTAG00000019636	ENSBTAT00000071640	SCARA5	22.3827	2.71506	9.23527	12.623	3.87318	7.10412	4.55671	1.14713	18.9418	1.21604	4.37047	2.94334	3.48044	7.2761
ENSBTAG00000008926	ENSBTAT00000085173	FUBP1	5.1379	6.12525	5.83357	4.69167	7.87625	8.08255	7.66921	6.85567	7.85573	8.08209	10.9408	6.76029	8.64405	7.27346
ENSBTAG00000008883	ENSBTAT00000011700	ZNF207	8.22874	5.45022	7.1806	5.33327	8.75381	10.0897	6.26526	6.83993	9.72734	5.53078	9.01638	5.17655	6.90232	7.26884
ENSBTAG00000014024	ENSBTAT00000018626	POMP	6.28766	7.65754	8.34378	8.48583	8.89178	7.93099	6.58153	7.27133	5.94371	6.22479	7.60397	6.52139	6.72724	7.26704
ENSBTAG00000014349	ENSBTAT00000067359	RNF126	7.00454	4.2856	9.74009	4.88665	9.10309	9.20655	6.61187	7.09931	7.13315	7.56361	8.50815	6.91008	6.27385	7.25589
ENSBTAG00000020782	ENSBTAT00000027695	CNOT1	6.31113	13.3444	5.77923	11.249	7.33617	5.70176	6.68481	6.33474	7.59025	5.98991	6.37419	4.79934	6.76407	7.2507
ENSBTAG00000000874	ENSBTAT00000067827	CAST	9.5832	4.64419	9.10259	5.54409	5.04408	6.72971	7.7334	7.07977	9.20404	5.96657	9.54856	5.7861	8.29027	7.25051
ENSBTAG00000020681	ENSBTAT00000071650	FNDC3A	6.44463	7.24966	6.45907	4.05007	7.44431	8.94318	8.26265	9.02675	7.33034	6.86503	10.5366	5.87849	5.6333	7.24031
ENSBTAG00000000524	ENSBTAT00000000683	CSTB	13.9031	10.2429	21.5803	5.34789	4.52016	7.78767	4.05955	3.31551	4.50203	4.85047	4.5546	5.00926	4.40232	7.2366
ENSBTAG00000015683	ENSBTAT00000020825	HSPA4	5.39439	6.89172	6.33144	6.97962	6.44432	5.5652	7.03609	7.65443	12.5354	7.19123	8.33675	6.7663	6.89024	7.23209
ENSBTAG00000006526	ENSBTAT00000008572	BCL2L1	10.1844	11.1656	6.87354	6.86812	5.91853	7.22868	7.05184	4.55597	7.48713	8.28045	5.31582	6.64275	6.40606	7.22915
ENSBTAG00000020244	ENSBTAT00000004007	EFNA1	4.60469	8.71127	6.63029	9.85129	9.44616	7.54157	6.9083	5.54737	3.12306	7.72595	5.71177	7.98049	10.1763	7.22758
ENSBTAG00000011619	ENSBTAT00000066835	RASIP1	2.68708	8.36435	10.4098	4.19996	10.6314	7.93549	7.83201	13.5561	2.91472	8.92576	5.76117	5.90473	4.72893	7.21935
ENSBTAG00000032021	ENSBTAT00000026694	RALB	7.39454	6.61224	7.80041	4.55579	7.7619	9.75954	7.89795	8.81133	4.49715	6.76915	8.41459	7.06097	6.49843	7.218
ENSBTAG00000017020	ENSBTAT00000022630	S100G	1.22501	27.6726	3.11928	22.765	4.3623	2.29376	5.0352	2.97962	5.14587	4.43193	3.0838	6.59902	5.08814	7.2155
ENSBTAG00000006122	ENSBTAT00000008060	HUWE1	6.36615	6.23419	7.24884	6.78769	8.22926	7.79968	7.67738	7.59148	7.99649	7.34495	7.72074	6.09552	6.67592	7.21295
ENSBTAG00000019253	ENSBTAT00000025633	RPL36A	8.39703	7.16407	8.9876	8.43404	7.21373	6.31403	7.05068	6.38303	5.43156	6.85032	6.77838	8.10732	6.52801	7.20306
ENSBTAG00000020791	ENSBTAT00000072076	RAPGEF1	7.66155	8.84485	9.74957	3.93978	6.09379	10.3958	8.95529	9.01536	5.89075	6.90764	6.42135	5.74892	3.9773	7.20015
ENSBTAG00000023933	ENSBTAT00000042743	SEC16A	3.42419	5.38667	7.45165	5.56603	10.5394	7.84845	8.7318	9.52055	8.08986	7.60419	5.89515	7.07846	6.43263	7.19762
ENSBTAG00000006132	ENSBTAT00000087265	DENND3	12.5017	4.21881	8.68496	4.46074	9.79544	9.18254	6.23842	7.38094	8.10937	5.03919	8.22148	5.07596	4.4965	7.18508
ENSBTAG00000019883	ENSBTAT00000032311	IST1	5.54489	9.72933	6.44769	6.533	8.78613	6.73046	6.48583	7.85466	7.10528	6.60934	7.20577	6.91227	7.44868	7.1841
ENSBTAG00000000111	ENSBTAT00000072399	UGP2	5.84184	5.33025	9.77042	6.25272	9.06829	7.50705	8.12377	6.18822	4.71316	7.19428	6.92583	7.2605	9.16687	7.18025
ENSBTAG00000011224	ENSBTAT00000014907	CITED2	9.09611	1.92395	5.67814	4.72518	5.41636	8.62654	6.75016	5.06497	12.8553	5.026	14.928	5.01528	8.19669	7.17713
ENSBTAG00000015195	ENSBTAT00000020219	NPC1	9.10582	10.1443	6.33965	4.16157	10.0795	6.54363	7.54084	6.00807	2.83459	7.31705	3.97002	9.10884	10.1189	7.17483
ENSBTAG00000010193	ENSBTAT00000013451	RAB7A	8.3849	6.49422	7.07066	5.05664	6.88434	7.31347	6.71282	6.71621	10.1789	7.13746	8.56429	6.21087	6.54733	7.17478
ENSBTAG00000046841	ENSBTAT00000063370	IRF2BP2	8.49737	6.17648	6.60438	6.47511	5.02171	5.78354	7.85769	4.68458	16.1769	6.26436	7.34349	5.84678	6.23762	7.15154
ENSBTAG00000017492	ENSBTAT00000023247	PCMTD1	5.8831	6.22252	8.30776	5.14317	9.12671	7.384	6.63288	6.84047	9.83674	5.09449	9.93554	4.92781	7.60988	7.14962
ENSBTAG00000046979	ENSBTAT00000065983	LGMN	7.89862	4.31738	8.24079	5.66412	6.85264	11.9145	6.62821	7.82427	4.91872	5.69312	10.2589	6.61542	6.07281	7.14611
ENSBTAG00000020795	ENSBTAT00000027713	RPS21	7.23352	5.59028	10.2228	9.26879	6.89428	6.65092	6.48291	6.78567	5.61621	7.48852	6.44979	7.99033	6.03055	7.13112
ENSBTAG00000032902	ENSBTAT00000057281		5.4211	13.4741	6.90386	4.15548	3.16343	7.2797	7.71472	6.89908	4.80235	6.13652	5.73797	11.909	8.8306	7.10984
ENSBTAG00000005517	ENSBTAT00000007254	NOP58	5.82323	5.85485	6.47297	5.12672	8.37407	7.05235	6.9118	8.83575	10.0116	7.0223	7.6167	5.87302	7.43963	7.10885
ENSBTAG00000025046	ENSBTAT00000034976	ALKBH5	5.88715	5.93266	8.93895	5.79086	7.07949	7.59484	6.92697	6.43187	8.55462	7.54128	7.12269	7.44364	6.87998	7.08654
ENSBTAG00000024561	ENSBTAT00000034186	H3-3A	10.1884	8.67107	7.76756	8.90686	5.60965	5.66274	5.79903	5.77908	7.35752	6.58296	6.86745	6.66298	6.21106	7.08203
ENSBTAG00000019044	ENSBTAT00000025350	BAIAP2	6.28443	7.48764	12.9093	4.70325	7.32747	8.13808	7.49765	5.14311	7.08368	6.68442	4.06733	7.6574	6.94096	7.07113
ENSBTAG00000045664	ENSBTAT00000064452	LRRC41	6.29494	6.80742	8.1934	7.02836	7.26159	7.65862	6.30844	6.14753	7.72752	6.84017	8.04259	6.62581	6.90715	7.06489
ENSBTAG00000018373	ENSBTAT00000086956	DPYSL2	7.61866	6.76916	7.44786	5.62574	8.38712	9.15102	6.44032	5.10404	8.12191	4.53137	7.00592	5.07869	10.425	7.05437
ENSBTAG00000000848	ENSBTAT00000001130	SNRNP200	5.00278	6.68033	6.70674	5.7086	8.32622	7.0441	8.55849	8.72016	5.45107	8.21652	7.50741	6.57223	7.03574	7.0408
ENSBTAG00000011034	ENSBTAT00000014656	ANGPT2	3.93151	13.694	6.84447	2.00645	7.99744	8.13583	8.08001	11.2114	5.69913	10.4954	5.31732	5.09454	2.98358	7.03777
ENSBTAG00000016069	ENSBTAT00000021386	ARF4	8.20285	5.88987	5.70404	5.69093	6.33991	6.29377	6.29152	8.71148	11.0394	7.4312	6.16162	6.74225	6.97235	7.03625
ENSBTAG00000009067	ENSBTAT00000011952	DDX6	5.42271	5.63892	7.83706	5.77258	8.95393	7.65186	7.26483	9.3404	7.78675	6.60224	7.38017	5.91949	5.89894	7.03614
ENSBTAG00000019225	ENSBTAT00000025599	SLC39A14	1.63766	5.23104	6.32575	2.90944	15.8302	6.89253	8.51065	10.3861	4.63651	8.4367	7.3173	5.67731	7.5815	7.02866
ENSBTAG00000006864	ENSBTAT00000045468		5.60719	1.24567	8.7772	3.98853	14.6319	12.5253	8.15703	5.02807	9.66672	3.45839	7.58451	3.99298	6.6065	7.02077
ENSBTAG00000019730	ENSBTAT00000068226	PNISR	5.96644	5.54684	7.09404	4.51924	8.74635	8.36768	8.05667	6.85512	7.75539	6.26741	8.9827	5.21536	7.70164	7.00576
ENSBTAG00000005469	ENSBTAT00000007194	CCAR2	4.9955	6.60381	6.76297	6.27953	6.93033	7.30371	6.8622	7.70706	6.56595	8.11151	7.87567	7.59508	7.4511	7.00342
ENSBTAG00000018361	ENSBTAT00000024431	R3HDM2	6.20594	7.11997	8.2073	5.18886	7.57296	7.88372	7.4679	6.18442	6.45934	7.42156	7.09724	6.18244	8.02161	7.00102
ENSBTAG00000027513	ENSBTAT00000039536	CXCL2	5.48987	1.95637	12.745	1.87545	24.9215	6.51436	1.7599	2.62473	3.47773	6.50737	6.12869	3.19154	13.702	6.99188
ENSBTAG00000053003	ENSBTAT00000070793	GPX4	7.02153	5.65902	10.3037	7.42685	6.09442	6.87227	5.44483	4.81047	7.8188	6.60376	6.54186	7.92637	7.99384	6.9629
ENSBTAG00000000152	ENSBTAT00000045527	RANBP2	4.82235	5.11497	6.29732	4.61185	9.01732	7.90172	7.34244	9.50807	8.11494	7.21406	7.86819	6.19174	6.46402	6.95915
ENSBTAG00000016918	ENSBTAT00000038965	MYOF	6.66957	6.39047	8.32924	6.32949	6.24109	6.31703	7.85302	5.01938	6.06356	7.47432	7.00592	8.57145	8.20092	6.95888
ENSBTAG00000016959	ENSBTAT00000022559	LAPTM4B	15.4534	6.74323	5.94982	9.68677	4.926	5.41513	5.30478	4.0345	11.9028	3.61921	6.22824	4.98083	6.12231	6.9513
ENSBTAG00000004054	ENSBTAT00000005300	PAPOLA	5.34261	6.24457	6.21961	5.4856	8.01174	7.11988	7.39846	8.05272	9.15666	6.57028	8.56654	5.68278	6.28834	6.93383
ENSBTAG00000007943	ENSBTAT00000010441	AZIN1	6.98189	7.76194	5.4172	4.8178	6.93592	7.43277	7.20239	7.90404	9.08768	6.90003	6.22674	6.21853	7.08645	6.92103
ENSBTAG00000013212	ENSBTAT00000017588	COPG1	5.91789	7.17963	7.23241	6.71701	5.88186	6.0379	7.2269	7.87474	6.3381	8.29313	6.27464	7.37859	7.43359	6.90665
ENSBTAG00000018103	ENSBTAT00000024094	HMGB1	10.5113	5.98973	6.20318	6.19788	7.19695	6.09193	6.90596	7.07326	5.96113	7.56158	6.30982	6.90571	6.84255	6.90392
ENSBTAG00000013653	ENSBTAT00000018147	NFE2L1	6.48266	7.79112	7.78019	6.01143	7.12051	7.34723	7.03376	7.30117	6.87812	6.36989	6.85098	6.58262	6.19295	6.90328
ENSBTAG00000016267	ENSBTAT00000021638	SERPING1	11.8657	2.20343	7.19956	11.2472	5.93158	8.55076	6.35921	2.56667	9.10161	2.63856	9.12941	6.0742	6.78339	6.89625
ENSBTAG00000012405	ENSBTAT00000033952	PEAR1	4.39756	3.81223	6.41673	4.35716	3.41016	8.61004	8.83567	6.89962	9.54687	6.77676	13.4901	6.58262	6.3958	6.88703
ENSBTAG00000003191	ENSBTAT00000004145	FSCN1	3.79234	4.43993	6.23793	4.58687	5.18765	4.89665	7.68146	11.4144	6.13742	9.85922	8.92058	7.97393	8.08259	6.86238
ENSBTAG00000035735	ENSBTAT00000063174	BIRC2	4.43154	4.12933	5.37739	3.25553	9.56673	6.99908	7.55426	8.6404	10.9321	4.98085	8.48944	6.35082	8.40316	6.85466
ENSBTAG00000007392	ENSBTAT00000009718	SERPINA14	0.0283192	0.600464	0.46249	1.0346	55.5197	0.206341	0.632536	4.44962	0.0027872	0.886285	0.137723	17.1205	7.99686	6.85217
ENSBTAG00000009785	ENSBTAT00000068763	SAMD4B	4.58447	5.42687	6.4458	4.96708	8.54063	7.59259	8.07184	6.19094	6.96174	7.55295	6.67134	6.90844	8.96945	6.83724
ENSBTAG00000005524	ENSBTAT00000007265	HBP1	7.69634	5.94304	7.15533	5.22481	7.97756	6.97282	6.66497	7.01357	7.50455	6.19486	7.30682	5.94354	7.24825	6.83434
ENSBTAG00000031134	ENSBTAT00000044059	YWHAH	9.82189	7.68996	6.85332	7.7571	6.15967	7.92573	6.28218	5.36342	7.54496	5.407	5.59426	6.55692	5.8271	6.8295
ENSBTAG00000013631	ENSBTAT00000074216	GLUL	8.52245	9.07635	4.96103	7.35313	7.38838	7.91673	4.98035	5.36396	7.4488	6.15884	5.92435	7.44255	6.20502	6.8263
ENSBTAG00000006495	ENSBTAT00000008508	GNB2	7.88324	6.40927	8.76962	7.2337	5.87565	6.92029	5.53469	6.21373	6.92063	6.76458	6.46701	7.37804	6.25513	6.81735
ENSBTAG00000020355	ENSBTAT00000077353	KLF4	14.2486	2.4868	7.13701	6.97109	5.74513	8.33917	6.3843	4.78551	12.0728	4.05347	6.97074	4.9453	4.34014	6.80615
ENSBTAG00000006085	ENSBTAT00000042698	DDOST	4.66295	6.77565	8.12074	7.41771	5.7557	4.75859	6.52609	7.4466	7.77351	7.92938	5.8233	7.50378	7.98298	6.80592
ENSBTAG00000004413	ENSBTAT00000068102	RHOBTB3	11.7872	9.67746	6.20381	5.64706	5.591	5.84432	4.94709	5.26954	12.8894	3.69429	7.1399	3.82132	5.79993	6.79326
ENSBTAG00000020755	ENSBTAT00000027661	SELP	1.19426	2.10552	12.2339	6.16741	23.208	9.29959	2.16369	7.89861	3.43732	5.67993	4.26792	3.35718	7.11845	6.77937
ENSBTAG00000008432	ENSBTAT00000011092	NUP98	3.81338	5.32831	6.17538	4.59905	9.4965	7.82894	7.48832	8.7728	9.15457	6.62304	7.0658	5.28315	6.49783	6.77901
ENSBTAG00000010169	ENSBTAT00000046578	SUCO	4.4275	5.6253	6.1242	4.77027	9.56362	7.49279	7.73807	6.65109	9.88203	6.33995	6.67509	5.48652	7.07559	6.75785
ENSBTAG00000011415	ENSBTAT00000035255	ETF1	5.55379	6.00723	5.98204	4.16827	8.50645	8.02853	6.3026	9.42505	9.99979	6.7174	6.61446	4.84307	5.69247	6.75701
ENSBTAG00000016516	ENSBTAT00000066423	CYB5R3	11.3875	8.45643	8.61798	8.45354	4.504	6.81375	5.16066	3.88745	8.63127	5.08992	5.76866	6.18572	4.87563	6.75635
ENSBTAG00000020865	ENSBTAT00000027798	PELI1	10.7613	5.04105	7.17618	4.94453	9.27214	10.32	6.03652	6.09218	6.30883	5.15334	7.42059	4.29748	4.95593	6.75231
ENSBTAG00000033190	ENSBTAT00000047151	PGM5	17.714	2.05429	6.03069	5.28331	3.25355	5.29208	2.87967	1.79504	24.8646	1.31395	11.8494	2.36933	3.00169	6.74629
ENSBTAG00000022799	ENSBTAT00000017746	NOTCH1	5.07317	4.1799	6.14632	4.14268	7.64443	11.6841	9.19862	10.7361	5.90469	5.32329	6.26416	6.20103	5.12376	6.74017
ENSBTAG00000006755	ENSBTAT00000008884	C15H11orf58	5.7318	6.42873	6.19307	6.49278	7.60404	6.9278	6.76184	6.67225	7.54635	5.88134	7.5134	6.43173	7.42574	6.7393
ENSBTAG00000012387	ENSBTAT00000016466	PAM	4.51003	6.89302	6.75855	3.82584	5.16528	7.71489	9.37542	9.11358	3.95853	7.40279	8.32552	7.87115	6.69102	6.73889
ENSBTAG00000003842	ENSBTAT00000086724	RABGEF1	10.2855	4.81474	6.20444	4.73554	8.67301	8.43296	6.67022	6.70861	8.96574	5.24973	7.38616	4.49647	4.93661	6.73537
ENSBTAG00000046588	ENSBTAT00000064412	DNAJB9	3.37241	4.42372	7.72649	5.44416	9.45362	7.56933	7.73748	7.99303	9.34689	6.15884	4.38095	6.01789	7.84654	6.72856
ENSBTAG00000009522	ENSBTAT00000068997	EIF4E	6.65986	4.75313	6.15137	4.89944	8.25164	9.4384	5.86321	6.2007	10.9614	4.86163	8.49917	5.50784	5.39664	6.72649
ENSBTAG00000008840	ENSBTAT00000011640	HM13	2.52526	4.56119	7.99628	5.67692	8.5686	6.20073	7.23799	7.88396	6.2726	9.68775	6.03961	6.55966	8.21118	6.72475
ENSBTAG00000004720	ENSBTAT00000037267	SULF1	7.15018	1.64512	4.77338	4.76601	4.52762	7.48904	9.25172	5.15016	8.30099	3.79271	20.7311	3.16366	6.5914	6.71793
ENSBTAG00000020944	ENSBTAT00000027897	PIEZO1	2.91768	4.70839	7.76566	4.3011	9.01795	8.59203	9.16127	8.84443	5.48382	7.53875	5.42435	8.21119	5.33506	6.71551
ENSBTAG00000005780	ENSBTAT00000073299	LDB1	6.1582	5.92294	8.46319	6.73102	4.90735	6.59915	5.99509	5.25109	9.47022	5.6571	8.52911	6.35902	7.21444	6.71215
ENSBTAG00000021771	ENSBTAT00000029020	PTTG1IP	6.46405	8.01419	7.18186	7.21177	4.56553	6.19097	6.1929	5.56311	6.60428	7.62093	7.85846	6.83409	6.87817	6.70618
ENSBTAG00000000203	ENSBTAT00000000240	ATP6V1G1	7.27074	6.67579	7.78335	6.66644	6.89739	7.2782	5.84396	5.80566	7.80138	5.91787	6.3188	6.29506	6.61253	6.70517
ENSBTAG00000009036	ENSBTAT00000011900	SUPT6H	4.12246	5.9372	6.0705	4.79708	7.7563	8.43071	6.99174	8.15148	9.77542	6.65094	7.2911	5.13555	6.02029	6.70237
ENSBTAG00000001805	ENSBTAT00000002361	TWSG1	6.53849	4.77713	5.00146	5.25345	10.1708	7.88747	6.14972	5.67597	9.60331	5.22385	8.32178	5.51822	6.87757	6.69225
ENSBTAG00000010484	ENSBTAT00000013854	LRRN4CL	5.18241	2.70014	7.07446	8.31096	10.095	12.0383	6.36271	2.53465	8.15466	2.54775	8.82327	6.62034	6.2334	6.66754
ENSBTAG00000014549	ENSBTAT00000019339	GNL3	1.90386	3.66309	5.96119	4.59966	8.71528	6.23899	8.22997	7.91272	6.0113	7.61637	9.26788	7.35453	9.13608	6.66238
ENSBTAG00000014648	ENSBTAT00000057162	RPN2	5.93246	7.03568	7.78714	8.29694	5.82779	5.25906	6.91764	6.68202	5.13612	8.33625	5.1489	6.88931	7.20056	6.64999
ENSBTAG00000004014	ENSBTAT00000005240	FBLN2	7.01182	4.69023	7.0972	4.63257	5.02047	8.76685	6.6002	4.82566	7.89545	6.24356	12.2589	5.1596	6.12714	6.64074
ENSBTAG00000010451	ENSBTAT00000013796	PA2G4	4.27134	4.99565	5.7211	5.23395	6.56613	6.63217	6.67139	7.21164	6.59592	8.72638	8.81204	7.38734	7.46015	6.63732
ENSBTAG00000014779	ENSBTAT00000019661	NISCH	5.73503	4.46522	11.4112	5.94623	11.3653	9.98764	5.35263	6.18442	5.64478	5.11377	4.98947	5.0858	4.92333	6.63115
ENSBTAG00000051972	ENSBTAT00000086463	CEBPB	7.07251	2.06531	10.5539	4.71848	6.86135	9.63198	3.95977	4.8528	10.567	2.96426	8.65561	6.77724	7.43782	6.62446
ENSBTAG00000007884	ENSBTAT00000010372	SREBF1	5.26736	13.4449	6.152	7.81133	5.77745	6.66443	5.59888	4.5614	7.41954	5.06304	5.00669	6.79418	6.48998	6.61932
ENSBTAG00000021192	ENSBTAT00000043382	NOP53	5.3418	5.2278	8.10242	7.04786	6.99559	6.95256	6.24367	6.19148	5.49846	8.54019	6.7664	6.72639	6.3469	6.61396
ENSBTAG00000009526	ENSBTAT00000012534	TMEM59	4.92025	8.42012	6.82489	7.95025	6.04097	7.26995	6.18473	5.48768	6.7959	6.00868	6.89589	6.06709	7.07015	6.6105
ENSBTAG00000019040	ENSBTAT00000025343	PLBD2	5.13871	6.51562	6.4875	5.96025	6.93095	5.86233	6.35921	5.01287	5.14587	7.83705	8.20352	7.83671	8.58186	6.60557
ENSBTAG00000025425	ENSBTAT00000035714	RAB24	11.0016	5.37565	9.45198	5.01582	5.83898	7.04185	5.79202	3.64489	5.05808	5.68349	4.80984	9.32588	7.79099	6.60239
ENSBTAG00000006370	ENSBTAT00000008358	CCT3	5.96563	6.65893	6.70232	5.79025	7.16091	5.48041	6.66147	6.50784	6.1855	7.57578	7.05757	7.46278	6.56182	6.59778
ENSBTAG00000017685	ENSBTAT00000023522	JUP	7.88244	9.77278	10.2835	7.28306	3.98691	5.23805	4.92316	5.19249	6.34507	5.56173	6.60697	6.95655	5.73774	6.59772
ENSBTAG00000012589	ENSBTAT00000078821	HSPE1	7.50943	8.17695	9.14113	12.461	3.6395	3.44852	5.20967	4.35954	13.1967	5.48107	4.09128	4.6244	4.32263	6.58937
ENSBTAG00000039161	ENSBTAT00000056266	ALDH3A2	8.42212	25.534	3.76816	9.58929	4.07827	2.99832	4.85314	2.97148	4.76403	3.62276	2.39743	6.53724	5.96414	6.57695
ENSBTAG00000010562	ENSBTAT00000068285	CD34	7.28611	4.65133	8.31345	5.23517	4.82842	7.74566	7.32377	9.07505	4.16826	5.41664	9.77012	5.92168	5.62304	6.56605
ENSBTAG00000045748	ENSBTAT00000005930	RAF1	7.14209	5.63697	7.20524	6.15523	7.82342	8.16584	5.38764	5.82629	9.29463	5.02752	7.06954	5.20169	5.41958	6.56582
ENSBTAG00000005455	ENSBTAT00000007177	USP7	5.57726	6.51173	6.84131	5.69946	7.05401	6.69895	6.08145	7.73582	6.73667	6.94823	6.73796	5.94737	6.66204	6.55633
ENSBTAG00000009568	ENSBTAT00000012586	KANK2	6.79255	5.55721	7.53947	6.9065	4.44558	6.48735	8.91736	4.95373	8.68005	4.23864	6.97598	6.57004	7.11483	6.55225
ENSBTAG00000033304	ENSBTAT00000047341	TCIM	13.3254	7.91822	5.8879	2.70959	7.49776	6.42808	5.8212	4.26675	3.97873	7.20798	6.1736	5.99821	7.93347	6.54976
ENSBTAG00000004190	ENSBTAT00000071906	ARHGAP29	9.22557	4.24799	5.41909	4.34193	7.1	8.42095	6.43156	7.48458	10.2123	5.10413	8.80531	4.08865	4.0745	6.53512
ENSBTAG00000017426	ENSBTAT00000023165	PDCD6IP	5.49715	5.00214	5.46711	5.59466	9.5282	5.91635	8.69387	6.14047	9.02566	7.45555	5.78138	4.87751	5.72627	6.51587
ENSBTAG00000017803	ENSBTAT00000023671	RAB14	6.96894	6.43716	6.57027	5.65377	6.92971	6.73196	5.66657	6.33745	8.30726	6.1421	7.05233	5.61881	6.27022	6.51435
ENSBTAG00000016563	ENSBTAT00000022033	GOLGA4	5.0489	4.86142	6.43695	4.19874	7.39397	6.13095	8.11269	8.18404	8.07383	6.32017	7.90262	5.31322	6.64815	6.50967
ENSBTAG00000019386	ENSBTAT00000025832	BOLA-NC1	5.20102	7.63225	7.14459	4.98657	10.4828	3.96249	7.16972	7.47536	4.44071	5.73828	6.62045	5.99603	7.76805	6.5091
ENSBTAG00000019465	ENSBTAT00000025930	ITPKC	10.4409	6.78862	3.99308	3.64	9.20937	3.82293	6.76534	5.9652	7.1436	7.81625	4.6519	6.43665	7.79522	6.49762
ENSBTAG00000018474	ENSBTAT00000024587	IL6R	4.56262	8.14712	5.37929	10.2278	10.2821	6.86927	4.80529	4.32861	6.03848	3.4523	4.72975	8.20299	7.42695	6.49635
ENSBTAG00000031707	ENSBTAT00000052708	FRMD6	2.48885	4.16888	6.38262	2.49633	11.8333	5.98763	6.46307	6.43295	9.39984	6.66565	9.39886	3.41404	9.28097	6.49331
ENSBTAG00000003619	ENSBTAT00000004721	SEC24D	3.97035	4.49375	6.97589	5.01582	6.37471	6.01164	8.34843	7.28977	9.28905	6.36836	5.71402	6.27538	8.08742	6.47805
ENSBTAG00000054942	ENSBTAT00000083571		6.04088	8.11145	5.3597	4.09759	6.75942	8.38644	6.70523	6.42156	6.02524	5.82148	7.71774	5.38319	7.36537	6.47656
ENSBTAG00000007480	ENSBTAT00000004477	CIRBP	6.27472	7.54925	8.50047	12.0625	5.8048	6.67568	5.34038	5.43721	4.47137	5.62869	4.70729	5.46793	6.26841	6.47605
ENSBTAG00000020054	ENSBTAT00000026719	TNFRSF21	11.5178	4.40751	5.76786	3.26101	5.60467	12.1448	6.18415	5.43125	5.20022	5.55564	7.99244	4.86931	6.24366	6.47541
ENSBTAG00000001107	ENSBTAT00000001464	CACYBP	6.75938	12.5637	7.53631	12.8558	2.51831	2.0574	5.45883	4.17179	14.1423	6.22733	2.43635	2.9018	4.415	6.46494
ENSBTAG00000009417	ENSBTAT00000012394	ZFAND5	12.208	4.65716	7.84969	4.89335	6.85264	7.59259	4.69092	4.79528	9.58171	4.61406	6.16761	4.80754	5.25598	6.45896
ENSBTAG00000019167	ENSBTAT00000025510	INPPL1	6.21808	7.03373	6.88996	5.73663	5.56801	6.58414	6.09954	5.4421	6.21616	5.72762	7.8869	7.53385	7.01582	6.45789
ENSBTAG00000048519	ENSBTAT00000086238	DCAF5	6.82815	6.21668	5.58653	4.79952	7.13729	7.29771	6.01026	6.82311	9.69877	5.49831	7.92058	4.81847	5	6.43349
ENSBTAG00000018332	ENSBTAT00000024393	PPTC7	4.08281	3.68579	8.32482	3.50961	9.67363	9.8931	7.52916	5.98039	7.15754	4.13566	8.5351	4.50194	6.56424	6.42875
ENSBTAG00000006118	ENSBTAT00000069055	RSRC2	7.27964	5.85939	6.80972	5.80366	7.88993	7.44552	6.14039	4.93745	7.2314	5.45418	6.69979	5.33399	6.47428	6.41226
ENSBTAG00000003300	ENSBTAT00000004272	MFGE8	14.2866	2.90376	12.2528	5.80122	3.99624	5.59671	8.00415	3.28186	6.77639	3.96672	4.33155	5.37499	6.59684	6.39768
ENSBTAG00000031800	ENSBTAT00000055432	PPDPF	8.88331	8.16333	8.65273	12.5225	5.19759	5.96662	4.76328	3.64652	5.00094	5.35626	4.06508	5.66474	5.28073	6.3972
ENSBTAG00000016161	ENSBTAT00000021517	FLII	6.70193	5.97741	6.65682	4.3535	7.3138	7.86871	6.12171	6.46768	6.16111	6.92946	7.18107	6.02664	5.26745	6.38671
ENSBTAG00000005865	ENSBTAT00000007709	MAPK6	6.07891	6.24327	5.58653	4.72335	7.69913	6.23674	5.8142	6.34613	12.8615	4.35431	6.92883	4.37839	5.68583	6.37978
ENSBTAG00000002279	ENSBTAT00000002938	LUC7L3	4.93401	4.39519	5.69078	3.61929	7.37967	7.80118	6.25476	6.10954	7.89684	6.14514	10.0283	4.84744	7.79039	6.37635
ENSBTAG00000004080	ENSBTAT00000005331	TIAL1	5.26817	4.76286	6.90513	5.46549	7.01299	7.04785	5.89239	5.60869	7.47807	6.13449	8.20352	6.08131	7.00012	6.37393
ENSBTAG00000017040	ENSBTAT00000022654	LY6E	10.4028	17.7818	12.5024	5.45818	1.54691	6.63292	3.33132	1.6952	4.47485	5.03767	2.63246	7.78423	3.51244	6.36871
ENSBTAG00000016006	ENSBTAT00000085664	ANKRD11	4.45582	4.24994	5.62696	4.06591	11.2305	8.71658	8.40795	7.78195	6.88927	5.94425	5.13693	5.61772	4.58706	6.36237
ENSBTAG00000002823	ENSBTAT00000003653	MPZL1	6.28038	6.09802	6.86659	4.373	4.88933	5.28307	6.07678	6.79326	5.36537	6.97816	8.4872	8.70156	6.3481	6.34929
ENSBTAG00000006556	ENSBTAT00000008616	COPB1	4.00757	6.12655	6.30617	5.07614	6.83462	4.78635	7.64762	7.46776	7.73101	6.7316	6.02689	5.96814	7.79341	6.34645
ENSBTAG00000012066	ENSBTAT00000042695	PECAM1	1.80595	7.10571	3.82692	3.60466	7.33803	5.40538	10.7146	12.3781	2.01306	9.59744	6.47224	4.75232	7.27602	6.33003
ENSBTAG00000009580	ENSBTAT00000012599	SH3BGRL3	8.59689	6.95981	7.31202	8.23236	5.39958	6.0379	5.15599	4.38884	4.82465	6.06093	4.97076	8.29538	6.04685	6.32938
ENSBTAG00000001057	ENSBTAT00000053995	ARFGAP3	5.57159	5.03651	9.17462	4.18473	7.92597	5.3431	4.91908	4.97109	9.31065	5.13203	7.18182	5.4887	7.89423	6.31801
ENSBTAG00000005076	ENSBTAT00000006699	SYVN1	3.10054	6.72896	6.23982	6.23322	5.88124	4.13432	7.89562	8.70388	6.4245	9.58476	3.20955	6.38526	7.51751	6.31071
ENSBTAG00000011400	ENSBTAT00000086542	DBN1	10.2815	5.20056	5.56631	5.67022	4.65565	6.26676	6.45374	5.19683	8.83543	5.33445	7.1399	6.04304	5.11954	6.28953
ENSBTAG00000019255	ENSBTAT00000025637	NFE2L2	8.50869	6.34054	6.55321	6.09247	7.21995	5.77079	4.56838	5.67001	7.48782	6.38612	5.50743	5.77243	5.83555	6.28565
ENSBTAG00000008083	ENSBTAT00000010628	SEL1L	2.69841	4.18444	5.58147	4.59601	7.61647	3.8777	10.0331	9.41148	9.53851	8.41793	4.02915	5.07705	6.60106	6.28175
ENSBTAG00000010987	ENSBTAT00000014591	NFKBIZ	6.84191	4.82187	9.72745	3.16718	14.8731	6.00564	3.64	5.32055	5.98622	6.1071	6.06581	3.41841	5.5681	6.27256
ENSBTAG00000025191	ENSBTAT00000035306	SKP1	7.63646	5.16101	6.41737	5.84204	6.60404	7.39825	5.37714	5.51753	8.41248	4.64754	7.3143	5.12953	6.07643	6.27186
ENSBTAG00000025564	ENSBTAT00000020267	RPL36AL	5.41624	5.50015	7.35119	7.24893	7.15594	6.30652	6.10596	6.29621	4.68877	5.63225	6.13767	7.01176	6.67351	6.27116
ENSBTAG00000001394	ENSBTAT00000001830	TMED9	4.52216	4.73303	7.7366	7.03141	5.76937	4.97919	5.88305	6.93815	8.0585	7.17348	5.26567	6.88712	6.47972	6.26596
ENSBTAG00000025462	ENSBTAT00000035803	GADD45B	10.7427	6.59732	5.88601	7.2404	6.34239	6.3718	3.76137	3.73225	10.252	6.64536	5.76791	3.19865	4.90642	6.26497
ENSBTAG00000000375	ENSBTAT00000000486	SSRP1	5.3596	5.31858	6.43948	4.85253	5.77497	5.74753	6.39013	6.79163	5.02811	8.00447	7.12344	7.28948	7.12026	6.24925
ENSBTAG00000015034	ENSBTAT00000020011	IK	5.2172	5.66874	6.06228	4.94088	6.84208	6.54738	6.15147	7.01846	6.94641	6.53223	6.68033	5.69371	6.83651	6.24136
ENSBTAG00000007438	ENSBTAT00000009782	STT3B	6.78203	4.71098	5.22449	5.16449	5.94215	5.97863	6.06686	6.42101	9.93986	5.94222	8.63091	4.70093	5.60855	6.23947
ENSBTAG00000008755	ENSBTAT00000011533	MARCHF7	3.75997	5.10978	5.57515	4.00193	7.29018	6.41082	6.44848	9.51458	7.82089	5.35373	8.15187	5.27659	6.39097	6.23884
ENSBTAG00000001565	ENSBTAT00000002045	MESD	6.12988	3.83234	6.65872	5.77197	6.35358	5.76854	6.31369	5.95435	7.41257	6.11217	7.59125	6.1655	7.02246	6.23746
ENSBTAG00000024928	ENSBTAT00000034729	TNFRSF1B	4.39594	2.50561	5.36286	4.55945	7.09565	7.10337	6.49342	6.95768	11.2993	5.06709	8.56654	5.8025	5.8446	6.23493
ENSBTAG00000032374	ENSBTAT00000045935	SELENOK	2.97028	3.76425	7.81179	6.08698	8.24356	6.35379	7.1207	7.25179	6.85234	6.85996	4.61897	6.388	6.70732	6.23306
ENSBTAG00000014233	ENSBTAT00000018917	CCT8	4.90164	7.96361	4.88015	6.14913	5.72587	4.97469	5.80953	7.46939	7.39793	6.82597	6.91985	6.22345	5.70394	6.22655
ENSBTAG00000003692	ENSBTAT00000004810	UCP2	5.0222	14.5116	3.57356	18.0501	4.62581	4.22811	4.65474	5.08721	5.47616	3.84902	3.65565	4.58886	3.54926	6.22095
ENSBTAG00000003577	ENSBTAT00000004656	GSPT1	4.10951	4.90422	4.42146	4.14695	7.5046	7.03209	5.79027	7.27241	7.79511	6.57839	8.43405	6.58152	6.20382	6.21342
ENSBTAG00000004189	ENSBTAT00000005486	MLXIP	6.47133	4.35434	6.93419	2.30501	6.76128	6.1332	6.77234	6.81063	9.55523	6.24914	6.74994	6.50171	5.14429	6.21097
ENSBTAG00000016595	ENSBTAT00000022077	CYSTM1	7.76269	6.19723	9.74515	5.56237	5.99063	7.80493	4.943	5.26032	5.51797	6.29937	4.56283	5.88833	5.18957	6.20957
ENSBTAG00000005665	ENSBTAT00000007443	CRK	6.63073	5.56888	6.00289	5.13646	6.58043	7.46278	6.04761	6.10629	7.53033	5.9204	7.42957	4.73756	5.5524	6.20818
ENSBTAG00000020237	ENSBTAT00000026951	NECAP1	6.33621	4.40492	5.06338	4.60576	6.48285	8.50349	5.47167	5.45838	10.8555	4.80633	8.10322	5.9255	4.68486	6.20785
ENSBTAG00000000105	ENSBTAT00000000114	RIT1	8.05478	7.14072	6.30869	4.40164	6.79547	6.84601	5.14373	6.16272	8.37346	5.06659	6.00967	4.91523	5.45822	6.20592
ENSBTAG00000000442	ENSBTAT00000075398	RBP4	7.97225	2.73257	7.66836	9.11281	9.11739	6.21423	4.83855	3.93574	6.74573	4.38069	4.2552	8.12754	5.43468	6.19506
ENSBTAG00000010576	ENSBTAT00000081307	MAP2K3	12.1214	3.93544	5.77228	4.45282	8.31752	6.60515	3.76371	6.7059	8.07453	5.7951	5.14666	4.83214	4.837	6.18151
ENSBTAG00000010693	ENSBTAT00000083323	LMO7	11.3972	5.38408	10.7687	4.64475	7.42815	6.74622	5.78736	4.54729	2.80671	6.26183	3.62946	5.06502	5.86573	6.17943
ENSBTAG00000006768	ENSBTAT00000071190	ENTPD4	3.58035	5.5598	7.68416	3.54008	8.09253	5.88859	8.15878	7.5828	6.89136	6.8838	5.40788	5.41927	5.5361	6.17119
ENSBTAG00000018823	ENSBTAT00000054338	GRN	8.06206	8.80983	11.0347	6.61404	3.151	6.40707	5.26219	2.93783	2.55378	6.92185	4.73349	8.93554	4.78508	6.16988
ENSBTAG00000015543	ENSBTAT00000020651	ARHGAP35	6.70921	4.9548	7.22862	4.1506	9.63509	6.95031	6.16023	6.46497	7.76654	4.73379	6.00743	4.24609	5.19742	6.16962
ENSBTAG00000049864	ENSBTAT00000084236	PPP1R9B	3.55203	4.25577	6.97968	3.91115	7.19944	7.8552	5.63097	6.58489	8.24315	5.80169	8.14364	5.13937	6.79305	6.16077
ENSBTAG00000016328	ENSBTAT00000080233	SFPQ	8.67861	7.63744	5.63644	6.49035	6.04718	6.03865	4.99202	8.00443	6.5987	5.29539	4.66163	5.47394	4.53333	6.16062
ENSBTAG00000001795	ENSBTAT00000002350	LONP1	2.78822	5.18435	8.54722	4.49486	7.00305	6.89103	7.73573	6.77427	2.81229	8.60056	5.98497	6.24258	7.02729	6.16049
ENSBTAG00000020566	ENSBTAT00000071096	BCR	7.35165	4.22465	7.00622	5.1194	5.34675	9.00996	7.80517	7.21923	5.19813	4.74901	7.13691	5.21536	4.60879	6.15317
ENSBTAG00000046612	ENSBTAT00000064161	ZNF292	4.75438	4.43604	6.35671	3.48768	8.47973	7.86346	7.46031	6.97016	6.82586	4.64602	8.43031	4.64025	5.59285	6.14952
ENSBTAG00000020457	ENSBTAT00000075874	TGFB1	4.07229	2.8454	6.69221	2.88751	3.20258	8.11932	5.46	6.31032	11.7529	7.73508	10.6518	4.8633	5.34955	6.14941
ENSBTAG00000017125	ENSBTAT00000022761	PABPC4	7.18012	5.2894	6.41231	6.12537	6.26346	5.57345	5.94432	5.70908	6.39663	6.45106	5.86971	6.0917	6.62461	6.14855
ENSBTAG00000018238	ENSBTAT00000075182	ABTB1	4.42183	6.73869	7.57549	9.31753	7.97445	3.46352	7.16505	4.4138	2.77954	7.61941	3.979	8.48125	5.98768	6.14748
ENSBTAG00000000782	ENSBTAT00000001038	KDR	8.4828	4.63123	4.4739	5.46244	5.42258	7.13339	6.79276	9.75497	5.3354	6.5855	6.67209	4.26031	4.89737	6.14652
ENSBTAG00000010692	ENSBTAT00000014154	SND1	4.88141	6.32627	7.25831	6.08272	6.08696	4.67456	6.65213	6.12908	5.45734	7.53469	4.93034	6.01407	7.85499	6.14484
ENSBTAG00000026403	ENSBTAT00000005092	CREBBP	4.5877	4.43604	6.93988	5.05482	10.1888	8.68732	6.54827	6.27939	5.37024	5.10616	6.07854	4.95295	5.54274	6.13638
ENSBTAG00000000948	ENSBTAT00000001253	RAB2A	5.79086	5.88533	7.62793	5.368	6.0882	5.5682	5.68757	5.68846	6.49836	6.4399	6.34949	6.1245	6.60167	6.13219
ENSBTAG00000000283	ENSBTAT00000000353	CSF1	4.96718	3.89848	5.78808	4.19569	11.2715	12.6228	4.16459	4.5283	8.8431	2.39251	6.76191	4.5495	5.67677	6.12772
ENSBTAG00000034985	ENSBTAT00000011655	PHLDA1	5.94945	1.39806	3.63105	2.89665	5.06148	7.08311	4.97101	7.28706	15.8439	6.12485	9.82102	4.8223	4.7404	6.12541
ENSBTAG00000000671	ENSBTAT00000045795	PARP3	6.97865	4.05021	8.52005	4.4382	8.01485	8.78411	5.48568	5.44318	6.32625	5.17363	5.12121	5.72815	5.48116	6.11887
ENSBTAG00000003695	ENSBTAT00000004811	WDR45B	4.58609	5.89959	6.54499	4.41322	7.22119	6.44458	5.74009	6.22458	6.6858	6.82495	6.18782	6.46727	6.13801	6.10601
ENSBTAG00000021944	ENSBTAT00000029256	RTRAF	7.16798	5.49042	5.52587	7.12342	5.79734	6.19097	5.56679	4.76163	8.63894	4.55825	6.71625	5.7533	6.07885	6.10539
ENSBTAG00000018451	ENSBTAT00000024555	PTMS	8.43587	3.31747	6.82362	5.63975	5.23302	6.54588	5.05679	4.74535	10.9725	4.20009	7.41161	5.13992	5.52705	6.08069
ENSBTAG00000013176	ENSBTAT00000074522	SMOC2	14.3594	2.47708	7.56917	8.00691	2.89556	5.56895	4.23286	1.54217	11.9731	3.13675	8.77162	3.21122	5.28979	6.07959
ENSBTAG00000012781	ENSBTAT00000016985	TP53BP2	7.62433	5.34322	7.04918	4.08236	5.81909	8.49523	6.1468	6.21536	6.94919	5.2548	6.8914	4.23898	4.84364	6.07335
ENSBTAG00000011351	ENSBTAT00000064314	TMEM259	6.72863	6.45726	6.76297	6.48669	5.32873	5.94711	4.86073	5.2028	6.62309	6.82039	6.37719	5.74947	5.40268	6.05752
ENSBTAG00000003693	ENSBTAT00000004813	SUN2	5.37174	5.01446	7.05297	6.7822	6.39522	5.78955	6.5611	5.56853	6.20362	6.14514	6.80009	4.34996	6.71034	6.0573
ENSBTAG00000006775	ENSBTAT00000082311	SLC12A7	5.09583	5.19213	6.53994	5.43868	8.3517	9.14652	6.42748	4.8452	4.92708	5.45976	4.74621	6.57332	5.99131	6.05655
ENSBTAG00000005622	ENSBTAT00000007391	LITAF	10.2685	5.04558	7.81494	5.63305	5.92288	7.7434	4.09981	4.74373	6.09283	4.68863	6.78437	4.67469	5.18474	6.05363
ENSBTAG00000021273	ENSBTAT00000028346	SEMA4B	9.80976	7.07329	11.8068	2.82353	10.0621	4.53199	4.79245	2.78589	0.644541	5.78901	1.88396	10.2957	6.27747	6.04434
ENSBTAG00000031476	ENSBTAT00000068088	DLL1	8.70774	6.53442	5.24092	3.04471	5.15595	7.62935	7.50874	8.04675	3.99546	6.34807	8.09723	4.55825	3.70623	6.04414
ENSBTAG00000027625	ENSBTAT00000039787	SFRP1	15.6767	1.83641	5.63581	3.82645	3.14913	6.77323	3.40309	2.45923	10.6367	3.14487	12.4505	3.7415	5.70031	6.03337
ENSBTAG00000007075	ENSBTAT00000082217		7.67854	8.07773	6.79835	4.20118	7.47041	5.19078	7.50699	3.76698	3.64357	5.18276	5.99545	6.58371	6.30162	6.03062
ENSBTAG00000012518	ENSBTAT00000083691	PCDH1	7.92775	5.97805	6.0288	3.65707	7.31753	5.94786	6.92405	8.9052	3.26312	6.66007	4.96178	6.31584	4.40171	6.02222
ENSBTAG00000021421	ENSBTAT00000028556	SSR4	8.4561	5.49431	8.2926	7.99777	5.34365	4.86139	5.8142	5.08504	4.47276	6.16696	4.4049	6.5449	5.31031	6.01884
ENSBTAG00000007960	ENSBTAT00000010466	TOP1	5.43404	3.6806	4.03984	3.28843	8.58103	7.31121	5.15249	7.56055	7.06486	6.47236	8.37717	4.01156	7.24946	6.0172
ENSBTAG00000008072	ENSBTAT00000085701	SRSF10	4.15402	7.01363	5.87843	6.07236	6.66184	6.28851	6.14797	6.66737	6.2956	5.75451	6.41162	5.12297	5.74016	6.01608
ENSBTAG00000003100	ENSBTAT00000004034	SMTN	2.87156	2.77147	4.49096	2.95088	7.26097	7.29471	7.82443	7.28435	10.0395	7.72037	7.59649	5.35258	4.7235	6.01398
ENSBTAG00000005146	ENSBTAT00000076472		11.2783	8.12637	6.62144	4.7788	6.20691	5.683	5.46584	2.36589	3.79756	4.8454	5.98423	5.79211	7.15467	6.00773
ENSBTAG00000020873	ENSBTAT00000027808	MAT2A	4.67913	4.34007	4.36901	5.64767	6.29392	5.33109	5.61989	12.0281	4.32783	7.55904	7.03886	5.81726	4.76757	5.98611
ENSBTAG00000006884	ENSBTAT00000021887	PABPN1	6.34268	4.94832	5.64213	4.88726	6.37844	6.58264	5.77218	5.38512	5.67684	6.25473	7.46026	6.189	6.26962	5.98379
ENSBTAG00000000843	ENSBTAT00000080282	NDRG2	8.3582	5.4379	13.893	2.82719	3.32813	6.80624	4.37407	3.17388	1.44168	6.05941	2.91315	8.82566	10.323	5.98165
ENSBTAG00000027676	ENSBTAT00000039864	IL18BP	10.326	2.14572	6.67388	6.31791	11.5667	10.4386	2.39885	3.01109	6.78545	2.35345	7.6369	4.76489	3.25465	5.97493
ENSBTAG00000008003	ENSBTAT00000033964	SMG7	4.58932	5.48977	6.10272	4.12501	7.96264	7.03209	6.04702	6.51706	6.29141	5.82503	7.34125	4.67688	5.63572	5.97199
ENSBTAG00000011256	ENSBTAT00000084166	MYO1B	5.95835	8.43114	4.50486	4.11222	5.7153	6.31553	6.55994	6.96691	4.58495	6.39221	7.64664	4.64189	5.55904	5.953
ENSBTAG00000002829	ENSBTAT00000003662	TCP1	5.18888	4.90163	5.81082	5.81462	5.71654	5.31759	5.26044	5.73946	8.733	6.69051	6.49545	6.02883	5.58923	5.94515
ENSBTAG00000018431	ENSBTAT00000067757	NAV2	4.07149	4.32256	9.77105	3.76187	8.77929	7.06586	4.9004	5.73784	6.13324	4.61254	6.6197	6.25679	5.02656	5.92763
ENSBTAG00000008441	ENSBTAT00000011106	SOCS3	10.7014	7.5901	3.88631	4.32852	6.81473	10.3966	3.4877	2.51241	5.94301	5.26901	5.17211	5.36679	5.45279	5.91703
ENSBTAG00000012761	ENSBTAT00000016963	PTK7	6.0603	2.00241	2.36173	2.69923	2.04411	5.83982	4.16225	2.41799	15.6585	3.94085	18.6061	5.52041	5.59647	5.91617
ENSBTAG00000001771	ENSBTAT00000002319	DYRK1A	6.41146	4.6189	6.58985	4.83059	6.85327	7.06961	5.88597	5.91473	7.91705	4.68914	6.53811	4.72881	4.83277	5.91387
ENSBTAG00000019110	ENSBTAT00000025441	PNRC1	6.86456	4.26355	6.37756	4.55945	7.65562	6.80024	5.25227	4.67427	6.76733	6.01223	6.35997	5.26238	5.77155	5.89392
ENSBTAG00000019986	ENSBTAT00000053880	CSNK1D	4.23978	5.16036	6.21645	5.69703	6.26346	5.49316	5.72142	6.08512	6.02106	6.97968	6.40937	6.30381	5.93275	5.88642
ENSBTAG00000011182	ENSBTAT00000014850	PDLIM1	6.00447	3.58009	6.29985	5.22116	6.67054	5.86458	5.16766	4.85985	7.2523	5.25176	9.12267	4.23516	6.97839	5.88527
ENSBTAG00000006250	ENSBTAT00000008203	CASC3	4.14431	6.56944	5.95045	5.81462	6.55122	6.45359	6.10362	5.79047	4.97237	5.66573	5.84276	5.89762	6.67592	5.87939
ENSBTAG00000021653	ENSBTAT00000038151	TRIP12	5.36284	5.12275	5.28894	5.04933	7.23797	6.95106	5.88539	6.34396	6.87394	5.44302	6.73871	4.49811	5.58923	5.87579
ENSBTAG00000003390	ENSBTAT00000004398	SF3A1	5.33128	6.04614	5.88664	4.74041	5.83898	6.24349	5.42674	5.61628	6.12279	6.38155	6.55084	5.70847	6.48817	5.87552
ENSBTAG00000004852	ENSBTAT00000006381	PLEKHO1	7.67854	5.14674	7.13132	5.99071	5.78802	6.97882	5.38473	8.02342	5.02742	4.67189	5.37046	4.75396	4.36066	5.86975
ENSBTAG00000000699	ENSBTAT00000000938	AOPEP	7.69148	6.18167	5.1967	5.08467	5.81039	6.95631	6.27635	5.58861	5.49846	5.53332	5.8727	4.4265	6.02874	5.85738
ENSBTAG00000019376	ENSBTAT00000025816	FNDC3B	4.23169	4.25577	6.43822	4.51984	7.65562	6.29377	6.42281	6.74605	8.91905	5.16399	5.57405	4.62932	5.17387	5.848
ENSBTAG00000015969	ENSBTAT00000021243	STK40	2.53416	3.69746	4.46316	3.70886	7.17209	5.26957	6.7029	7.78629	6.92759	7.91822	6.50668	6.58972	6.72664	5.84641
ENSBTAG00000008636	ENSBTAT00000054382	PDE4B	3.59896	6.74063	4.93449	2.56884	8.86133	6.54138	8.24981	8.75489	2.79208	7.25313	6.36147	3.61795	5.56267	5.83366
ENSBTAG00000019604	ENSBTAT00000026119	VASP	4.40242	5.32312	7.03781	4.0196	5.07764	5.31609	6.10187	7.49923	3.96549	8.30531	6.53063	7.07573	5.16783	5.83252
ENSBTAG00000050158	ENSBTAT00000075184		8.33231	4.853	5.39003	6.0748	4.43936	7.19716	5.59013	3.20807	10.6806	3.27169	5.53438	5.65599	5.51678	5.82648
ENSBTAG00000047424	ENSBTAT00000018391	TRIP10	8.7134	3.96981	7.18818	5.38933	6.75755	7.23918	4.06364	4.25861	7.75818	4.63181	5.20729	5.23723	5.26564	5.82153
ENSBTAG00000003585	ENSBTAT00000055450	CD47	4.37491	4.57092	5.95172	4.09333	6.96514	5.70476	6.3026	5.52458	7.33801	6.16036	8.3839	4.50085	5.80234	5.82103
ENSBTAG00000001332	ENSBTAT00000029555	MYO1C	5.67435	4.53007	6.45527	4.2615	6.0621	6.22023	5.85038	6.15241	6.6656	6.12333	6.29485	5.54173	5.79872	5.81773
ENSBTAG00000017992	ENSBTAT00000023937	CD164	5.7318	5.82956	4.3766	4.281	6.16092	6.39356	6.21099	5.95326	6.36249	6.61391	5.84201	5.42201	6.42659	5.81574
ENSBTAG00000031402	ENSBTAT00000083553	ASXL1	4.4364	3.98667	6.04143	3.98183	8.71403	9.34536	5.54986	5.33249	4.85879	5.01535	7.65861	5.42747	5.25356	5.81553
ENSBTAG00000020192	ENSBTAT00000069352	PPP2R5C	5.11282	4.20195	5.90307	4.82937	6.2964	6.34704	5.7681	5.75086	7.35891	5.63123	6.7679	5.38811	6.19597	5.81167
ENSBTAG00000003908	ENSBTAT00000044474	MAPRE1	4.7115	5.00797	5.5562	4.25906	6.944	6.40332	5.89297	6.29078	7.83134	5.95896	5.91087	5.18311	5.57233	5.80942
ENSBTAG00000017263	ENSBTAT00000052570	MXI1	5.85964	5.40353	6.696	3.88434	6.22742	7.25869	6.50275	6.56807	3.83101	5.58709	6.00219	5.65544	5.9575	5.80259
ENSBTAG00000017636	ENSBTAT00000023461	AKT1	5.21801	5.4353	6.11915	5.48499	5.56055	5.47591	5.62922	6.65163	5.29638	6.70878	6.55383	5.73854	5.55301	5.80195
ENSBTAG00000016568	ENSBTAT00000075438	LUC7L	4.98255	6.40149	7.15091	7.81254	5.92288	6.1362	5.00252	4.09256	5.58207	5.81031	5.33079	5.11532	6.08066	5.8016
ENSBTAG00000020053	ENSBTAT00000038847	ZEB1	5.36931	3.35248	3.75173	2.48354	7.07825	8.49599	5.98925	6.58218	11.8108	4.24067	8.36444	3.57804	4.26407	5.79698
ENSBTAG00000027020	ENSBTAT00000084344	COL5A2	10.4214	3.96656	2.95059	4.44307	3.30264	5.78504	4.17801	3.46093	17.3002	2.97288	7.95502	3.02316	5.33205	5.77628
ENSBTAG00000031363	ENSBTAT00000075099	TLE5	5.53599	7.36638	7.4744	6.63719	5.09256	5.96887	4.82221	4.78008	3.94738	5.29437	5.13468	7.66122	5.34412	5.77381
ENSBTAG00000002639	ENSBTAT00000003419	ZDHHC7	8.32098	4.11376	8.91936	4.4449	6.16837	7.09287	4.61273	4.43931	5.60437	4.59123	5.6257	5.81289	5.18172	5.76371
ENSBTAG00000003757	ENSBTAT00000004890	DNAJA2	6.06839	5.59612	5.92013	4.49852	6.22804	5.95012	5.17816	5.94675	7.38957	4.86467	6.56356	5.2755	5.42985	5.76226
ENSBTAG00000001425	ENSBTAT00000001868	FBXO11	5.30782	4.04632	6.52351	3.74602	7.3486	7.26019	5.29662	6.06287	6.92132	4.76981	7.60397	4.57355	5.40993	5.75927
ENSBTAG00000015474	ENSBTAT00000020564	SRSF11	4.9154	5.78352	4.89342	4.54604	6.45924	5.75878	5.65723	6.5252	7.34149	5.66776	7.02688	4.42212	5.87298	5.75924
ENSBTAG00000011966	ENSBTAT00000015881	LAMC1	8.09362	4.94118	4.40756	4.42967	4.77125	5.72952	6.0832	6.28536	9.04447	5.09246	6.76491	4.17229	5.01751	5.75638
ENSBTAG00000017799	ENSBTAT00000051852	PITPNB	3.8684	3.88291	5.12404	3.56445	6.95706	6.55638	5.6759	7.42109	5.84964	6.55506	7.85846	5.36625	6.11145	5.75316
ENSBTAG00000007993	ENSBTAT00000010507	CORO1C	4.12084	4.31413	5.12783	3.90871	5.87751	6.08142	6.16314	6.50024	10.2688	4.75306	6.26192	4.94475	6.46342	5.75275
ENSBTAG00000008411	ENSBTAT00000011069	PLEKHO2	9.033	5.63308	5.92392	3.51936	5.99808	6.66218	4.6384	6.20016	7.38888	4.81699	4.78963	5.48597	4.63415	5.74798
ENSBTAG00000031998	ENSBTAT00000024371	CXCL16	5.60153	4.98852	9.79948	4.37544	8.52572	6.16696	4.11615	4.97489	4.51736	5.86916	4.79711	4.70695	6.11447	5.7349
ENSBTAG00000018471	ENSBTAT00000024583	SSR3	4.54239	4.81344	7.30128	6.87482	4.8452	4.4382	6.239	5.60163	8.20692	5.76313	3.93409	5.70792	6.27807	5.73432
ENSBTAG00000015240	ENSBTAT00000020277	UBR4	3.37403	4.49764	5.09813	4.55214	7.9558	6.1527	5.83287	7.50846	5.87473	6.1837	6.91086	5.73088	4.81587	5.72983
ENSBTAG00000013254	ENSBTAT00000017629	XPO1	9.43352	6.63493	6.58164	6.70178	6.04718	5.50667	5.53819	4.03884	5.38836	4.12551	4.5808	4.47789	5.39	5.72656
ENSBTAG00000007360	ENSBTAT00000009681	TMEM43	4.68884	4.58259	5.96119	4.71604	6.04407	6.22849	5.2015	5.17132	5.70331	6.38612	7.6122	6.18518	5.92128	5.72324
ENSBTAG00000055207	ENSBTAT00000078682	SCD	5.48259	6.01177	12.1631	3.84656	6.4176	5.70626	5.31354	5.23535	3.88048	4.82257	3.70131	6.61706	5.12738	5.71735
ENSBTAG00000016571	ENSBTAT00000022045	FAM234A	4.46472	11.5223	6.00984	18.7752	2.729	3.82668	3.37975	1.96543	5.9681	4.9915	1.88172	4.49975	4.30874	5.71713
ENSBTAG00000005221	ENSBTAT00000006875	WNK1	6.70759	5.3108	9.28076	3.89591	6.88061	6.04466	5.46525	5.01667	4.80235	5.24821	4.63993	6.27593	4.58343	5.70401
ENSBTAG00000012002	ENSBTAT00000015922	BCAR1	4.48495	3.61121	7.48071	4.86959	7.75817	5.65524	3.4381	6.34884	9.35316	5.43135	6.25219	4.39862	5.04709	5.70225
ENSBTAG00000024381	ENSBTAT00000061143	MAN1A1	2.81573	2.02381	3.05041	2.12892	6.51766	5.53593	5.66832	5.00636	13.7897	5.48817	13.3165	2.99856	5.77699	5.70131
ENSBTAG00000007435	ENSBTAT00000009775	NOLC1	2.63287	3.595	4.41893	3.94039	5.86633	4.82162	5.66482	8.37288	7.09901	8.64267	7.75741	5.58492	5.70997	5.70052
ENSBTAG00000018382	ENSBTAT00000081528	SMS	4.33526	14.7496	4.58257	11.9028	3.80544	3.50629	4.20485	3.09791	6.78127	4.0692	3.71479	4.9699	4.34859	5.69758
ENSBTAG00000015147	ENSBTAT00000020150	S100A10	8.14135	5.77833	5.67119	8.74539	5.21748	4.63929	5.33805	4.1707	5.35282	5.77937	3.90191	6.46563	4.83519	5.69513
ENSBTAG00000018773	ENSBTAT00000024996	RND1	5.93812	4.64614	7.0296	3.82462	13.732	7.9595	2.53423	9.65784	3.30284	4.06666	3.02243	3.54142	4.73497	5.69157
ENSBTAG00000002280	ENSBTAT00000070620	KIF5B	4.60146	6.36388	3.43013	3.57176	6.85762	6.86627	6.09662	6.14427	10.2729	4.80329	7.02014	3.77485	4.16989	5.69024
ENSBTAG00000003530	ENSBTAT00000042916	DDX31	6.28847	5.39834	5.81272	6.18386	4.65565	4.45771	5.28903	5.21039	6.36528	6.09695	6.42734	5.50456	6.27083	5.68932
ENSBTAG00000016057	ENSBTAT00000021369	CSRP1	6.29656	3.21307	6.46665	5.69581	5.55868	4.67005	7.87928	4.69652	5.25109	5.72559	4.44756	5.66856	8.28846	5.68138
ENSBTAG00000006099	ENSBTAT00000036689	PIP5K1A	6.94548	4.29857	5.9732	5.20593	5.89119	6.825	4.56313	5.16752	9.30508	4.56282	5.85848	4.55442	4.68788	5.6799
ENSBTAG00000015109	ENSBTAT00000020105	TOB2	4.45177	3.85827	5.01031	4.46196	5.70598	6.7147	4.31688	5.2983	5.99597	6.63318	4.74322	11.5525	5.02113	5.67417
ENSBTAG00000008935	ENSBTAT00000081994	PFDN5	6.87751	5.68171	8.00449	8.21895	5.63886	7.06135	4.92083	3.77241	5.26712	4.05144	4.63544	4.8868	4.74342	5.67387
ENSBTAG00000001592	ENSBTAT00000069908	INSIG1	16.0351	5.81594	7.26084	4.58199	3.77374	4.14932	4.6635	2.36481	10.5092	3.15349	3.87347	3.77376	3.58669	5.65706
ENSBTAG00000004554	ENSBTAT00000086124	CAPZB	11.0129	4.77194	5.07349	5.99498	4.14291	4.46896	4.86189	4.40729	7.492	4.86062	6.36147	5.05409	5.03079	5.65641
ENSBTAG00000011317	ENSBTAT00000084718	GOLGA2	5.39601	5.6227	6.03575	4.70386	5.59846	5.62072	6.62996	5.31946	5.12776	5.61195	5.76043	5.75931	6.32818	5.65497
ENSBTAG00000000917	ENSBTAT00000001218	BMP1	7.46169	3.26624	6.78571	3.3841	7.88433	4.69556	4.81404	4.88915	8.82011	5.54245	6.18632	3.90223	5.87298	5.65422
ENSBTAG00000004347	ENSBTAT00000035930	ADGRF5	4.0108	4.10987	5.56441	3.0508	6.99807	10.1107	6.65505	7.49381	3.7683	4.56282	7.75966	4.33137	5.07848	5.6534
ENSBTAG00000013627	ENSBTAT00000018114	HNRNPAB	3.93798	4.70904	5.12214	5.05482	5.46795	5.49392	4.75394	7.67559	5.55908	6.99947	7.14514	6.42627	5.10082	5.6497
ENSBTAG00000001697	ENSBTAT00000002225	TRA2B	6.371	6.32951	5.9296	6.10587	5.62953	5.3536	5.05445	6.73249	6.04823	5.18581	4.64068	4.83596	5.22458	5.64933
ENSBTAG00000003798	ENSBTAT00000067194	AMFR	5.02625	5.83994	5.65666	5.97243	5.53258	5.11725	5.12739	5.65535	7.02027	5.95592	5.7215	5.12625	5.59527	5.64208
ENSBTAG00000021569	ENSBTAT00000028740	DDB1	7.55474	6.27051	4.9168	5.11575	4.72712	4.27238	5.59129	5.32706	6.59313	5.82807	5.91462	5.00926	6.22434	5.64193
ENSBTAG00000021294	ENSBTAT00000028372	VWA1	3.6022	7.70293	7.0277	3.07213	4.46298	5.60196	6.4975	5.79373	2.96767	7.90655	5.30534	6.18791	7.11845	5.63439
ENSBTAG00000039442	ENSBTAT00000009720	SEC62	4.39837	6.45856	5.34328	5.04994	6.09752	5.82106	6.53018	5.68954	4.94938	5.49375	5.6721	5.2837	6.43142	5.63221
ENSBTAG00000011198	ENSBTAT00000057594	PPP1CC	5.11849	3.89524	5.41783	4.26089	6.53133	6.02215	5.70566	5.7183	6.50046	5.21117	7.64589	5.27932	5.89773	5.63111
ENSBTAG00000019434	ENSBTAT00000025886	PDCD4	3.12967	6.48385	4.84793	4.57103	5.27031	5.00095	7.48657	6.27016	4.13551	5.6845	4.93633	6.90024	8.48648	5.63104
ENSBTAG00000010395	ENSBTAT00000013726	DOCK9	4.34982	5.21872	6.25625	5.46305	8.42069	5.42263	7.68263	6.48722	2.62415	6.42874	3.96329	4.9125	5.9575	5.62978
ENSBTAG00000011994	ENSBTAT00000082741	NDEL1	6.79822	4.08588	5.92392	4.54361	7.21063	9.01296	4.91849	4.18644	6.883	4.14885	5.49695	3.97658	5.91946	5.62346
ENSBTAG00000000815	ENSBTAT00000073445	EPHA2	7.36298	5.00862	6.63408	2.70715	7.01858	5.43839	5.99392	4.66287	6.19247	6.43178	4.21628	6.3131	5.00302	5.6141
ENSBTAG00000020332	ENSBTAT00000027095	OSBP	2.91768	4.19352	5.48417	3.72104	6.00306	5.45115	6.41522	6.52412	7.68711	6.69914	5.69381	5.42966	6.7369	5.61204
ENSBTAG00000012928	ENSBTAT00000017178	PPP4C	4.62897	4.41594	6.06481	4.82206	5.18765	6.12344	4.88932	6.18605	7.12061	6.48758	6.55832	5.42693	5.03803	5.61152
ENSBTAG00000006792	ENSBTAT00000008933	EHD4	3.48164	7.10636	4.8732	2.31781	9.07823	6.85877	6.62004	10.6465	3.62685	6.04419	4.78139	3.84756	3.40799	5.59158
ENSBTAG00000027173	ENSBTAT00000038963	CHP1	10.1512	6.71988	4.24834	4.83729	5.78056	6.15796	4.52812	4.80938	5.9242	5.50389	4.4019	4.81683	4.80621	5.59121
ENSBTAG00000000630	ENSBTAT00000000831	LSM14A	5.38469	5.23558	5.97888	4.21032	5.78118	6.09793	5.35672	5.32109	6.8614	5.66116	6.56955	4.53529	5.6822	5.59046
ENSBTAG00000011505	ENSBTAT00000015290	RABEP1	3.91047	10.1035	3.66138	13.3816	4.51394	3.54006	4.60164	3.91892	8.48076	4.51057	4.67062	2.94006	4.42526	5.58914
ENSBTAG00000007622	ENSBTAT00000010022	CTSD	9.15599	5.74526	8.29955	9.23101	3.06088	5.33485	4.55554	3.15706	5.7716	4.11536	4.57556	5.17436	4.4488	5.5866
ENSBTAG00000009960	ENSBTAT00000013135	FLOT1	4.36924	4.10728	6.67767	5.62452	6.65066	6.24124	5.58254	4.9852	5.26572	5.09601	5.48498	6.28467	6.22495	5.58421
ENSBTAG00000000099	ENSBTAT00000074772	CERS2	2.75424	4.50024	4.90416	5.00181	6.23052	5.29958	5.91281	6.68962	5.13263	7.09434	6.82778	6.33388	5.68401	5.56659
ENSBTAG00000018254	ENSBTAT00000024297	CDKN1B	5.85397	4.31738	7.86107	5.70678	6.39336	6.5879	5.59129	3.57109	5.83501	4.82967	5.61896	4.42158	5.72205	5.56231
ENSBTAG00000011446	ENSBTAT00000015210	SEMA7A	7.46898	4.76545	6.39715	1.10041	5.67304	9.79781	4.91266	5.90822	2.61231	7.87611	6.38766	5.86646	3.43335	5.55382
ENSBTAG00000000009	ENSBTAT00000000009	FOXF1	7.75621	1.83381	4.28309	2.95271	3.45553	4.38793	2.9176	4.77031	21.7116	3.95049	7.38541	2.90508	3.88614	5.55353
ENSBTAG00000000340	ENSBTAT00000000445	ADNP	5.13062	4.0995	6.06165	4.21032	6.65128	6.251	5.62747	6.61474	5.6622	4.96817	7.05607	4.77692	5.08271	5.55328
ENSBTAG00000000415	ENSBTAT00000069967	ERBIN	3.28745	4.87764	4.60279	4.41017	6.82654	5.31459	6.16198	6.36241	7.24603	5.58101	6.86446	4.85018	5.76008	5.54964
ENSBTAG00000027654	ENSBTAT00000039828	EIF4EBP1	7.30634	3.41538	7.5401	5.99254	5.27715	6.30577	4.91849	4.90326	6.28514	4.21277	5.53213	5.82437	4.56713	5.54466
ENSBTAG00000018722	ENSBTAT00000024919	PLEKHM2	3.68715	3.90691	5.72679	3.27259	6.435	7.82519	5.94724	5.41877	6.00991	5.45773	7.53137	4.97482	5.86694	5.54311
ENSBTAG00000052518	ENSBTAT00000074704	TUBB4B	7.11701	4.94313	5.48417	5.78781	5.45738	6.50611	3.92009	5.11218	4.96262	6.43787	4.9266	7.48027	3.8632	5.53834
ENSBTAG00000017488	ENSBTAT00000085769	KLF3	2.32541	3.87254	4.68682	2.18924	10.7954	13.0287	3.0028	4.40892	13.5625	1.49507	6.82329	2.47866	3.30717	5.53666
ENSBTAG00000017037	ENSBTAT00000070272	PKN1	6.38799	4.6429	6.92029	6.97901	5.53382	6.37705	4.47969	3.66388	6.1207	4.78198	5.5486	5.25582	5.26986	5.53551
ENSBTAG00000045548	ENSBTAT00000066024	CRKL	4.62169	4.29273	6.12294	4.42906	5.58044	5.84207	4.90099	6.40365	7.08786	6.21515	6.16087	5.51221	4.78749	5.53517
ENSBTAG00000020270	ENSBTAT00000027016	NFKB1	2.63125	3.06457	5.93213	2.58956	10.3722	4.27763	3.87399	7.25613	7.49827	6.98374	6.90787	3.67317	6.75622	5.52436
ENSBTAG00000026995	ENSBTAT00000038642	PNN	4.86361	4.27069	4.96735	4.91346	6.29081	5.24706	5.55278	6.28536	5.67196	6.16747	6.05683	4.94913	6.49964	5.51816
ENSBTAG00000009915	ENSBTAT00000084251	AP2A2	5.52385	5.31988	5.61685	5.09442	5.14042	5.64998	5.73776	4.72256	6.26842	5.88083	5.80608	5.258	5.71661	5.51813
ENSBTAG00000006523	ENSBTAT00000008569	SOD2	5.03029	3.91339	7.2899	4.50339	15.4635	9.21855	2.15844	3.56892	2.37957	5.23552	2.94383	2.56887	7.43601	5.51617
ENSBTAG00000005913	ENSBTAT00000007768	PATL1	5.01168	6.0643	5.73437	5.65133	7.0161	5.30933	6.15614	5.24892	4.40378	5.66015	4.28364	5.3154	5.81381	5.513
ENSBTAG00000012239	ENSBTAT00000083884	SLC37A3	8.27567	3.15795	4.48211	4.11039	7.26967	8.39619	4.84439	4.89892	7.14918	3.80539	5.81057	4.57793	4.81768	5.50739
ENSBTAG00000004802	ENSBTAT00000006305	CEP170B	5.57483	10.0834	5.60738	4.0586	6.16278	5.38962	4.71951	4.3259	4.7696	5.62667	4.41538	5.23942	5.60251	5.50581
ENSBTAG00000005735	ENSBTAT00000007538	ATP5MC2	8.42778	6.62845	6.96578	8.57113	4.46982	4.72258	5.11222	3.57272	5.118	4.53847	3.77691	5.07322	4.58102	5.50447
ENSBTAG00000011770	ENSBTAT00000078877	TJP2	7.84683	6.11034	4.93891	3.24639	7.92286	6.30652	5.22951	5.479	4.18568	5.11884	4.601	4.5495	5.94542	5.49853
ENSBTAG00000007357	ENSBTAT00000009678	CHSY1	4.51084	4.08977	5.06085	3.13489	5.92661	5.93211	5.77277	5.63311	7.96025	5.63275	7.14215	5.26292	5.3888	5.49599
ENSBTAG00000015457	ENSBTAT00000079671	FGFR1	1.23876	4.08199	2.90825	2.98865	5.86819	5.71526	7.62778	7.74776	5.60716	7.80205	6.08153	8.19861	5.4709	5.48745
ENSBTAG00000018152	ENSBTAT00000024157	MYADM	9.86882	4.03919	8.51753	4.33157	4.4549	6.248	4.24978	3.77838	9.18174	4.75459	3.94083	4.01922	3.85354	5.47985
ENSBTAG00000017889	ENSBTAT00000023778	CCT5	3.02853	4.87375	4.15041	4.66303	5.07951	4.74959	5.38181	6.71512	6.20501	6.93808	7.2417	6.60722	5.59527	5.47916
ENSBTAG00000002603	ENSBTAT00000076978	PRPF39	3.89024	4.15008	5.66298	4.59723	6.62766	5.99589	5.12914	5.71722	6.53111	4.62979	7.33601	4.66376	6.06436	5.46119
ENSBTAG00000009441	ENSBTAT00000012423	RBBP6	3.92261	3.10348	5.05643	3.33048	6.86135	6.21798	5.99684	8.33218	6.82168	5.16602	6.9685	4.52107	4.65407	5.4579
ENSBTAG00000008172	ENSBTAT00000010744	EGLN3	8.61954	4.68764	9.82602	2.9003	5.21002	6.10618	4.95876	4.45938	2.12176	6.22124	3.49323	7.69949	4.60215	5.45429
ENSBTAG00000001116	ENSBTAT00000001479	P4HA2	3.71062	3.12099	6.34471	3.5742	5.68609	5.05422	6.44557	5.97985	4.25536	8.29161	5.98497	6.4044	6.03236	5.45269
ENSBTAG00000012170	ENSBTAT00000035753	UBL3	5.53437	5.897	5.13415	4.58748	6.28397	6.18647	5.1379	5.75574	6.67884	5.11681	5.74321	4.14113	4.6595	5.4505
ENSBTAG00000014079	ENSBTAT00000018720	GIGYF2	4.0642	4.0794	5.92644	3.54252	6.40889	5.76478	5.46117	5.84419	8.30238	4.3954	7.66086	4.42759	4.90461	5.4448
ENSBTAG00000003422	ENSBTAT00000039411	SNX5	6.07405	6.90599	7.10541	5.00181	5.70909	4.67756	4.55671	4.41923	5.5758	4.97831	5.24172	4.76161	5.74861	5.44276
ENSBTAG00000024539	ENSBTAT00000071850	SPSB1	6.18733	3.4932	9.88478	3.23786	5.61275	7.83194	3.68552	3.64272	8.91766	3.38229	5.24995	4.76599	4.70901	5.43085
ENSBTAG00000012065	ENSBTAT00000016001	DNAJC3	2.31408	4.96712	4.37091	5.59162	6.34302	2.36804	6.67081	7.47861	10.5412	7.83857	2.12273	4.41775	5.46788	5.42249
ENSBTAG00000018999	ENSBTAT00000075708	MGRN1	4.51974	5.46513	6.15643	6.99059	4.77932	4.81787	5.92273	4.82675	4.83162	5.858	4.68783	5.6046	6.0227	5.42179
ENSBTAG00000011997	ENSBTAT00000065057	ZMIZ2	4.35953	5.75953	5.97446	6.13938	9.00116	9.36712	3.64	3.10931	4.42329	3.42338	4.7537	4.23516	6.29015	5.42124
ENSBTAG00000033662	ENSBTAT00000071616	NCKAP1	3.86678	5.64864	4.7361	4.08358	6.14414	5.34835	6.55935	6.16652	7.44044	4.76778	6.42284	4.3937	4.87986	5.41985
ENSBTAG00000001517	ENSBTAT00000001988	KRT18	4.95828	10.2585	8.515	9.44183	4.15223	3.35923	5.0848	2.91993	1.1769	6.69914	1.52469	7.12493	5.17508	5.41465
ENSBTAG00000006366	ENSBTAT00000039158	NFATC4	4.27296	2.95369	5.58274	3.1032	4.7352	6.78373	5.4991	3.5	8.78736	5.8925	7.1661	5.12243	6.82927	5.40217
ENSBTAG00000012620	ENSBTAT00000016754	RETREG2	5.04566	5.86004	6.16843	6.27587	5.2846	5.52468	5.02178	4.34217	5.54166	4.66783	5.56582	5.4488	5.44313	5.39927
ENSBTAG00000015887	ENSBTAT00000060940	FOXJ3	7.04419	4.85818	4.8176	3.22263	6.99621	7.20017	6.24717	5.17838	6.41196	3.99615	6.0456	3.62014	4.54902	5.39903
ENSBTAG00000009725	ENSBTAT00000012827	AOX1	2.46134	1.55822	16.733	5.56359	4.28026	5.3521	7.06235	2.75279	3.64357	4.01238	6.18333	5.20005	5.31937	5.39403
ENSBTAG00000002935	ENSBTAT00000085793	TMEM248	5.32643	5.67977	4.87826	4.91224	5.38653	5.20204	5.25927	5.00962	7.09692	4.95701	6.31057	4.43032	5.65926	5.39294
ENSBTAG00000008743	ENSBTAT00000011521	ALDH2	7.7732	7.61733	5.08234	7.41345	3.51271	5.82781	5.30128	3.38225	3.92996	5.47092	3.54937	5.43513	5.72024	5.38585
ENSBTAG00000020313	ENSBTAT00000027072	FNBP1	5.71642	2.76175	5.44247	2.30867	4.73458	5.683	4.93075	3.98621	11.3056	3.55275	10.8846	3.06853	5.55603	5.37934
ENSBTAG00000011986	ENSBTAT00000015905	PLSCR4	4.24787	3.84336	5.20301	3.247	6.31816	7.02159	5.51952	5.72807	9.17129	4.49991	7.29933	3.59827	4.20188	5.37687
ENSBTAG00000012622	ENSBTAT00000016756	TRA2A	6.78365	4.69477	6.37693	4.69289	5.72462	5.85257	4.81871	5.45621	6.73458	4.75712	4.99771	4.2029	4.75248	5.3727
ENSBTAG00000043559	ENSBTAT00000060543	ND4L	6.19947	5.1837	3.72267	4.77514	3.71408	5.98763	5.99742	6.73357	3.86376	4.51615	5.69381	8.88251	4.56834	5.37217
ENSBTAG00000046996	ENSBTAT00000064026	EPN1	4.06906	4.82381	6.00479	5.77502	4.26162	4.46596	5.00719	5.64287	5.26085	6.87061	6.04036	5.78938	5.81985	5.37164
ENSBTAG00000020616	ENSBTAT00000027473	DGKD	5.36769	3.73377	7.45165	3.11783	7.27278	8.85764	4.60223	7.1666	4.91941	4.37105	5.27241	4.74576	2.92321	5.36939
ENSBTAG00000013271	ENSBTAT00000061343	NCOR1	3.76159	6.05263	5.38182	5.23152	7.06022	5.47816	5.09763	5.88977	4.67832	5.0468	5.49246	5.52697	5.08029	5.36755
ENSBTAG00000005434	ENSBTAT00000052388	PLVAP	2.2801	7.31905	6.49129	4.23347	4.0963	6.34629	8.11152	7.83133	2.75585	4.46744	7.3158	3.01004	5.35559	5.35493
ENSBTAG00000020860	ENSBTAT00000034967	CHD1	4.42264	3.08921	4.57372	2.85156	6.94152	6.67719	5.24818	6.71458	8.43268	4.70943	7.5396	3.92628	4.46571	5.35326
ENSBTAG00000021912	ENSBTAT00000029212	DUSP7	7.15746	2.93488	7.77767	5.72506	5.68547	7.52656	4.67342	2.73597	6.91017	4.55775	6.36446	3.65677	3.8481	5.35029
ENSBTAG00000000745	ENSBTAT00000000993	AQP1	2.44516	1.04595	6.62397	16.876	2.54069	5.2208	6.09195	5.87838	2.7454	3.05	4.1811	9.58118	3.14839	5.34069
ENSBTAG00000025320	ENSBTAT00000049153	AKAP1	3.709	3.06587	4.2098	2.58468	6.83586	6.99983	5.45008	5.60326	5.44341	5.52723	8.78734	5.98236	5.18051	5.33686
ENSBTAG00000001801	ENSBTAT00000002357	SYT4	3.28502	4.27782	3.78142	3.71007	5.88746	4.93867	6.45315	8.36854	5.82735	6.92286	5.29486	4.95733	5.64598	5.33466
ENSBTAG00000019967	ENSBTAT00000026598	RASA3	3.55446	3.47893	8.28628	4.04702	6.43313	8.32941	5.27386	6.08621	4.22331	5.40091	4.47451	4.8059	4.91125	5.33117
ENSBTAG00000016457	ENSBTAT00000016666	FXR1	6.15335	5.23039	5.00652	5.106	5.48597	5.77529	4.69559	4.26566	9.20613	4.15037	5.8248	3.66497	4.63475	5.32306
ENSBTAG00000008202	ENSBTAT00000071585	PRKCSH	6.25368	5.3121	6.81604	6.62927	4.49033	4.84488	4.95584	4.39427	4.94798	5.22588	4.83828	5.14265	5.33023	5.32165
ENSBTAG00000011284	ENSBTAT00000034015	SLC39A1	3.28179	4.49375	5.72616	4.52533	5.46359	5.24931	5.4956	4.99768	5.00303	6.19486	6.48946	5.19841	6.90111	5.30924
ENSBTAG00000003220	ENSBTAT00000004179	ACKR1	4.63625	1.73395	6.72443	9.73491	11.4729	7.02609	3.08449	5.05194	3.58434	2.5929	4.4064	3.92245	5.01449	5.30658
ENSBTAG00000017713	ENSBTAT00000043690	KTN1	3.53342	4.32192	4.34374	3.1489	7.28956	4.23786	5.95016	6.47365	5.94023	6.07209	5.88468	5.3739	6.25936	5.29457
ENSBTAG00000019368	ENSBTAT00000025803	IGFBP7	10.9271	3.23057	5.2068	5.14621	5.00306	5.40763	3.57931	4.22008	7.85016	3.95201	4.59277	3.78524	5.90558	5.29281
ENSBTAG00000015612	ENSBTAT00000071816	UTP6	3.8862	4.33359	4.40882	3.3646	6.12798	5.41663	5.46409	8.37179	5.78902	5.46382	6.01417	4.38058	5.69971	5.28623
ENSBTAG00000013016	ENSBTAT00000017303	GNAI3	4.07634	4.85818	5.65666	4.02204	6.57297	5.30108	5.12973	5.64125	6.17157	4.99607	5.79486	4.79551	5.69247	5.28529
ENSBTAG00000016197	ENSBTAT00000064299	PHLDB1	5.23662	3.60408	4.89911	4.92199	5.24856	5.96137	6.35862	5.82249	7.56656	4.1661	5.5718	4.49155	4.80862	5.28134
ENSBTAG00000005040	ENSBTAT00000006650	PPP4R3A	5.25442	4.77713	5.0539	4.09638	6.0882	5.85032	5.16066	6.39497	5.69217	4.62319	6.51715	4.55934	4.54238	5.27771
ENSBTAG00000012756	ENSBTAT00000016954	CCT7	3.42824	4.89125	5.27567	4.63744	5.59908	4.45396	5.43024	6.23652	4.17384	6.98932	5.9236	6.05889	5.47694	5.275
ENSBTAG00000001926	ENSBTAT00000002506	RAD23B	6.03926	6.19139	4.85867	4.50766	5.11183	4.72858	5.04278	5.4638	5.99806	4.86417	5.18483	5.22848	5.32299	5.2725
ENSBTAG00000015625	ENSBTAT00000020755	DCTN4	5.18888	5.16231	5.19922	4.96951	6.21499	5.76103	5.04162	5.39815	5.5103	4.39338	5.55609	4.5823	5.56146	5.27225
ENSBTAG00000004271	ENSBTAT00000052306	UBAP2L	6.11856	4.75962	4.70009	3.78868	5.7209	5.55844	5.60705	5.59404	5.15842	5.50795	5.55159	4.86603	5.58199	5.27026
ENSBTAG00000030453	ENSBTAT00000086942	ZC3H14	7.4002	4.16045	5.14931	4.42418	5.2498	5.84357	4.22002	4.65907	8.01112	4.14073	6.08602	4.27397	4.8533	5.26706
ENSBTAG00000040006	ENSBTAT00000051953	SRSF3	7.9415	5.42169	4.85551	4.42418	5.35048	5.66574	4.38399	5.89629	6.60846	4.30409	4.73349	4.69	4.18739	5.26637
ENSBTAG00000012962	ENSBTAT00000017232	SARS1	3.18631	5.09033	5.41467	4.65755	4.72028	3.88221	5.04512	5.94458	8.48146	6.6342	5.71926	4.65665	5.01207	5.26498
ENSBTAG00000005379	ENSBTAT00000007078	SLC41A1	2.75829	4.17342	5.0438	2.7035	7.97383	6.97957	5.62572	6.82636	5.05738	6.00969	5.39815	4.7392	5.1467	5.26428
ENSBTAG00000046533	ENSBTAT00000075871	RAB31	4.40403	2.12562	3.80417	3.01729	2.9546	3.59183	5.72725	6.25822	11.3195	5.58456	11.0313	4.25867	4.31236	5.26073
ENSBTAG00000012890	ENSBTAT00000053663	SLC25A3	5.02058	4.63058	5.51134	4.39433	5.41947	5.28757	5.10872	5.48171	4.21007	5.6221	6.58302	5.80578	5.31152	5.26052
ENSBTAG00000012082	ENSBTAT00000081941	TNFRSF12A	3.26641	3.31228	6.01553	6.93209	4.47665	4.45921	5.77919	6.37489	6.09283	5.68501	5.3757	6.08076	4.44156	5.25324
ENSBTAG00000015509	ENSBTAT00000083136	NAMPT	4.83691	4.79204	5.33317	3.5413	6.99372	6.57739	5.55336	4.86148	5.50542	4.85656	5.57031	4.12801	5.64839	5.246
ENSBTAG00000008967	ENSBTAT00000011803	RAP1B	3.97115	3.77138	4.77654	3.86728	6.35731	5.78504	4.97335	6.3521	6.64818	5.54296	6.29335	4.55497	5.26926	5.2433
ENSBTAG00000009949	ENSBTAT00000013123	DARS1	3.01073	4.60334	6.08377	3.74846	6.80914	4.89515	6.56285	6.56807	2.55029	5.97469	5.83752	5.25691	6.1694	5.23618
ENSBTAG00000014227	ENSBTAT00000018911	NDFIP2	6.63396	6.47023	4.78538	4.4583	6.41573	5.81581	4.81521	4.48218	5.14518	4.35127	4.52166	4.27069	5.72024	5.22199
ENSBTAG00000000236	ENSBTAT00000000289	YWHAZ	8.2967	3.72145	4.1106	3.6333	5.18268	5.84657	4.5678	5.39435	7.93168	4.27517	6.4191	3.80218	4.61845	5.21539
ENSBTAG00000008634	ENSBTAT00000075188	WBP2	4.76005	6.23095	6.18865	4.8574	4.66186	5.4669	4.74227	4.34652	4.93196	5.30097	4.78663	5.66911	5.78483	5.20985
ENSBTAG00000037400	ENSBTAT00000082733	TNRC18	4.52378	4.65457	5.82725	4.41078	5.06086	5.2253	6.00443	5.63745	5.29081	4.98034	5.30384	4.92125	5.73473	5.19811
ENSBTAG00000039770	ENSBTAT00000053855	CEBPZ	3.31981	4.56379	3.81807	3.79782	6.13419	5.06623	6.66439	7.0114	4.65324	5.96403	6.31431	4.69984	5.53308	5.1954
ENSBTAG00000021819	ENSBTAT00000029080	IFNAR1	3.55527	4.36731	5.41594	3.12697	7.46855	7.12138	5.80661	7.49978	3.36485	4.48317	7.06206	4.0132	4.17532	5.18926
ENSBTAG00000004371	ENSBTAT00000005730	CS	6.4422	5.3724	4.95787	3.6918	4.4462	4.2176	4.3023	4.46807	11.5488	4.81293	4.63094	3.9558	4.59611	5.18792
ENSBTAG00000011785	ENSBTAT00000034200	WDR26	5.86449	4.58129	4.16747	2.87776	4.58604	5.70401	5.24935	5.72427	7.82368	4.8454	7.41086	3.81804	4.77662	5.18687
ENSBTAG00000006175	ENSBTAT00000028871	KDM5B	3.21867	4.73692	4.85867	3.64366	5.59162	4.51398	5.95774	6.09272	6.80983	5.407	6.22824	5.05956	5.29944	5.18601
ENSBTAG00000054865	ENSBTAT00000086627		5.70671	3.98861	6.66062	3.10259	5.65626	6.21948	4.45926	4.82349	6.75061	4.77995	6.40039	4.06514	4.75368	5.18206
ENSBTAG00000034978	ENSBTAT00000051818	FAM168B	3.07546	4.26226	4.76706	3.2275	6.84643	4.7856	6.3808	7.89319	4.37452	6.01476	5.8233	4.65228	5.25296	5.18124
ENSBTAG00000013018	ENSBTAT00000080896	AMPD2	2.80117	2.61325	4.82898	2.91371	7.93778	7.71864	4.89457	5.75466	4.72988	5.79205	5.59725	5.0683	6.67411	5.1788
ENSBTAG00000002457	ENSBTAT00000003190	SEC61B	4.20499	4.87504	6.79456	7.14962	5.00866	4.06454	4.79479	5.01721	6.15415	5.49324	3.32781	5.28698	5.13886	5.17773
ENSBTAG00000027317	ENSBTAT00000039156	RNF114	4.10628	4.96777	5.52019	4.41809	5.92661	5.19829	4.20135	4.87667	6.73737	5.11427	6.06881	4.49757	5.64719	5.17542
ENSBTAG00000003525	ENSBTAT00000056141	STXBP1	2.87723	5.85226	4.68492	4.18655	5.90113	4.42845	4.4155	3.79031	4.41911	3.813	7.45427	9.87365	5.49022	5.1682
ENSBTAG00000000742	ENSBTAT00000074081	AMOTL2	5.14438	2.95887	7.37836	6.85593	4.21749	4.83963	5.01419	4.62163	9.51203	4.27618	4.96926	3.41896	3.94832	5.16579
ENSBTAG00000019202	ENSBTAT00000025560	EAF1	4.60146	3.94387	4.10871	3.81183	5.46795	5.5802	6.09487	6.2376	6.50533	5.10565	5.74845	5.18803	4.74946	5.16488
ENSBTAG00000013060	ENSBTAT00000017366	IQGAP1	2.70893	6.89302	4.05816	3.2208	9.51701	5.66799	5.89064	6.45412	4.34595	4.42889	5.43408	3.32766	5.09116	5.1568
ENSBTAG00000012828	ENSBTAT00000082752	TBC1D15	3.21058	3.44845	3.9716	2.58042	6.83276	5.81731	5.191	6.27505	8.4724	3.986	7.22523	3.45395	6.53284	5.15366
ENSBTAG00000036262	ENSBTAT00000083071	GBE1	2.60294	4.18898	5.26746	2.92102	6.88931	4.78936	8.33034	7.03908	3.11888	6.06854	4.24846	5.22466	6.25936	5.14988
ENSBTAG00000018937	ENSBTAT00000047056	HMOX2	6.73268	7.13165	4.47895	4.8507	5.68423	5.28532	4.53921	4.23039	4.3341	6.00614	4.55235	4.76544	4.35462	5.14968
ENSBTAG00000045877	ENSBTAT00000084046	TSC22D3	12.8245	15.2165	3.69739	10.2376	2.6308	2.87001	2.70287	1.5769	6.44889	2.25503	2.0389	1.81444	2.58694	5.14622
ENSBTAG00000019712	ENSBTAT00000026272	ST14	5.99395	10.4679	4.27045	6.35874	4.80294	3.62034	5.41974	2.6014	1.42008	5.85648	2.03441	6.28413	7.76322	5.14568
ENSBTAG00000019366	ENSBTAT00000083156	POLR2B	4.67671	4.8089	4.60911	3.87215	5.73084	4.95293	5.45883	6.55559	5.97298	5.47954	5.71776	4.02468	5.00906	5.14377
ENSBTAG00000021467	ENSBTAT00000028615	IGFBP6	8.07743	1.67819	11.7518	9.84459	2.2231	3.65711	4.1144	1.47271	12.0581	1.8162	3.92137	2.38901	3.81249	5.13973
ENSBTAG00000006287	ENSBTAT00000070697	NEDD9	5.97858	4.85948	8.20162	3.65524	5.85949	5.48266	5.1414	6.10357	3.93553	4.40403	3.64892	5.69699	3.82697	5.13804
ENSBTAG00000051316	ENSBTAT00000069309		9.47964	4.44123	6.47928	6.74565	5.41885	4.4397	3.65109	3.72683	6.12349	5.15029	3.89293	4.21657	3.00411	5.13613
ENSBTAG00000018101	ENSBTAT00000024092	AHCY	6.26339	9.54712	5.20807	8.89102	3.4083	3.02533	4.92375	3.51574	3.83171	4.15392	3.97526	5.49144	4.50857	5.13412
ENSBTAG00000001349	ENSBTAT00000081136	KIF1C	5.87097	5.19149	5.11203	4.22677	4.32563	5.21704	4.76328	4.72039	6.64051	5.52013	5.6489	5.31212	4.17049	5.13229
ENSBTAG00000009493	ENSBTAT00000012490	BCL3	5.23985	3.21047	6.86785	4.55336	7.49341	6.6029	3.27005	4.73125	5.39951	4.08949	4.68484	5.0202	5.54757	5.1316
ENSBTAG00000016894	ENSBTAT00000022470	CYFIP1	5.40249	7.92211	4.37723	5.21689	4.72028	4.42394	4.83914	4.44365	5.47616	4.63384	5.54636	4.25812	5.35438	5.1242
ENSBTAG00000005807	ENSBTAT00000007636	MICU1	3.77939	3.99769	6.57785	3.04837	5.39709	5.39037	5.75176	5.65427	3.38088	5.95845	6.06357	5.59585	5.95931	5.1196
ENSBTAG00000021128	ENSBTAT00000081622	ADD1	7.58468	4.21946	6.39462	5.90236	4.56118	5.95087	4.15175	3.23303	7.63833	3.74756	4.20206	3.86123	5.03622	5.1141
ENSBTAG00000007814	ENSBTAT00000084991	WWTR1	5.86854	4.31024	3.25386	3.14707	6.28024	5.50292	6.98182	7.91706	5.00164	4.98795	6.18033	2.84658	4.20188	5.11386
ENSBTAG00000002890	ENSBTAT00000084776	RBM10	6.77394	4.86532	5.34391	5.3485	5.07205	5.50667	4.39274	4.69055	5.81271	4.88192	4.91163	4.30677	4.54781	5.11189
ENSBTAG00000055033	ENSBTAT00000077257	RAN	5.50524	4.49375	4.69819	4.47049	4.88125	4.55525	4.72126	5.6559	6.71995	4.77285	5.90938	5.44825	4.51642	5.10371
ENSBTAG00000000429	ENSBTAT00000073902	DGCR2	5.23338	5.67717	5.64276	7.79914	3.93595	4.37592	4.73469	4.39155	4.27975	5.20508	4.37271	5.50128	5.17568	5.10193
ENSBTAG00000003176	ENSBTAT00000004124	JAM3	7.46331	4.34072	5.38434	3.16596	4.98442	7.24894	5.43608	5.71559	4.53617	4.3949	5.73498	3.48839	4.40292	5.09975
ENSBTAG00000005987	ENSBTAT00000007859	WDR33	4.12084	4.12543	5.69394	3.88312	6.99248	6.77848	5.07604	5.18923	5.24343	4.61152	5.57704	4.13293	4.79111	5.09351
ENSBTAG00000027444	ENSBTAT00000027592	SVIL	4.53754	2.81881	6.10335	3.90749	10.4207	6.76122	4.98443	5.73512	3.96549	4.82155	4.45505	3.73822	3.90244	5.08857
ENSBTAG00000014917	ENSBTAT00000019864	GTPBP4	3.04067	4.05021	3.626	4.02996	5.61151	4.67906	5.15599	6.82311	6.13951	6.29531	6.14515	5.10165	5.4063	5.08496
ENSBTAG00000003954	ENSBTAT00000005172	ASH1L	2.68627	3.82391	4.70893	3.32682	7.32312	6.23224	5.62222	6.42861	5.41136	4.89866	6.75817	3.76829	5.08633	5.08269
ENSBTAG00000005481	ENSBTAT00000075105	ADAM10	6.05302	3.61835	5.03811	4.84704	6.26471	6.75672	5.05387	6.6576	4.08186	4.30054	5.34202	3.63545	4.40232	5.08089
ENSBTAG00000018317	ENSBTAT00000078062	PPP2R2A	4.53349	4.91071	5.45827	4.20361	5.94153	5.77604	4.45343	5.38946	4.93196	5.04984	5.50219	4.86384	5.00724	5.07859
ENSBTAG00000006027	ENSBTAT00000078346	USP34	3.94041	4.30181	5.0002	4.50096	6.65066	5.72051	5.66423	5.39218	5.87194	4.57753	5.66013	3.95034	4.72108	5.07323
ENSBTAG00000046248	ENSBTAT00000064158	ARPC1B	4.01808	4.67467	7.07951	4.83547	4.94526	4.28213	4.52053	4.76652	3.32026	6.30495	5.58977	6.32568	5.27348	5.07202
ENSBTAG00000016156	ENSBTAT00000021507	MAPK3	4.85633	4.78037	5.94034	4.86959	5.81474	5.5622	4.48494	4.36117	3.49446	4.96614	5.16612	6.2967	5.3242	5.07056
ENSBTAG00000003264	ENSBTAT00000004229	NR1H2	3.40154	4.42956	6.01363	4.53751	5.95458	5.99964	5.5131	5.65427	3.00182	5.76466	4.976	5.3575	5.28013	5.06799
ENSBTAG00000013218	ENSBTAT00000017590	GORASP2	3.96549	4.08458	5.71668	4.36264	5.23737	4.15233	4.7271	5.45838	6.40639	5.50897	4.86597	5.21372	6.18269	5.06787
ENSBTAG00000009121	ENSBTAT00000012029	STAG2	3.71143	4.58129	5.49934	3.49438	5.9726	5.75503	5.24818	5.57016	6.24752	4.17675	6.19755	4.17284	5.14731	5.05957
ENSBTAG00000008814	ENSBTAT00000011608	ADGRA2	7.52238	2.32145	4.23633	4.16218	4.06025	4.85989	5.85038	3.50055	12.4839	3.21335	4.74921	3.49221	5.26866	5.05544
ENSBTAG00000043981	ENSBTAT00000078087	SBF2	2.48076	3.66309	5.49049	2.98744	5.96142	5.18703	6.13922	5.77094	3.84146	5.06304	7.97373	4.86384	6.29075	5.05486
ENSBTAG00000018153	ENSBTAT00000024159	NRBP1	5.77549	4.56962	5.13035	4.22677	5.11431	5.30858	4.38807	5.74977	5.37233	4.77437	5.51567	4.77309	4.99879	5.05363
ENSBTAG00000018331	ENSBTAT00000024391	CLEC3B	3.54151	2.59769	7.40363	7.39395	5.32189	4.69106	4.68742	6.33474	3.61361	4.85656	5.3974	4.57246	5.26322	5.05193
ENSBTAG00000020689	ENSBTAT00000070207	PPP1R13L	1.50577	2.57823	5.179	3.65463	6.96762	6.75972	6.74433	7.35381	3.77527	5.77632	5.19456	4.05803	6.06315	5.04696
ENSBTAG00000009939	ENSBTAT00000013112	CAND1	3.29554	4.67986	4.09797	3.12148	5.60778	4.49448	5.35497	7.29195	7.58607	4.89968	6.26416	4.3937	4.46933	5.04284
ENSBTAG00000016511	ENSBTAT00000021952	POLDIP3	5.2172	6.16805	5.70657	4.92869	4.51767	5.24556	4.69092	4.65799	5.21068	4.68559	4.94681	4.76052	4.76093	5.03824
ENSBTAG00000012626	ENSBTAT00000016760	B4GALT5	9.75312	3.32979	5.53282	2.84851	6.02481	6.29452	4.92491	4.29659	5.08316	3.44926	5.7724	4.20236	3.97489	5.03747
ENSBTAG00000014175	ENSBTAT00000018840	STRAP	4.69127	4.78037	4.64765	4.71482	5.27155	4.78485	4.8228	5.93047	5.25458	5.20255	5.5239	4.94038	4.85873	5.03261
ENSBTAG00000025099	ENSBTAT00000056189	RNF145	3.78101	3.54702	4.81192	3.77222	4.96329	6.11369	5.54928	5.46977	7.09134	4.51361	6.71551	4.07115	4.98068	5.02927
ENSBTAG00000046385	ENSBTAT00000064563	RAB5A	3.29392	3.45494	4.98504	3.41334	5.55682	4.96043	5.45825	5.62063	6.6858	5.64949	5.33229	4.77692	6.14646	5.02572
ENSBTAG00000008232	ENSBTAT00000068743	DAB2IP	4.26163	3.36351	5.04316	4.89701	6.89988	7.77717	4.34489	4.46047	4.6839	3.2793	5.77989	4.78676	5.68824	5.02045
ENSBTAG00000010619	ENSBTAT00000076635	PPP3R1	5.06185	3.39204	5.10319	3.82219	5.06211	5.26206	4.35131	4.69652	9.18384	4.44664	6.10623	3.97603	4.76998	5.018
ENSBTAG00000010790	ENSBTAT00000014281	EIF3L	5.78196	4.67273	5.18216	5.41614	4.36416	4.38193	4.74986	4.55109	5.91026	5.18073	5.28812	5.1104	4.63777	5.01749
ENSBTAG00000016828	ENSBTAT00000022386	TAPBP	3.93313	3.96916	6.83689	3.82889	5.68423	4.11181	4.68742	5.78613	3.70141	6.03607	5.36896	5.78501	5.49565	5.01729
ENSBTAG00000004452	ENSBTAT00000005837	IPO9	3.51077	3.97564	5.21818	4.09759	5.04346	5.53518	4.95701	4.99388	5.63224	5.63275	6.90937	4.91633	4.79594	5.0168
ENSBTAG00000019073	ENSBTAT00000025393	TRAF7	5.26008	4.48079	6.31375	4.32852	5.1342	5.52618	4.37115	4.04318	5.45107	5.16196	4.58229	5.51166	5.0489	5.01644
ENSBTAG00000017461	ENSBTAT00000023209	SLC16A3	4.69613	3.83363	7.33034	3.13976	5.58106	6.84826	4.91441	5.40628	2.1789	6.83662	4.01269	5.71558	4.69391	5.01443
ENSBTAG00000002176	ENSBTAT00000074856	NSMCE1	3.87972	4.79658	5.62949	5.78599	5.58914	6.35604	5.38881	5.35365	3.42617	4.98998	5.26717	4.53255	4.19162	5.01438
ENSBTAG00000021343	ENSBTAT00000081099	ARHGEF12	5.31348	4.07615	5.09371	3.81305	6.09007	6.90529	4.84147	5.72318	5.52911	3.80793	5.69605	4.08154	4.18317	5.01186
ENSBTAG00000014393	ENSBTAT00000019139	CLK2	4.43559	4.00936	6.33207	4.03179	5.9061	6.02065	5.67065	3.44737	3.52372	5.8788	5.44381	4.79715	5.63994	5.01054
ENSBTAG00000054218	ENSBTAT00000078855	IGFBP5	1.44185	4.82706	2.85202	2.00462	6.00616	7.49054	7.35294	9.70668	1.42705	6.78792	7.10547	4.13839	3.98877	5.00996
ENSBTAG00000001134	ENSBTAT00000001510	SRRT	4.58689	4.81149	5.11266	4.2548	4.926	5.0062	4.40558	6.41884	5.62109	5.70276	5.40863	4.39698	4.47537	5.00979
ENSBTAG00000006904	ENSBTAT00000009070	TNS2	6.18976	3.96138	6.01616	7.09478	3.39214	5.54644	5.55278	4.03016	6.21825	3.74756	4.02915	4.28764	5.03019	5.00741
ENSBTAG00000018868	ENSBTAT00000025118	METTL9	5.02948	7.6102	5.94161	4.66364	4.51457	5.19378	4.12724	3.86466	6.4475	3.75213	5.20878	4.854	3.85475	5.00479
ENSBTAG00000017352	ENSBTAT00000023068	ZC3H11A	3.01073	3.92377	4.25529	3.46087	6.31132	5.06022	6.4409	6.49373	5.38766	4.90983	6.73048	3.61194	5.43649	5.00256
ENSBTAG00000047694	ENSBTAT00000063708	SERF2	8.50222	4.65911	6.33649	8.2616	4.40394	5.03621	3.72578	3.2976	5.73258	3.72828	3.46329	4.17885	3.68389	5.00076
ENSBTAG00000002820	ENSBTAT00000029923	RBBP7	9.18593	4.61955	6.61639	4.78246	4.07206	4.14107	3.86757	3.99977	6.80774	3.98093	4.25745	4.33903	4.3021	4.99785
ENSBTAG00000017566	ENSBTAT00000046403	TUFT1	3.11915	5.93201	4.51244	5.48377	4.74079	2.11218	9.43844	5.19737	4.70898	8.04404	2.48725	2.44313	6.7375	4.9967
ENSBTAG00000009293	ENSBTAT00000069763	EVL	7.2667	6.64077	5.78618	3.941	4.25105	4.80811	4.56663	4.86473	4.43305	4.05499	5.06956	4.57137	4.54238	4.98435
ENSBTAG00000009912	ENSBTAT00000082424	PAN3	4.17586	4.80242	5.02484	4.53081	6.19199	6.12569	4.78895	4.05566	5.43296	4.17574	5.35324	4.98794	5.14187	4.98369
ENSBTAG00000014262	ENSBTAT00000048357	BZW2	3.39102	3.46402	6.86532	2.96794	4.87566	5.55619	4.68509	4.42845	3.89999	6.06144	5.03588	8.28116	5.22519	4.9798
ENSBTAG00000011412	ENSBTAT00000082437	LAMB1	8.79836	2.23196	5.29652	6.50314	3.88561	4.47047	3.8845	3.66876	9.33783	3.93121	4.85924	2.50436	5.30367	4.97505
ENSBTAG00000016378	ENSBTAT00000021782	LRP10	3.11268	4.31867	5.30158	4.76052	4.35236	4.93492	4.92141	5.49528	4.43444	5.99599	6.10773	5.51494	5.4214	4.97476
ENSBTAG00000019785	ENSBTAT00000064364	CIC	4.28024	5.74007	4.40945	3.49316	4.89244	6.07617	4.71485	5.74489	5.37303	5.28676	5.14142	4.7146	4.7887	4.97352
ENSBTAG00000011067	ENSBTAT00000073516	IL17RA	3.68877	3.84595	5.35591	3.0112	6.33804	5.80455	4.1465	6.7352	4.36894	5.72509	5.69531	5.0601	4.85752	4.97178
ENSBTAG00000002326	ENSBTAT00000043753	LGALS3	7.11296	1.99139	5.62886	4.84034	2.56492	4.15983	6.52084	4.17884	7.20004	3.83228	8.64213	3.52502	4.40896	4.96972
ENSBTAG00000008237	ENSBTAT00000010835	TOLLIP	9.99262	5.62854	6.79393	4.41383	3.70475	4.69031	3.17377	3.88853	5.63782	4.47252	4.22825	4.06897	3.90485	4.96913
ENSBTAG00000015554	ENSBTAT00000046850	TMF1	3.45251	4.29792	3.72393	2.46099	5.81474	5.27557	6.72624	7.2659	6.45865	4.82916	5.43184	4.5085	4.30572	4.96551
ENSBTAG00000046277	ENSBTAT00000065520	RGS4	3.82632	3.77398	3.34421	1.60126	4.59412	5.94636	6.22616	2.97582	5.62667	8.15818	9.06504	2.27202	7.00918	4.95533
ENSBTAG00000016578	ENSBTAT00000083092	HNRNPR	5.19292	5.28032	4.27614	4.25662	5.27404	4.71432	5.06788	4.7269	4.21704	4.95853	5.84051	4.89938	5.7136	4.95525
ENSBTAG00000037768	ENSBTAT00000013124	MMP3	0.699079	2.95887	1.84364	0.810989	1.36916	16.0248	3.89617	1.14171	4.80096	7.02534	3.69083	0.309423	19.8116	4.95251
ENSBTAG00000016388	ENSBTAT00000021795	SLCO4A1	2.53982	4.61696	4.67734	1.65427	10.3057	6.13995	5.0527	4.8376	1.66535	7.43525	4.04562	5.32524	5.89713	4.93792
ENSBTAG00000038716	ENSBTAT00000060953	SKI	5.44618	3.82909	4.06764	4.0129	4.5879	5.98313	4.19143	4.27272	10.3949	3.99817	6.21925	3.25714	3.91995	4.93695
ENSBTAG00000008184	ENSBTAT00000071259	CCT6A	4.04721	4.58454	3.86293	3.99279	5.43749	3.90397	5.23593	6.13179	4.88248	6.28719	5.1983	5.44169	5.15636	4.93559
ENSBTAG00000000436	ENSBTAT00000069028	TNFAIP3	14.5747	3.41473	4.67418	1.63721	10.3498	5.26056	3.13	4.54024	3.46658	3.23872	4.60699	2.40049	2.86465	4.93529
ENSBTAG00000032026	ENSBTAT00000015403	GMPPB	2.7858	3.49514	5.54799	4.22616	5.83649	4.91991	5.44308	4.93582	8.17975	5.3517	3.11973	6.22891	4.01715	4.92982
ENSBTAG00000009242	ENSBTAT00000012184	ZNF638	2.96866	4.27717	4.00951	3.51327	5.97385	4.48172	6.22733	6.95877	4.36058	5.28473	5.99246	4.409	5.62968	4.92975
ENSBTAG00000013125	ENSBTAT00000017446	PLAUR	4.68399	8.4493	6.67957	2.93199	4.14105	4.92817	5.16707	5.74869	2.44229	6.86148	3.28889	5.49417	3.20394	4.92466
ENSBTAG00000040076	ENSBTAT00000018818	ILF3	4.31908	5.019	4.75821	3.85265	5.63513	5.2358	5.32287	5.41388	3.96967	5.46635	4.979	4.93437	5.09358	4.92305
ENSBTAG00000002849	ENSBTAT00000072777	IRF6	9.10582	8.88894	4.39429	2.37508	4.11805	5.96437	4.64949	2.40334	1.05426	5.52216	2.27019	6.9642	6.25574	4.92046
ENSBTAG00000001444	ENSBTAT00000001893	TNXB	8.10737	1.70348	3.41939	5.73785	4.24484	7.50705	4.93192	2.3583	14.2851	1.65893	3.51569	2.84877	3.61567	4.91803
ENSBTAG00000012657	ENSBTAT00000016807	ZSWIM8	4.42264	5.98713	5.04632	4.3468	5.11866	5.99288	5.03345	5.2359	5.45177	4.93468	4.14367	4.02742	4.16626	4.91597
ENSBTAG00000019695	ENSBTAT00000026252	RLF	3.90238	3.73701	4.99451	2.79002	6.65936	5.06473	5.39348	5.21636	6.18132	4.50346	6.31282	4.32208	4.69935	4.90591
ENSBTAG00000019498	ENSBTAT00000054196	ITGA3	9.50553	3.09699	13.4084	1.54338	2.65629	6.51661	3.30506	2.40334	0.906538	8.53309	2.75821	6.2967	2.76805	4.89986
ENSBTAG00000000369	ENSBTAT00000072625	EPS8	3.34166	3.29737	3.92485	2.55056	7.0161	8.75785	3.8915	4.55055	5.62527	3.64102	8.4333	4.79988	3.85656	4.89896
ENSBTAG00000008401	ENSBTAT00000082281	PFKFB3	9.87044	2.91219	5.71794	2.65658	5.42195	6.68994	4.6635	3.01272	7.10876	3.61058	3.57856	4.4757	3.95798	4.89822
ENSBTAG00000031789	ENSBTAT00000011996	FBRS	3.55527	4.40427	5.06085	3.18059	5.15285	5.74528	4.16284	6.78132	5.97994	5.54448	5.02241	4.43524	4.59551	4.89391
ENSBTAG00000002770	ENSBTAT00000029446	TCN2	5.06104	4.34267	5.76786	4.60515	4.02607	5.07148	5.25927	6.85024	3.55368	5.47853	4.5052	4.66157	4.38843	4.89009
ENSBTAG00000001023	ENSBTAT00000001356	ZNF598	3.53909	7.64781	3.27218	3.37983	4.25416	3.87095	4.75978	4.59613	6.00712	6.15681	5.34576	5.40397	5.33023	4.88952
ENSBTAG00000001632	ENSBTAT00000087334	NBR1	5.11363	5.56175	5.15942	5.28635	4.93408	4.48997	5.39465	4.89838	3.62755	4.73784	4.53888	4.05639	5.74016	4.88762
ENSBTAG00000011779	ENSBTAT00000015638	MAL2	15.9947	6.41965	4.99641	3.31159	3.65068	3.14838	4.97101	3.5076	0.911415	5.78444	1.6901	4.68672	4.43069	4.88487
ENSBTAG00000008289	ENSBTAT00000067042	ZBTB4	3.71547	4.92368	5.18406	4.22738	4.58728	5.44514	5.16882	5.28256	4.79399	4.75408	5.72674	4.83542	4.84666	4.88394
ENSBTAG00000007952	ENSBTAT00000010451	MVP	3.36998	4.05994	5.2485	4.34375	6.57235	4.54325	4.88932	4.72745	2.45901	5.15029	5.28738	6.12887	6.66626	4.88049
ENSBTAG00000003098	ENSBTAT00000004031	MTDH	3.3983	4.14813	4.01457	3.76613	4.83402	4.67906	5.41974	6.16489	6.93317	5.06506	6.31805	4.05694	4.63717	4.87963
ENSBTAG00000011250	ENSBTAT00000031029	AFG3L2	4.46957	4.12349	4.7936	3.88251	4.89057	5.11425	4.76736	5.14094	5.80714	5.70023	4.77915	4.79332	5.16421	4.87895
ENSBTAG00000019707	ENSBTAT00000080490	GATA2	8.97636	8.22299	5.93782	6.93148	3.09444	3.73064	3.22687	2.55744	6.15136	2.6827	3.7552	3.5272	4.62509	4.87843
ENSBTAG00000014759	ENSBTAT00000084915	WBP11	4.8272	5.04818	5.15373	4.17985	5.2007	5.4504	4.88173	4.74427	4.1376	4.89461	4.99771	4.59925	5.23968	4.87345
ENSBTAG00000006928	ENSBTAT00000009097	OAT	4.07796	4.45939	4.58699	3.42004	5.52015	4.33916	5.33338	5.24349	5.05459	5.98331	4.73573	4.93874	5.65987	4.87329
ENSBTAG00000047606	ENSBTAT00000079676	MTA1	4.89193	4.79853	5.80829	5.74638	3.9055	4.32565	4.67225	3.69807	5.49358	4.38475	5.05759	4.8786	5.66047	4.87089
ENSBTAG00000008696	ENSBTAT00000030958	FAM120A	4.4364	4.61307	4.21485	3.77283	4.76317	4.05628	5.11572	5.11977	6.86349	4.95548	6.39515	4.26249	4.6426	4.86241
ENSBTAG00000020996	ENSBTAT00000080474	CLDND1	4.51812	3.69616	5.32306	3.61929	6.2529	6.81375	4.81463	4.98303	4.9661	4.50803	4.52466	4.91086	4.14876	4.85226
ENSBTAG00000014204	ENSBTAT00000018877	S100A16	6.67847	4.19482	6.31312	4.59723	5.22307	4.58977	4.60573	6.22892	3.86864	4.79365	3.87571	4.36199	3.72736	4.85065
ENSBTAG00000046339	ENSBTAT00000063699	VASN	3.4962	2.00111	5.65224	5.81219	4.54999	4.55	4.59697	3.57434	10.707	2.9668	7.47224	3.16147	4.50857	4.84994
ENSBTAG00000011834	ENSBTAT00000082660	CCDC47	3.09407	4.65327	5.2902	3.61137	5.26036	4.98069	5.33805	5.69931	4.45256	5.69465	4.8263	4.21766	5.88505	4.84643
ENSBTAG00000013175	ENSBTAT00000070466	GARRE1	3.16608	4.03725	3.96971	3.07396	5.63948	5.75653	5.8212	7.01574	5.66847	5.57543	5.67734	3.72838	3.86259	4.84555
ENSBTAG00000010809	ENSBTAT00000014318	HID1	4.93482	7.6316	3.89326	6.72676	5.38591	4.04878	4.63432	4.95481	2.36285	4.30612	2.57483	5.1104	6.37829	4.84175
ENSBTAG00000019552	ENSBTAT00000080268	PGRMC1	3.08193	8.2366	4.36901	5.56176	4.33806	4.18234	5.56445	5.39163	3.73764	5.41359	3.59802	4.48335	4.95472	4.83947
ENSBTAG00000017325	ENSBTAT00000023036	ATG13	2.07863	4.22659	5.08739	4.28465	5.21251	3.84094	6.28743	4.62218	5.63851	6.72095	3.12273	4.71788	6.95062	4.83008
ENSBTAG00000010786	ENSBTAT00000079974	TACC2	3.19764	3.93414	4.71146	2.87898	6.21996	7.31872	5.94957	6.30272	3.82474	5.3451	4.96702	4.10067	4.00085	4.82704
ENSBTAG00000001086	ENSBTAT00000001440	FHL2	4.55534	3.99964	5.04695	3.64305	3.8477	3.95949	4.38632	4.93636	6.05241	5.66624	5.57854	4.64408	6.32758	4.81875
ENSBTAG00000002578	ENSBTAT00000039353	ZMYND11	4.52378	5.71868	4.76769	4.68436	4.85577	4.47272	5.0778	5.12303	4.97725	4.68204	4.82555	3.96018	4.96981	4.81836
ENSBTAG00000012500	ENSBTAT00000074145	RARA	5.24956	3.83493	6.39967	4.18533	4.082	5.124	4.51995	4.19946	5.72631	4.83728	4.73049	5.07377	4.60819	4.81315
ENSBTAG00000033457	ENSBTAT00000053074	CCAR1	4.27377	4.24799	4.32795	3.38897	5.56925	5.29733	4.84906	4.97055	5.84337	4.18639	6.77763	3.89676	4.93238	4.81241
ENSBTAG00000004695	ENSBTAT00000006162	CDK9	5.79976	4.83678	5.19101	4.06225	4.29021	5.19153	4.14533	4.39264	5.58765	4.79517	5.09352	5.07705	4.07148	4.81034
ENSBTAG00000014297	ENSBTAT00000072871	MOV10	5.58535	3.46272	4.11376	2.52802	5.68361	6.6014	4.42892	4.44962	5.24761	4.66479	7.64664	3.95471	4.15178	4.80915
ENSBTAG00000011913	ENSBTAT00000015804	CKAP4	2.70165	4.48857	4.38481	3.80147	5.48597	2.43557	5.71033	4.36714	6.44332	5.43236	4.13469	5.65271	7.4185	4.80439
ENSBTAG00000012674	ENSBTAT00000016838	CNKSR3	6.96166	4.18769	5.77923	2.55483	6.65501	5.92235	3.371	3.80714	8.04805	3.03123	5.35025	3.31782	3.45025	4.80281
ENSBTAG00000021933	ENSBTAT00000029240	ALOX12	1.4378	2.74553	7.32465	0.919445	5.49032	8.78111	2.13218	3.32962	1.36782	6.78081	7.66909	6.91008	7.47947	4.79753
ENSBTAG00000015738	ENSBTAT00000076528	GIGYF1	2.98241	4.51645	5.60611	4.69289	5.75694	5.42038	5.32521	5.07094	3.73555	4.53492	5.20055	4.41994	4.96076	4.78639
ENSBTAG00000000902	ENSBTAT00000045447	OGT	3.87892	4.86142	3.49142	4.83668	4.93594	4.96268	5.47342	3.60799	4.81489	4.80126	6.20204	4.46586	5.80114	4.77951
ENSBTAG00000016264	ENSBTAT00000079181	FKBP8	5.48987	5.00408	6.61386	5.72871	3.99064	4.99194	4.24278	3.73714	4.13621	4.7069	4.33529	4.91578	4.09623	4.76842
ENSBTAG00000000527	ENSBTAT00000036100	ZFAND3	4.50113	3.91793	5.00778	3.80574	4.73023	5.16827	4.10332	4.00466	7.5143	3.89417	5.94381	4.27233	5.07184	4.76427
ENSBTAG00000019180	ENSBTAT00000043179	AP2A1	5.08288	3.62418	5.00146	3.72226	3.34863	4.30239	3.7427	4.38124	10.767	4.75459	4.59502	3.73057	4.76214	4.755
ENSBTAG00000006323	ENSBTAT00000066150	SNX9	4.27943	3.78176	5.34644	3.59552	5.55371	4.04128	4.76911	5.47194	5.78066	5.5947	4.357	4.09138	5.09961	4.75096
ENSBTAG00000014931	ENSBTAT00000019876	MLF2	4.58932	4.99565	5.76659	4.57285	3.96268	4.17108	4.15175	4.96078	5.15493	5.19494	4.93858	4.95678	4.32263	4.74912
ENSBTAG00000015405	ENSBTAT00000020475	DCHS1	3.25347	2.70079	4.49159	2.92529	5.95458	6.67719	6.52668	4.47295	5.77509	3.96013	5.60773	4.91742	4.40896	4.74399
ENSBTAG00000018115	ENSBTAT00000024107	PEBP1	7.26427	5.54359	4.37407	6.36544	3.39587	3.91747	4.33672	3.38714	6.3604	3.74756	5.16612	3.6759	4.12159	4.74278
ENSBTAG00000003889	ENSBTAT00000005076	PER1	6.80954	6.49357	3.89578	5.84204	4.56553	5.86233	4.2206	3.03822	5.33749	3.93425	3.65042	4.35652	3.63982	4.74201
ENSBTAG00000000332	ENSBTAT00000000437	ERF	5.50767	4.25383	4.75505	3.10503	4.34055	5.6815	4.01695	6.02435	6.77708	4.58007	4.42137	4.7884	3.29932	4.73471
ENSBTAG00000011494	ENSBTAT00000080533	PYGL	7.22786	9.92776	5.43236	7.25929	3.67927	3.26769	4.52929	3.76318	2.71125	3.68871	2.88171	3.48565	3.68269	4.73359
ENSBTAG00000040055	ENSBTAT00000053463	CAB39	3.93394	5.05855	4.15988	3.56993	5.99125	4.51699	4.59464	4.27	5.11243	5.1508	4.91687	4.99395	5.15817	4.72519
ENSBTAG00000018557	ENSBTAT00000024699	YTHDF3	5.17836	5.89376	4.69251	3.7052	4.72463	4.83438	4.55088	5.63745	5.82595	4.09558	4.78513	3.53868	3.92538	4.72214
ENSBTAG00000010590	ENSBTAT00000066711	FAM118A	2.88289	3.03799	4.45873	3.40298	5.41636	3.31196	6.57394	4.40078	5.6622	6.13094	3.63021	4.99723	7.47585	4.7217
ENSBTAG00000016956	ENSBTAT00000022558	GANAB	6.48104	6.02863	4.14535	5.51058	3.86199	3.69612	4.80296	4.55218	5.488	4.36699	3.72003	4.19088	4.50374	4.71912
ENSBTAG00000013792	ENSBTAT00000018321	UBALD2	6.48104	7.32553	4.27487	4.46927	5.35421	4.47047	3.50521	3.74907	3.35719	4.23814	3.41164	5.72706	4.94567	4.71611
ENSBTAG00000016411	ENSBTAT00000021827	RNF122	4.45582	2.79222	5.23271	3.98609	6.77869	7.93924	4.19259	3.8245	2.91263	4.89511	5.09726	3.98915	5.18957	4.71428
ENSBTAG00000039958	ENSBTAT00000007423	GYS1	3.43875	6.08181	6.71748	3.03252	5.17522	4.53875	4.64249	4.1159	2.18935	5.81894	2.89144	6.26226	6.37708	4.714
ENSBTAG00000014843	ENSBTAT00000085263	COPB2	4.50436	4.99111	4.70893	4.281	4.30885	3.44101	5.39115	5.47249	4.03796	5.29285	4.43858	4.64845	5.70696	4.70952
ENSBTAG00000012671	ENSBTAT00000016836	TNIP1	3.46303	3.21112	7.22293	2.66389	9.08942	4.37968	3.51221	3.75504	4.53896	5.22233	4.82031	3.73604	5.57293	4.70676
ENSBTAG00000014713	ENSBTAT00000040084	RARRES1	9.91575	3.72145	5.67624	3.80939	2.06586	4.87039	3.98603	2.69636	7.89545	2.42549	6.62045	3.0412	4.44518	4.70533
ENSBTAG00000031837	ENSBTAT00000025179	IMPDH2	2.64825	2.93553	5.12025	3.41395	5.38591	5.07748	4.87065	4.87125	3.78781	5.72204	6.33826	5.30611	5.57655	4.69646
ENSBTAG00000048622	ENSBTAT00000080094	TMOD3	4.44934	4.32581	5.23208	2.75042	5.71965	5.17728	4.922	5.3059	5.39045	4.1387	5.88917	3.2145	4.52125	4.69512
ENSBTAG00000001038	ENSBTAT00000001379	SNRPB	2.14497	3.53989	5.25103	3.86606	4.63452	4.52749	4.40383	5.64722	4.69086	6.79857	5.84201	5.40451	4.22845	4.69072
ENSBTAG00000000545	ENSBTAT00000067169	PPP4R3B	3.55689	4.3284	4.51307	3.54495	5.14601	4.19584	5.36722	6.00264	4.0721	5.03665	6.42584	4.19962	4.58464	4.6903
ENSBTAG00000000455	ENSBTAT00000000579	CREBZF	4.09657	4.30181	5.19796	3.60893	5.61151	6.08292	4.56371	4.79473	4.6832	4.57398	5.30908	3.46816	4.65467	4.68825
ENSBTAG00000002734	ENSBTAT00000003545	EIF3G	4.3652	4.57935	5.78176	5.67875	4.12489	4.18459	4.34898	4.25047	4.03866	5.3446	4.50445	5.35094	4.24173	4.67649
ENSBTAG00000019020	ENSBTAT00000033663	TAX1BP1	3.49539	4.98658	3.81428	3.34083	5.40207	4.49222	4.83563	5.44861	5.3584	4.78046	5.41687	3.99352	5.40087	4.67429
ENSBTAG00000005275	ENSBTAT00000043503	PKIG	3.01559	4.00158	6.01869	3.59796	5.24172	5.87058	4.9926	5.3021	4.139	5.50237	4.39143	4.23516	4.29063	4.66149
ENSBTAG00000006982	ENSBTAT00000073201	RAB5C	5.23823	4.02039	5.16258	4.78794	4.30077	4.82237	3.94868	4.3883	5.21974	4.73683	5.24995	4.37566	4.27071	4.65555
ENSBTAG00000003857	ENSBTAT00000005032	SUSD6	6.41308	3.09764	4.53076	2.91797	6.13792	7.7329	4.92433	4.72962	4.00173	3.75263	4.84052	3.66551	3.75574	4.65387
ENSBTAG00000012899	ENSBTAT00000017147	IFNGR2	3.16365	2.71765	4.61858	3.4432	5.48535	5.38287	3.79463	3.47233	8.00624	3.80083	7.77313	4.24937	4.56351	4.65164
ENSBTAG00000016165	ENSBTAT00000021516	KRT7	4.16615	5.74202	5.23144	3.38897	4.44247	4.5485	4.38516	3.97047	0.482186	8.60716	2.52992	9.20014	3.69899	4.64566
ENSBTAG00000005197	ENSBTAT00000006848	BAZ1B	2.92254	3.55091	5.10508	3.75943	6.25973	5.82781	4.85547	4.89458	5.69774	4.04333	5.6736	3.39928	4.34859	4.64139
ENSBTAG00000010792	ENSBTAT00000049050	SEH1L	4.6492	2.89273	3.97097	2.88324	6.35793	8.32416	3.81973	4.53373	5.33262	4.02202	5.76641	3.33586	4.42707	4.63967
ENSBTAG00000018725	ENSBTAT00000024926	FBLIM1	8.09281	2.84345	4.9288	3.95867	3.6973	4.29114	4.02162	2.91993	6.5353	4.31322	5.30759	4.69711	4.65165	4.63527
ENSBTAG00000050712	ENSBTAT00000083276	EHD1	5.76012	3.06781	5.9732	5.33875	4.54688	5.09249	4.13249	3.30031	6.48164	3.55224	4.44158	3.84155	4.67037	4.63073
ENSBTAG00000012102	ENSBTAT00000016057	TCF25	3.95012	4.61112	5.41404	4.12136	5.34489	5.51567	4.71368	4.95752	3.76133	4.56586	4.43035	4.65938	4.14634	4.63013
ENSBTAG00000022635	ENSBTAT00000057452	LAMB2	7.37997	2.54452	4.37723	4.14999	3.76815	7.68788	4.01112	2.78752	8.82359	2.51478	5.66387	2.50162	3.94832	4.62758
ENSBTAG00000008483	ENSBTAT00000011169	CALCRL	1.87149	1.65744	2.63468	3.63513	7.25165	8.31516	4.13599	5.71396	5.43017	2.88005	9.26937	2.5131	4.65769	4.61276
ENSBTAG00000016572	ENSBTAT00000081874	USP37	2.92335	3.06652	5.13983	2.81013	6.63761	6.03415	5.06262	5.27714	4.82953	4.44309	5.22974	3.6349	4.86839	4.61208
ENSBTAG00000019188	ENSBTAT00000025537	GAK	4.37733	4.76545	5.28957	4.26576	4.51084	4.86214	4.49486	5.47574	3.92578	5.34054	3.87871	5.13937	3.62412	4.61156
ENSBTAG00000046545	ENSBTAT00000079928	MEF2D	6.82734	3.89588	3.83323	3.04349	4.27156	5.84657	3.94577	4.65528	8.9511	3.59942	3.90116	3.43864	3.69717	4.6082
ENSBTAG00000007152	ENSBTAT00000009410	OS9	4.51084	6.45596	4.30962	5.96329	3.79052	4.11631	4.57713	4.14194	5.04972	4.51767	3.9543	3.71471	4.7893	4.60703
ENSBTAG00000031641	ENSBTAT00000044859	PSMD8	4.45258	4.2869	4.30394	3.92638	3.92974	4.6618	3.91542	4.80938	5.44341	5.45874	5.2013	5.34493	4.13366	4.60524
ENSBTAG00000008766	ENSBTAT00000055788	SLC9A1	5.55784	3.05809	5.76849	2.67669	5.05776	6.88278	3.54255	3.66822	7.58259	3.55579	5.97824	3.66059	2.80729	4.59976
ENSBTAG00000047801	ENSBTAT00000065534	CRELD2	2.30518	3.10542	4.99957	5.63183	4.36976	2.11368	4.87706	5.64993	6.85373	8.29212	1.79115	4.59488	5.15636	4.59544
ENSBTAG00000002791	ENSBTAT00000079518	SEC24C	3.4606	4.8932	4.48969	3.57786	4.33371	4.4367	5.26044	5.3721	5.17096	5.09043	4.63918	4.22586	4.75912	4.59306
ENSBTAG00000016772	ENSBTAT00000022310	USP11	5.35475	6.57787	5.06654	4.94758	4.35111	5.35961	3.94868	3.33179	5.16678	3.32496	4.30685	3.7497	4.21456	4.59237
ENSBTAG00000003927	ENSBTAT00000005126	AAMP	3.57388	3.56193	4.64133	3.8947	4.31631	4.24011	3.99712	5.16101	5.97646	5.23349	5.49845	4.71023	4.79353	4.5845
ENSBTAG00000015363	ENSBTAT00000020417	CDC42SE1	2.99536	3.84271	4.82835	2.71568	5.0273	4.79536	4.41667	6.59629	4.73894	5.09449	5.70803	4.53966	4.28097	4.58306
ENSBTAG00000006951	ENSBTAT00000009126	LMO2	5.94945	4.36731	5.23271	4.05738	4.89368	3.78541	4.91383	7.3614	2.71265	4.75002	3.27242	4.45383	3.82214	4.58248
ENSBTAG00000047874	ENSBTAT00000063261	PRPF38B	3.86031	4.12738	4.35196	3.21471	4.87504	4.21986	4.58064	5.91148	5.80087	4.72415	5.42959	3.91152	4.55989	4.58211
ENSBTAG00000010919	ENSBTAT00000084656	USP47	2.95571	4.10858	4.42146	3.46026	5.54501	4.82837	4.90741	5.35528	4.80723	4.20668	6.50144	3.89075	4.5774	4.58197
ENSBTAG00000013524	ENSBTAT00000017983	CMIP	4.08039	6.32108	4.93323	3.97939	4.12613	4.55975	4.54446	4.46318	4.16896	4.08848	4.12421	5.14265	4.99638	4.5791
ENSBTAG00000013953	ENSBTAT00000018566	CALD1	6.42278	3.44002	2.95374	2.29892	5.7383	4.90191	5.33338	4.47295	6.56944	4.01542	5.49995	2.307	5.46245	4.57048
ENSBTAG00000014891	ENSBTAT00000033124	SRSF7	3.20006	4.19352	4.60658	5.26747	4.67305	4.45546	4.12491	5.67055	4.42399	5.08536	4.41912	4.76927	4.4488	4.56447
ENSBTAG00000006214	ENSBTAT00000008159	LOXL2	2.54144	3.79148	3.8187	2.06616	3.87256	5.29958	4.99494	3.32799	5.57162	4.24575	7.82627	4.35269	7.59478	4.56184
ENSBTAG00000011699	ENSBTAT00000036173	CDC37	5.47612	4.72136	4.68303	4.15913	4.19077	4.22061	4.06189	4.4583	5.62179	5.02651	4.34053	4.37128	3.95013	4.56011
ENSBTAG00000002215	ENSBTAT00000002867	GFPT2	2.2542	2.30653	3.43077	2.57737	6.50398	4.0833	7.80984	3.75341	4.53478	3.24075	7.56655	4.8704	6.27385	4.55429
ENSBTAG00000016311	ENSBTAT00000071779	EIF2S1	2.66443	3.41927	3.90779	3.69911	5.14974	4.60778	4.76211	4.85063	5.93396	4.81242	5.74471	4.62385	5.02958	4.55426
ENSBTAG00000051013	ENSBTAT00000071902	RASSF3	9.1123	4.27588	3.94949	3.06726	4.70474	8.11707	4.50303	3.94171	3.20877	3.55376	3.72077	3.44465	3.46957	4.54377
ENSBTAG00000018893	ENSBTAT00000055113	AHCYL1	3.37079	5.6227	3.85977	3.7052	5.04843	3.82068	4.92141	4.70954	4.06374	5.01991	4.97525	4.5003	5.42441	4.5417
ENSBTAG00000012805	ENSBTAT00000017010	TSPAN13	3.83199	6.63947	5.15942	5.39786	5.48597	4.11856	4.20777	3.65465	2.36355	4.24676	2.93785	5.60952	5.30669	4.53539
ENSBTAG00000002948	ENSBTAT00000084416	SETD2	4.62088	3.74155	4.44041	3.27076	5.01612	5.86083	4.10857	4.97923	6.80983	3.92411	5.25519	3.2063	3.71529	4.53454
ENSBTAG00000010649	ENSBTAT00000014074	MEF2A	4.04883	3.38296	3.91979	2.52558	4.92848	5.36261	4.31747	4.43985	9.56917	3.14081	6.54036	3.11555	3.65129	4.53406
ENSBTAG00000047582	ENSBTAT00000009931	CSNK1E	8.99255	3.34081	9.41218	3.79903	3.76131	5.18928	3.30214	2.8369	4.27836	3.33511	4.48948	3.19919	3.00592	4.53402
ENSBTAG00000021215	ENSBTAT00000030306	VWA5A	2.19109	5.61363	6.60944	1.67681	2.36356	4.39018	5.46175	4.99768	4.31877	4.61203	8.89513	3.93886	3.8475	4.53203
ENSBTAG00000020940	ENSBTAT00000054137	ANXA11	5.52143	3.66309	4.81255	3.70276	3.75323	4.3189	4.37815	3.99272	5.11731	5.01738	4.76193	4.38003	5.48841	4.53138
ENSBTAG00000018801	ENSBTAT00000025026	SNX3	7.07736	5.2693	5.64529	5.29062	3.72713	3.95349	3.75437	3.8245	5.72561	3.40867	3.84128	3.59718	3.78049	4.53041
ENSBTAG00000010444	ENSBTAT00000013790	ERBB3	4.08281	7.68283	7.44154	5.64645	4.7756	3.90622	3.34999	2.71264	1.32392	4.1803	1.91989	6.5367	5.31937	4.5291
ENSBTAG00000031441	ENSBTAT00000076421	FXYD5	3.81904	3.00556	4.97682	3.58821	5.28025	5.25681	5.15424	5.62171	3.46101	5.53433	4.04562	5.17381	3.95798	4.52888
ENSBTAG00000004587	ENSBTAT00000006022	DUSP6	5.72532	4.77777	3.90716	2.43906	5.27217	5.53518	4.89515	4.02907	3.83798	5.66116	5.96177	2.75529	4.03646	4.52566
ENSBTAG00000001861	ENSBTAT00000038616	SESTD1	3.36674	3.55804	4.3488	3.155	4.42507	4.36842	5.67707	3.71543	4.42399	3.71255	7.32478	4.4008	6.3469	4.52489
ENSBTAG00000008191	ENSBTAT00000010771	SLC39A7	3.06009	3.82585	4.65586	3.60649	4.12799	3.56182	4.59056	5.74272	4.87133	5.31416	4.90639	5.2509	5.29944	4.52412
ENSBTAG00000002086	ENSBTAT00000077033	PRPF4B	3.06171	6.29839	3.85219	3.09894	4.66994	4.10055	4.93016	5.49256	5.67266	4.45983	5.15639	3.65677	4.351	4.52316
ENSBTAG00000021766	ENSBTAT00000029015	HBEGF	15.0569	3.78176	2.97712	3.26589	4.55807	5.0017	2.56866	4.44419	6.87673	3.09768	3.19832	2.37206	1.59201	4.52239
ENSBTAG00000046765	ENSBTAT00000069267	POLR2A	4.66052	4.29014	3.98677	2.49816	6.18267	5.55244	5.0527	7.93443	3.25127	4.60899	3.35102	4.10177	3.17134	4.51094
ENSBTAG00000009668	ENSBTAT00000012742	TMEM184B	4.27538	3.81937	5.46269	3.5352	4.30264	5.92385	4.21418	5.18218	4.46649	4.59123	4.61897	4.04874	4.13306	4.50569
ENSBTAG00000020382	ENSBTAT00000079606	RIN2	4.40161	4.47171	5.03621	3.90749	3.52825	4.05778	4.77378	5.14094	7.06695	3.38787	4.01119	4.20126	4.57921	4.50494
ENSBTAG00000008350	ENSBTAT00000010998	KLHL21	6.47942	3.55026	5.26114	3.9148	5.42009	4.51624	6.16723	3.44086	4.30623	4.01086	2.863	3.59116	5.01751	4.50298
ENSBTAG00000005738	ENSBTAT00000007542	ATP8B1	4.40727	4.51515	3.75173	3.7576	7.88495	5.2373	3.81622	5.62659	3.99615	3.25901	3.04937	3.29158	5.84521	4.49524
ENSBTAG00000002646	ENSBTAT00000003429	DYNC1I2	4.54644	4.72201	4.57688	4.34619	4.94154	4.62954	4.51061	4.39264	4.06514	4.1732	4.73199	3.99735	4.70418	4.48752
ENSBTAG00000004600	ENSBTAT00000006035	OTUD5	3.93555	4.73822	5.01726	4.20483	4.70226	4.33015	4.19726	4.06163	4.80096	4.90526	4.43184	4.17721	4.83519	4.48751
ENSBTAG00000018799	ENSBTAT00000075518	GPSM1	4.383	2.58861	4.65712	2.81135	4.15969	4.99194	4.21769	4.17776	6.66211	4.55064	6.10249	4.60526	4.42103	4.48682
ENSBTAG00000012719	ENSBTAT00000016906	UBTD1	6.00042	3.36805	5.35339	3.37191	3.527	4.36242	3.58982	3.27155	10.1231	3.26053	4.4528	4.11051	3.44241	4.47953
ENSBTAG00000021829	ENSBTAT00000029099	GM2A	4.03912	31.4764	0.502295	9.9762	0.455559	0.957421	1.52649	0.694032	4.06026	0.860919	0.835322	1.50775	1.3312	4.47869
ENSBTAG00000014733	ENSBTAT00000019607	NOP2	1.89496	2.62233	4.14156	3.32012	4.5879	4.30089	4.3268	6.459	5.04832	6.19994	5.8248	5.17108	4.32202	4.47844
ENSBTAG00000030169	ENSBTAT00000042554	SUMO2	6.15335	4.09496	5.10129	5.84692	4.11867	4.6618	3.95569	3.91241	4.20798	3.6669	4.22676	3.62615	4.62026	4.47639
ENSBTAG00000013023	ENSBTAT00000006458	MAP4K4	4.94857	3.51913	3.81428	1.87057	7.11616	5.40988	4.02454	5.22993	4.99537	4.17016	6.05908	3.46105	3.56013	4.4753
ENSBTAG00000013843	ENSBTAT00000074015	ACVRL1	3.57711	3.10542	5.67498	2.95636	3.81352	4.68956	5.21551	6.05853	2.6137	5.81843	4.77391	4.41502	5.44434	4.47357
ENSBTAG00000008896	ENSBTAT00000011714	DHX15	3.9396	4.21687	3.97729	3.09163	5.4232	4.37893	4.54738	4.70357	5.44341	4.65769	5.68034	3.66114	4.39085	4.47014
ENSBTAG00000006919	ENSBTAT00000009081	SMAD4	3.65722	4.64744	4.55224	3.51997	5.34613	4.95968	4.4295	4.28954	5.44689	3.88606	5.02166	3.70323	4.64803	4.46982
ENSBTAG00000003423	ENSBTAT00000004441	DDX24	2.29062	4.37963	3.29619	3.30245	4.76192	3.67587	4.97159	4.66993	5.2267	6.21515	5.44531	4.30841	5.45098	4.46113
ENSBTAG00000050644	ENSBTAT00000068830		5.61205	1.78777	4.03289	3.78075	3.78244	5.04522	4.24103	3.66388	8.74973	3.44114	6.97523	2.82253	4.0262	4.45853
ENSBTAG00000019237	ENSBTAT00000076880	TXNDC5	4.80212	4.54822	5.22829	6.91747	3.05218	2.41756	4.0683	4.59287	3.64009	5.39634	3.54039	5.3739	4.34798	4.45582
ENSBTAG00000008034	ENSBTAT00000010569	LMAN2	4.46553	4.6831	5.17648	5.97426	3.56678	3.38099	4.0613	4.02039	5.21625	5.25987	2.95731	4.33028	4.81768	4.45463
ENSBTAG00000050155	ENSBTAT00000071179	SERPINB6	4.78027	4.37768	5.55241	5.01338	4.79797	3.97	2.46771	3.63078	3.2227	4.23915	4.94456	5.57836	5.26624	4.44932
ENSBTAG00000018802	ENSBTAT00000043423	UBE2Z	3.10702	4.66041	4.17062	3.40664	6.24482	4.63854	4.37349	4.93148	3.41223	4.8662	4.35325	4.76544	4.90884	4.44915
ENSBTAG00000002062	ENSBTAT00000002668	TRPA1	0.153733	1.19315	1.36409	0.763463	1.74082	5.73177	6.34987	2.75062	3.87839	4.36395	14.7229	2.29443	12.5193	4.44819
ENSBTAG00000018834	ENSBTAT00000025071	PPP1R37	3.3093	5.32961	4.50865	3.88129	3.97511	4.48322	4.3589	3.69698	5.96322	4.32742	4.73124	4.22368	4.89375	4.4371
ENSBTAG00000019742	ENSBTAT00000026309	FOXJ2	2.24207	2.83308	3.41623	1.93272	5.74016	5.77004	5.35497	4.77791	8.30935	3.83685	6.03587	3.14124	4.24656	4.43362
ENSBTAG00000015980	ENSBTAT00000021260	FASN	3.19683	5.7271	4.79107	3.19399	3.95335	4.06003	5.82528	3.80442	2.90427	5.06709	3.84428	6.82425	4.35462	4.42666
ENSBTAG00000007390	ENSBTAT00000009715	VAT1	5.22286	3.84141	5.07412	5.17546	4.238	4.17559	4.19901	4.76597	5.0539	4.02506	4.01269	4.1209	3.56073	4.42044
ENSBTAG00000012987	ENSBTAT00000085931	ULK1	5.15651	3.68968	5.25609	3.1422	4.37286	5.26356	3.69252	3.87605	6.38479	3.65371	4.96103	4.00664	3.96824	4.41722
ENSBTAG00000012062	ENSBTAT00000015996	PRDX2	8.1098	5.08838	5.38119	5.30098	3.23863	3.02158	3.53613	3.79574	3.92578	4.13058	3.57931	4.20892	4.0099	4.40976
ENSBTAG00000018036	ENSBTAT00000024009	CNOT7	3.91937	3.76036	4.21169	3.53398	5.67863	5.00095	3.88566	5.0921	4.90269	3.93222	5.16088	3.99462	4.17472	4.40368
ENSBTAG00000011212	ENSBTAT00000014888	EIF3K	5.50363	4.12933	5.40709	5.64828	3.76255	4.25812	3.89208	3.63838	4.2693	4.46288	4.02317	4.52982	3.72132	4.40353
ENSBTAG00000007071	ENSBTAT00000079614	RAI14	2.12556	3.03669	2.61446	1.39227	5.4723	4.67456	4.79946	5.98853	6.74503	4.65515	9.27836	2.25179	4.18015	4.4011
ENSBTAG00000018322	ENSBTAT00000043111	SEC24A	2.09724	3.37907	4.71399	2.91005	5.02233	4.02402	4.92841	4.83435	8.38739	3.74959	4.75669	3.16912	5.22881	4.40008
ENSBTAG00000013045	ENSBTAT00000017339	DKC1	1.92166	3.03409	3.83387	3.14586	4.87876	4.04428	4.42309	5.80946	4.08534	5.7535	6.59051	4.68125	4.97283	4.39804
ENSBTAG00000001060	ENSBTAT00000001406	CXCR4	6.26582	7.13229	3.48321	1.4465	4.70226	5.06173	4.929	4.4876	2.36773	6.15681	3.93709	3.68738	3.50036	4.39675
ENSBTAG00000002960	ENSBTAT00000003855	WDR82	5.14761	4.96777	3.91284	3.97208	4.49468	4.51023	4.06072	4.77791	5.19395	4.01238	5.03364	3.5272	3.53779	4.39606
ENSBTAG00000001814	ENSBTAT00000002375	PLXND1	3.76968	2.85901	5.4728	2.05946	3.94154	7.1664	4.60864	7.32505	4.55429	3.98448	3.67886	4.16901	3.49915	4.39141
ENSBTAG00000018045	ENSBTAT00000024019	SLC12A4	4.12812	2.60547	3.56155	3.80817	4.99436	5.49091	5.14782	4.34	6.14369	4.14885	4.4296	4.07771	4.21094	4.39132
ENSBTAG00000053156	ENSBTAT00000079550	ISCA1	4.07958	4.58583	4.29572	4.43271	4.28461	4.36542	4.62498	4.07954	4.39821	4.1666	3.96778	4.80426	4.92755	4.3856
ENSBTAG00000025313	ENSBTAT00000006190	DYNLL2	5.6792	5.88857	4.71588	4.79464	3.32688	4.27013	3.54547	4.04969	4.65184	3.79981	3.55461	4.1876	4.53816	4.38481
ENSBTAG00000007321	ENSBTAT00000009630	SREK1	3.10297	3.67606	3.49584	3.0703	4.34863	4.27088	4.41842	6.10357	6.6872	3.84699	6.37419	3.37194	4.22845	4.38426
ENSBTAG00000039695	ENSBTAT00000009151	PPP1R18	2.70569	2.16517	4.72157	2.44089	4.54378	5.124	4.18968	5.63962	6.56386	5.14776	5.27016	3.90824	4.56472	4.38347
ENSBTAG00000055158	ENSBTAT00000084811	TP53INP1	3.16608	4.90422	5.01094	4.69411	3.92974	2.53236	4.83447	3.86574	9.32877	3.30771	2.66614	3.94815	4.77904	4.38211
ENSBTAG00000013946	ENSBTAT00000083022	PRPF3	2.99212	3.87967	4.66344	3.78624	4.70847	4.87639	4.69326	4.82621	3.97316	4.57144	4.73948	3.92464	5.32601	4.38158
ENSBTAG00000034255	ENSBTAT00000084017	EIF5B	2.946	3.58074	3.39602	2.57981	4.69169	4.02927	5.04687	5.18869	5.13194	6.1558	5.65863	3.91589	4.61	4.37933
ENSBTAG00000001225	ENSBTAT00000001619	RBM14	3.94769	3.45753	5.10698	5.31134	4.75198	4.81937	4.15525	4.36225	4.53896	5.04376	3.69383	3.964	3.77687	4.37922
ENSBTAG00000002953	ENSBTAT00000044356	TXN	8.33392	3.50681	6.01048	4.41139	3.1193	3.04934	2.92752	4.24776	2.44716	5.53484	3.2118	5.84131	4.20611	4.3729
ENSBTAG00000025001	ENSBTAT00000034867	MRPL45	4.54644	3.67995	6.63913	3.57359	4.45739	5.08799	4.45693	3.64326	3.47286	4.3533	4.53439	4.47789	3.92055	4.37259
ENSBTAG00000006016	ENSBTAT00000067457	GTPBP2	2.91606	4.31608	6.64103	3.26833	5.05589	4.63179	4.70609	3.87225	3.70071	5.54905	3.9326	3.42388	4.75972	4.36719
ENSBTAG00000032680	ENSBTAT00000028054	TMEM63B	4.13945	2.78509	4.68808	2.86253	6.18764	6.31177	4.24103	5.62008	2.99555	4.66733	3.59877	4.59652	4.05337	4.36517
ENSBTAG00000012365	ENSBTAT00000016410	ANP32A	4.83934	3.30774	6.08377	4.00376	4.86944	4.71732	4.31047	3.88419	3.11331	4.2498	4.05161	4.78075	4.52729	4.36452
ENSBTAG00000016023	ENSBTAT00000021327	EIF4A3	3.17741	3.53729	4.87384	3.99279	4.35173	4.00226	4.03796	5.19845	4.1383	4.93773	4.99097	4.81574	4.61	4.35881
ENSBTAG00000018402	ENSBTAT00000024485	TSC22D2	9.37121	3.64947	3.45225	3.08493	4.67367	5.73477	3.68493	4.16745	6.17017	3.65827	3.41464	2.49397	3.09466	4.35772
ENSBTAG00000014827	ENSBTAT00000033922	UBQLN1	3.88862	5.38667	3.9596	3.30306	5.06708	5.38062	4.42659	3.85923	4.73197	4.01847	4.61672	3.478	4.48865	4.35425
ENSBTAG00000020252	ENSBTAT00000026987	NLGN2	3.6022	3.28115	6.65493	2.21422	4.02296	4.50198	4.2632	4.30582	4.34595	4.44664	5.09127	5.13281	4.72169	4.35268
ENSBTAG00000006324	ENSBTAT00000008295	NAB2	3.17741	2.58277	5.49618	4.18533	3.42508	3.45002	4.45518	3.90372	8.4083	3.67552	5.45354	4.29311	4.05216	4.35064
ENSBTAG00000004672	ENSBTAT00000006129	RDX	3.38212	4.24734	3.5287	3.34632	5.62829	4.2146	5.11806	5.83497	4.69922	4.91541	4.53289	3.00785	4.09321	4.34992
ENSBTAG00000003018	ENSBTAT00000028801	FSTL3	5.33937	1.55563	6.5709	3.91785	3.86261	6.42357	3.36224	4.73667	7.31083	3.35946	4.55535	2.95318	2.48611	4.34106
ENSBTAG00000020496	ENSBTAT00000027310	C23H6orf62	3.96387	4.27912	5.0122	5.66352	4.8856	3.79817	4.20893	4.80559	2.90636	4.53086	4.1287	4.05967	4.15902	4.33859
ENSBTAG00000012342	ENSBTAT00000016376	LIMA1	4.65243	2.86031	4.01899	3.72348	3.33434	3.21216	4.73527	4.44907	7.20074	3.76126	5.0748	3.86451	5.49505	4.33711
ENSBTAG00000004242	ENSBTAT00000078588	ARPC1A	6.56195	4.39973	6.30237	4.78794	3.62334	4.02252	3.38442	3.77675	3.51048	4.01035	3.43635	4.368	4.14453	4.33298
ENSBTAG00000004463	ENSBTAT00000005857	KDELR1	5.16784	4.034	5.57579	5.20714	3.90736	3.85444	3.73628	3.28241	5.49637	3.98803	3.77092	4.00938	4.29425	4.33263
ENSBTAG00000015611	ENSBTAT00000083445	TBC1D9B	3.29878	3.48736	4.73294	2.92529	5.03538	4.34141	5.55803	4.48977	3.32444	4.94026	5.02914	4.43306	4.7084	4.3311
ENSBTAG00000020403	ENSBTAT00000073118	ZMYM2	3.83846	3.71237	4.59773	2.83998	5.07267	5.10599	4.43826	4.69597	5.37791	3.8891	5.27166	3.73822	3.67484	4.32717
ENSBTAG00000006242	ENSBTAT00000050390	USP9X	3.64103	3.74415	3.69487	3.77832	4.50524	3.72539	4.34314	5.05357	6.79311	3.986	5.6474	3.34078	3.96945	4.3248
ENSBTAG00000010179	ENSBTAT00000013440	COL5A3	7.16798	1.88828	2.67954	2.43114	2.75635	5.4639	3.29106	4.429	10.1663	3.9652	5.44681	1.83303	4.68909	4.32367
ENSBTAG00000014553	ENSBTAT00000019346	ATP6V0D1	7.06927	4.61048	4.95787	4.55823	3.16281	3.26318	2.68478	2.84613	9.63885	2.92824	4.01868	2.87064	3.57824	4.32211
ENSBTAG00000020922	ENSBTAT00000027868	UPF1	2.30275	4.12479	3.65696	3.22872	5.67118	5.10149	4.88698	4.80721	4.65881	4.60645	5.27839	4.03452	3.78471	4.31869
ENSBTAG00000009569	ENSBTAT00000077213	DOCK6	4.00918	2.89533	4.74558	3.75516	5.68423	6.44833	4.79362	4.92714	2.77536	3.81757	4.10475	4.4254	3.75936	4.31854
ENSBTAG00000010365	ENSBTAT00000013690	SQOR	1.45641	2.47254	4.93386	4.28526	3.23739	3.40725	5.6193	2.97907	3.62894	3.74908	6.39216	5.87412	8.06448	4.31537
ENSBTAG00000037778	ENSBTAT00000045994	CXCL3	3.28259	1.16721	7.6652	2.71873	19.7494	4.48172	1.08652	1.50907	1.47791	3.72169	2.4154	1.47222	5.31756	4.31271
ENSBTAG00000018631	ENSBTAT00000024791	SAP18	5.10878	3.94257	4.90606	4.55945	3.90053	3.8702	4.24628	4.55597	4.55847	4.26655	4.23349	4.21274	3.69355	4.3119
ENSBTAG00000021752	ENSBTAT00000028994	DNAJB4	12.4976	3.41863	3.3202	8.26648	1.33125	1.77003	2.68886	2.27799	12.8274	2.25097	2.05537	1.35031	1.93492	4.30693
ENSBTAG00000001745	ENSBTAT00000002279	LUM	15.8053	1.14386	3.07884	2.32938	1.9571	4.3249	2.62818	1.3224	9.57683	1.98717	8.0643	1.24261	2.52475	4.30659
ENSBTAG00000011608	ENSBTAT00000015420	KIAA1191	3.9218	3.15665	4.68871	3.45295	5.04408	5.08048	3.83665	4.12621	4.79051	3.72067	5.11822	4.46258	4.57136	4.30545
ENSBTAG00000019725	ENSBTAT00000026289	UBE4A	3.21948	4.34202	4.23254	3.72592	4.67802	4.05478	4.99027	5.26194	4.36546	4.66936	4.357	3.50479	4.55325	4.30422
ENSBTAG00000002774	ENSBTAT00000003600	PTPN23	3.64913	4.57416	4.58573	3.23238	3.64571	4.41644	4.65824	4.21031	3.8115	5.30097	4.04861	4.13019	5.59889	4.2971
ENSBTAG00000039731	ENSBTAT00000045869	RND3	4.29157	1.32219	3.29872	2.53228	4.58355	5.08799	4.405	4.13109	8.60897	3.04289	7.63765	3.32329	3.56255	4.29444
ENSBTAG00000002275	ENSBTAT00000002933	PTP4A1	5.46155	5.09098	3.03967	3.59431	4.21003	4.29714	3.77129	4.8859	5.61482	3.47411	4.44083	3.93011	4.01654	4.29441
ENSBTAG00000003265	ENSBTAT00000053363	ADD3	8.52164	4.19158	3.81302	5.44416	4.37784	3.49279	3.82614	2.49993	7.51778	2.43716	3.45805	2.69132	3.51606	4.29134
ENSBTAG00000018313	ENSBTAT00000030532	MBNL2	3.27774	3.73053	4.01457	2.6773	5.54874	4.26112	5.26335	4.64334	6.69835	4.09203	4.1781	2.6208	4.71686	4.28637
ENSBTAG00000012032	ENSBTAT00000081461	PDE4A	2.53254	2.49523	3.72962	2.04545	4.72028	6.09418	4.33614	5.69931	5.28942	5.21422	6.0486	3.25933	4.25079	4.28578
ENSBTAG00000012464	ENSBTAT00000016537	AFAP1	2.23883	2.16128	3.46615	2.54264	7.79111	4.01802	5.43199	4.69055	4.67484	3.59587	6.02165	4.59706	4.45907	4.28377
ENSBTAG00000032848	ENSBTAT00000036701	GOLPH3	3.74217	3.98083	4.28814	3.77771	5.20567	4.36092	3.82031	4.25373	5.45316	3.8338	5.02914	3.72674	4.19283	4.28194
ENSBTAG00000019336	ENSBTAT00000025757	DVL3	4.1613	3.37518	4.01583	3.16474	4.13297	4.91391	4.89924	3.96938	5.54375	4.51665	4.22301	4.14824	4.5937	4.28138
ENSBTAG00000007818	ENSBTAT00000010281	POFUT2	3.06494	3.77787	5.11582	4.02813	3.78679	4.28063	4.41141	3.63241	4.12227	4.75611	4.67585	5.09236	4.9028	4.28057
ENSBTAG00000014388	ENSBTAT00000019134	EIF3I	3.54475	4.16823	4.33426	4.53934	4.2119	3.85144	4.4155	4.20109	3.53766	5.0397	4.01643	5.40069	4.3504	4.2778
ENSBTAG00000012048	ENSBTAT00000068821	CARM1	3.11025	4.17407	4.48843	3.27503	3.94838	4.78185	4.05722	3.67093	5.26851	4.65921	4.8031	4.56699	4.80681	4.27775
ENSBTAG00000008579	ENSBTAT00000011314	RCC2	2.3246	4.38611	4.05563	2.95575	5.24669	3.23242	4.42133	4.24721	2.44647	5.45418	4.46553	6.91281	5.44494	4.27644
ENSBTAG00000020594	ENSBTAT00000074319	ELF2	5.11282	2.95109	4.27993	3.39811	5.77621	5.56069	4.09048	4.91954	4.73825	3.29858	4.73948	2.81433	3.88735	4.27437
ENSBTAG00000039888	ENSBTAT00000007016	MAGED2	4.10628	6.49617	3.75362	5.17363	3.17897	4.51999	4.75044	3.12016	2.97116	4.32692	3.47377	5.11149	4.55627	4.27222
ENSBTAG00000015312	ENSBTAT00000020355	LTBR	3.93798	3.47115	4.12703	4.17132	4.64757	5.28532	3.88275	4.10559	4.1829	4.56434	4.31807	4.44344	4.38843	4.27122
ENSBTAG00000007394	ENSBTAT00000018153	RPL22L1	4.86847	3.58722	4.58131	3.74846	5.35235	4.38118	4.23928	3.10931	4.5731	3.31837	4.07631	4.55278	5.12678	4.27038
ENSBTAG00000020115	ENSBTAT00000026793	UBE2O	3.16851	3.94322	4.33553	2.93199	4.27591	4.83888	4.39449	4.00031	6.14648	4.07174	4.93558	3.99844	4.45062	4.26859
ENSBTAG00000016707	ENSBTAT00000033703	FKBP9	8.34201	12.187	2.60751	4.31512	2.39153	3.1874	2.861	2.26117	6.35552	2.12972	3.26494	2.33051	3.25223	4.26812
ENSBTAG00000008530	ENSBTAT00000011246	SLC36A4	3.10702	3.37129	4.80118	2.56275	4.79238	5.28607	5.43141	4.60698	4.19335	3.77698	4.89442	4.03999	4.5937	4.26596
ENSBTAG00000017086	ENSBTAT00000081071	GRB10	2.13769	4.50154	4.34627	2.71568	3.1019	5.4609	5.5131	5.0183	5.47198	4.76017	5.42959	3.32985	3.62292	4.2623
ENSBTAG00000009106	ENSBTAT00000012002	EIF2A	3.32224	3.55804	4.0291	3.53886	4.35049	3.94598	4.62557	5.02156	4.52572	4.39439	5.24172	3.98696	4.74221	4.25253
ENSBTAG00000021573	ENSBTAT00000028744	DCAF12	3.25751	4.01844	4.41956	3.81427	4.81537	4.8809	3.8063	3.78489	4.70898	4.24067	5.39366	3.86615	4.25561	4.25095
ENSBTAG00000013699	ENSBTAT00000076798	TBC1D1	3.25994	2.92126	4.90859	3.33535	8.93218	5.7963	3.98603	4.0345	2.58234	3.59333	4.14816	3.40311	4.31599	4.24747
ENSBTAG00000016363	ENSBTAT00000004503	TFG	4.25839	3.4277	3.52933	3.13306	4.56802	3.77716	3.94168	5.61574	4.70898	4.90069	3.58979	4.70531	5.04649	4.24633
ENSBTAG00000018007	ENSBTAT00000023969	NR2F2	6.63558	2.71246	4.52002	3.88251	3.16219	4.8794	3.25021	2.95954	7.35334	2.40621	7.0658	2.57652	3.77204	4.24429
ENSBTAG00000017801	ENSBTAT00000023668	ATP6AP2	4.18638	5.11237	4.41956	3.7247	4.19077	4.70982	3.89675	3.43434	4.70759	3.49796	5.06881	3.88309	4.33349	4.24351
ENSBTAG00000005345	ENSBTAT00000007028	ARPC3	5.21639	3.65725	5.06338	4.68984	4.16777	4.45321	3.5974	4.23528	3.78363	3.79575	4.27242	4.33739	3.85595	4.24044
ENSBTAG00000007648	ENSBTAT00000067575	NET1	3.84736	6.47088	5.46774	3.82097	3.61526	4.39693	3.49762	3.46202	4.42259	4.06108	4.05236	4.34777	3.64586	4.23911
ENSBTAG00000015089	ENSBTAT00000020080	LGALS1	13.3966	2.24104	5.09624	4.69228	2.24175	3.92873	2.73496	1.81349	8.45707	2.22916	3.49622	2.72959	1.96752	4.23266
ENSBTAG00000020560	ENSBTAT00000027395	CLPTM1	3.70091	3.96916	4.42082	3.94222	3.70227	3.6451	3.99712	4.52504	5.19813	4.67088	4.69082	4.2696	4.26588	4.23061
ENSBTAG00000037493	ENSBTAT00000083417	PUF60	3.52048	4.56833	4.99451	4.34985	4.04658	4.23636	3.88041	4.59938	3.73137	4.80887	3.99173	4.25429	4.0093	4.23011
ENSBTAG00000014377	ENSBTAT00000074066	CHD3	3.75917	3.17157	4.32163	3.25309	6.09131	5.73327	5.38823	4.1007	4.247	3.27677	4.54113	3.54415	3.54564	4.22874
ENSBTAG00000006670	ENSBTAT00000008782	ERGIC3	5.69943	4.59167	5.31358	6.33071	3.33061	4.25437	3.60557	2.65512	4.58077	3.3554	3.82257	3.73385	3.69536	4.22839
ENSBTAG00000005246	ENSBTAT00000006902	DIP2B	1.90952	2.27087	2.93289	2.01132	4.28461	4.49973	3.88625	4.04481	9.18871	4.44461	8.5351	2.79793	4.14393	4.22695
ENSBTAG00000001518	ENSBTAT00000001989	ISG20L2	5.28921	2.18981	3.56345	3.06421	4.37535	5.50067	2.97887	4.22442	8.90442	3.40664	4.76118	3.55672	3.11338	4.22526
ENSBTAG00000019807	ENSBTAT00000081723	COL27A1	3.61514	2.39278	6.72885	1.23811	4.41388	4.31515	3.46903	4.82024	5.84198	3.34069	6.88616	3.71143	4.12823	4.22321
ENSBTAG00000006104	ENSBTAT00000008022	SNU13	3.78182	3.96073	5.00462	4.19569	4.34428	4.28288	3.76779	4.14574	4.11949	4.4091	4.7537	4.2357	3.87769	4.22148
ENSBTAG00000013030	ENSBTAT00000017322	LRRC8A	3.49863	3.76036	4.69946	3.0112	4.04533	4.8914	3.88625	5.45675	5.18141	4.48216	4.54936	3.82241	3.58549	4.22078
ENSBTAG00000022069	ENSBTAT00000076058	ATXN2	4.36439	4.07226	4.22307	3.06847	4.55559	4.90341	3.90317	3.14241	6.81123	3.64407	4.45355	3.60319	4.11616	4.22007
ENSBTAG00000008414	ENSBTAT00000011072	ZFR	3.74703	4.47689	3.03146	2.8016	5.07827	4.12531	4.59522	4.77791	5.4894	3.79017	5.53363	3.1571	4.1723	4.21356
ENSBTAG00000014826	ENSBTAT00000019746	ZC3H7A	3.48811	3.65012	4.8214	3.03984	4.73023	4.2041	4.42834	5.70962	3.92508	4.56891	4.15041	3.76829	4.22845	4.20868
ENSBTAG00000005589	ENSBTAT00000007341	STK19	3.73975	4.23956	5.14678	5.64889	3.88872	5.02571	3.95452	3.55535	3.1154	4.0002	4.28888	4.51014	3.53779	4.20398
ENSBTAG00000031875	ENSBTAT00000045202	BANF1	5.14761	5.62724	5.44121	6.24053	2.99314	3.34197	3.32782	3.20264	3.89372	3.81402	3.34054	4.5823	3.67242	4.20194
ENSBTAG00000004804	ENSBTAT00000006308	RRN3	2.61184	3.36545	3.66833	2.91797	5.1255	5.59746	4.20368	5.0997	5.45595	3.93628	5.16612	3.33149	4.14151	4.20164
ENSBTAG00000005161	ENSBTAT00000081817	ATP8B2	3.53585	2.8856	3.86609	3.42918	5.53507	5.52918	4.30113	3.70132	5.41345	3.30924	4.38768	4.65282	4.05578	4.20018
ENSBTAG00000021920	ENSBTAT00000070843	SEMA4C	4.92106	4.01325	5.01789	3.44685	5.47727	5.71001	2.83941	4.53481	4.42538	3.27017	3.66763	3.73166	3.54625	4.20013
ENSBTAG00000017179	ENSBTAT00000022828	USP12	6.75371	3.59435	4.02847	2.62307	5.12115	5.74152	2.82657	5.03566	5.83919	3.32801	3.91164	3.23199	2.50543	4.19544
ENSBTAG00000003916	ENSBTAT00000072711	DPH3	2.3157	2.40834	5.02863	2.12648	5.24731	5.70101	4.59581	4.72528	4.5961	3.95505	5.40489	4.11981	4.31236	4.19514
ENSBTAG00000006429	ENSBTAT00000008431	ACO2	4.28267	5.81594	3.8882	3.35302	3.10128	3.60383	3.89383	3.07132	2.0249	4.95092	3.70655	8.66165	4.09684	4.18854
ENSBTAG00000017228	ENSBTAT00000079529	TP53I11	1.82052	6.54545	3.80733	3.13976	6.02232	4.42995	4.21185	6.11117	2.16844	4.95954	3.8091	3.63599	3.72555	4.18361
ENSBTAG00000010170	ENSBTAT00000013425	MBTPS1	4.05369	3.23511	4.57751	4.07749	4.28026	4.14257	4.17684	4.28628	4.20519	4.31068	4.81058	4.04819	4.17955	4.18338
ENSBTAG00000019448	ENSBTAT00000025906	CLDN7	6.46324	10.748	4.41071	7.84362	3.23117	2.06116	2.36734	1.92961	1.70368	3.75771	1.35777	4.22586	4.24414	4.18031
ENSBTAG00000020937	ENSBTAT00000027888	SNAPC1	7.08869	3.48217	5.61875	2.10881	4.34179	5.2343	3.67384	4.06435	4.05259	3.16972	4.36822	4.40791	2.72398	4.17963
ENSBTAG00000015212	ENSBTAT00000020239	IFNAR2	1.91923	2.99778	5.43615	2.28734	6.20069	5.4564	3.6225	4.22497	3.75088	3.73082	5.81282	4.0061	4.85269	4.1768
ENSBTAG00000017942	ENSBTAT00000056382	CRTC2	4.9243	3.02761	5.11709	3.39872	4.69542	5.78279	3.41068	3.43652	5.40508	3.71509	4.36448	3.26971	3.702	4.17304
ENSBTAG00000013362	ENSBTAT00000086349	DNM2	5.30054	4.96258	5.07728	3.96781	3.14789	4.13957	3.79405	3.34481	3.21783	4.17168	4.01044	4.94311	4.15781	4.17195
ENSBTAG00000002412	ENSBTAT00000082603	CYB5B	5.15247	11.8063	2.57465	5.65316	3.15286	3.19415	2.84933	3.64272	4.88039	3.29503	2.75072	2.24578	3.0029	4.16927
ENSBTAG00000012865	ENSBTAT00000017097	DEK	4.45824	3.60668	4.38418	4.21093	4.97199	4.07804	4.13949	4.30148	3.84286	4.08695	3.85625	3.55563	4.69391	4.1682
ENSBTAG00000002278	ENSBTAT00000077684	FBN1	6.07244	3.04447	1.76719	3.79903	4.52886	2.81149	4.29646	2.5021	11.0743	2.12921	4.6549	2.29662	5.05916	4.15663
ENSBTAG00000012471	ENSBTAT00000016549	ILF2	4.24464	3.7649	3.69739	3.78685	3.91855	3.27519	3.79638	5.45132	3.89442	5.23654	4.36523	4.64025	3.89701	4.15144
ENSBTAG00000017279	ENSBTAT00000022970	VAPA	3.8951	5.56953	4.19653	4.3139	3.89555	3.98575	3.83256	3.98241	3.38366	4.40555	4.00371	4.22149	4.19102	4.14437
ENSBTAG00000011143	ENSBTAT00000014799	KPNA1	5.35313	3.03669	3.03651	2.83816	6.19137	7.31271	3.50229	3.21838	5.86846	2.51934	5.00744	2.66071	3.28906	4.1411
ENSBTAG00000027407	ENSBTAT00000028109	TNFRSF6B	7.12025	3.15406	6.46854	3.7052	3.38282	3.05159	3.59332	4.09039	2.67153	5.0539	3.50221	4.09739	3.93685	4.14062
ENSBTAG00000020819	ENSBTAT00000027744	YY1	4.84743	3.77398	4.74431	3.51753	4.22433	4.98144	3.47311	3.86031	5.7068	3.58725	4.14966	3.27135	3.68148	4.13992
ENSBTAG00000020477	ENSBTAT00000035554	AHSA1	4.25435	5.29135	4.48464	5.7476	2.44684	2.65317	4.3589	3.16465	5.9019	4.52426	3.08979	3.54798	4.33772	4.1387
ENSBTAG00000021337	ENSBTAT00000075635	SBF1	3.86192	3.595	3.65885	2.946	3.96703	4.60402	3.77654	3.89179	5.1187	4.83018	5.22899	4.08482	4.23086	4.13805
ENSBTAG00000004400	ENSBTAT00000010939	PRRC2B	2.92577	3.35443	3.19131	2.50486	8.09875	6.08668	5.63272	4.41489	3.59898	3.39497	3.9049	3.36156	3.28846	4.13525
ENSBTAG00000027766	ENSBTAT00000040033	C1QTNF5	2.97189	2.11589	4.91364	3.8228	6.08696	4.51849	3.85299	4.37799	3.25685	4.31373	4.55909	3.57531	5.33989	4.13119
ENSBTAG00000018812	ENSBTAT00000025042	NOP56	1.78896	2.41223	3.07442	3.17876	3.86199	2.68318	4.34373	7.19861	3.05826	6.54796	5.33528	5.6046	4.59732	4.12964
ENSBTAG00000014117	ENSBTAT00000018765	CCDC9	3.78506	4.13451	3.91032	2.985	4.87752	5.26281	3.71294	4.62109	4.62327	4.76828	3.54039	3.36374	4.08416	4.12839
ENSBTAG00000014512	ENSBTAT00000019294	WDR19	5.82727	3.88681	3.22606	4.25358	3.6569	4.73758	5.27678	2.69365	6.52275	2.8841	3.17138	3.61522	3.91632	4.12834
ENSBTAG00000010645	ENSBTAT00000014072	BOLA-DRA	2.33997	1.59259	3.94507	1.31854	4.40518	5.65899	4.77145	2.67682	1.9594	4.83626	10.5231	6.49077	3.10432	4.12481
ENSBTAG00000010875	ENSBTAT00000014447	MSX1	8.20689	11.6864	6.06734	9.90978	1.48352	1.59895	1.45297	1.14062	2.20816	2.3844	1.07484	4.0225	2.37805	4.12418
ENSBTAG00000017605	ENSBTAT00000023406	AK2	2.85053	3.73831	5.80134	4.57834	4.29021	3.61584	4.5147	3.48047	2.767	5.06709	3.10701	5.15304	4.62026	4.12186
ENSBTAG00000014093	ENSBTAT00000018741	IDH2	7.36217	9.57111	4.90416	5.82803	2.54069	2.64716	2.85458	2.14341	2.39978	2.79126	2.25073	4.14167	4.13789	4.12097
ENSBTAG00000046359	ENSBTAT00000066052	PHRF1	3.18874	3.77916	4.66407	3.14159	4.0646	4.97469	3.9481	4.54078	3.88397	4.63232	4.54861	4.10177	4.09503	4.12026
ENSBTAG00000026962	ENSBTAT00000038585	XPOT	2.63368	3.62937	3.99119	4.04154	4.21065	3.94073	5.16357	5.12683	3.88536	4.6724	3.61598	4.06951	4.54842	4.11763
ENSBTAG00000012544	ENSBTAT00000016650	IFNGR1	2.56167	2.79222	4.0133	3.15621	4.88436	4.64679	3.97377	4.1452	5.15911	3.35642	6.52988	3.72073	4.55264	4.11479
ENSBTAG00000002676	ENSBTAT00000075271	SAE1	3.89672	3.94646	3.57608	3.90444	3.73521	3.93773	3.48362	4.04535	5.76812	4.64805	4.39741	4.09193	4.03828	4.11303
ENSBTAG00000040215	ENSBTAT00000007063	EIF4G3	4.00595	3.5775	3.45478	3.37008	4.47541	3.77491	5.04687	4.80179	4.33689	4.08949	5.1489	3.57203	3.73581	4.10695
ENSBTAG00000019220	ENSBTAT00000025598	SMARCA4	2.2623	5.31404	3.42887	4.47354	3.77063	3.62634	4.39974	4.88535	4.23725	4.40961	4.27691	4.12691	4.15419	4.10505
ENSBTAG00000000941	ENSBTAT00000077157	PLEKHB2	3.90885	5.10265	3.93369	3.10138	4.3449	4.11556	3.39259	4.25318	4.35431	3.88301	4.99322	3.92683	4.03888	4.10377
ENSBTAG00000004041	ENSBTAT00000005283	ANKRD10	4.62088	2.03419	3.94443	3.85875	4.56304	4.57476	3.19477	4.07303	7.23279	3.26865	5.08378	3.19099	3.67967	4.10152
ENSBTAG00000010593	ENSBTAT00000014015	SRP72	2.39014	3.63975	3.70434	3.28173	4.49903	3.6451	5.37189	4.6645	4.55638	4.23103	4.50295	3.77922	5.04649	4.10097
ENSBTAG00000014302	ENSBTAT00000019001	TOMM70	3.28583	3.48347	4.10049	4.04458	4.27218	3.91072	4.28537	3.96559	4.75009	4.31728	4.36598	3.81038	4.70116	4.09947
ENSBTAG00000004715	ENSBTAT00000006186	AKIRIN1	3.07141	3.47504	3.84713	3.24456	4.67678	4.10956	3.70302	5.38024	4.80235	4.19349	4.82555	3.86724	4.04492	4.09548
ENSBTAG00000038428	ENSBTAT00000055496	RELB	2.6887	2.20149	6.37882	2.41225	6.90485	4.71582	2.67894	4.23365	4.76263	3.73538	4.19532	3.38998	4.91729	4.09347
ENSBTAG00000016991	ENSBTAT00000035350	EFNB2	3.24618	2.03872	3.25575	1.93151	5.04657	7.60759	5.38473	4.50171	4.82813	2.85569	6.81431	2.79847	2.88336	4.09175
ENSBTAG00000006747	ENSBTAT00000008880	LTBP3	4.06501	4.57027	5.19227	6.22286	3.33185	3.03884	3.15159	2.49287	5.30405	3.02767	3.55311	5.75111	3.4738	4.09041
ENSBTAG00000008369	ENSBTAT00000011015	RBM8A	3.3012	3.61057	4.30331	3.21897	4.38467	4.68056	4.14241	4.75404	3.53975	4.55927	4.66538	3.92245	4.08054	4.08947
ENSBTAG00000040602	ENSBTAT00000056243		5.43323	4.96842	4.85109	5.75552	3.89493	4.16733	3.49295	2.76256	3.90627	2.94853	3.21479	4.27999	3.4738	4.08842
ENSBTAG00000020125	ENSBTAT00000070015	RBFOX2	3.75027	3.66893	3.74288	3.01485	5.06521	4.99495	4.08348	4.22117	6.75479	3.38432	4.51568	2.71046	3.17375	4.08313
ENSBTAG00000000025	ENSBTAT00000000027	RAB6A	3.98734	4.5184	4.39555	3.45173	4.84396	4.13657	4.3268	4.6759	3.75924	4.13769	3.81658	3.30908	3.70502	4.08183
ENSBTAG00000037377	ENSBTAT00000024782	ABHD14B	4.84824	8.6568	4.97872	6.76758	3.56616	3.47028	2.75538	2.09512	2.92656	3.20879	2.50073	4.17885	3.08259	4.07968
ENSBTAG00000010230	ENSBTAT00000087345	CAPN1	7.5596	10.597	3.06368	4.88055	1.89184	2.58113	2.67311	2.10543	4.77587	2.88157	3.04788	3.68465	3.29268	4.07961
ENSBTAG00000009087	ENSBTAT00000011979	GNG10	3.89186	7.93767	2.86845	6.232	3.8968	2.99757	3.00338	3.23411	5.30684	3.04695	3.29263	3.25386	4.02258	4.07575
ENSBTAG00000048809	ENSBTAT00000076120	VPS37B	8.92215	3.56777	5.35275	2.90579	3.394	4.75184	3.39434	3.11256	3.11261	3.64204	3.15716	5.0355	2.61229	4.07391
ENSBTAG00000018970	ENSBTAT00000084206	XPO5	1.36498	2.44271	3.12181	2.23555	5.03476	3.64135	5.91865	4.31559	5.08804	4.81394	5.37495	4.88352	4.66252	4.06911
ENSBTAG00000006608	ENSBTAT00000023658	GGT5	4.34173	5.66291	5.68383	9.91709	4.87193	2.52711	2.82307	1.47923	2.31547	4.66276	1.25747	2.00524	5.34533	4.0687
ENSBTAG00000000878	ENSBTAT00000001169	RB1CC1	2.89422	3.48088	3.5129	2.89604	4.80605	3.89721	4.34256	5.70311	4.81002	4.24524	5.04112	3.41951	3.84267	4.06858
ENSBTAG00000009228	ENSBTAT00000012161	SRP68	3.28421	4.13905	4.03794	3.75638	3.88437	3.74565	3.81214	4.17233	4.85601	4.64754	4.354	3.89567	4.23207	4.06287
ENSBTAG00000007840	ENSBTAT00000010315	HMGCR	3.49135	6.28283	3.51733	1.68595	3.86261	4.11406	4.96868	4.18427	3.42478	3.72219	4.15939	5.36023	3.98092	4.05805
ENSBTAG00000037996	ENSBTAT00000053008	ARMCX3	4.1346	3.84012	3.65506	2.32207	3.89804	4.28663	4.71951	4.49086	6.66002	3.80996	3.62122	2.87173	4.34557	4.05042
ENSBTAG00000020963	ENSBTAT00000073228	RASSF1	3.01801	2.79806	5.07855	2.6316	5.52699	4.43445	3.61841	4.80559	4.06862	5.01332	3.87646	3.66059	4.11857	4.04994
ENSBTAG00000014719	ENSBTAT00000019585	TMOD1	2.56652	2.26568	3.25954	2.10272	4.21003	5.21629	3.69193	3.75016	5.24552	3.45687	7.63915	3.81749	5.41113	4.0487
ENSBTAG00000046775	ENSBTAT00000065627	MAN1B1	2.31003	3.67282	5.14994	3.66742	4.29518	4.46221	4.79012	4.48109	3.79199	4.76473	3.00147	3.94542	4.28037	4.04714
ENSBTAG00000003460	ENSBTAT00000083795	TCEA1	3.30687	3.57166	4.22054	3.45417	4.03353	3.79592	3.88158	4.71985	5.68241	4.34214	4.09352	3.3632	4.14151	4.04668
ENSBTAG00000032097	ENSBTAT00000080771	FBXO21	3.6289	3.42446	4.45368	2.592	3.98878	5.6935	4.68334	4.78768	3.35649	3.83533	5.14741	3.55946	3.44301	4.04569
ENSBTAG00000018499	ENSBTAT00000046510	ANXA8L1	0.771899	6.53442	2.30613	1.77309	2.49532	8.21386	5.09063	3.26016	2.6346	3.81808	4.74546	6.63455	4.28218	4.04311
ENSBTAG00000020421	ENSBTAT00000027214	SUPT16H	3.11915	4.02168	3.3739	2.92346	4.38902	3.68937	4.929	5.29233	3.83171	4.56739	4.81657	3.32712	4.27493	4.04274
ENSBTAG00000003151	ENSBTAT00000004094	DNAJB11	2.24935	1.9849	2.50136	4.67217	4.11681	3.3037	4.54271	4.95047	4.88527	7.06238	2.40342	4.69109	5.12014	4.03721
ENSBTAG00000002539	ENSBTAT00000042716	TRIOBP	4.82397	3.12747	4.75063	3.42918	3.70165	4.4247	3.98544	5.14094	4.78145	3.95962	3.89368	3.51955	2.89362	4.03322
ENSBTAG00000005869	ENSBTAT00000007718	SENP6	3.52857	3.58657	3.73909	3.04837	4.90425	4.45396	4.34664	4.21031	4.74034	3.61413	4.7013	3.3621	4.16385	4.03073
ENSBTAG00000012497	ENSBTAT00000016581	KHDRBS1	4.87251	4.00028	3.93369	3.71434	3.91855	4.29114	3.58748	4.11969	5.42459	3.43251	3.85176	3.43263	3.75996	4.02609
ENSBTAG00000000820	ENSBTAT00000001086	GNG11	6.9835	3.49968	3.91158	5.83168	3.03789	3.49429	3.47778	3.42024	6.46352	2.28598	4.08754	2.38299	3.35185	4.01758
ENSBTAG00000000700	ENSBTAT00000081787	PARVA	6.32488	5.90089	3.51164	4.78185	2.619	2.9683	3.40601	3.28403	5.19813	3.40715	4.02017	2.86408	3.90606	4.01478
ENSBTAG00000038241	ENSBTAT00000056211	REPIN1	2.43868	4.74924	4.57941	3.39019	3.42384	3.51079	3.16385	3.169	4.86576	3.96672	5.09426	4.61292	5.17085	4.01042
ENSBTAG00000043546	ENSBTAT00000060562	ND6	5.14761	3.64234	2.44703	2.5597	2.98257	3.37348	3.52913	4.1338	1.76569	4.64957	4.82855	9.38437	3.66759	4.00857
ENSBTAG00000004801	ENSBTAT00000046463	PDXDC1	2.99617	6.29126	3.55713	3.59796	3.88561	3.49879	3.93701	4.06489	4.33271	4.09558	3.85999	3.64146	4.32323	4.00629
ENSBTAG00000016445	ENSBTAT00000021868	YME1L1	4.26082	4.02882	3.92358	3.5352	4.26224	3.56932	4.36123	4.24993	4.08674	4.03419	3.90041	3.3211	4.5448	4.00603
ENSBTAG00000021857	ENSBTAT00000083820	ARHGAP21	4.46067	2.66253	3.0542	3.03313	4.32936	5.83231	4.16284	3.86845	6.10398	3.0226	4.98648	3.43864	3.10795	4.00486
ENSBTAG00000021395	ENSBTAT00000069799	PSME1	4.082	3.04252	4.56804	3.75334	3.96951	3.63235	3.50813	3.10985	3.97525	3.89925	4.87795	5.2263	4.37093	4.00118
ENSBTAG00000020480	ENSBTAT00000027289	SPTLC2	5.20506	2.68977	5.19227	1.62929	3.48785	3.8612	4.03971	4.32155	3.29378	3.88555	5.39666	4.28108	4.67158	3.99656
ENSBTAG00000008523	ENSBTAT00000011237	TFE3	3.81823	3.32525	4.33995	3.45417	4.56677	3.88146	3.7322	4.05132	4.2909	3.83583	4.08005	3.90605	4.6589	3.99547
ENSBTAG00000019903	ENSBTAT00000034789	RAMP2	7.37512	2.90311	3.74794	6.83034	3.12614	2.95855	3.80747	3.36543	6.41545	2.93078	3.00147	2.63994	2.77288	3.99035
ENSBTAG00000005250	ENSBTAT00000047242	BGN	11.4863	1.64187	3.38464	3.4499	1.99128	6.50536	1.78674	1.18783	10.6102	1.45194	4.01269	1.65481	2.68776	3.98856
ENSBTAG00000018453	ENSBTAT00000024559	ANKRD37	4.84905	3.03409	4.42841	5.21933	4.43253	4.98219	4.92666	1.66969	2.48061	3.92157	3.49997	4.26687	4.13065	3.98782
ENSBTAG00000019588	ENSBTAT00000026100	BLA-DQB	4.59499	1.4	6.44832	3.20435	7.28645	4.2026	2.61592	4.71334	1.05147	6.22936	3.69532	5.00926	1.38916	3.98773
ENSBTAG00000018447	ENSBTAT00000024551	RABGGTB	2.80036	3.64688	5.08423	3.09163	5.36478	4.47497	4.06597	3.39962	3.39272	3.20524	4.47077	4.26304	4.49831	3.98142
ENSBTAG00000009554	ENSBTAT00000008891	EHBP1L1	2.6353	2.8039	4.60279	2.14415	5.15595	5.95312	4.35306	4.16745	3.61013	3.73741	3.94158	4.08755	4.55687	3.98071
ENSBTAG00000002835	ENSBTAT00000003668	SMAD1	2.71945	5.27903	3.51859	3.58151	4.75384	3.72164	4.99552	6.24086	1.88206	4.36852	3.81359	3.62889	3.15866	3.97401
ENSBTAG00000031569	ENSBTAT00000044756	GOLM1	4.48656	3.25457	4.37533	3.39933	3.55932	3.73289	5.05095	3.63729	3.62615	4.19856	4.0299	3.88036	4.38602	3.97056
ENSBTAG00000018824	ENSBTAT00000069642	MIA3	2.19918	3.60992	3.54449	3.65158	4.76627	3.70288	4.60689	5.50504	4.07907	4.56434	4.56059	3.16256	3.65069	3.9695
ENSBTAG00000052720	ENSBTAT00000072221		3.61433	6.146	3.45604	3.75334	3.01365	3.84094	2.49922	4.36551	3.2889	2.80851	6.0965	5.79758	2.90027	3.96775
ENSBTAG00000038107	ENSBTAT00000068162	MAPKAPK2	5.4745	4.22205	4.19211	3.23177	3.99002	4.10581	3.04248	3.25473	5.98343	3.18697	3.99547	3.25441	3.61869	3.96557
ENSBTAG00000018986	ENSBTAT00000070050	ACSL4	3.9485	8.75147	3.12497	2.30928	4.96515	4.27238	3.74678	4.31776	4.23864	2.9323	3.88769	2.2097	2.81695	3.9632
ENSBTAG00000014029	ENSBTAT00000018639	HERC4	2.70893	3.48801	3.58619	3.31646	4.31444	4.04353	5.05912	3.13969	5.89284	3.37569	4.72675	3.12211	4.74161	3.96272
ENSBTAG00000021157	ENSBTAT00000066016	PPP6R1	3.32143	3.80964	3.91095	3.40603	3.81352	4.2176	4.18734	4.22985	3.24082	4.7277	4.39367	4.07717	4.1391	3.9596
ENSBTAG00000008810	ENSBTAT00000080129	GPBP1L1	2.90555	4.0152	3.92737	3.35119	5.28336	4.15007	3.76954	3.91295	3.10913	4.39236	4.45056	4.0307	4.17109	3.95916
ENSBTAG00000018048	ENSBTAT00000083165	MED15	3.2211	3.35832	4.35132	2.95027	4.28958	4.50873	3.72111	3.59551	4.30414	4.44309	4.96178	3.67371	4.06484	3.95719
ENSBTAG00000003545	ENSBTAT00000004611	TAF1D	2.96785	3.46013	4.31468	3.41883	5.57609	5.14726	3.78238	3.6069	3.97734	2.34584	4.71852	4.01266	4.08899	3.95519
ENSBTAG00000008219	ENSBTAT00000010804	RBM7	2.17087	1.9648	2.59108	1.85534	3.27405	5.41663	3.09849	5.19954	5.357	4.3746	8.31429	4.48171	3.30536	3.95414
ENSBTAG00000018020	ENSBTAT00000023990	GNAT1	0.659432	3.678	3.96655	1.61162	6.16775	5.20879	5.29311	8.78528	1.48349	6.16036	2.12348	3.20138	3.05965	3.95376
ENSBTAG00000006672	ENSBTAT00000008774	SYNCRIP	3.76078	3.10607	3.34358	2.31171	4.42756	4.21685	4.17334	4.8045	4.95077	4.45933	5.08678	3.13468	3.60058	3.95204
ENSBTAG00000021744	ENSBTAT00000028983	PSMC3	3.73813	4.25837	4.13398	4.12379	3.98132	3.56107	3.62775	4.05295	3.06592	4.36446	3.60326	4.34777	4.47235	3.94855
ENSBTAG00000021461	ENSBTAT00000028608	PSMD3	2.72349	3.82131	4.20664	3.69667	3.76628	3.67812	3.8419	4.47404	3.64915	4.77995	4.14816	4.47133	4.07027	3.94825
ENSBTAG00000021119	ENSBTAT00000028139	TDGF1	12.4078	19.244	0.0625499	13.5522	0.226226	0.0840369	0.184976	0.159535	3.24012	0.672704	0.0134729	0.0765357	1.36682	3.94547
ENSBTAG00000016152	ENSBTAT00000021501	DAB2	3.39668	1.1484	2.28275	2.17888	4.07206	3.95199	5.14432	4.5652	5.05181	3.85054	7.01565	4.03616	4.52608	3.94004
ENSBTAG00000005280	ENSBTAT00000006947	ADA	10.614	1.33645	5.82156	3.95684	3.88375	6.46484	2.01781	2.2221	3.17184	3.34323	3.31958	2.23812	2.82118	3.93933
ENSBTAG00000015571	ENSBTAT00000081594	GCLC	11.9661	4.04568	3.35495	2.47379	4.94713	2.24574	2.4006	2.71806	2.78302	2.89121	2.39968	3.54634	5.38276	3.935
ENSBTAG00000011531	ENSBTAT00000071890	SS18	3.48973	3.72534	3.94191	3.25614	4.6513	3.84544	3.76021	3.98946	3.59689	4.11384	4.35999	3.9066	4.44639	3.92948
ENSBTAG00000002580	ENSBTAT00000003343	MYH14	3.50996	9.71118	4.06006	2.47745	2.90675	4.30539	3.70069	2.71318	1.92874	3.74147	2.20881	6.3705	3.41705	3.92702
ENSBTAG00000015580	ENSBTAT00000037963	TLE3	3.73085	2.29292	5.32748	2.14964	4.42072	5.54044	4.20427	4.38504	3.43035	4.2219	4.76343	3.45231	3.09647	3.92429
ENSBTAG00000000267	ENSBTAT00000000333	SMG6	2.11342	3.0302	4.06258	2.94539	3.75758	3.90622	4.46685	5.57504	4.8567	3.93628	5.23872	3.36156	3.76419	3.92421
ENSBTAG00000005934	ENSBTAT00000080053	TTYH3	4.80617	3.31876	3.20205	3.35668	3.09693	4.20935	2.69995	3.46365	7.56029	2.66849	5.90938	3.59444	3.08742	3.92104
ENSBTAG00000002687	ENSBTAT00000003479	TSHZ3	2.39095	1.50894	3.56471	1.42517	4.87876	7.64511	3.07048	3.55047	8.2104	2.02318	6.8929	2.49616	3.29329	3.91927
ENSBTAG00000015146	ENSBTAT00000020149	TOX4	3.2389	4.25902	3.34421	2.80647	4.35671	4.23111	3.50112	4.79582	5.40439	4.31322	3.9588	3.074	3.65129	3.91808
ENSBTAG00000054774	ENSBTAT00000069069		0.2662	2.92775	0.248304	2.49207	1.88873	4.60928	6.74725	4.39807	10.128	2.47216	3.97676	4.47187	6.2654	3.91476
ENSBTAG00000003397	ENSBTAT00000004404	CTBP2	4.46148	3.60732	4.50675	4.46744	3.46299	3.74265	3.59565	3.54124	4.4658	4.03927	3.41838	3.87161	3.59877	3.9061
ENSBTAG00000007728	ENSBTAT00000084972	PES1	1.78168	2.98741	3.17614	2.97647	3.81352	3.26243	3.96911	5.47574	4.26791	5.61753	4.78588	4.60964	3.98998	3.90103
ENSBTAG00000005384	ENSBTAT00000007088	COPZ1	4.19124	4.39778	4.48337	4.4059	3.49655	2.7297	3.98544	3.48969	3.58434	3.85562	3.08605	4.19962	4.78387	3.89917
ENSBTAG00000019414	ENSBTAT00000025863	CLK4	3.41044	3.6365	4.33111	4.67034	4.60717	4.04128	3.79638	3.11636	4.53408	3.63849	3.94682	2.65524	4.26226	3.89588
ENSBTAG00000012777	ENSBTAT00000016981	SRF	3.38293	5.25568	3.55018	3.01059	3.49158	3.03583	4.4581	4.49411	3.245	6.39982	3.02243	3.41623	3.86622	3.89451
ENSBTAG00000014041	ENSBTAT00000018663	G3BP2	3.74541	3.56907	3.00555	2.26845	4.48784	4.36167	4.37349	5.17404	4.81071	3.82213	4.45879	2.85533	3.68752	3.89385
ENSBTAG00000018967	ENSBTAT00000025243	YIPF3	3.59249	3.94322	4.70388	4.46257	3.21688	3.87095	3.71411	3.43706	3.67493	4.11181	3.56733	4.17994	4.14332	3.89373
ENSBTAG00000001509	ENSBTAT00000001974	ELK3	2.76961	2.27995	1.7078	2.13014	2.81352	4.51774	4.24569	6.55559	5.1619	4.15291	7.3405	2.77387	4.12702	3.89048
ENSBTAG00000052268	ENSBTAT00000072535	SELENOF	3.73085	4.31349	4.07332	4.71665	3.27343	3.13038	3.56939	3.58628	4.30065	3.88048	3.7829	4.21876	3.90667	3.88333
ENSBTAG00000035081	ENSBTAT00000076368	SERINC2	7.4892	3.90237	4.93891	3.47001	3.47853	3.30595	3.10316	1.71799	0.671019	6.16797	1.86001	5.59585	4.68667	3.87597
ENSBTAG00000032477	ENSBTAT00000061351	HECTD1	2.80764	4.28949	3.05799	3.21288	4.21749	3.46277	4.28946	5.01504	4.82395	3.85105	4.42511	3.14616	3.74728	3.87279
ENSBTAG00000005353	ENSBTAT00000007041	DES	4.98094	0.973971	3.87241	4.0781	2.81663	3.41175	9.21029	2.59814	4.53687	2.02166	2.45207	5.12625	4.26467	3.8726
ENSBTAG00000005273	ENSBTAT00000006938	IL1R1	2.78256	2.44011	7.08899	2.62977	5.8974	6.96756	1.93145	2.61225	6.44541	1.35708	5.27315	2.48085	2.42755	3.87186
ENSBTAG00000007867	ENSBTAT00000061553	STAT1	5.47935	3.55545	3.54828	2.4482	4.57982	4.36242	4.12666	4.60915	3.37391	3.61109	5.0778	2.98927	2.5489	3.87002
ENSBTAG00000005412	ENSBTAT00000018334	NEDD4L	4.15968	2.29421	4.62932	2.43236	3.6743	3.93398	3.26305	3.6221	5.70959	3.82264	5.11971	4.17229	3.40075	3.86415
ENSBTAG00000021520	ENSBTAT00000028682	DDX46	1.7744	3.27402	2.86024	2.22641	3.96578	3.55506	4.63782	4.77737	5.22252	4.35431	6.13991	3.27299	4.16204	3.8633
ENSBTAG00000000579	ENSBTAT00000020129	NIPBL	2.80602	3.06717	3.71761	2.77783	4.64011	4.55225	3.98603	4.4545	5.1612	3.61211	4.99846	2.97013	3.44784	3.86087
ENSBTAG00000021699	ENSBTAT00000028921	RORB	5.71157	2.37462	5.38814	4.96281	4.74141	5.93511	2.92169	1.86178	7.77769	0.621465	3.26644	1.28088	3.34641	3.86077
ENSBTAG00000053726	ENSBTAT00000077554	EIF4EBP2	2.08834	3.43289	3.05547	2.73945	4.36851	3.36148	4.54154	4.19132	6.82238	3.30873	5.88468	2.82963	3.51304	3.85673
ENSBTAG00000008649	ENSBTAT00000078485	ETV3	5.18079	3.8265	3.20458	1.81086	5.13606	4.64529	3.99128	5.31512	4.47555	3.35946	3.79038	2.81761	2.56822	3.85552
ENSBTAG00000047747	ENSBTAT00000085973	NDFIP1	3.97358	5.62076	3.76373	4.14573	3.7408	3.56332	3.44102	2.71915	4.59958	3.14334	3.4341	3.30634	4.63656	3.85292
ENSBTAG00000030424	ENSBTAT00000019328	CLEC1A	2.88046	1.62501	4.83719	3.48219	4.52948	5.07523	5.8673	5.24892	2.30084	3.49897	4.28963	2.16869	4.27192	3.85199
ENSBTAG00000009584	ENSBTAT00000012612	PPP6R3	2.50989	3.3875	3.28482	2.55178	4.81226	4.12381	4.20718	5.23427	3.77945	4.36801	4.52391	3.60374	3.6845	3.85162
ENSBTAG00000014158	ENSBTAT00000018816	CCNT2	3.34247	3.5749	3.65127	3.07579	5.02606	4.24837	3.76838	4.17884	5.29499	3.06471	4.15116	3.05268	3.62714	3.85052
ENSBTAG00000019133	ENSBTAT00000084549	ZNF326	3.71628	3.85698	3.60578	3.52485	5.0329	4.56876	3.65926	3.7469	4.26442	2.90896	3.93933	3.08111	4.14876	3.85033
ENSBTAG00000018910	ENSBTAT00000025167	WDR6	3.30444	5.50015	3.81428	3.82097	3.25417	3.93248	3.93876	3.74473	3.61779	4.19704	3.1377	4.08045	3.67665	3.84766
ENSBTAG00000009780	ENSBTAT00000066354	GTF2I	3.79396	3.77592	3.40233	3.76308	3.58605	3.45152	3.9907	3.98512	3.60803	3.91142	4.88019	3.6595	4.21034	3.84755
ENSBTAG00000039509	ENSBTAT00000026124	GPRC5A	5.40896	1.79167	4.28498	4.08845	2.71968	4.24086	4.39041	3.5407	5.53678	4.14783	2.70956	4.409	2.74752	3.84742
ENSBTAG00000016341	ENSBTAT00000032193	RGS5	14.8805	2.24623	3.05547	1.41481	3.76752	3.73439	4.13833	3.53853	3.95992	2.43563	3.69907	0.86048	2.27723	3.84678
ENSBTAG00000000184	ENSBTAT00000000210	EIF2AK3	3.47355	3.23641	4.02783	3.02643	3.89742	2.40256	4.49194	5.26791	7.35055	3.45484	2.70656	2.56559	4.01352	3.83962
ENSBTAG00000032089	ENSBTAT00000045518	CDC42EP2	5.59344	1.60426	4.60026	1.9114	2.93969	4.29714	2.23663	5.30047	8.7776	2.54775	5.05534	2.68476	2.23617	3.82961
ENSBTAG00000024869	ENSBTAT00000072908	CX3CL1	3.8506	1.78324	6.25057	1.32646	5.54812	3.68712	2.28915	3.06752	6.96034	3.54159	4.70205	2.74052	4.00205	3.82687
ENSBTAG00000020309	ENSBTAT00000027067	G3BP1	4.42264	3.05355	3.21026	2.68644	4.11743	3.69537	3.59157	5.68628	4.67971	4.1387	4.02616	3.32274	3.08138	3.82402
ENSBTAG00000007244	ENSBTAT00000009531	NID1	7.69391	2.27282	2.84949	3.29818	2.08886	4.63629	3.25896	2.33605	8.11773	2.73647	5.81731	1.58374	2.9866	3.82126
ENSBTAG00000009985	ENSBTAT00000013167	SIN3A	3.19116	3.02437	3.6538	2.43662	4.92724	4.79836	3.76721	4.77411	4.23307	3.80996	4.54936	3.13906	3.33494	3.8184
ENSBTAG00000018272	ENSBTAT00000024320	RERE	2.31327	2.79676	2.56455	1.53241	3.95584	5.62297	4.92433	4.63194	5.90539	3.13776	5.15265	3.41021	3.68691	3.81808
ENSBTAG00000030247	ENSBTAT00000016087	NSMF	5.83213	3.96138	3.56913	4.84217	2.94155	3.31046	2.78514	2.6752	6.52693	3.40918	3.2844	3.20302	3.26672	3.81595
ENSBTAG00000012564	ENSBTAT00000034753	KANSL1	4.33607	3.26494	3.80733	3.24578	4.79424	4.98669	3.37625	3.53745	5.22322	3.15501	4.23274	2.56777	3.03912	3.81282
ENSBTAG00000008635	ENSBTAT00000011388	SULT1A1	6.98674	8.81632	4.72031	4.3011	2.7694	2.66067	2.85166	1.96272	3.57389	3.17378	2.14893	2.61916	2.97211	3.81206
ENSBTAG00000005830	ENSBTAT00000068385	STRN4	4.07634	3.21761	3.87872	3.12575	3.75012	4.30464	3.41651	3.99597	3.81568	4.3675	4.21703	3.67699	3.70683	3.81152
ENSBTAG00000003840	ENSBTAT00000005009	GUCY1B1	3.74784	6.24976	3.28355	5.8719	4.903	2.77322	3.02147	3.49024	3.11331	3.14131	2.66165	3.89239	3.39049	3.81078
ENSBTAG00000015032	ENSBTAT00000020009	CD14	1.87311	1.673	5.23776	2.80282	6.87875	4.85238	4.03971	4.46264	1.98031	4.13667	4.90789	2.91929	3.77385	3.81063
ENSBTAG00000049452	ENSBTAT00000068472	UBL5	3.55122	3.40371	4.66155	4.54056	3.64012	3.73739	3.68493	3.8538	3.08892	4.20059	3.33455	4.31279	3.48104	3.80701
ENSBTAG00000012293	ENSBTAT00000076201	SPAG9	3.62323	3.20918	3.15972	2.16426	4.06398	4.51098	4.10507	4.23473	7.07741	3.62834	3.79937	2.47374	3.41162	3.80474
ENSBTAG00000014401	ENSBTAT00000019149	SORBS3	4.69127	2.33442	4.74368	4.47476	4.07392	4.50198	3.44802	3.16411	4.45256	2.83337	3.58979	3.46433	3.64586	3.80139
ENSBTAG00000000640	ENSBTAT00000000842	SELENOS	1.38521	2.54062	3.61842	3.01181	4.8191	2.33653	3.92884	5.52132	5.86428	5.64899	2.50971	3.964	4.26769	3.80127
ENSBTAG00000015277	ENSBTAT00000020320	PCF11	2.19433	2.45633	4.34058	2.60601	4.67118	3.85519	4.4756	5.90985	3.68538	3.92055	4.60325	3.17678	3.43637	3.79472
ENSBTAG00000010737	ENSBTAT00000014227	CDK11B	3.20087	4.37314	3.11107	3.32682	3.91793	3.72014	3.50696	4.28248	4.20171	4.48114	4.1055	3.48237	3.60179	3.79322
ENSBTAG00000027453	ENSBTAT00000039422	RNF4	3.23243	3.30709	3.67718	3.80635	3.83838	3.49879	3.56706	3.78597	4.32435	4.26807	4.12945	3.89403	3.90123	3.78695
ENSBTAG00000006039	ENSBTAT00000007933	ARHGDIB	9.38173	2.29032	6.06165	5.82376	3.17275	4.40294	2.1672	2.68768	4.36685	1.7056	2.94907	1.92706	2.28447	3.78624
ENSBTAG00000019857	ENSBTAT00000026452	OTUD4	2.38447	3.01983	3.83702	2.65293	5.60157	4.95743	3.27705	4.63791	4.08465	3.66842	4.58454	2.81323	3.68389	3.78484
ENSBTAG00000012299	ENSBTAT00000016319	REPS1	5.67111	9.75981	3.03462	6.91442	2.08637	2.31327	2.53248	2.02458	3.2018	2.69335	2.67587	2.74873	3.53719	3.78412
ENSBTAG00000014991	ENSBTAT00000069687	PARD3	2.17896	2.96471	2.93984	2.34705	4.13359	3.68112	3.7888	4.57497	5.35422	3.74502	6.28213	3.29158	3.88916	3.7824
ENSBTAG00000015178	ENSBTAT00000083505	ECI2	1.35446	6.57139	2.38574	3.17937	11.8215	1.46389	1.9653	2.35938	0.813167	2.39708	0.858525	6.00532	7.98962	3.7819
ENSBTAG00000032518	ENSBTAT00000046117	SPRED1	1.47664	2.4654	2.27707	1.85656	6.16092	5.62597	4.09281	3.81853	3.9857	3.27981	6.2956	3.72182	4.10106	3.78138
ENSBTAG00000002415	ENSBTAT00000003131	TSPAN3	4.87575	2.96406	5.01663	4.30415	2.84771	3.13413	3.17435	2.99101	4.57728	3.08297	4.56732	3.5529	4.04311	3.77934
ENSBTAG00000002683	ENSBTAT00000071148	PFKP	1.58345	1.96286	3.1256	2.71447	3.5817	3.51905	5.00719	5.4497	4.22052	5.90163	5.00968	3.52556	3.48467	3.77585
ENSBTAG00000003557	ENSBTAT00000073083	CCDC117	3.81904	5.34387	4.26413	4.63927	3.27716	2.48509	3.19302	2.7669	8.15257	2.98303	3.24174	2.23594	2.66783	3.77458
ENSBTAG00000035998	ENSBTAT00000050490	CKB	6.83544	9.51859	2.5835	4.34132	2.40769	2.42131	2.71745	2.71535	1.51136	4.18842	2.06959	4.22094	3.48527	3.77048
ENSBTAG00000014922	ENSBTAT00000034285	SHB	3.8684	1.59129	4.63691	3.00632	4.93408	4.71057	2.67778	4.02907	6.4461	2.67661	4.20505	2.7859	3.44482	3.77022
ENSBTAG00000020164	ENSBTAT00000026857	BAZ1A	2.97189	2.77277	3.28798	2.13501	5.33805	4.18834	4.03388	4.73016	5.29847	3.93476	4.62421	2.68968	2.99746	3.76944
ENSBTAG00000018421	ENSBTAT00000083468	WWP2	2.91202	6.74971	4.37344	6.42149	3.49904	2.83625	3.45211	2.81303	2.47643	3.34779	2.19085	4.34941	3.55832	3.76768
ENSBTAG00000006165	ENSBTAT00000072033	PRDX4	2.10047	2.75332	4.94523	3.60588	4.26535	3.33297	4.55379	4.23582	2.33568	4.75205	3.50521	4.38331	4.18921	3.76602
ENSBTAG00000005009	ENSBTAT00000006594	PRELID1	4.86442	3.29023	5.17395	3.97939	2.64323	3.17465	2.861	3.00892	3.78433	4.4436	3.43335	5.01637	3.28242	3.76584
ENSBTAG00000046924	ENSBTAT00000065486	SEMA3G	1.90143	1.55109	6.96262	2.45734	8.67053	7.6301	2.23722	3.6259	2.00818	3.08044	2.69608	2.38299	3.64646	3.75772
ENSBTAG00000000252	ENSBTAT00000000316	POLE3	2.99212	4.66494	3.04915	3.63513	3.23739	3.17014	3.78821	4.74318	4.10903	4.27974	2.95656	4.28327	3.89399	3.75407
ENSBTAG00000018921	ENSBTAT00000025198	USP19	2.93386	5.25179	3.58556	4.87081	3.39525	3.86645	3.67501	3.86411	3.45962	3.9307	2.91389	3.62287	3.40679	3.75206
ENSBTAG00000009805	ENSBTAT00000012929	CFDP2	2.87075	3.31033	3.13634	2.56579	4.1628	3.8612	4.09573	4.40132	4.54105	3.98448	4.53813	3.33313	3.96462	3.75121
ENSBTAG00000054934	ENSBTAT00000085421	VAMP2	3.47193	3.53275	3.92042	3.10991	4.95769	3.92197	3.36166	3.94008	3.12515	3.60652	3.82556	3.73877	4.21879	3.74856
ENSBTAG00000008151	ENSBTAT00000081015	MAP3K3	4.64353	3.06522	4.00256	4.21702	3.96765	4.7721	3.32082	3.87442	4.06305	3.49897	3.45581	2.91546	2.91355	3.74693
ENSBTAG00000020262	ENSBTAT00000027001	PSME4	2.29466	3.10348	3.13065	3.55714	4.12986	3.44777	4.02571	3.98295	7.83274	2.30779	4.61672	2.60167	3.59696	3.74062
ENSBTAG00000018848	ENSBTAT00000025095	FBXL3	3.86516	3.10542	3.77574	2.38788	4.2032	4.94467	3.59099	3.14675	6.03011	2.38592	4.68858	3.0915	3.3935	3.73919
ENSBTAG00000018656	ENSBTAT00000076273	HP1BP3	4.55696	3.51978	3.79153	3.07152	4.00991	3.72839	3.56064	4.16039	3.82753	3.77343	4.07107	2.82471	3.702	3.7383
ENSBTAG00000021288	ENSBTAT00000028364	PSMB4	3.29716	3.43548	4.04552	4.25175	3.71594	3.50404	3.3319	3.4821	3.46589	4.17168	3.86448	4.29475	3.71287	3.73643
ENSBTAG00000002060	ENSBTAT00000002666	RPL19	3.87487	2.85642	5.35528	4.61612	3.99934	3.94373	3.46903	3.23628	3.11261	3.71357	3.49922	3.69886	3.18522	3.73543
ENSBTAG00000004305	ENSBTAT00000005642	RGS16	1.4726	2.43493	3.49963	3.01181	5.98379	5.88934	2.5424	12.8263	1.1553	1.03848	4.04113	3.03847	1.6071	3.73394
ENSBTAG00000031688	ENSBTAT00000000541	RBM4	4.00433	3.68838	3.79785	4.16401	3.82657	3.85144	3.54605	3.91621	3.84216	3.84547	3.13171	3.5026	3.42429	3.73393
ENSBTAG00000003764	ENSBTAT00000004897	AKIRIN2	4.53187	2.51987	3.91727	3.20008	3.95335	4.84263	3.1125	3.46148	4.93265	2.66849	4.66313	3.54688	3.16228	3.73173
ENSBTAG00000014823	ENSBTAT00000019741	TXNDC11	2.46943	2.70857	4.47642	3.63269	4.10065	3.18965	3.78005	4.38504	4.40239	4.36801	2.76345	3.90605	4.32866	3.73162
ENSBTAG00000010497	ENSBTAT00000013869	TRAF2	3.32548	2.36684	4.79991	2.08871	5.19138	4.74058	2.48871	3.75396	5.37512	3.28691	4.46253	3.3878	3.23835	3.73125
ENSBTAG00000005498	ENSBTAT00000007228	SQLE	4.93967	3.41863	6.33649	1.46721	3.60718	3.42075	4.17626	2.8445	2.44298	3.70799	3.1377	5.07158	3.91995	3.73007
ENSBTAG00000018810	ENSBTAT00000044595	THBS2	2.35373	1.00639	4.72031	1.72922	3.18083	6.81525	2.2979	4.43605	11.4659	1.18408	4.60475	1.67832	2.99988	3.72866
ENSBTAG00000008953	ENSBTAT00000048986	TAP1	3.04552	4.43021	3.20015	2.63282	4.02855	3.69312	3.76662	4.50117	2.65899	3.82974	5.26268	4.29748	3.03369	3.7216
ENSBTAG00000006712	ENSBTAT00000079363	ECPAS	2.91445	5.39445	2.95374	3.9477	4.37721	3.30145	3.95043	4.11373	4.35222	3.5842	3.10401	2.85533	3.52753	3.72127
ENSBTAG00000009104	ENSBTAT00000012000	SERP1	2.01956	3.46402	3.42887	3.5151	4.11743	2.87001	4.12374	5.05845	4.92638	4.29496	2.6624	3.59936	4.29606	3.72126
ENSBTAG00000002210	ENSBTAT00000002861	LAS1L	3.3182	3.58852	3.52807	3.76369	4.08325	3.83869	4.13599	3.6107	3.06592	3.96824	3.93709	3.41459	4.0739	3.71745
ENSBTAG00000011662	ENSBTAT00000015485	SOX18	6.43088	2.49653	3.18941	2.75346	3.27965	4.13957	3.61608	5.99667	2.32174	3.64153	3.77242	3.71307	2.95822	3.7161
ENSBTAG00000002650	ENSBTAT00000003433	ZPR1	2.94276	3.06846	2.97649	2.74432	3.41327	3.75315	3.40834	4.80287	6.26215	3.92766	4.12272	3.5611	3.27518	3.71219
ENSBTAG00000008518	ENSBTAT00000080207	MED25	3.12239	3.91404	4.12892	3.02948	3.22806	4.76985	3.56181	2.94543	3.04084	4.07478	3.81883	4.6162	3.98273	3.71026
ENSBTAG00000011595	ENSBTAT00000015405	IP6K1	2.30518	3.00427	3.97982	3.71129	4.38032	3.65186	3.65751	3.85923	4.44907	3.52637	4.31807	3.56766	3.80464	3.70887
ENSBTAG00000025450	ENSBTAT00000029285	SYNE2	2.33674	4.71358	2.97649	5.15474	3.37412	4.06754	4.2171	4.24342	2.91402	3.04239	3.27542	3.99516	3.89459	3.7081
ENSBTAG00000004283	ENSBTAT00000077783	PPFIBP1	4.39432	2.93618	3.28545	2.95758	3.92911	4.30764	4.44001	3.54938	6.56595	2.39099	4.66163	1.95877	2.80246	3.70611
ENSBTAG00000021845	ENSBTAT00000029119	STRN3	3.00749	3.7636	3.03335	3.04593	4.99871	4.63629	3.71527	3.61884	4.01079	3.4452	4.04637	3.17295	3.65371	3.70373
ENSBTAG00000004428	ENSBTAT00000005802	H2AZ1	5.70995	2.22224	3.83955	3.75699	3.99872	4.68956	2.63284	4.16528	5.50821	2.89019	3.57033	2.82745	2.33096	3.70325
ENSBTAG00000003049	ENSBTAT00000003969	MICALL2	1.94998	3.36286	4.14914	1.70667	3.1945	3.99251	3.64058	3.0952	4.04563	4.24219	5.4498	4.67524	4.63717	3.70319
ENSBTAG00000048151	ENSBTAT00000064349	PRPF40A	2.84405	3.1787	3.0422	2.40798	4.22122	3.70438	3.64525	4.14845	5.37861	3.69378	4.96926	3.13414	3.73581	3.7003
ENSBTAG00000049516	ENSBTAT00000075741	ARL6IP1	4.46714	4.70515	3.82628	4.65755	3.49966	3.32921	3.16035	3.61938	3.88327	3.27981	3.17886	3.20849	3.28363	3.69991
ENSBTAG00000020764	ENSBTAT00000027670	CNN2	5.65817	2.82659	7.681	2.3373	2.85392	3.32921	3.16151	3.23411	1.62564	4.58666	2.89069	4.95405	2.86042	3.69225
ENSBTAG00000021364	ENSBTAT00000028482	TNK2	3.71143	3.10867	4.10302	2.01132	3.58232	3.84394	3.4451	4.0421	5.26224	3.7714	5.08004	3.11063	2.89423	3.68973
ENSBTAG00000014691	ENSBTAT00000085561	ARFGEF1	3.16446	3.11385	3.77953	3.48341	4.18952	3.79442	3.85882	3.87659	4.24003	3.37925	4.25221	3.31564	3.4738	3.68627
ENSBTAG00000000108	ENSBTAT00000000119	KHDC4	3.43147	3.20658	3.35748	2.54386	4.56926	4.22586	3.72519	3.98512	3.80732	3.86069	4.45954	2.91601	3.82275	3.68547
ENSBTAG00000007802	ENSBTAT00000052712	BCLAF1	3.89995	4.56768	2.77999	2.56153	3.7812	3.36973	3.9446	6.18822	4.37661	3.41882	3.71104	2.39229	2.90449	3.68432
ENSBTAG00000021538	ENSBTAT00000061089	MYO1E	3.87082	3.28375	4.20285	1.6299	5.06832	4.78335	4.33322	4.27435	3.16278	3.91599	3.20132	2.73068	3.43395	3.68394
ENSBTAG00000007773	ENSBTAT00000044539	VCAM1	1.52276	1.34877	6.94872	2.41834	10.7028	5.01145	0.855441	3.12993	2.36912	1.67161	6.10024	1.73845	4.06665	3.68341
ENSBTAG00000000937	ENSBTAT00000001241	ITPRID2	4.35872	2.64178	3.30946	2.17888	3.82719	5.85182	4.02104	3.8945	3.92717	3.30873	3.68709	3.54743	3.30234	3.68124
ENSBTAG00000016827	ENSBTAT00000022385	RGL2	3.21787	5.40418	4.37407	5.03715	2.83279	2.81299	3.36983	4.0231	2.84713	4.18182	3.18186	3.65622	2.91476	3.68106
ENSBTAG00000002745	ENSBTAT00000003559	APEX1	3.41367	4.10468	3.47057	3.58334	3.66063	3.11237	3.86174	4.13435	3.08543	4.38881	3.59203	3.93831	3.48648	3.67942
ENSBTAG00000008419	ENSBTAT00000086979	PDE2A	8.1899	1.69894	4.33679	2.30014	3.16778	4.3129	2.55465	3.24768	5.68799	2.37476	5.18333	2.56449	2.19331	3.6779
ENSBTAG00000009846	ENSBTAT00000052076	MTHFD1L	1.1894	6.25624	2.73577	3.27076	3.9807	2.20222	4.68859	4.69435	2.67781	4.80735	3.46179	3.45941	4.3824	3.67744
ENSBTAG00000003077	ENSBTAT00000079447	DPF2	3.00749	3.82585	3.89894	3.1556	3.94652	3.66761	3.44861	3.96938	3.10216	3.96926	4.25595	3.66059	3.87105	3.67531
ENSBTAG00000000222	ENSBTAT00000075576	ARID4B	4.09576	2.99389	4.09481	2.65171	5.24421	4.64229	3.50346	3.80117	4.49506	2.65581	3.93484	2.47484	3.17617	3.67415
ENSBTAG00000021464	ENSBTAT00000068278	SPRYD3	3.01073	3.7623	4.62174	3.7643	3.5904	3.02908	4.03271	3.3345	3.41711	4.11181	3.02093	3.882	4.15057	3.6714
ENSBTAG00000050891	ENSBTAT00000067966		3.2567	2.85318	4.46189	3.13184	5.37907	4.43595	3.46028	3.6107	3.4199	2.74561	4.04038	3.7087	3.22084	3.67116
ENSBTAG00000017465	ENSBTAT00000023218	GNS	4.84338	9.25726	3.04725	5.36861	2.44435	2.99682	3.12592	2.40117	3.32653	2.27431	2.86524	2.5306	3.20394	3.66811
ENSBTAG00000035030	ENSBTAT00000049503	TMED7	2.82787	3.45688	3.69739	3.55348	3.61029	3.417	3.71294	4.09907	4.39821	3.42947	3.87197	3.6103	3.94953	3.66419
ENSBTAG00000007494	ENSBTAT00000035681	SMARCA2	6.89369	2.2365	3.90273	3.48463	3.16343	4.70007	2.9532	2.82876	6.89833	2.17639	3.93335	1.89535	2.56098	3.66365
ENSBTAG00000000675	ENSBTAT00000000897	PGS1	1.99771	5.62984	3.24438	3.05263	4.93656	3.47553	3.48595	2.4576	2.10852	3.69733	3.27467	5.40451	4.84726	3.6625
ENSBTAG00000007304	ENSBTAT00000009609	CLK3	3.82875	5.19538	3.94064	4.674	3.6078	3.5363	3.10375	2.85969	3.41502	3.83583	3.06285	2.97287	3.57039	3.66179
ENSBTAG00000011811	ENSBTAT00000036826	TNPO2	2.92416	4.00871	3.17488	2.93564	3.79922	3.2902	3.91367	4.12729	4.33898	4.11739	3.75221	3.5682	3.5722	3.6556
ENSBTAG00000011698	ENSBTAT00000015532	TYK2	4.60712	2.48097	5.77165	2.64988	5.39274	3.60383	3.3885	3.09791	2.8102	3.39497	3.60401	2.74818	3.961	3.65469
ENSBTAG00000020662	ENSBTAT00000027539	SARNP	3.45089	3.68254	4.00382	3.38349	4.02234	4.28814	3.19127	3.32907	4.4442	2.86026	3.90266	3.52556	3.40316	3.65288
ENSBTAG00000004997	ENSBTAT00000006577	CTNNAL1	1.49606	4.11117	2.44892	4.22128	2.91918	2.97131	4.69326	4.57497	3.28402	3.36656	5.35025	3.70761	4.25018	3.64575
ENSBTAG00000015731	ENSBTAT00000076849	TXNL1	3.66854	3.41863	3.6955	3.16962	3.69232	3.25418	3.13	4.19892	3.79826	4.18893	4.0299	3.22543	3.91572	3.64507
ENSBTAG00000017177	ENSBTAT00000022826	RBM25	2.96137	4.26355	3.01503	3.17084	4.01985	3.19265	4.06655	3.939	4.10555	3.61261	3.86074	3.05159	4.12582	3.64501
ENSBTAG00000007220	ENSBTAT00000009497	CASKIN2	3.13453	6.26532	2.55317	2.6907	3.82905	2.49185	3.74328	3.68938	2.03466	4.01847	2.55162	4.95022	5.40811	3.64311
ENSBTAG00000016524	ENSBTAT00000044331	RALY	5.26817	3.79213	4.92249	3.99828	3.08761	3.40425	2.94386	2.89279	3.27914	3.61058	3.06434	3.51791	3.57764	3.64301
ENSBTAG00000011975	ENSBTAT00000015889	SERPINB1	2.46781	3.6806	4.72915	3.15743	4.09381	3.07935	2.00731	2.75117	3.33628	4.19298	4.12571	6.71491	3.01075	3.6421
ENSBTAG00000011001	ENSBTAT00000072024	ERG	2.91606	3.22928	4.15862	2.79307	3.86324	4.44721	3.84132	5.75683	3.01018	4.00984	3.30461	2.92694	3.06508	3.64017
ENSBTAG00000018225	ENSBTAT00000086261	SIPA1L3	4.00595	3.77268	3.62284	2.53289	3.98691	4.29564	3.86115	4.39481	3.15233	4.00071	2.56734	4.327	2.78918	3.63919
ENSBTAG00000002236	ENSBTAT00000002893	TRPC4AP	3.77616	3.47569	3.27976	3.4627	3.45118	3.20241	3.55831	3.99217	3.48819	4.18639	3.70431	3.73057	3.99964	3.63904
ENSBTAG00000005426	ENSBTAT00000081241	PSMC1	2.49775	3.37453	3.61842	3.59979	3.64509	3.59108	3.5478	4.06814	3.28472	4.21074	4.31059	3.90387	3.63318	3.63736
ENSBTAG00000011125	ENSBTAT00000080006	MYO9B	3.36432	2.9699	4.30962	2.56336	4.54688	3.80867	4.46335	3.67148	3.89163	3.64407	3.20431	3.44684	3.39049	3.63653
ENSBTAG00000020428	ENSBTAT00000027224	PAF1	4.06663	3.63586	2.95438	2.49512	4.44558	3.92573	2.98296	4.34272	4.14109	4.17016	3.91688	3.06088	3.12243	3.63542
ENSBTAG00000002423	ENSBTAT00000003145	PSMD12	1.75822	2.7371	2.7086	2.22154	3.92228	3.21441	3.97844	5.84365	3.57668	4.40352	4.97825	3.89348	4.01171	3.63445
ENSBTAG00000000771	ENSBTAT00000075017	DNAJB6	2.67495	3.16119	3.32841	3.15378	3.67492	3.90997	3.1265	3.70946	4.33968	4.14479	4.34652	4.18705	3.4895	3.63436
ENSBTAG00000006186	ENSBTAT00000008129	KCTD3	2.76152	3.01659	3.04094	3.2799	4.25727	4.60778	3.84773	3.40124	5.249	2.95868	4.71852	2.65087	3.41584	3.63122
ENSBTAG00000015376	ENSBTAT00000077871	FBXW11	3.21787	3.09181	3.43329	2.77722	4.27218	3.976	3.62483	3.7952	4.54175	3.82873	4.15939	2.96521	3.50338	3.62976
ENSBTAG00000008733	ENSBTAT00000011507	MAGED1	8.45367	3.08143	4.07838	3.54008	2.6625	2.78673	3.21695	3.14675	4.11531	2.6345	3.07782	2.90617	3.47078	3.62854
ENSBTAG00000003501	ENSBTAT00000004549	SACM1L	3.18631	3.54637	2.82296	2.61027	4.32625	5.2313	3.64058	4.37148	3.41781	3.31329	3.88095	3.43481	3.38566	3.62831
ENSBTAG00000008250	ENSBTAT00000010852	SPRY4	7.41476	2.95758	2.67575	1.49402	4.33371	5.71526	2.61184	5.74869	4.73476	3.1545	2.48276	2.11075	1.72301	3.62749
ENSBTAG00000048565	ENSBTAT00000078276	BASP1	4.00837	3.20982	2.49441	2.01559	2.78494	4.28438	3.34591	2.66868	4.13203	4.26908	4.68858	5.02949	4.22301	3.62725
ENSBTAG00000013236	ENSBTAT00000073499	MED1	2.40227	3.23836	3.05168	2.43358	4.17523	3.58508	4.27137	5.22396	3.6157	3.95201	4.44607	3.28283	3.45991	3.626
ENSBTAG00000003436	ENSBTAT00000004463	RHBDF2	4.86847	3.60927	4.42651	2.5006	3.70289	3.61959	3.6896	4.04264	3.54254	3.79677	2.90641	3.41896	3.00773	3.62554
ENSBTAG00000002573	ENSBTAT00000003333	UBA2	1.8278	3.18518	2.87287	2.63343	4.34987	3.43351	4.30638	4.63791	3.05896	4.40251	4.69981	3.69777	4.0093	3.62425
ENSBTAG00000016882	ENSBTAT00000022455	VPS26A	4.22036	4.23048	3.27028	3.54983	3.21563	3.27669	3.4772	3.70566	4.35291	3.32344	3.85176	2.95646	3.66699	3.6229
ENSBTAG00000013320	ENSBTAT00000017715	TSPAN1	0.470907	6.77046	1.82911	1.62137	3.61961	3.79442	3.57931	2.81357	1.40614	4.28532	3.9558	7.85912	5.05615	3.6201
ENSBTAG00000015308	ENSBTAT00000055258	SMARCE1	4.70179	3.93544	3.60262	4.62891	3.27903	2.90603	3.34766	3.5076	3.23943	3.54971	3.26344	3.33258	3.74909	3.61872
ENSBTAG00000009886	ENSBTAT00000013035	KDELR3	2.49856	2.58537	3.60894	4.51984	3.86696	2.74846	3.94168	3.2276	4.38915	3.72219	3.04264	3.77102	5.05977	3.61401
ENSBTAG00000046797	ENSBTAT00000012897	NRAS	3.98815	3.27013	3.2488	2.21361	4.01737	3.76666	3.83956	4.40024	5.38627	3.39193	3.63769	2.88048	2.92623	3.61285
ENSBTAG00000003777	ENSBTAT00000075313	TIE1	1.60044	3.5133	4.5156	1.83767	4.20195	2.81149	5.09647	5.72753	2.12733	5.0676	2.99398	4.05967	3.40679	3.61229
ENSBTAG00000021951	ENSBTAT00000029268	RBM17	3.62	2.90959	3.78269	2.85278	4.51146	4.09455	3.05473	3.30303	4.04563	3.56137	4.0793	3.32657	3.80524	3.6113
ENSBTAG00000012817	ENSBTAT00000009631	JAG1	2.79308	4.52942	3.88883	1.87667	5.72897	4.06529	4.10915	4.15876	3.48331	4.02202	2.87722	2.84931	2.54588	3.60984
ENSBTAG00000013113	ENSBTAT00000053816	VDAC1	3.62728	3.89653	4.23823	3.21654	3.15535	3.10637	3.16735	3.03062	4.10485	3.95201	3.63395	4.25046	3.49614	3.60582
ENSBTAG00000021151	ENSBTAT00000075528	MYH10	3.39344	2.29551	2.6372	1.6957	3.41327	4.4442	3.4311	3.9021	6.42799	3.30873	5.95279	2.54263	3.42611	3.60544
ENSBTAG00000018928	ENSBTAT00000025191	QARS1	5.35879	3.73053	3.64622	3.60406	2.77064	2.94054	3.23095	3.6731	4.32226	3.52535	3.60176	3.0494	3.40437	3.60446
ENSBTAG00000001826	ENSBTAT00000077167	SASH1	3.72842	2.98611	3.54828	2.49451	6.6749	5.94186	4.67808	3.65465	3.56065	2.3225	3.20581	1.74392	2.30319	3.6033
ENSBTAG00000026461	ENSBTAT00000077467	CACNA1H	3.97277	1.68662	3.59251	2.17949	3.22433	6.12269	3.56823	2.77233	6.47816	2.76387	4.61822	2.98763	2.84352	3.6008
ENSBTAG00000011580	ENSBTAT00000015385	DAG1	2.74049	3.53016	2.97144	2.19473	4.54688	5.4519	3.37625	3.88202	3.26312	3.34018	2.88321	4.75123	3.86682	3.59988
ENSBTAG00000010777	ENSBTAT00000071442	CARS1	1.61824	3.30255	3.53754	2.6773	4.71096	4.17784	3.70594	4.5869	2.42974	4.47404	4.02915	3.68574	3.8475	3.59873
ENSBTAG00000004329	ENSBTAT00000005668	RELL1	2.21294	2.58537	3.50216	2.65232	5.78926	5.92385	3.19419	4.06109	2.82413	3.49694	3.88095	2.97943	3.65914	3.59706
ENSBTAG00000021558	ENSBTAT00000028723	LSM14B	4.12731	3.68579	3.99182	3.36033	3.23676	3.33221	3.37275	3.2021	3.92229	3.73437	3.53215	3.32766	3.93564	3.59702
ENSBTAG00000012774	ENSBTAT00000016976	RAB7B	2.34564	5.18695	3.54449	2.40067	2.22434	4.93342	4.53395	5.11652	2.59767	3.69378	4.09577	3.45777	2.59901	3.59461
ENSBTAG00000016858	ENSBTAT00000022422	SAR1A	3.49539	3.60732	3.05989	2.92102	3.62955	3.39224	3.71411	4.16745	5.27339	3.53043	3.38395	3.16366	3.38747	3.5943
ENSBTAG00000017128	ENSBTAT00000078372	NUP153	2.38852	2.79871	3.36632	2.45734	4.75011	3.90847	3.54664	4.31613	4.879	3.75973	4.23424	2.9838	3.31925	3.59294
ENSBTAG00000051486	ENSBTAT00000077211	UFM1	1.28407	2.35322	2.82359	2.64318	3.79674	3.06735	3.84365	4.82946	6.01339	4.61406	2.95806	4.03671	4.43371	3.59209
ENSBTAG00000009902	ENSBTAT00000013082	AKR1B1	3.51643	14.8125	1.23647	5.63488	1.1939	2.00338	2.04349	1.72341	5.78205	1.95876	1.67963	2.46172	2.64731	3.59184
ENSBTAG00000014541	ENSBTAT00000019323	PDGFA	3.19521	5.57602	3.95644	2.93686	5.32251	3.9775	3.30681	2.48907	2.09598	2.9876	2.34204	3.13632	5.34714	3.58996
ENSBTAG00000013919	ENSBTAT00000018484		1.95079	1.09199	4.90353	1.27284	5.37534	4.8884	4.25445	2.00016	2.08065	4.29749	7.04335	4.64462	2.86284	3.58973
ENSBTAG00000013489	ENSBTAT00000017935	CYP27A1	2.79793	12.1046	1.82721	8.95012	2.08388	1.59595	3.09558	1.6252	3.02342	2.29156	1.1422	2.05334	4.07208	3.58947
ENSBTAG00000048843	ENSBTAT00000083257	UBE2W	3.71466	3.18259	3.15024	2.78332	4.23551	4.02252	3.64292	3.25853	4.37521	3.0571	4.51642	3.15272	3.55832	3.58847
ENSBTAG00000001607	ENSBTAT00000002111	TMEM41B	3.54313	1.97323	2.99544	2.09785	3.77436	4.8929	3.97144	4.00954	6.86906	3.14943	2.66989	3.02261	3.67906	3.5883
ENSBTAG00000011757	ENSBTAT00000015615	PSEN1	3.39749	3.7221	2.85518	3.95197	4.0068	3.61434	3.02964	3.2021	3.32513	3.84446	3.32931	4.6233	3.74366	3.58811
ENSBTAG00000018884	ENSBTAT00000054269	RING1	3.5229	3.76036	4.24076	4.37849	3.29084	3.6406	3.30389	3.17876	3.37043	3.58065	3.26419	3.73549	3.3766	3.588
ENSBTAG00000001024	ENSBTAT00000081502	ARID1A	4.23655	3.79602	3.39981	3.44746	4.14167	3.93248	3.74737	3.59442	3.60525	3.20118	3.69158	2.87884	2.94615	3.58606
ENSBTAG00000011304	ENSBTAT00000015019	XRN2	3.22434	3.13785	2.77557	2.50669	4.04969	3.10186	3.53438	4.40404	4.42956	3.66994	4.48649	3.38834	3.90727	3.58585
ENSBTAG00000000550	ENSBTAT00000000721	ATP5F1D	5.35637	3.52562	5.05706	4.59966	2.62521	3.58583	2.83533	2.65132	3.18926	3.23923	3.09952	4.07061	2.7753	3.58541
ENSBTAG00000021602	ENSBTAT00000028787	CTTNBP2NL	4.83206	2.47254	2.85644	2.43967	4.28834	6.09793	3.68843	3.309	4.14178	2.36512	4.82106	2.68476	2.60807	3.58502
ENSBTAG00000018478	ENSBTAT00000005214	RPL7L1	1.66517	3.00038	3.31072	3.29757	3.80357	3.05909	4.04146	4.95481	2.48688	4.63841	4.11523	4.45547	3.72132	3.58078
ENSBTAG00000017921	ENSBTAT00000023832	NELFA	3.09083	3.595	3.9735	3.82219	3.73831	3.53781	3.1551	2.98179	3.25058	3.29351	4.04787	3.88309	4.15057	3.57847
ENSBTAG00000019627	ENSBTAT00000026146	THY1	8.19314	1.13025	4.61163	6.0425	1.50651	2.64941	3.00221	1.36961	5.02742	1.46463	4.63544	2.92476	3.9616	3.57839
ENSBTAG00000018729	ENSBTAT00000061139	SPEN	3.63861	2.87847	4.00256	2.77052	4.82967	3.76891	3.70127	3.86357	5.07132	2.9947	3.17063	2.81761	2.99867	3.57742
ENSBTAG00000011108	ENSBTAT00000084817	USP54	3.44118	3.18129	3.90905	2.58225	3.75261	5.47966	4.53629	4.35303	2.20259	3.54057	3.65715	3.39819	2.4668	3.57697
ENSBTAG00000008251	ENSBTAT00000072712	SNRPN	3.09812	3.15017	4.20917	3.89409	3.76877	3.87846	3.90434	3.22869	3.42687	3.34526	3.74622	3.54852	3.30114	3.57691
ENSBTAG00000030518	ENSBTAT00000084149	ECSCR	1.69753	2.74489	4.27424	4.0062	4.22557	4.22436	3.98836	6.13667	1.56711	3.87287	3.29338	3.31072	3.13511	3.57515
ENSBTAG00000019106	ENSBTAT00000025437	EIF1B	2.38205	2.43104	3.51417	3.41822	3.99997	4.27313	3.30798	3.78489	5.22322	3.53144	3.82407	3.28283	3.48285	3.57353
ENSBTAG00000003034	ENSBTAT00000003949	GATAD2A	3.45008	3.86995	2.57402	2.77113	3.56865	3.28419	3.32898	3.82559	5.30544	4.07884	3.92287	3.39545	3.00592	3.56778
ENSBTAG00000000806	ENSBTAT00000001066	ATAD1	2.3335	3.47374	3.05799	2.67242	3.92103	3.59108	3.85357	4.11481	4.20032	3.78155	4.20131	3.35937	3.8143	3.56731
ENSBTAG00000046218	ENSBTAT00000066246	KLF11	4.88708	3.38037	3.75552	3.33352	3.34988	4.10956	4.22352	4.35466	3.56065	2.64566	3.74772	3.00785	2.0128	3.56683
ENSBTAG00000008136	ENSBTAT00000010697	SNW1	2.89422	3.83947	3.06937	2.91615	3.64323	3.35247	3.39959	3.9238	4.86437	3.70241	4.16763	2.98763	3.60843	3.56683
ENSBTAG00000011327	ENSBTAT00000015056	OLFML3	10.4069	1.05178	6.9165	7.05761	1.6277	3.36823	1.88944	0.772171	6.61055	0.601172	2.68635	1.66574	1.70611	3.56617
ENSBTAG00000002317	ENSBTAT00000002983	PTN	17.8443	1.0453	2.55191	4.71787	1.62211	3.56707	1.10811	0.884497	7.11991	0.767065	1.27095	1.5985	2.25791	3.56581
ENSBTAG00000030578	ENSBTAT00000074504	PTOV1	3.65074	3.82131	4.12829	3.85387	2.59227	3.982	2.97887	2.69853	4.24352	3.29655	3.48575	3.90879	3.70683	3.56518
ENSBTAG00000006014	ENSBTAT00000061619	GBF1	3.03905	4.43928	2.98154	3.75699	4.06398	3.56932	3.74153	3.43489	3.91393	3.1266	3.77841	2.7613	3.69476	3.56166
ENSBTAG00000003375	ENSBTAT00000004377	TC2N	2.62883	3.29542	3.08832	2.75102	6.29765	4.11256	4.58939	4.21031	1.31208	2.8491	2.86075	3.97876	4.3027	3.55976
ENSBTAG00000023600	ENSBTAT00000046493	APOD	8.22469	0.675036	9.12344	4.74712	1.46798	4.38193	1.82759	0.978916	6.0977	1.98361	3.67736	0.479988	2.58995	3.5581
ENSBTAG00000006731	ENSBTAT00000008848	SLC7A5	6.95114	1.62047	4.10112	2.10211	4.18269	5.05722	2.20746	4.11481	3.41154	2.49347	3.89517	3.71089	2.38771	3.5566
ENSBTAG00000019081	ENSBTAT00000025418	COL7A1	6.40741	0.959705	2.89562	2.22275	1.93286	5.18253	1.79958	1.62194	13.6092	2.0379	3.85401	1.55695	2.14501	3.55581
ENSBTAG00000001296	ENSBTAT00000001706	TMEM50A	3.09164	2.88495	4.2376	3.65707	3.69667	3.0726	3.68843	3.8614	3.24361	3.48071	4.08529	3.39217	3.81792	3.55462
ENSBTAG00000003259	ENSBTAT00000067382	TCERG1	2.74534	3.17805	2.57655	2.34462	4.40456	3.6331	3.78121	3.93683	4.54384	3.89874	4.27541	2.93733	3.95134	3.55438
ENSBTAG00000018112	ENSBTAT00000024105	TBL1X	2.79793	2.89144	4.49475	3.23542	3.61712	3.91297	3.0594	2.94326	3.48609	3.14081	4.50595	4.07498	4.02499	3.5527
ENSBTAG00000010611	ENSBTAT00000014028	OCIAD1	3.62242	4.57222	3.6677	4.12989	2.9198	3.44101	3.53847	2.87651	3.42687	3.18241	3.36674	3.80054	3.60964	3.55032
ENSBTAG00000008648	ENSBTAT00000011403	PRDX5	2.3691	5.17592	5.1272	3.93978	2.59103	3.68262	2.80323	2.3914	2.40396	3.80438	2.99698	5.81507	3.02644	3.54824
ENSBTAG00000011787	ENSBTAT00000015648	ISCU	4.03993	3.22604	3.96149	5.2894	2.76318	3.59408	3.01097	2.88737	4.34525	2.93433	3.60326	3.15218	3.25103	3.54296
ENSBTAG00000000411	ENSBTAT00000000527	HGS	3.46788	4.26809	4.51307	3.35789	3.573	3.3022	3.55306	3.41698	2.1782	3.81097	3.11449	3.59554	3.88554	3.5413
ENSBTAG00000001731	ENSBTAT00000002268	GLYR1	2.70488	4.4127	3.05231	3.13306	3.5065	3.45527	3.35116	3.87605	3.61222	3.60044	4.27167	3.71034	3.344	3.54081
ENSBTAG00000038079	ENSBTAT00000069065	C16H1orf21	4.42022	3.04058	4.76137	3.84412	4.28896	4.47197	3.10258	3.37303	3.11331	2.47977	3.83679	2.9499	2.32794	3.53927
ENSBTAG00000016730	ENSBTAT00000022237	ANP32E	2.14821	2.64762	3.57924	2.39945	4.27715	3.92498	4.43651	4.20326	2.61161	4.1869	4.25071	3.17131	4.17351	3.53927
ENSBTAG00000012321	ENSBTAT00000016349	ZFAND6	3.81176	3.96267	3.74604	3.20922	4.02234	3.92873	2.92344	3.19613	3.91114	3.21488	3.44383	3.42989	3.15866	3.53529
ENSBTAG00000007520	ENSBTAT00000009897	MAPRE2	2.92335	2.60028	3.35811	2.58164	4.99188	7.59709	2.337	3.93628	3.44847	3.16972	3.7799	2.11075	3.10976	3.53417
ENSBTAG00000035226	ENSBTAT00000086990	TOR1AIP1	2.83677	2.68134	3.80986	2.74859	4.42072	3.8627	3.87341	4.36062	3.66308	3.4523	3.58829	2.92968	3.67001	3.53057
ENSBTAG00000031544	ENSBTAT00000044712	DDIT3	1.85693	2.61584	2.78379	3.25431	4.0876	3.44551	3.79463	3.24496	5.59879	5.36387	2.91539	3.33422	3.58307	3.52915
ENSBTAG00000021275	ENSBTAT00000070562	CIB1	5.5724	4.52553	5.4867	2.41286	2.68301	3.99551	2.854	1.80969	1.44935	3.05964	2.18711	5.57508	4.25622	3.52824
ENSBTAG00000051831	ENSBTAT00000023638	CHD2	3.43147	2.7825	4.35827	2.69923	4.54999	4.89215	3.06873	2.9552	4.82186	2.21749	4.00146	2.78207	3.29751	3.52753
ENSBTAG00000007515	ENSBTAT00000009889	UBE2Q1	3.92504	3.42576	3.58493	3.7966	3.19637	3.48078	3.1265	3.82341	2.73076	3.43201	4.31583	3.64146	3.36573	3.52655
ENSBTAG00000011126	ENSBTAT00000015663	STK38	2.99698	1.62501	4.10365	2.22336	3.17026	4.64154	3.66217	3.45388	3.84704	3.35895	5.77764	2.78317	4.16808	3.52398
ENSBTAG00000020062	ENSBTAT00000026728	TMC4	2.64825	4.69283	3.90526	5.0274	3.2088	3.39149	3.02322	2.3762	1.56989	4.59478	2.17812	4.08974	5.08512	3.52239
ENSBTAG00000011458	ENSBTAT00000053534	CPXM1	11.4231	1.58805	2.73766	4.6612	2.2722	3.72989	1.42963	1.08419	8.06477	0.853309	3.7582	2.00414	2.13717	3.51873
ENSBTAG00000002078	ENSBTAT00000002687	KDM4A	2.46458	3.46142	3.0839	2.76016	3.59102	2.71169	3.81156	4.29497	4.52642	4.37714	3.34952	3.36757	3.9278	3.51752
ENSBTAG00000008699	ENSBTAT00000011464	FEM1C	4.24868	1.90774	2.87414	1.52875	5.24048	4.11406	2.87267	4.569	7.54705	2.37881	4.08829	2.061	2.29413	3.51729
ENSBTAG00000008403	ENSBTAT00000079256	ROCK1	2.28091	3.16897	3.06937	2.14598	5.03414	3.60158	4.13716	4.46101	3.82544	3.93273	3.80161	2.68148	3.57703	3.51672
ENSBTAG00000000223	ENSBTAT00000050064	PPM1B	4.03184	2.77861	3.90526	2.56092	4.0068	4.09605	2.98004	2.78264	5.7939	2.53304	4.5793	2.38354	3.27699	3.51607
ENSBTAG00000007427	ENSBTAT00000078404	PPRC1	1.08422	2.82011	2.50263	2.15878	5.25042	4.10656	3.96385	4.5321	3.26382	4.11536	4.87795	3.31072	3.68148	3.51292
ENSBTAG00000037703	ENSBTAT00000026064	MICALL1	3.84574	2.25077	4.70451	1.94918	4.83029	4.19209	3.7322	3.31822	3.72649	3.49694	3.46628	2.61096	3.53477	3.51219
ENSBTAG00000006550	ENSBTAT00000008607	GABARAPL2	4.34982	3.76165	3.84966	3.10199	2.79861	3.76516	2.95611	2.92807	4.43792	2.9876	3.81883	3.52611	3.35487	3.51049
ENSBTAG00000008728	ENSBTAT00000079282	MRTFB	3.14262	2.9284	2.93605	2.87167	5.31879	4.41044	4.80062	5.49745	2.9614	2.91606	3.65565	1.76579	2.40884	3.50875
ENSBTAG00000001329	ENSBTAT00000001754	CLPTM1L	2.56652	2.77018	4.06385	3.39689	3.41514	2.91428	3.43985	4.0421	4.12297	4.47658	3.1841	3.94214	3.24257	3.50594
ENSBTAG00000013971	ENSBTAT00000018572	PI4KA	2.60374	3.91988	3.348	3.96964	4.35671	4.62728	3.48887	3.42566	3.08195	3.09667	2.76045	3.86779	3.00592	3.50404
ENSBTAG00000015599	ENSBTAT00000020721	PRKD2	3.46707	4.20844	3.36253	2.76504	3.37474	4.17859	3.51163	5.25706	2.97952	3.97484	3.13844	3.07728	2.20961	3.50037
ENSBTAG00000018924	ENSBTAT00000025183	QRICH1	2.85053	3.13914	3.48005	2.96184	3.85951	3.54981	3.44452	4.29551	3.4624	3.79931	4.32706	3.1079	3.20333	3.49853
ENSBTAG00000007113	ENSBTAT00000009365	TRRAP	4.58609	2.76758	5.6933	2.84851	4.05341	4.04353	2.861	3.10388	3.1593	3.37975	3.80685	2.8843	2.27723	3.49729
ENSBTAG00000009679	ENSBTAT00000070188	PLEKHG1	2.06325	4.29987	3.00808	4.11892	5.02606	3.99326	3.49645	4.49954	2.83041	2.842	3.52317	2.6547	3.08561	3.49549
ENSBTAG00000012545	ENSBTAT00000057473	GOLM2	3.3093	3.73507	2.75156	3.86484	2.68115	2.9623	3.71469	2.91993	4.73894	3.32953	3.8323	3.40365	4.18739	3.49467
ENSBTAG00000051072	ENSBTAT00000082069	AQP4	0.240308	6.37491	1.72992	1.08152	2.35859	6.07242	4.27545	3.66117	2.05905	3.7364	4.46029	5.01801	4.34497	3.49331
ENSBTAG00000010073	ENSBTAT00000013288	FLOT2	2.76314	2.68847	4.0569	4.12745	4.11743	4.29564	3.18836	3.34915	2.6569	3.32192	3.52766	3.6431	3.66156	3.49213
ENSBTAG00000027316	ENSBTAT00000039155	UBE2V1	3.5755	3.0328	2.86655	3.39628	3.22371	3.44101	3.20761	3.04093	3.60176	3.65726	4.79487	3.841	3.67665	3.48892
ENSBTAG00000004161	ENSBTAT00000055723	UBE2D2	3.85545	3.21566	3.3897	3.35911	3.3188	3.33597	3.31965	3.63512	3.84286	3.4244	3.5359	3.5119	3.59032	3.48729
ENSBTAG00000046712	ENSBTAT00000065774	PSMC2	2.88774	3.1975	3.74541	3.69911	2.99189	3.51455	3.60557	3.83047	3.57041	3.94491	3.04264	3.56383	3.72495	3.48607
ENSBTAG00000013869	ENSBTAT00000087052	SH3BP4	3.18388	2.06077	3.56029	3.16962	4.91668	5.06773	3.55422	3.27264	4.22331	2.23829	3.60251	3.19318	3.25465	3.48444
ENSBTAG00000018207	ENSBTAT00000024233	M6PR	1.94431	2.66707	4.30078	2.85217	3.04037	2.98856	3.89208	4.41163	2.66875	4.75661	4.06059	4.00938	3.67967	3.48246
ENSBTAG00000018704	ENSBTAT00000024895	BTG3	2.83434	3.10218	4.05311	2.79307	4.85639	3.75015	3.00105	3.56132	3.77039	3.49948	3.49099	3.19045	3.29691	3.47691
ENSBTAG00000053436	ENSBTAT00000077997	HSBP1	5.68244	3.62743	3.79722	4.66608	3.04286	3.05234	2.88201	2.83419	3.44847	3.0226	2.96255	3.04557	3.11459	3.47526
ENSBTAG00000037649	ENSBTAT00000047461	VIPR2	2.02118	6.84763	3.03209	7.97218	2.80047	2.10392	2.5389	1.93287	2.7217	3.0434	2.73875	4.41994	2.98539	3.47372
ENSBTAG00000001022	ENSBTAT00000084975	AMDHD2	4.7471	6.75295	3.46299	4.6874	2.58916	3.01708	2.57333	2.5352	2.90427	2.92418	2.53366	3.32001	3.08017	3.47135
ENSBTAG00000051211	ENSBTAT00000073489	DUSP8	6.16549	4.43993	4.41324	2.40616	3.417	4.60778	2.22613	2.91016	4.58495	3.28286	2.32782	2.27038	2.06653	3.47065
ENSBTAG00000032234	ENSBTAT00000075747	STK24	3.57873	3.5133	3.46931	3.05263	3.17897	3.56782	3.02964	3.00675	4.48461	3.32496	4.10101	3.41568	3.39049	3.4703
ENSBTAG00000004284	ENSBTAT00000080740	UFD1	2.47509	3.44456	3.76184	3.1556	3.7899	4.00526	3.97436	4.26404	2.26112	3.80894	3.07557	4.19744	2.89604	3.46998
ENSBTAG00000017633	ENSBTAT00000023455	EIF1AX	3.66045	3.0302	4.0013	3.57054	3.5239	3.2962	3.08099	3.63946	4.43932	3.33815	3.24997	3.2801	2.98539	3.46892
ENSBTAG00000012441	ENSBTAT00000073637	SMAD7	2.43383	1.40778	4.80055	2.76869	3.75074	3.81993	2.00964	1.72558	10.1872	2.06478	4.84202	1.88496	3.38505	3.46775
ENSBTAG00000050904	ENSBTAT00000068678	RAP1A	3.45332	2.60806	3.43077	2.58712	3.85205	3.84244	3.4276	3.6438	4.29647	3.31938	4.00371	3.39272	3.17134	3.46375
ENSBTAG00000026111	ENSBTAT00000079361	LBH	4.82073	8.40196	7.15343	1.75724	1.56431	2.89027	2.06333	1.95892	3.92438	2.59747	2.54414	2.91765	2.43299	3.4636
ENSBTAG00000013013	ENSBTAT00000069914	GMPS	2.70165	3.32201	2.86339	2.37082	4.5848	3.23167	3.30039	3.2352	4.66717	3.32141	4.16763	3.45121	3.80705	3.46341
ENSBTAG00000021778	ENSBTAT00000029033	SELENON	5.26089	2.51144	3.2905	2.95941	3.28462	3.06735	3.39317	3.17442	4.38218	3.44317	3.58155	3.14179	3.48889	3.45995
ENSBTAG00000006765	ENSBTAT00000008902	LARS1	2.00095	3.22344	2.88172	2.09175	4.28523	3.28494	4.52403	4.31233	2.67014	4.06007	3.86523	3.3703	4.39024	3.45849
ENSBTAG00000000695	ENSBTAT00000082948	UBAP2	4.951	3.0743	3.43519	2.93686	3.74018	3.28569	3.88099	3.15977	4.56892	3.57	2.90491	2.6454	2.7753	3.45604
ENSBTAG00000008939	ENSBTAT00000011772	DNMBP	3.75512	3.47893	4.03921	2.93199	4.76192	4.63179	3.58457	2.29372	4.84695	2.2464	2.26944	3.11719	2.94796	3.45425
ENSBTAG00000006029	ENSBTAT00000081979	OGDH	3.798	13.0598	1.95611	5.38202	2.80544	2.70794	1.93612	2.11737	2.94677	1.99985	1.89369	2.19275	2.08766	3.45258
ENSBTAG00000000292	ENSBTAT00000000367	TCIRG1	2.17167	2.61649	4.35259	2.74249	4.69729	3.85219	2.76472	2.77504	3.78293	3.37722	4.36747	3.44301	3.93444	3.45212
ENSBTAG00000009362	ENSBTAT00000052410	SYNE1	2.91687	3.00167	4.13272	3.28417	2.75448	4.28738	3.05473	3.01489	4.82326	2.81511	4.59427	3.03847	3.14417	3.45094
ENSBTAG00000011578	ENSBTAT00000055025	CD44	2.20728	2.38629	7.46997	2.43114	3.77374	2.97881	3.76954	2.81465	2.94468	3.40258	3.64068	3.13031	3.83422	3.44492
ENSBTAG00000005431	ENSBTAT00000007149	LMCD1	3.23	1.53942	1.95863	3.6199	1.94591	4.21835	3.31206	3.0431	7.61952	2.82779	5.70055	3.07182	2.6141	3.43855
ENSBTAG00000017473	ENSBTAT00000023245	LAMC3	4.49304	1.0654	2.3472	2.52314	1.34057	6.12419	1.8626	1.03589	8.9727	1.5874	7.72223	1.2366	4.37757	3.43758
ENSBTAG00000010923	ENSBTAT00000014511	RAB9A	4.93967	3.10867	4.36143	3.55836	3.72153	3.80867	2.45195	2.40713	5.43156	2.12566	3.12497	2.68422	2.92924	3.43485
ENSBTAG00000001888	ENSBTAT00000002459	MED13L	3.68796	3.01594	3.81933	2.39824	4.34179	5.29958	3.58982	4.18861	3.60525	2.14596	3.87422	2.03366	2.64791	3.43448
ENSBTAG00000021140	ENSBTAT00000028174	RMND5A	1.61419	2.69042	2.32319	1.79929	3.76566	3.25643	3.72461	5.15016	5.98064	3.73589	5.29561	2.30318	2.99746	3.43359
ENSBTAG00000018196	ENSBTAT00000024220	WDR43	1.66274	2.41353	2.2935	2.17401	3.85826	3.15514	3.62191	4.76489	4.60934	4.19248	5.00894	3.42825	3.41705	3.43077
ENSBTAG00000018912	ENSBTAT00000071013	ARHGEF1	3.60948	3.76684	3.54576	4.19387	3.1367	3.47553	3.09616	3.66605	2.87709	3.72473	3.21479	3.0658	3.17737	3.42694
ENSBTAG00000020630	ENSBTAT00000055279	KCMF1	3.92827	2.93099	3.54513	2.53777	3.32564	3.61509	2.80148	3.09357	6.11094	2.87497	3.93709	2.86298	2.98298	3.42668
ENSBTAG00000021058	ENSBTAT00000028046	DDX42	2.94034	3.91015	3.49837	2.91371	3.70662	3.43951	3.52796	3.46093	3.38924	3.66639	3.52467	2.96193	3.60541	3.42656
ENSBTAG00000002345	ENSBTAT00000003027	SETD1A	2.87318	2.32793	2.81032	1.86387	3.28089	4.27763	3.31265	5.20822	4.10067	3.8683	4.58678	2.9335	3.07836	3.42479
ENSBTAG00000021798	ENSBTAT00000029056	ERBB2	3.20006	4.73368	5.457	4.02326	2.60346	3.55431	2.75363	2.19551	1.41729	3.20168	2.13546	5.27495	3.93263	3.42176
ENSBTAG00000013930	ENSBTAT00000018505	ATP5F1C	3.89267	4.41399	4.78349	3.68083	2.63826	2.99081	3.19653	2.5314	2.98509	3.50202	3.37871	3.72674	2.7433	3.4203
ENSBTAG00000021566	ENSBTAT00000061634	PAX2	5.5813	11.6072	3.14519	3.73749	1.23119	1.9426	2.29499	1.4331	2.26669	2.2672	1.38472	4.02742	3.51485	3.418
ENSBTAG00000009727	ENSBTAT00000040283	ADIPOR1	3.01316	3.16638	3.90084	3.12575	3.5009	3.08386	3.13817	3.88039	2.63391	4.34569	3.16015	4.04765	3.42973	3.41743
ENSBTAG00000005034	ENSBTAT00000067671	CAPN5	3.46303	5.1435	4.61669	4.03788	2.65815	3.10411	3.0524	2.69093	2.60255	2.77351	2.69683	3.7005	3.86561	3.41582
ENSBTAG00000002531	ENSBTAT00000069953	ARHGAP10	7.76592	2.08087	3.69866	4.08053	3.37971	4.84488	2.46829	1.62899	5.49497	1.52246	2.70581	1.6231	3.10372	3.41523
ENSBTAG00000031849	ENSBTAT00000045168	TMEM119	2.69437	1.53618	2.64036	2.42322	1.65443	3.31496	3.18135	2.74737	6.12418	2.76793	6.43482	3.85139	5.0169	3.41442
ENSBTAG00000012788	ENSBTAT00000071537	COX6A1	5.27626	4.5184	3.92485	4.61124	2.44249	2.80173	2.61884	2.62039	3.23246	3.14588	2.92737	3.49823	2.7433	3.41242
ENSBTAG00000055062	ENSBTAT00000072746	SMAD5	2.57543	2.74683	2.55696	2.30318	3.51209	2.79648	3.87516	4.07357	5.07759	3.34881	5.2275	2.59565	3.64465	3.4103
ENSBTAG00000005542	ENSBTAT00000053382	EPS15	3.51238	3.67347	2.7642	3.63879	3.83403	3.42601	3.69485	2.96659	4.67623	2.90744	3.39218	2.62353	3.20454	3.40879
ENSBTAG00000018186	ENSBTAT00000024203	PDXK	2.88694	4.53136	8.56238	1.98634	5.89181	3.77191	2.51206	2.27419	1.94129	2.55638	2.22827	2.34527	2.81333	3.40781
ENSBTAG00000003938	ENSBTAT00000039897	FNDC1	16.7059	1.19315	0.270418	7.2203	1.64511	3.02308	0.979731	0.481318	9.43399	0.305406	1.17589	0.219767	1.61616	3.4054
ENSBTAG00000019341	ENSBTAT00000025760	NSRP1	2.61912	2.86161	3.51227	2.76565	4.67429	3.59408	3.94051	3.41915	2.96628	3.27322	3.84502	2.7859	4.00628	3.40488
ENSBTAG00000047186	ENSBTAT00000043502	NME2	4.91378	2.6327	3.5407	3.01851	2.67679	3.99701	2.83416	3.04527	2.40745	4.30003	2.91464	4.30841	3.67363	3.40485
ENSBTAG00000020056	ENSBTAT00000026725	COL12A1	2.09724	2.26179	2.52348	1.94918	3.91171	2.93079	5.06204	3.75341	5.17375	3.76734	4.44831	3.10243	3.23835	3.40152
ENSBTAG00000021955	ENSBTAT00000029271	NPC2	5.01735	3.09246	5.445	3.75394	2.99065	4.22811	3.29456	2.05279	2.55099	2.30424	3.29563	2.98872	3.20394	3.40141
ENSBTAG00000037533	ENSBTAT00000009019	C4A	4.22279	0.941548	3.93306	2.15268	5.29641	7.32547	2.27865	1.81566	5.69286	0.835553	4.73648	2.00414	2.97513	3.4008
ENSBTAG00000005289	ENSBTAT00000006959	CHERP	3.06009	2.85836	3.33726	2.35497	3.52265	4.01802	3.03022	4.60807	3.32165	3.80945	3.72377	3.43153	3.12545	3.40012
ENSBTAG00000012582	ENSBTAT00000061457	IARS2	4.18314	4.11765	3.11486	3.9867	3.05156	3.38549	3.24496	3.48427	3.27775	3.29199	3.14743	3.00949	2.8894	3.39882
ENSBTAG00000046654	ENSBTAT00000064397	CERK	2.52931	2.24234	4.72473	3.57968	4.02296	3.45077	3.42001	3.05016	3.44498	2.93889	3.02542	3.32493	4.41681	3.39777
ENSBTAG00000001013	ENSBTAT00000001343	SLC30A5	2.27929	5.74007	2.53169	5.71226	3.15597	2.56163	3.50871	3.2162	3.69304	3.48832	2.86225	2.58527	2.82963	3.39726
ENSBTAG00000024715	ENSBTAT00000081330	PTPRJ	2.72916	3.10802	3.20079	1.63782	4.19325	3.99851	3.74212	3.41589	4.10903	2.95056	3.98499	3.62615	3.46595	3.3971
ENSBTAG00000005716	ENSBTAT00000007515	CRABP2	9.47316	1.69894	4.61353	3.7314	1.92727	3.36973	1.84451	1.13682	7.122	1.33983	3.57257	2.42837	1.89688	3.39654
ENSBTAG00000013042	ENSBTAT00000017336	EXOC5	2.37395	2.88041	2.47293	1.8395	3.51333	3.78091	3.86582	3.49295	5.96113	3.07891	4.5052	3.08822	3.28302	3.3951
ENSBTAG00000008789	ENSBTAT00000011581	HMG20B	3.45251	2.9057	4.01014	3.36825	3.47853	3.27594	3.57523	3.52876	2.8102	4.07833	2.58456	3.49549	3.56255	3.39432
ENSBTAG00000015974	ENSBTAT00000021251	FLVCR1	2.22669	3.41214	2.72503	3.16353	4.04471	2.93529	2.86392	3.98892	6.65933	3.61819	2.72602	2.50654	3.24378	3.39339
ENSBTAG00000017165	ENSBTAT00000022815	MATN2	11.4652	1.26642	2.35036	3.58456	1.9919	3.2932	1.85151	1.38969	9.08071	0.744236	3.34952	1.50721	2.23135	3.39276
ENSBTAG00000001856	ENSBTAT00000002420	POLR2C	2.48642	3.07754	3.30819	2.9655	3.33931	3.57232	3.109	4.47892	2.95235	3.78967	3.6811	3.882	3.42912	3.39011
ENSBTAG00000017028	ENSBTAT00000022642	USO1	2.54792	4.10533	3.26018	3.80147	3.94217	2.56988	4.56663	3.9976	2.34892	3.62834	2.29713	2.81159	4.14393	3.38624
ENSBTAG00000005090	ENSBTAT00000006709	CEMIP2	2.84729	1.90968	3.6936	1.59395	6.04905	3.65861	3.68552	4.60101	3.07707	3.49542	4.07032	2.46117	2.86887	3.3855
ENSBTAG00000005136	ENSBTAT00000078326	ABI1	3.09002	3.41409	3.32778	2.65414	4.17896	3.91597	3.21461	3.20589	4.30065	2.95665	3.63095	2.82854	3.25223	3.38235
ENSBTAG00000008167	ENSBTAT00000050511	TTC3	2.47024	3.46402	3.54197	2.85826	3.83216	3.73064	4.58297	3.10334	4.05817	2.92367	2.65866	3.17404	3.53115	3.37918
ENSBTAG00000014191	ENSBTAT00000018869	QSOX1	6.97865	1.68921	10.5476	1.54094	1.6103	2.32902	2.23722	1.38915	4.29299	1.43977	3.54188	3.83335	2.48189	3.37784
ENSBTAG00000048228	ENSBTAT00000066135		1.65303	2.31302	3.3183	2.53594	4.88063	4.33766	3.21403	3.7545	3.78014	3.18139	3.98649	3.66114	3.29087	3.37747
ENSBTAG00000003068	ENSBTAT00000003991	MSMO1	3.18226	7.96166	3.94696	2.58712	2.28028	2.72295	3.56006	1.67512	2.36425	2.56957	1.73726	5.44442	3.83422	3.37432
ENSBTAG00000051230	ENSBTAT00000072259	SLC43A1	2.25906	2.93683	4.51307	2.80891	3.40022	4.1996	3.116	2.83256	3.11888	3.53195	3.6826	3.55946	3.89218	3.37318
ENSBTAG00000011916	ENSBTAT00000015809	USP8	2.49856	3.10153	3.02893	2.53106	3.75696	3.05609	4.15292	4.13489	3.21574	3.68009	3.77167	2.90398	3.99843	3.3716
ENSBTAG00000011865	ENSBTAT00000015748	MTA2	2.80683	3.32914	2.91331	3.0636	3.01551	3.16264	2.80965	4.22714	4.51527	3.63291	4.34876	3.10134	2.89242	3.37065
ENSBTAG00000004282	ENSBTAT00000066367	AMBRA1	2.93144	3.86087	3.15087	2.69314	3.97262	3.77866	2.86567	3.20155	4.29369	2.90693	3.27093	3.38452	3.50761	3.37065
ENSBTAG00000018046	ENSBTAT00000024024	B3GNT2	9.29192	2.94007	2.46472	2.36229	2.97449	4.15082	2.88551	3.71977	3.78154	2.11653	2.75896	2.30646	2.06472	3.3706
ENSBTAG00000012749	ENSBTAT00000061262	CUL7	4.39028	4.35563	3.4017	4.32426	3.43316	3.65411	3.44802	2.8483	3.6164	2.44121	2.25372	2.98927	2.6461	3.3694
ENSBTAG00000002435	ENSBTAT00000003163	PTPRE	2.83515	2.48097	3.43961	1.81696	4.44931	3.6391	3.80805	3.91512	4.50621	3.39751	3.57781	2.5962	3.33615	3.36909
ENSBTAG00000008862	ENSBTAT00000011669	GOLGB1	2.18462	3.75258	3.5287	2.88629	3.88499	2.843	4.63607	4.46752	2.92378	3.39193	2.83081	2.85806	3.60964	3.36908
ENSBTAG00000006927	ENSBTAT00000070886	ABCF1	2.13688	3.55545	2.13365	2.48841	2.90924	3.08611	3.17493	4.85605	3.25127	4.79263	4.10849	3.93612	3.36815	3.36903
ENSBTAG00000008339	ENSBTAT00000010976	DHX8	3.60462	3.21242	3.01945	2.48415	3.31507	3.19641	3.37275	3.12233	5.21068	2.80141	4.46253	2.74763	3.23291	3.36787
ENSBTAG00000018052	ENSBTAT00000074579	PTPRS	4.69451	2.32534	3.95454	2.36533	3.27716	4.59802	2.97595	2.93892	5.86149	2.29917	3.32931	2.40595	2.75598	3.36782
ENSBTAG00000002191	ENSBTAT00000083851	RRP12	1.56888	2.48875	2.45019	1.96806	4.02731	3.23392	3.97844	4.46047	2.68268	4.85909	4.48649	3.54415	4.01835	3.36668
ENSBTAG00000004757	ENSBTAT00000065855	LTBP4	5.37659	1.5472	2.4426	2.91858	2.65877	5.14426	2.89893	1.26489	7.70244	1.49963	3.76718	2.65032	3.89338	3.36652
ENSBTAG00000027569	ENSBTAT00000039647	APBB2	3.68715	2.86939	2.78821	1.2436	3.69978	4.73458	4.01695	5.0183	3.2464	3.41222	4.21403	2.44914	2.35511	3.36422
ENSBTAG00000010336	ENSBTAT00000013650	TALDO1	5.6525	4.78102	5.08107	4.53934	1.93535	2.56688	2.03007	2.19442	1.6995	3.6674	2.09654	4.39096	3.05965	3.36113
ENSBTAG00000002495	ENSBTAT00000003242	BRD4	4.74629	3.10283	2.40343	1.47696	4.03912	4.52149	3.33249	3.47124	4.67971	2.71009	3.66688	2.58089	2.95158	3.36023
ENSBTAG00000030180	ENSBTAT00000023459	SHANK3	2.24045	3.30126	3.35368	1.6232	3.70102	4.12681	4.18968	5.71939	2.8959	3.40309	3.09428	3.19919	2.83265	3.36005
ENSBTAG00000009086	ENSBTAT00000011978	LOXL1	3.26075	1.15748	2.29413	3.42431	2.23802	1.99438	4.46218	2.35667	5.56535	2.97897	5.99545	3.55344	4.39568	3.35975
ENSBTAG00000004552	ENSBTAT00000087449	PBXIP1	5.34989	3.46661	2.99102	4.19996	2.49407	4.3159	2.63401	1.80264	4.44698	2.27583	2.93785	3.18717	3.53176	3.35644
ENSBTAG00000017771	ENSBTAT00000084618	EPN2	2.53821	3.34535	3.13824	2.18315	3.16902	3.84544	4.51586	3.80171	2.85131	4.35685	3.79562	3.13468	2.94071	3.35509
ENSBTAG00000013513	ENSBTAT00000017968	ATP6V1C1	2.86509	3.30904	3.8326	2.83816	3.78928	4.4442	3.50521	3.16954	2.99137	2.877	3.32856	3.30361	3.35306	3.35436
ENSBTAG00000008424	ENSBTAT00000066458	ABR	3.55608	3.73118	2.7067	2.60357	2.70601	3.71263	3.19711	4.11969	3.87909	2.88765	4.41762	3.21614	2.84593	3.35226
ENSBTAG00000018569	ENSBTAT00000072958	CUL4B	5.81028	2.96666	3.03209	2.94113	3.60469	3.58733	3.38442	3.70295	3.4624	2.46354	3.18635	2.61588	2.81092	3.35143
ENSBTAG00000005980	ENSBTAT00000081203	RREB1	4.33769	3.36156	4.46821	2.6773	3.46921	3.25118	3.33249	3.71434	2.47086	3.0987	2.58007	3.62834	3.16952	3.35073
ENSBTAG00000006708	ENSBTAT00000008822	ARIH1	2.0317	2.21056	2.87034	1.95649	4.27032	4.67831	3.13175	3.41155	5.74652	2.82424	4.82406	2.50326	3.09466	3.35029
ENSBTAG00000013410	ENSBTAT00000074266	MARK3	3.07303	3.35573	2.77241	3.00511	3.67803	3.35097	2.82482	3.58194	4.60794	3.22857	4.1534	3.08056	2.82299	3.34889
ENSBTAG00000017845	ENSBTAT00000023720	BAG1	2.66686	3.3674	2.83749	3.29757	3.55932	3.61809	3.20294	3.21024	3.5711	3.65523	3.96778	3.40201	3.15624	3.3471
ENSBTAG00000013449	ENSBTAT00000017891	RAB3GAP1	2.72997	3.38166	2.68459	2.83937	4.20568	3.40725	3.61199	3.66551	3.64218	3.07739	3.77017	2.78973	3.67242	3.34446
ENSBTAG00000010720	ENSBTAT00000067570	MIB2	3.141	6.98315	2.653	5.64524	2.15101	3.25418	2.93044	2.18954	3.24709	2.62537	2.80387	2.88594	2.9389	3.34221
ENSBTAG00000014788	ENSBTAT00000070687	AKAP12	3.90804	4.04762	2.7503	2.44271	4.40394	4.93192	4.64307	2.0631	5.70331	1.8857	3.32706	1.51595	1.79727	3.34
ENSBTAG00000006432	ENSBTAT00000008433	KCNE4	2.40227	2.96925	3.03209	2.18985	3.25044	5.63423	3.56239	3.5814	1.50788	4.91743	4.52017	2.62244	3.22869	3.33989
ENSBTAG00000009330	ENSBTAT00000072716	SIN3B	2.26149	3.87838	3.12623	3.38531	4.37784	3.71563	3.36983	3.21783	3.32374	2.89019	3.12722	3.19099	3.52029	3.33731
[truncated: 25,272 more rows]
[truncated: 23 more columns]

## Sheet: DS2.2
Dataset S2.2. Gene transcript FPKM identified in endometrium co-cultured with IVD conceptus tissue (Endo-IVD Conc).
Ensembel Gene ID	Ensembel Transcript ID	Gene Name	C.ii + 9.b	D.ii + 9.d	E.ii + 3.b	E.iii + 5.b	F.ii + 5.c	G.iii + 2.c	G.ii + 4.b	H.ii + 2.b	H.iii + 4.b	I.ii + 1.b	J.ii + 1.c	K.ii + 9.c	L.ii + 8.b	M.ii + 6.b	M.iii + 7.b	Mean FPKM
ENSBTAG00000004556	ENSBTAT00000042889	SLC2A3	297.981	241.149	534.58	680.174	383.538	616.324	525.502	296.035	233.93	192.283	418.963	359.284	295.575	463.664	384.654	394.909
ENSBTAG00000007662	ENSBTAT00000057533	HSPA5	293.772	279.724	362.463	315.753	287.923	521.622	441.531	307.383	263.012	365.492	361.497	224.943	148.246	313.026	299.486	319.058
ENSBTAG00000014534	ENSBTAT00000087016	EEF1A1	288.354	213.444	347.736	421.487	265.469	335.247	327.709	292	261.316	230.808	274.841	346.818	260.387	360.922	276.514	300.203
ENSBTAG00000025441	ENSBTAT00000017500	HSPA1A	276.661	600.672	72.6936	144.396	148.713	116.157	133.239	136.065	208.085	726.83	307.317	208.764	138.028	329.245	177.098	248.264
ENSBTAG00000016061	ENSBTAT00000021373	RSAD2	90.3615	135.499	232.42	290.276	242.647	332.543	254.692	254.615	158.673	174.036	117.651	232.712	200.955	151.58	191.02	203.979
ENSBTAG00000003362	ENSBTAT00000004364	HSP90B1	159.751	200.605	204.249	162.949	161.137	230.843	209.298	183.093	154.012	277.093	236.55	130.468	100.199	161.729	154.232	181.747
ENSBTAG00000006270	ENSBTAT00000079542	HSP90AA1	160.152	309.35	88.3443	120.942	139.264	111.332	124.235	117.672	141.247	391.226	140.191	119.639	103.834	191.735	142.136	160.087
ENSBTAG00000014731	ENSBTAT00000037753	GAPDH	178.656	81.3979	198.962	155.142	144.985	217.241	185.583	153.001	161.41	75.3619	198.082	122.195	126.32	99.1241	143.558	149.401
ENSBTAG00000043561	ENSBTAT00000060569	COX1	83.0952	97.5009	77.8658	98.9628	166.611	147.535	179.636	106.776	168.774	137.193	163.911	135.196	202.782	170.001	156.196	139.469
ENSBTAG00000010156	ENSBTAT00000013402	TPT1	134.02	89.5359	124.751	149.153	117.022	119.415	121.023	116.867	123.708	104.861	117.812	169.63	138.15	140.539	118.981	125.698
ENSBTAG00000014707	ENSBTAT00000019573	ISG15	57.3325	49.7917	128.144	212.975	150.533	152.799	128.071	137.101	96.3236	72.1579	61.611	145.051	103.008	128.04	115.907	115.923
ENSBTAG00000003505	ENSBTAT00000004562	DCN	94.2804	55.1145	162.157	169.391	80.719	118.646	107.194	136.625	59.5294	87.3039	70.6654	91.3276	130.981	131.459	141.562	109.13
ENSBTAG00000004258	ENSBTAT00000005581	EEF2	94.2224	80.6838	126.465	134.501	94.7217	124.384	118.514	98.8139	100.153	89.3121	125.72	120.225	110.384	117.605	95.7757	108.765
ENSBTAG00000025434	ENSBTAT00000035742	ZFP36L1	101.496	65.611	106.295	177.006	84.7596	109.189	100.841	70.7235	64.8055	78.9901	59.4843	129.517	90.3307	179.877	116.836	102.384
ENSBTAG00000000711	ENSBTAT00000000950	NDRG1	99.9415	74.7133	103.477	156.924	107.001	120.102	117.04	108.934	121.877	49.3414	85.2747	100.397	85.2487	95.2571	80.8541	100.426
ENSBTAG00000013162	ENSBTAT00000017497	HSPA8	89.2645	256.273	40.3669	50.8293	60.3001	60.3878	65.7339	62.8523	86.5348	304.437	92.618	50.3125	59.8506	108.946	76.8224	97.7019
ENSBTAG00000030913	ENSBTAT00000012035	MX1	65.9446	64.1851	122.321	106.847	97.8215	132.142	108.585	130.025	103.747	63.1312	77.6008	83.5734	100.703	55.0024	86.5917	93.2146
ENSBTAG00000006189	ENSBTAT00000008132	ACTG1	109.645	92.6211	61.4062	47.251	79.0643	78.0183	88.21	75.6968	127.704	131.343	122.768	60.4768	78.6697	111.698	113.093	91.8444
ENSBTAG00000003994	ENSBTAT00000053426	IGFBP3	68.4134	56.8893	114.381	117.13	118.106	127.634	128.327	105.747	116.261	28.1066	80.8988	72.0182	115.178	49.3363	63.2743	90.78
ENSBTAG00000043560	ENSBTAT00000060566	COX3	52.0022	57.2491	43.7488	73.6645	113.129	98.7213	140.607	58.7414	93.518	50.9253	75.151	119.809	130.77	144.005	91.0248	89.5378
ENSBTAG00000015978	ENSBTAT00000021256	ANXA1	44.6106	51.1565	106.354	91.4531	98.2738	138.883	105.32	135.887	67.3913	79.3787	51.9012	78.4572	95.7696	63.8251	100.41	87.2714
ENSBTAG00000003553	ENSBTAT00000004621	ZFP36L2	70.8308	42.3307	109.408	156.378	65.5713	128.982	94.4549	65.6972	33.5213	60.7785	64.1612	83.9149	106.541	125.858	95.2461	86.9116
ENSBTAG00000000778	ENSBTAT00000081693	HSP90AB1	80.2056	89.3886	86.5426	100.459	72.6406	90.5971	88.0501	75.2331	76.1593	106.162	85.4552	78.9472	88.0455	94.3295	77.0155	85.9487
ENSBTAG00000046358	ENSBTAT00000064237	PABPC1	71.9787	58.487	98.2615	117.002	66.017	92.0463	83.9092	73.2611	66.2154	55.3031	85.8847	95.9956	96.2075	95.8029	73.4554	81.9885
ENSBTAG00000000163	ENSBTAT00000000187	DDIT4	97.4941	47.3883	122.929	127.44	84.3208	110.684	89.4797	30.2307	28.4058	46.9102	104.934	74.1394	57.1772	91.548	96.8899	80.6647
ENSBTAG00000013411	ENSBTAT00000017839	ENO1	103.648	57.6262	112.164	84.8841	80.5571	107.985	91.4674	88.5789	85.2517	43.4955	98.402	59.0629	59.7566	50.3154	69.6383	79.5222
ENSBTAG00000043584	ENSBTAT00000060539	ATP6	40.4257	67.2625	43.4286	77.2145	92.9127	79.3532	107.36	52.1327	77.8969	54.3925	63.4615	97.7597	103.333	122.232	72.2443	76.7606
ENSBTAG00000001601	ENSBTAT00000047412	PKM	77.4097	48.488	104.927	89.1695	71.2237	102.877	86.0479	81.5583	74.0341	42.795	90.4017	62.4993	71.1241	58.5343	70.6255	75.4476
ENSBTAG00000006045	ENSBTAT00000007943	P4HB	95.7499	65.4871	90.6295	60.4925	71.124	98.9329	87.5471	78.7881	93.8693	63.4125	123.091	47.9291	42.404	40.3772	69.0426	75.2585
ENSBTAG00000026199	ENSBTAT00000036888	ACTB	78.7133	75.1497	53.0553	43.8296	66.9183	71.9823	76.1311	73.3812	97.3809	93.1312	77.8461	72.5445	55.0806	110.785	81.2903	75.148
ENSBTAG00000021048	ENSBTAT00000028036	ADM	91.3868	30.0905	132.954	84.6199	67.5585	125.425	81.112	60.7756	38.1535	37.7524	66.779	69.6487	65.9549	83.0897	73.6207	73.928
ENSBTAG00000002006	ENSBTAT00000002600	THBS1	51.677	25.9566	60.8987	112.359	73.2174	91.91	88.897	52.1502	44.6769	34.4332	70.3974	87.39	70.6929	122.48	84.5019	71.4426
ENSBTAG00000015127	ENSBTAT00000020125	SDC4	55.3156	44.6695	76.4071	113.447	43.3791	77.2958	68.7954	86.8562	48.1979	41.1049	60.0927	64.9875	53.1019	123.029	59.9868	67.7778
ENSBTAG00000017363	ENSBTAT00000023087	SAT1	38.6306	60.8174	48.7058	116.686	80.7569	78.7443	70.8886	71.7647	57.6732	67.4965	37.254	82.245	65.175	76.2453	51.084	66.9445
ENSBTAG00000014465	ENSBTAT00000019232	SERPINE1	62.8409	76.7911	73.3947	70.3521	59.9443	115.937	100.083	64.1902	42.6703	67.2779	50.7168	65.2291	43.519	55.9413	48.0001	66.4592
ENSBTAG00000015844	ENSBTAT00000021062	TFPI2	42.2772	28.594	68.7269	118.553	50.7312	57.6941	60.4965	78.365	48.8445	38.0117	28.1148	99.1386	65.6961	126.63	76.1919	65.8711
ENSBTAG00000043570	ENSBTAT00000060540		29.6628	68.4178	43.1318	54.4746	45.9984	50.3486	63.1989	61.5926	81.2769	130.042	61.3225	57.8563	80.944	83.5679	66.5398	65.225
ENSBTAG00000009908	ENSBTAT00000013079	RPS3A	67.1159	46.0439	71.0216	83.6073	49.3998	61.411	63.5522	68.16	63.0295	50.2983	61.8255	83.1414	75.7272	71.45	56.1546	64.7959
ENSBTAG00000012697	ENSBTAT00000032937	PGAM1	64.2788	37.0337	93.0881	93.0071	55.4228	87.0555	72.0957	61.0542	47.2175	35.5957	68.4513	56.654	52.8009	57.3699	62.5887	62.9143
ENSBTAG00000006609	ENSBTAT00000008675	ERRFI1	42.781	32.0857	93.2184	112.493	44.2982	86.3946	76.6784	78.8356	29.0456	43.6717	60.6541	43.866	46.1836	78.132	59.3603	61.8465
ENSBTAG00000009863	ENSBTAT00000013008	BHLHE40	49.2123	51.8629	63.0491	93.1316	66.5478	70.8201	72.6241	47.4143	42.9791	39.7278	55.7287	60.2946	50.2943	81.9662	60.7332	60.4257
ENSBTAG00000005574	ENSBTAT00000007324	CLU	81.4705	78.4288	46.5225	48.2393	70.375	50.6013	60.8611	65.4576	77.9778	70.8457	47.4037	42.5938	38.292	67.5737	57.977	60.308
ENSBTAG00000002549	ENSBTAT00000003305	PTMA	57.9685	49.6618	57.5206	69.3145	54.9721	56.6674	57.5336	55.847	62.5737	44.9777	71.1555	57.1397	72.4632	65.5921	65.8496	59.9491
ENSBTAG00000005211	ENSBTAT00000006866	RPL4	55.3364	46.6054	59.9311	70.0434	47.0817	56.7503	58.608	52.0713	53.9817	46.8271	62.328	68.256	64.8556	73.6932	58.1788	58.3032
ENSBTAG00000017389	ENSBTAT00000055086	RPLP0	68.7482	44.1331	68.444	69.4139	48.1622	54.3292	55.7583	56.3972	59.694	46.8672	56.3403	61.6398	59.9664	64.3086	52.4633	57.7777
ENSBTAG00000001687	ENSBTAT00000002200	STC1	44.0718	35.9185	78.9327	81.5467	67.0039	90.5074	81.215	43.5311	55.49	26.7254	59.3428	57.3494	67.1864	36.5062	38.2181	57.5697
ENSBTAG00000009535	ENSBTAT00000076051	RPS2	67.5932	44.0811	60.2943	60.5564	46.7756	51.4739	53.7447	48.4017	56.7293	45.9572	48.1342	61.2134	60.465	64.5828	52.171	54.8116
ENSBTAG00000007454	ENSBTAT00000085658	RPL10	64.7571	39.6442	59.597	68.1307	44.7191	56.0271	54.7066	49.408	53.2932	40.0526	52.8121	62.6835	55.46	64.2886	50.6328	54.4142
ENSBTAG00000012683	ENSBTAT00000071602	SRRM2	38.1798	41.0665	73.4852	97.3627	53.813	60.4104	57.6518	44.6302	39.3739	41.1343	43.6177	54.8731	47.6488	46.3508	43.7306	52.2219
ENSBTAG00000000894	ENSBTAT00000001187	PGK1	52.6484	32.4897	73.2441	60.4351	47.6639	71.405	60.4794	62.4864	54.6964	27.7823	63.7355	41.1082	45.8329	37.3535	46.9781	51.8893
ENSBTAG00000004553	ENSBTAT00000005982	TPM4	47.4208	39.5885	59.6577	54.8213	44.4358	65.5402	57.8806	57.3609	53.5299	36.5266	51.7953	37.9115	34.5076	69.1066	62.7187	51.5201
ENSBTAG00000005339	ENSBTAT00000065013	VEGFA	42.955	37.0978	70.2394	66.3197	50.4062	70.0489	64.0111	46.3899	41.897	32.5205	62.0811	47.225	38.7021	47.9706	47.8794	51.0496
ENSBTAG00000020166	ENSBTAT00000026859	ZNFX1	35.1157	32.3107	55.8974	79.8521	55.3794	64.6485	61.8426	63.1142	51.5456	31.6054	32.0984	60.0929	44.9031	49.9476	44.7131	50.8711
ENSBTAG00000012849	ENSBTAT00000035335	COL4A1	39.4416	45.322	64.8445	62.975	53.0878	59.4536	55.6445	45.8676	42.1916	43.9525	38.0326	51.2089	43.6587	58.0755	54.4064	50.5442
ENSBTAG00000018320	ENSBTAT00000024376	RPLP1	50.7485	32.1282	51.9795	64.655	46.7291	46.7296	49.8111	44.059	52.5327	37.383	46.3068	58.9456	56.2556	59.8357	48.0012	49.74
ENSBTAG00000015114	ENSBTAT00000020111	CALR	60.2154	53.6904	54.5659	43.4829	47.7078	54.1826	48.5016	52.8171	51.7243	53.8711	64.1909	34.294	29.0817	46.1154	48.5755	49.5344
ENSBTAG00000015285	ENSBTAT00000083616	RPS8	55.283	37.4952	49.4102	58.4448	42.2146	41.1395	44.8776	41.0319	47.8695	41.3998	46.2215	60.3894	46.3614	66.1692	48.5059	48.4542
ENSBTAG00000010069	ENSBTAT00000013284	EGR1	30.8106	68.7153	36.8761	43.8991	22.4939	60.1487	63.5592	78.2204	51.0601	52.8724	34.5763	46.2612	41.3142	59.5247	35.2623	48.373
ENSBTAG00000043556	ENSBTAT00000060549	COX2	24.1747	49.332	20.3496	35.0043	56.6138	48.6336	63.144	26.4731	54.281	55.594	42.81	63.5418	67.0924	71.8092	42.1471	48.0667
ENSBTAG00000018423	ENSBTAT00000068915	DDX5	31.3607	46.6203	43.2634	61.0291	39.188	46.7406	47.0025	61.8698	45.5683	49.6171	35.4246	49.7875	49.5192	62.0996	46.0605	47.6767
ENSBTAG00000021466	ENSBTAT00000028617	COL3A1	18.1712	45.5279	51.1422	83.1944	28.8943	31.6229	35.8526	29.9898	25.025	86.0827	17.2492	64.701	46.8328	80.2059	63.7511	47.2162
ENSBTAG00000001246	ENSBTAT00000068959	ATP1A1	41.2957	29.1783	45.9093	66.8385	44.842	47.9837	47.8696	40.1716	46.6538	32.211	43.2595	62.8196	44.7356	60.8884	49.5145	46.9447
ENSBTAG00000005620	ENSBTAT00000003962	RPS3	50.0315	32.185	51.9687	57.1139	38.9524	47.744	47.0821	43.6421	45.5157	30.5886	47.4382	56.7907	53.2586	56.0022	44.5925	46.8604
ENSBTAG00000007116	ENSBTAT00000009364	ARRDC3	31.2416	39.4616	47.075	85.4902	61.3189	57.1263	54.3325	35.8094	30.9592	24.419	32.5858	54.5547	36.6587	63.5389	48.1613	46.8489
ENSBTAG00000019648	ENSBTAT00000026183	RACK1	49.1594	34.258	49.7861	54.0649	36.8243	45.5133	46.1733	41.3887	42.1525	37.6547	46.5732	59.0199	49.8774	61.2917	46.2328	46.6647
ENSBTAG00000021245	ENSBTAT00000028307	SPRY1	31.5947	30.3934	49.5892	80.5818	53.9961	70.3681	64.1849	41.0948	38.7421	20.6428	36.7132	53.3487	42.6118	42.746	39.6432	46.4167
ENSBTAG00000043558	ENSBTAT00000060571	ND1	29.8683	55.4659	19.1427	31.1966	51.3703	43.5373	55.8563	32.8262	56.4825	49.6504	45.0755	47.2131	65.7199	68.187	37.9483	45.9694
ENSBTAG00000013863	ENSBTAT00000018411	DUSP1	26.4175	26.5821	52.0187	88.5117	35.6045	53.5238	47.5593	45.8069	31.0381	23.7785	26.998	46.6794	44.4597	84.7664	50.2453	45.5993
ENSBTAG00000001027	ENSBTAT00000083385	SERPINH1	37.0477	83.9138	49.0374	36.4775	40.6829	47.5796	39.28	38.1703	32.7972	80.6079	44.6292	33.6711	34.9981	44.0147	38.1183	45.4017
ENSBTAG00000048107	ENSBTAT00000064711	CANX	44.3944	43.2472	58.2718	48.2135	44.6238	58.3132	52.3846	47.76	41.8666	40.3339	56.2295	35.9632	30.5203	35.2629	42.5984	45.3322
ENSBTAG00000016208	ENSBTAT00000074363	TGM2	32.6861	32.3508	49.2374	77.9749	47.34	54.7196	46.2636	50.8388	32.1924	31.6653	22.9192	46.2506	41.934	62.2989	45.0849	44.9171
ENSBTAG00000008573	ENSBTAT00000066266	ZFP36	29.3035	25.5172	34.2821	74.0968	39.377	44.3969	44.7215	31.8458	36.215	25.1178	31.2734	70.9071	48.6766	87.6001	50.3579	44.9126
ENSBTAG00000016546	ENSBTAT00000022006	PARP12	24.8112	19.7215	62.2213	82.9907	44.0258	69.4222	55.4846	49.1126	31.6368	21.0462	34.9999	49.0784	40.849	45.4867	41.3165	44.8136
ENSBTAG00000038488	ENSBTAT00000024387	TMSB4X	48.586	33.897	44.8088	57.8614	34.8793	42.0155	44.106	39.7841	44.801	30.0367	34.3105	52.0903	48.3122	67.6125	48.2808	44.7588
ENSBTAG00000009844	ENSBTAT00000012977	CCN1	54.909	38.4608	35.2055	43.0126	27.1031	82.5653	56.5685	31.9813	38.0261	23.7418	18.7108	27.4837	14.735	127.556	48.2176	44.5518
ENSBTAG00000001648	ENSBTAT00000002160	RPL21	47.9708	31.0585	51.7447	60.2307	36.8454	43.3846	45.1734	42.5284	40.216	28.3907	39.3088	52.031	49.2753	54.1075	44.0519	44.4212
ENSBTAG00000008471	ENSBTAT00000011146	MX2	33.6936	43.6548	51.9586	55.2908	95.4437	48.007	39.1175	79.7818	54.0713	25.2658	29.7227	39.2423	29.5258	14.664	24.6404	44.272
ENSBTAG00000005012	ENSBTAT00000006600	HSPH1	72.8457	106.457	20.6926	17.8137	37.3399	22.8878	26.0255	23.3043	39.7731	109.144	37.213	19.6184	23.4685	65.1433	36.4693	43.8797
ENSBTAG00000011184	ENSBTAT00000067393	FTH1	50.9901	38.8487	31.6945	40.9164	35.9127	37.3014	41.8352	38.8714	54.3734	44.3564	46.2215	44.7824	48.8653	54.7275	44.3808	43.6052
ENSBTAG00000006253	ENSBTAT00000069339	FLNC	16.1991	30.4838	39.6113	76.888	33.249	44.8825	59.9536	33.2361	28.0147	14.2835	21.0335	86.001	36.3998	78.3707	53.0161	43.4415
ENSBTAG00000020308	ENSBTAT00000085575	EIF4G2	30.3746	37.1852	45.0334	69.1747	30.4981	43.0326	43.2686	44.6281	35.6324	40.8349	33.5216	42.753	39.6686	62.0963	42.9789	42.7121
ENSBTAG00000048782	ENSBTAT00000086688		31.6202	26.3469	47.1288	60.1256	46.2113	51.6944	45.5375	52.7375	40.4331	26.3379	25.4549	45.9647	66.1245	39.7792	32.3349	42.5221
ENSBTAG00000039861	ENSBTAT00000016856	OAS1Y	33.8803	28.2043	53.3686	65.3322	47.724	49.7555	41.7176	59.3434	39.3597	32.3601	33.239	39.5001	44.2172	31.9804	36.3806	42.4242
ENSBTAG00000018800	ENSBTAT00000025024	RPS4X	39.9698	28.4144	46.8529	60.903	34.0956	40.4464	42.6808	40.9258	37.9903	24.4614	34.7265	52.5928	44.9453	58.1718	43.3622	42.0359
ENSBTAG00000011559	ENSBTAT00000015358	RPL7A	46.7594	29.0789	49.6184	48.1731	36.964	44.7099	42.6814	39.849	40.0502	29.2759	45.9459	45.5427	46.4643	43.788	38.4588	41.824
ENSBTAG00000001360	ENSBTAT00000001791	RPS12	46.4047	26.4875	47.673	56.5571	37.1157	41.6135	42.2403	40.9879	38.1852	25.0336	37.2994	44.6494	47.0609	49.6206	41.693	41.5081
ENSBTAG00000015910	ENSBTAT00000056716	ITGB1	27.3344	28.1517	54.0014	45.4748	38.245	60.7597	50.6087	39.6856	34.9211	28.8341	40.6504	42.3916	33.1188	50.7675	46.6515	41.4398
ENSBTAG00000017246	ENSBTAT00000022919	UBB	58.9932	71.081	23.8435	21.8598	37.5084	32.553	31.6592	30.4925	37.5905	93.5436	37.6755	29.191	27.716	44.7852	36.8225	41.021
ENSBTAG00000001553	ENSBTAT00000013110	HNRNPA1	40.6587	31.6654	48.8102	53.492	38.0359	46.1351	44.865	37.715	33.106	27.1531	40.773	42.3423	38.5059	50.6987	40.9633	40.9946
ENSBTAG00000002026	ENSBTAT00000002626	RPL5	39.9596	29.2639	45.4891	50.8148	34.439	41.3053	42.2719	39.2848	39.7218	27.427	37.8835	49.0759	44.2002	51.0518	41.1031	40.8861
ENSBTAG00000002069	ENSBTAT00000031167	BOLA	42.8965	26.4307	38.4532	52.8035	41.1698	47.2104	43.3564	62.0269	61.2549	31.3162	35.3667	28.2509	35.547	36.8299	29.088	40.8001
ENSBTAG00000012335	ENSBTAT00000084165	UBA7	18.909	19.3013	49.2317	68.4604	50.0373	56.9352	48.8151	44.2441	33.8612	22.3753	24.0198	51.6639	32.6168	47.0537	39.3311	40.4571
ENSBTAG00000009389	ENSBTAT00000012357	HNRNPH1	32.5187	31.5637	41.9186	58.9264	40.9363	49.1398	45.533	40.9223	34.8827	31.8568	35.3673	41.6831	42.2085	42.8483	35.6167	40.3948
ENSBTAG00000014518	ENSBTAT00000019298	RPL9	39.1572	29.6619	46.7339	55.0556	33.4034	40.0663	41.109	40.5669	36.4247	25.2505	34.8032	47.4504	45.0795	50.1335	38.6612	40.2371
ENSBTAG00000009757	ENSBTAT00000077833	RPSA	50.809	29.474	44.1114	46.8034	36.3552	39.9903	41.7618	33.366	38.8345	31.0739	42.3059	41.1762	42.4538	45.3577	38.6072	40.1653
ENSBTAG00000020116	ENSBTAT00000076886	JSP.1	16.5914	17.2679	39.4695	55.294	6.47409	49.0411	49.0824	92.0739	92.4783	15.2008	34.881	26.6397	32.1639	40.5744	34.7983	40.1354
ENSBTAG00000020139	ENSBTAT00000026826	RPL7	40.2308	30.4317	44.9942	50.5925	32.1062	38.6931	39.4247	39.0522	35.9359	28.5833	36.4609	49.0247	45.9139	47.647	38.9727	39.8709
ENSBTAG00000004679	ENSBTAT00000006139	WARS1	24.2256	25.0946	34.2992	51.9873	53.5818	53.821	45.4724	51.9498	47.8223	29.138	29.1586	43.3928	32.0406	32.5148	38.3271	39.5217
ENSBTAG00000011215	ENSBTAT00000086063	ACTN4	56.6207	29.2244	33.5183	30.3578	40.1873	37.7301	39.8759	31.3542	57.8485	23.4322	57.3971	29.1292	35.5341	36.8626	46.5164	39.0393
ENSBTAG00000005296	ENSBTAT00000005007	RPL13A	43.3859	25.4208	46.7851	48.4753	34.2835	39.68	39.1327	35.4274	35.9473	24.4439	41.2766	43.6369	44.5135	42.4518	36.5598	38.7614
ENSBTAG00000020935	ENSBTAT00000027885	HIF1A	34.7936	28.5	34.9118	50.9473	39.7973	44.4106	43.807	34.4561	34.853	23.5661	41.4868	30.7952	43.1424	44.4575	38.6879	37.9075
ENSBTAG00000003229	ENSBTAT00000004190	RPL23	39.7204	25.8417	44.3126	50.978	32.3125	36.0905	37.0079	35.0461	36.0923	24.3891	35.6915	43.004	42.3155	47.1775	37.6549	37.8423
ENSBTAG00000007881	ENSBTAT00000010366	IFIT1	19.1665	29.6553	35.7472	47.4862	52.9421	55.8798	49.1955	57.9782	40.3745	27.5564	24.3553	36.296	30.1743	24.2104	32.6243	37.5761
ENSBTAG00000005349	ENSBTAT00000007036	RPL27A	40.62	24.2685	42.2508	48.868	32.6261	36.0699	38.0267	33.8276	35.4093	24.5405	34.4266	44.66	40.7557	48.7491	38.2215	37.5547
ENSBTAG00000009617	ENSBTAT00000042960	SLC2A1	37.0014	21.7334	47.5718	48.4228	33.2241	51.4211	46.9797	30.3256	23.6671	25.1155	59.0575	27.1728	38.4861	34.0825	35.583	37.323
ENSBTAG00000043577	ENSBTAT00000060552	ND4	23.0472	31.8199	17.4828	30.5735	45.4059	37.2521	48.7974	24.5291	40.8303	29.6368	30.946	47.6183	46.5358	65.7833	37.1601	37.1612
ENSBTAG00000006367	ENSBTAT00000074642	CCN2	46.9965	26.4863	23.7289	36.7223	19.4819	47.2529	37.4351	33.8367	28.7388	24.9348	32.3232	29.847	23.2349	90.4558	53.7643	37.016
ENSBTAG00000014824	ENSBTAT00000019744	MMP14	31.8415	22.4769	62.7713	59.1293	30.1059	58.979	42.7212	32.2082	17.1093	14.98	32.0893	39.7704	36.9618	32.4305	35.0697	36.5763
ENSBTAG00000010402	ENSBTAT00000013737	MYH9	40.6378	34.1963	36.9356	47.5185	40.5951	31.6448	37.4819	28.2538	42.8632	23.2537	32.1287	41.6731	31.1169	42.6898	37.2889	36.5519
ENSBTAG00000003228	ENSBTAT00000073065	RPL3	43.6378	25.0868	42.5432	44.3443	31.4865	35.972	36.8436	35.8198	37.1536	23.4842	39.5352	36.9227	40.5636	39.3118	34.2356	36.4627
ENSBTAG00000017462	ENSBTAT00000023213	ATF4	34.4217	26.9269	37.4571	46.384	36.8806	39.7252	36.5364	39.3288	32.4419	26.382	32.8062	42.5177	35.763	44.7203	34.365	36.4438
ENSBTAG00000013924	ENSBTAT00000018491	RPS11	42.2141	27.2436	39.3069	43.9888	31.9133	33.7975	35.5972	30.3759	36.3734	26.9779	34.5811	42.3117	41.2025	42.0043	34.9264	36.1877
ENSBTAG00000022902	ENSBTAT00000055065	RPL17	35.4658	25.2706	41.1605	50.1529	28.7302	35.5282	36.1003	32.114	31.7973	23.6056	32.6939	43.1775	40.5323	45.6827	35.7309	35.8495
ENSBTAG00000012927	ENSBTAT00000067155	ALDOA	50.1974	27.2603	43.9272	37.2129	31.5624	36.8117	34.6853	35.0734	41.0056	23.0859	52.6398	26.2964	33.7809	25.9151	33.713	35.5445
ENSBTAG00000015154	ENSBTAT00000020159	MCL1	30.1812	25.7734	36.5654	45.1047	33.4537	49.1206	39.7205	36.8198	25.0945	34.2242	27.6615	34.4882	33.2523	43.0677	34.7414	35.2846
ENSBTAG00000034529	ENSBTAT00000048910	HMGA1	26.6547	21.8077	47.1648	46.5432	30.6145	44.2462	36.1825	40.6953	32.0211	24.1259	46.7558	31.1954	31.7456	32.9094	35.92	35.2388
ENSBTAG00000001294	ENSBTAT00000001702	PPP1R15A	26.9935	35.9065	35.0605	45.5864	35.2676	39.4711	37.5495	34.801	30.0597	45.1365	39.3061	34.271	27.3789	33.1896	28.2481	35.2151
ENSBTAG00000017967	ENSBTAT00000023908	PTGES3	30.9877	27.1011	34.7637	41.1232	34.2656	41.5203	36.6666	35.3352	30.469	33.552	33.044	32.2416	34.3278	37.7816	34.325	34.5003
ENSBTAG00000011802	ENSBTAT00000015668	COL6A1	35.2225	27.8787	56.4435	46.5335	29.0979	43.4449	31.6238	23.7379	17.7067	35.5228	15.5484	39.9796	34.8346	40.7403	39.0336	34.4899
ENSBTAG00000013264	ENSBTAT00000071428	RPS24	34.2105	22.9558	37.3046	42.5948	29.8004	35.5754	38.0084	35.5601	34.8921	18.8256	28.5006	42.1319	34.7876	44.3826	37.0226	34.4369
ENSBTAG00000012044	ENSBTAT00000047320	RPL13	41.1894	21.4162	37.5995	40.0848	28.7908	36.4918	36.8891	29.0464	31.0704	22.7549	35.0534	48.3805	37.9194	38.2042	30.6041	34.3663
ENSBTAG00000017753	ENSBTAT00000085054	APP	30.5298	23.0252	38.7171	42.0073	37.0891	40.6724	35.1194	31.1622	29.5803	27.0147	27.2038	40.0257	33.4233	43.2864	33.7525	34.174
ENSBTAG00000008683	ENSBTAT00000011447	LDHA	38.9125	22.9073	46.0447	42.7596	33.6287	46.5913	41.4901	37.9517	36.2433	17.8264	38.641	28.0211	27.2965	22.8206	30.516	34.1101
ENSBTAG00000014724	ENSBTAT00000019596	EIF4A2	25.9596	27.8482	35.5687	42.4033	31.2406	35.8652	35.1201	36.6864	30.1305	30.7332	31.811	35.7597	35.9625	38.7533	35.4496	33.9528
ENSBTAG00000017367	ENSBTAT00000023090	IFIT5	24.6754	19.5845	41.2396	63.1503	32.6456	37.9061	31.7034	48.098	28.0181	25.0319	17.0158	39.1456	33.0738	36.3336	31.5739	33.9464
ENSBTAG00000016874	ENSBTAT00000036270	DNAJB1	46.5365	47.796	14.4483	27.0454	23.7315	18.6175	22.5222	24.8552	35.5536	66.3498	43.9473	31.613	23.6544	51.8149	30.5235	33.9339
ENSBTAG00000002282	ENSBTAT00000002948	EIF1	33.113	24.6073	36.218	48.2321	28.1696	35.0104	33.9104	35.5147	32.4992	25.028	32.4102	36.2086	33.3143	40.4414	30.0502	33.6485
ENSBTAG00000001928	ENSBTAT00000002508	PDIA6	39.7983	29.307	43.4722	31.894	33.5182	44.0599	39.1535	36.553	32.9523	27.5852	46.5883	25.0342	21.3944	23.4433	29.2104	33.5976
ENSBTAG00000011843	ENSBTAT00000015716	EEF1G	33.0102	22.4129	37.5375	37.7349	27.5635	34.4084	33.9022	31.0162	30.649	24.8619	34.9242	40.9896	39.2218	42.5407	33.0918	33.591
ENSBTAG00000002038	ENSBTAT00000002642	RPL14	36.8579	23.8094	37.659	41.9039	28.0938	33.1989	33.164	30.813	32.4108	20.5813	31.4295	36.8459	35.8863	39.1078	31.2398	32.8667
ENSBTAG00000023462	ENSBTAT00000014877	RPS6	35.7125	24.232	34.9523	40.9891	26.6514	31.3921	32.9731	31.0854	31.8971	24.9901	30.1004	37.8253	34.1221	43.3312	32.6417	32.8597
ENSBTAG00000043550	ENSBTAT00000060567	CYTB	19.5175	23.9794	14.2433	26.0773	37.9108	38.4725	51.4101	19.3163	33.8848	21.9867	27.4	40.5513	49.7589	53.7196	30.2138	32.5628
ENSBTAG00000001788	ENSBTAT00000002341	PDPN	24.656	16.1641	44.1715	55.8136	27.0311	39.4828	31.6099	32.9924	17.1565	18.3009	27.6139	40.1443	37.2417	40.6901	34.3864	32.497
ENSBTAG00000012330	ENSBTAT00000016359	B2M	27.7399	23.8818	35.213	50.0673	35.4935	36.5747	32.6262	40.8978	34.3743	21.1168	21.1238	31.5774	40.804	30.1065	25.6421	32.4826
ENSBTAG00000053807	ENSBTAT00000002019	OAS1X	20.5458	25.2826	49.5342	66.664	20.3577	49.3411	42.562	32.6803	26.4079	27.4654	14.732	8.28793	16.9875	40.1865	41.3728	32.1605
ENSBTAG00000012046	ENSBTAT00000015987	JUNB	29.2216	20.3327	30.8439	40.8226	26.7971	37.8959	38.3749	30.5798	28.3269	20.2181	31.9807	38.2692	30.835	45.4774	31.0786	32.0703
ENSBTAG00000003711	ENSBTAT00000004836	EPAS1	26.9269	21.5964	33.6835	53.0669	33.8925	44.4708	42.5291	27.4228	22.8175	14.8529	28.0851	28.2402	35.3018	40.21	26.6182	31.981
ENSBTAG00000015591	ENSBTAT00000075019	SQSTM1	34.8241	27.6919	30.406	45.491	29.9304	36.9158	36.3411	29.5282	26.1025	29.5984	27.0671	31.3427	32.1339	34.1199	27.834	31.9551
ENSBTAG00000036078	ENSBTAT00000050559	EMP1	16.6295	17.4822	27.5222	44.1609	20.2542	42.6901	34.2757	31.01	29.6889	22.6804	36.8353	31.7272	53.294	35.1064	33.3674	31.7816
ENSBTAG00000011765	ENSBTAT00000080438	GABARAPL1	25.8207	20.0053	39.6619	56.9628	33.7625	39.8423	34.9994	40.7603	23.6475	20.3124	24.8994	30.4107	27.3251	30.8849	27.3961	31.7794
ENSBTAG00000009615	ENSBTAT00000012655	ANXA2	43.8047	26.4103	26.5862	30.0547	26.0134	28.2258	29.3328	31.0316	42.5571	34.2321	28.6643	28.3713	34.2182	32.2921	34.6683	31.7642
ENSBTAG00000021131	ENSBTAT00000028162	HNRNPK	28.3083	23.4508	36.2281	43.8118	29.5838	36.5405	33.9041	34.6795	26.9433	22.5776	31.5225	32.5855	32.0494	33.3388	30.3426	31.7244
ENSBTAG00000017196	ENSBTAT00000022854	PDIA3	32.1229	35.961	35.401	27.4995	29.3644	34.9138	29.729	40.238	30.6234	33.3334	41.2701	23.5991	21.9339	27.341	30.7416	31.6048
ENSBTAG00000002648	ENSBTAT00000003431	RPS18	34.4374	23.0881	37.4754	38.1034	27.3799	33.4673	33.3884	28.9137	28.9324	21.3473	33.8928	35.2991	33.7155	34.7579	29.1083	31.5538
ENSBTAG00000020780	ENSBTAT00000074771	SBNO2	29.2038	19.3205	33.0405	47.8232	35.7145	30.5586	32.3209	29.443	27.9783	18.2602	24.3775	33.8889	25.1877	48.4428	35.945	31.4337
ENSBTAG00000006883	ENSBTAT00000072758	EIF4B	28.637	25.7519	37.209	40.5891	28.715	36.4384	34.6018	26.9417	25.9629	27.923	32.1276	33.1885	31.2736	31.7423	29.5468	31.3766
ENSBTAG00000018463	ENSBTAT00000024572	VIM	35.7146	24.818	31.3926	40.5511	24.5266	36.1083	33.5723	25.0647	22.2997	23.8474	20.5527	32.3714	43.0457	42.52	30.8895	31.1516
ENSBTAG00000039035	ENSBTAT00000057500	HSPA6	33.1771	84.5531	6.57646	15.6229	12.8805	13.7705	16.2142	20.4343	28.8238	106.252	34.5558	17.2207	15.6293	41.7241	17.8112	31.0164
ENSBTAG00000024918	ENSBTAT00000034719	BIRC3	24.3686	17.2014	30.9186	56.187	21.9771	32.216	33.4857	32.7452	22.4581	23.7243	31.3728	29.5848	26.4614	54.1403	26.0626	30.8603
ENSBTAG00000048470	ENSBTAT00000076722	IFITM1	26.0985	9.69316	65.2311	67.9844	33.5361	21.8262	18.5463	39.349	29.5695	19.303	24.27	15.9872	35.6744	25.784	25.3695	30.5482
ENSBTAG00000005008	ENSBTAT00000006593	WSB1	27.1314	32.6035	32.4191	30.8725	22.8443	31.0497	29.5274	26.9857	25.5665	54.6061	32.9219	25.2265	15.1232	32.4319	28.3624	29.8448
ENSBTAG00000021435	ENSBTAT00000028574	MAFF	22.5638	16.7746	33.1848	55.4169	21.5384	30.4511	26.9823	33.4617	24.8005	17.2558	26.047	29.739	30.0925	48.3499	28.2469	29.6604
ENSBTAG00000014471	ENSBTAT00000076228	PALM2	21.2572	17.5277	35.6446	54.3857	23.9969	37.2719	34.7124	29.6329	21.3854	21.4252	25.9698	33.5955	29.4182	32.4954	23.8231	29.5028
ENSBTAG00000008570	ENSBTAT00000042874	RPS14	30.9745	21.6556	33.6037	38.6149	25.0574	28.6649	29.1874	27.2566	27.2197	20.7869	27.528	34.4139	33.9035	35.3819	28.0219	29.4847
ENSBTAG00000039684	ENSBTAT00000061251	CAVIN1	24.4372	26.6408	33.7518	35.3672	25.6537	33.4071	29.9844	29.8815	25.1848	20.1141	21.9445	32.4906	28.7704	42.9453	29.295	29.3246
ENSBTAG00000015283	ENSBTAT00000020323	RPL32	29.7243	20.7511	34.2416	40.004	25.5817	30.1579	31.1264	27.2021	26.6878	19.4261	27.1212	34.3571	34.3932	32.3503	25.0742	29.2133
ENSBTAG00000020536	ENSBTAT00000027362	HERC6	20.7107	19.0421	35.4991	41.6461	32.8704	38.7369	34.1759	39.4831	30.7488	14.1824	23.6232	25.5492	28.8086	23.981	26.8978	29.0637
ENSBTAG00000010322	ENSBTAT00000072953	HYOU1	37.9976	40.4248	36.5585	21.3136	27.5836	31.9599	29.0003	30.8068	33.3379	26.5068	52.7748	14.9085	10.1571	16.3627	21.2925	28.7324
ENSBTAG00000015473	ENSBTAT00000075075	RPS27A	30.8885	20.7912	34.1005	37.8367	24.4047	27.782	28.1996	27.3586	27.6985	19.2064	25.6445	30.5711	33.2891	33.3829	27.2296	28.5589
ENSBTAG00000046394	ENSBTAT00000065532	RPL23A	28.2849	20.9247	32.7981	38.7531	23.2029	28.9751	29.2449	26.9501	26.443	18.0269	25.1382	31.0786	32.8068	35.1485	28.726	28.4335
ENSBTAG00000021945	ENSBTAT00000029257	NID2	13.6026	10.5348	47.704	32.5073	26.3887	62.1911	34.976	24.506	9.87247	18.8929	26.0735	28.5549	36.4141	24.2304	25.7714	28.148
ENSBTAG00000024909	ENSBTAT00000034695	H3-3B	26.991	25.0605	23.0271	26.2357	27.4097	30.3887	32.4587	41.1122	38.0132	26.7542	21.3837	27.0255	27.588	22.8928	24.5812	28.0615
ENSBTAG00000024269	ENSBTAT00000073945	TGFBR3	16.3782	11.668	47.0155	50.3436	21.9831	50.187	41.0932	17.4595	8.18413	15.4754	22.5783	35.06	23.3915	25.7031	33.1835	27.9803
ENSBTAG00000002187	ENSBTAT00000002833	SERINC3	18.6704	16.9853	29.0986	42.4057	32.1896	39.543	34.8496	26.0269	22.7872	17.6541	21.5393	35.7348	24.1122	30.6402	25.6624	27.8599
ENSBTAG00000011969	ENSBTAT00000044397	HSPB1	49.4118	53.6413	13.4061	18.4836	25.013	16.1471	19.8267	16.3883	27.5683	46.6893	29.8632	22.7895	17.6005	36.8044	23.7425	27.825
ENSBTAG00000002804	ENSBTAT00000061140	PDGFRB	18.3605	16.8788	40.5903	44.1383	23.0073	47.9611	37.0306	26.3642	14.3785	15.8826	23.4627	32.6161	26.1501	24.9287	23.7176	27.6978
ENSBTAG00000027772	ENSBTAT00000040046	RPS25	29.2028	20.5572	32.0248	36.4096	23.8631	26.7787	27.2908	24.3175	25.586	18.1258	26.1027	31.5106	31.7259	34.0035	27.055	27.6369
ENSBTAG00000000132	ENSBTAT00000000144	EIF4A1	24.8128	18.1993	30.761	31.296	21.5585	30.1045	27.3382	34.1313	28.7186	17.7332	35.1355	24.2227	39.8144	22.1625	27.0817	27.538
ENSBTAG00000009768	ENSBTAT00000012884	IFIT3	10.9252	15.5176	21.1033	37.6072	34.6545	35.5843	33.4769	50.0651	33.7358	18.3805	12.8069	31.1548	24.937	24.3441	25.7656	27.3373
ENSBTAG00000005726	ENSBTAT00000007527	HNRNPA2B1	25.9789	25.6573	28.486	32.1008	28.0299	29.5278	27.3893	30.8396	24.1613	24.9845	23.2007	25.0804	28.2507	29.6055	26.5341	27.3218
ENSBTAG00000008915	ENSBTAT00000011734	SF3B1	23.4105	32.4311	27.5025	30.2285	24.9805	27.3437	26.9893	28.966	23.8289	32.8165	25.5046	27.1004	24.5379	26.8722	25.8555	27.2245
ENSBTAG00000008353	ENSBTAT00000011001	CDKN1A	14.552	13.6314	29.4428	38.3789	28.871	39.1026	34.4223	24.6317	21.7198	14.4094	27.9532	33.1648	29.5156	32.4151	25.7679	27.1986
ENSBTAG00000013472	ENSBTAT00000033863	COL1A2	12.0665	28.0397	21.9829	39.2606	16.4704	21.6824	25.9743	26.2343	17.6999	49.7312	9.64391	33.3771	21.6165	42.7848	40.8287	27.1595
ENSBTAG00000005990	ENSBTAT00000067160	S1PR1	22.6935	19.1493	27.0254	45.3027	35.6089	28.8128	28.8202	30.5973	30.3625	12.7945	21.2967	24.875	24.0972	31.8554	20.2235	26.901
ENSBTAG00000017143	ENSBTAT00000022782	PDIA4	30.9521	48.4526	27.831	15.5106	22.7165	31.1777	27.548	26.0576	23.4331	42.5149	47.5436	13.2537	9.19055	16.1835	19.2433	26.7739
ENSBTAG00000047739	ENSBTAT00000025431	TSC22D1	13.6311	20.9104	25.3414	38.8412	34.336	24.4884	28.4859	26.721	23.1412	15.4019	17.2157	41.1881	31.8894	32.9201	26.486	26.7332
ENSBTAG00000019697	ENSBTAT00000073725	NPAS2	29.1931	19.8862	29.3795	35.086	20.9833	23.3768	25.9553	21.7219	24.6421	20.2418	22.7679	32.3177	31.2995	35.1358	28.2203	26.6805
ENSBTAG00000021523	ENSBTAT00000028687	STAT3	20.3627	19.2295	31.0483	41.2356	23.9108	31.0613	27.5417	28.686	19.9526	22.5956	24.7584	25.3426	22.38	35.5444	24.9565	26.5737
ENSBTAG00000031723	ENSBTAT00000033359	RPL6	26.8785	20.4794	29.191	32.4564	20.4476	25.2144	26.2258	25.1352	25.3278	20.4773	23.7399	30.9382	30.6994	34.2664	26.9645	26.5628
ENSBTAG00000008611	ENSBTAT00000011361	IGFBP4	18.2755	17.1464	34.6473	35.0229	35.0499	39.6814	34.0501	29.4255	21.4852	12.3397	16.8559	20.9985	24.1489	26.8127	32.1754	26.541
ENSBTAG00000003205	ENSBTAT00000004161	RPL35	27.3685	18.4968	29.5542	35.3809	23.4043	25.678	26.5829	23.6674	24.729	18.6116	24.4304	31.8702	32.1489	30.9177	24.3028	26.4762
ENSBTAG00000013103	ENSBTAT00000017420	COL1A1	11.6599	26.2379	20.3407	28.0975	17.1734	22.572	23.4816	27.2399	16.8571	64.9749	10.6689	33.1604	19.1916	37.7254	35.2797	26.3107
ENSBTAG00000015794	ENSBTAT00000020974	NES	19.7394	14.7675	44.5544	39.9507	25.2551	37.9986	29.1299	22.2708	16.0959	11.8675	30.9503	26.3963	22.8841	23.9395	26.9007	26.18
ENSBTAG00000011963	ENSBTAT00000015875	RPS19	32.2836	17.5732	27.3829	32.4855	21.9051	26.1054	25.7784	23.7735	26.8132	17.7846	25.4808	31.4894	28.3522	31.8052	23.351	26.1576
ENSBTAG00000011437	ENSBTAT00000015200		16.9999	16.0527	27.5892	35.9829	28.8959	27.6553	28.9529	30.9492	32.9685	13.7519	19.3445	25.4106	22.3998	32.5944	24.8631	25.6274
ENSBTAG00000015989	ENSBTAT00000021268	RPS5	31.0187	19.1032	27.5392	31.317	22.0302	23.8186	25.3164	21.6444	25.795	18.4398	25.8649	29.2471	26.928	30.9625	24.3069	25.5555
ENSBTAG00000043571	ENSBTAT00000060548	ND2	15.3931	27.5016	15.047	23.6506	25.6786	25.5246	33.3498	19.9922	28.6377	20.1017	22.4853	25.7383	40.5799	37.8317	21.7722	25.5523
ENSBTAG00000016174	ENSBTAT00000021529	NCL	21.824	17.991	33.0443	31.6766	20.9589	29.5586	26.605	29.9353	22.7919	16.0131	28.7124	23.4973	30.2533	21.9492	22.5529	25.1576
ENSBTAG00000009887	ENSBTAT00000083709	DDX17	22.864	27.4543	28.3157	30.9784	22.9066	27.7259	25.1027	22.9977	18.1274	25.5104	24.532	25.983	19.383	29.5213	25.4159	25.1212
ENSBTAG00000018255	ENSBTAT00000024301	ACTN1	20.4232	17.2092	30.8635	31.8374	21.8082	31.0887	26.9533	22.9642	21.5101	15.1585	21.4696	30.5087	13.7324	38.3313	29.0549	24.8609
ENSBTAG00000015388	ENSBTAT00000070298	RPL18	28.1704	18.5375	26.0122	29.0357	21.4794	23.1706	24.7374	21.5892	23.5127	20.6033	24.2219	30.4213	26.7434	30.3894	23.9931	24.8412
ENSBTAG00000016656	ENSBTAT00000022152	PARP14	14.3572	15.3098	31.9324	45.1371	26.4543	33.4242	27.8406	23.0787	14.6442	21.5133	16.2956	27.2352	21.1445	29.7801	24.1503	24.8198
ENSBTAG00000011640	ENSBTAT00000015460	PLPP3	9.98952	13.9456	21.5349	48.624	29.9656	28.2745	27.5594	33.5511	29.0254	11.6641	11.9969	29.4781	23.3895	29.1193	24.0812	24.8133
ENSBTAG00000026327	ENSBTAT00000037367	RPL8	29.304	16.0599	27.4222	27.5012	21.3749	24.3137	24.4492	23.305	25.8004	16.2492	27.742	28.209	30.4494	26.7491	22.8093	24.7826
ENSBTAG00000013066	ENSBTAT00000085576	IGF2	22.6208	18.9517	24.7054	40.2012	25.0135	22.3063	20.8784	25.4697	18.5778	18.0823	18.4865	24.948	16.8758	46.7916	27.1959	24.7403
ENSBTAG00000010347	ENSBTAT00000067802	EZR	56.3179	22.2836	16.1716	17.0096	23.094	17.5155	22.2973	20.6975	29.1495	38.2472	25.1366	18.8637	18.5003	21.2503	24.4948	24.7353
ENSBTAG00000020060	ENSBTAT00000026724	TXNIP	19.889	21.8795	19.6281	24.1047	24.5981	25.6404	27.9259	22.4914	27.2346	23.1944	19.9021	29.6479	26.663	26.6033	30.6935	24.6731
ENSBTAG00000005664	ENSBTAT00000007442	YWHAE	22.4045	18.9278	27.1431	31.6467	22.9521	27.9252	25.1451	26.566	22.4703	20.775	23.8469	22.5934	26.1658	23.9596	23.2855	24.3871
ENSBTAG00000004315	ENSBTAT00000066787	HDLBP	24.7822	27.5201	28.9182	27.3969	22.476	27.2129	25.8479	22.8078	25.3561	22.8481	30.9881	20.8887	16.9378	20.7226	20.5356	24.3493
ENSBTAG00000007737	ENSBTAT00000010176	UBA52	28.7968	17.7539	25.4306	29.2798	22.1169	22.5679	24.0492	21.0418	25.8078	18.9149	25.3246	27.3632	27.7542	26.5873	22.2925	24.3388
ENSBTAG00000013745	ENSBTAT00000018261	ITGA5	17.6385	15.0608	28.429	33.2298	21.2958	31.8928	30.8945	23.27	15.0036	12.2776	17.4918	32.2878	29.8786	31.1518	23.6659	24.2312
ENSBTAG00000020330	ENSBTAT00000027091	BTG1	22.3699	15.9569	26.926	33.4512	21.5048	25.55	25.8757	25.8209	19.221	15.934	22.5069	23.8744	26.648	33.5802	23.4803	24.18
ENSBTAG00000048781	ENSBTAT00000084269		23.0955	16.4388	34.9618	35.3906	21.3099	29.8271	27.2693	20.8735	21.1157	12.7651	24.3018	25.488	26.4096	24.197	18.8959	24.156
ENSBTAG00000003109	ENSBTAT00000004044	ITM2B	19.1141	19.196	20.0888	30.6851	26.5014	25.3212	24.9289	29.7537	23.0036	20.387	15.8736	26.6803	23.8247	30.5492	26.3642	24.1515
ENSBTAG00000007421	ENSBTAT00000064232	CDH5	22.748	19.8784	26.702	36.5817	32.2513	24.8685	26.143	23.4467	27.4861	12.8272	22.7982	26.7883	19.2809	20.2016	20.0356	24.1358
ENSBTAG00000019915	ENSBTAT00000076499	GSN	14.6161	13.2453	27.8943	26.5452	20.5581	25.678	25.1628	16.3834	19.6391	17.2581	13.0592	33.2647	21.0205	40.0187	47.3418	24.1123
ENSBTAG00000002633	ENSBTAT00000073669	SEPTIN9	19.9378	21.3432	33.4702	29.9844	17.8142	31.5599	24.8247	25.5632	14.9557	18.5974	30.1809	25.8675	26.7543	20.0297	19.6934	24.0384
ENSBTAG00000002362	ENSBTAT00000003055	APOLD1	18.1631	14.8645	25.5705	32.3691	28.0244	32.2359	30.0115	31.7334	39.6787	9.96555	20.6429	22.8026	22.3221	14.256	14.8833	23.8349
ENSBTAG00000014764	ENSBTAT00000019643	CD9	25.953	18.6069	18.9105	26.4046	25.0877	25.0562	25.6254	25.9745	32.6637	15.8996	25.2874	18.25	19.8912	24.934	22.4015	23.3964
ENSBTAG00000021499	ENSBTAT00000028655	PSAP	29.9284	19.4456	27.7531	20.9572	22.3552	28.2437	25.4093	21.326	21.6827	18.6793	28.7529	22.3899	23.7137	17.6502	22.6045	23.3928
ENSBTAG00000013866	ENSBTAT00000018414	RPS27	23.7554	18.1748	26.2198	32.3804	20.4622	21.418	22.6809	20.8016	21.9133	16.1007	20.7072	25.5748	28.3018	28.2345	22.5883	23.2876
ENSBTAG00000006322	ENSBTAT00000069720	DENND5A	18.3732	13.9486	28.9929	43.272	19.4987	28.3998	26.9962	21.6905	16.437	13.3458	22.1703	26.6828	19.302	30.3519	19.4805	23.2628
ENSBTAG00000014804	ENSBTAT00000019699	HNRNPDL	22.0229	19.011	24.8509	33.2386	20.8414	24.9075	23.1397	23.0592	18.9089	19.9599	20.47	23.674	22.299	29.1541	22.7843	23.2214
ENSBTAG00000007214	ENSBTAT00000009487	ELL2	21.5553	11.2322	34.6967	30.6859	22.9023	40.393	32.137	25.4969	14.6529	11.7991	18.1845	19.4429	14.0382	21.1199	23.9009	22.8158
ENSBTAG00000005718	ENSBTAT00000031470	PLIN2	16.2474	14.7753	24.9225	35.4892	19.5219	29.6381	27.3318	26.6198	19.3566	17.6213	21.5274	17.2856	25.6699	25.342	20.7583	22.8071
ENSBTAG00000012442	ENSBTAT00000036795	CTSB	20.5942	15.7684	34.4119	20.4748	17.0722	32.0763	22.8553	17.2291	14.2342	16.5255	27.4967	25.7745	32.6427	19.9227	23.6973	22.7184
ENSBTAG00000001244	ENSBTAT00000001642	PLAT	24.3599	22.368	34.939	21.838	22.1488	27.6827	17.671	15.0839	15.5585	17.6767	18.0613	18.7151	25.3675	32.6372	26.0951	22.6802
ENSBTAG00000009996	ENSBTAT00000013182	DOT1L	14.695	12.9573	39.7378	43.2275	21.9587	31.086	29.1963	18.0838	16.468	12.2177	22.2417	19.6221	20.4517	17.9197	18.7932	22.5771
ENSBTAG00000018307	ENSBTAT00000024362	SEMA3F	24.5527	18.6991	26.9988	32.9736	29.1072	21.7399	24.278	17.6145	25.9346	12.6871	22.7555	20.8962	20.1623	20.0565	20.0837	22.5693
ENSBTAG00000019910	ENSBTAT00000026526	SDCBP	15.5844	15.4637	29.8681	30.5517	18.853	29.884	24.1516	26.3523	17.0823	15.2771	25.5575	22.624	26.9232	20.6604	19.1609	22.533
ENSBTAG00000011689	ENSBTAT00000069123	LENG8	20.5352	20.0807	24.5345	27.4729	24.8808	26.6143	21.7727	21.944	19.755	17.8422	20.4484	26.7702	17.0665	26.0937	21.6823	22.4996
ENSBTAG00000005142	ENSBTAT00000006781	RPL37	22.6595	16.7429	25.8629	29.9626	18.111	19.6469	21.6798	19.1634	21.999	15.4516	20.7564	27.033	27.6418	28.3944	22.2571	22.4908
ENSBTAG00000009051	ENSBTAT00000011924	MMP19	27.1309	8.4786	32.7083	38.3838	32.5915	34.144	28.8297	20.9245	16.5968	7.68345	14.7314	20.9879	20.2719	15.3442	18.4319	22.4826
ENSBTAG00000015438	ENSBTAT00000069983	RRBP1	23.8786	21.5138	32.0476	25.8858	21.1912	26.6109	23.4602	22.6472	20.724	20.1424	28.5049	17.486	15.2792	17.6261	19.8233	22.4547
ENSBTAG00000016915	ENSBTAT00000086632	FLT1	19.6885	16.3933	26.1793	32.7699	26.2398	28.3724	30.593	23.4586	31.119	7.98792	19.7411	19.3356	23.5495	15.1763	14.3097	22.3276
ENSBTAG00000014208	ENSBTAT00000018888	RPL35A	22.6778	16.2491	27.1747	30.3432	18.5037	19.9722	21.4251	22.6493	20.9822	14.6501	20.2949	26.2602	25.0269	26.1345	22.1562	22.3
ENSBTAG00000016224	ENSBTAT00000084857	RPS7	24.9323	16.2928	23.1834	27.1957	17.8277	20.0044	21.937	17.0196	21.5135	17.2084	23.3817	28.5592	23.6081	28.9608	20.9207	22.1697
ENSBTAG00000008409	ENSBTAT00000011066	MYC	13.5955	15.8438	20.8451	30.6438	14.9403	24.776	22.5229	38.1535	23.0286	11.2857	19.3797	25.0785	23.0632	30.2202	18.7161	22.1395
ENSBTAG00000016278	ENSBTAT00000077829	RPL30	22.9622	16.8764	25.8793	29.7412	18.8552	21.1619	21.5597	20.5097	20.2621	14.5139	20.2717	24.7951	25.2871	26.7913	22.3563	22.1215
ENSBTAG00000013461	ENSBTAT00000017905	RPL24	21.941	15.4912	26.7836	29.3574	18.3742	21.9166	21.5332	21.1647	20.2257	14.5614	20.8342	25.2702	26.396	25.453	21.0524	22.0236
ENSBTAG00000021093	ENSBTAT00000083854	RPS16	23.8541	15.0782	24.9832	26.6535	18.3363	24.1096	23.0576	19.324	21.4757	15.0607	22.6442	23.1902	25.7898	25.2075	20.383	21.9432
ENSBTAG00000021452	ENSBTAT00000065280	TRANK1	13.6357	17.3642	26.4096	36.2908	25.4062	26.4705	25.2658	27.9032	21.736	14.5038	15.0988	22.9505	17.9098	19.785	18.1563	21.9257
ENSBTAG00000031231	ENSBTAT00000044218	IRF1	20.957	8.30441	14.7211	39.3228	18.7512	15.8895	17.5028	24.2693	19.9014	19.8068	14.4013	28.0605	27.1759	41.9194	17.8843	21.9245
ENSBTAG00000015598	ENSBTAT00000020719	RPS10	24.307	14.6663	24.2225	25.7912	18.3255	22.268	22.1974	21.1025	21.1487	15.1624	22.2254	25.3987	26.2305	25.3761	20.0333	21.897
ENSBTAG00000014835	ENSBTAT00000019758	SPARC	13.4988	23.0821	17.1683	16.9232	15.5388	18.7976	19.1081	16.2759	16.8874	42.2731	6.36209	31.5793	15.2608	49.1952	26.5011	21.8968
ENSBTAG00000015831	ENSBTAT00000021033	RPL18A	26.5544	15.2967	23.5536	26.2817	18.0227	19.9873	21.0617	18.4595	22.7164	15.089	23.7853	25.7901	24.6673	26.4548	20.3355	21.8704
ENSBTAG00000013210	ENSBTAT00000017583	ADAMTS4	12.0446	12.0343	21.078	38.8177	23.4092	20.979	21.7253	23.6352	21.8695	12.4137	13.258	24.38	20.7957	43.1486	18.0763	21.8444
ENSBTAG00000006487	ENSBTAT00000008502	RPS9	26.6745	13.8235	24.4561	25.75	21.4664	21.9385	21.578	20.87	23.1021	13.5672	22.8987	24.6534	22.2758	23.4326	19.2166	21.7136
ENSBTAG00000010361	ENSBTAT00000074697	DLL4	24.3731	16.8237	28.3214	31.7348	31.382	21.1029	21.7417	20.7206	25.5024	9.62776	22.0725	18.3468	22.0558	15.4833	16.0631	21.6901
ENSBTAG00000008142	ENSBTAT00000010703	IFIH1	12.8572	15.5122	25.1636	30.1646	23.9243	27.517	21.6956	34.0015	21.2984	18.6737	15.3231	20.2925	20.1016	18.8259	19.9411	21.6861
ENSBTAG00000003147	ENSBTAT00000004101	JAK1	17.8802	15.5391	25.2319	27.2442	20.2109	30.2853	25.9755	18.9266	18.7956	15.542	21.0816	23.2589	24.2307	21.6308	18.8878	21.6481
ENSBTAG00000043567	ENSBTAT00000060546		9.65472	24.7678	11.9777	14.7963	18.2794	16.6477	21.6109	21.6123	31.392	37.4909	22.3265	21.3987	24.7334	27.0708	20.861	21.6413
ENSBTAG00000022489	ENSBTAT00000082004		9.0823	13.9839	22.6411	31.5635	22.9282	36.7096	35.6952	22.6367	20.668	14.6201	12.9014	23.2476	18.5759	19.1563	19.2155	21.575
ENSBTAG00000013641	ENSBTAT00000018131	BAG3	34.4527	43.9033	9.26603	9.3416	14.7561	11.7288	12.7527	14.4024	22.531	54.5145	26.5598	12.4066	9.62647	28.2379	19.0322	21.5675
ENSBTAG00000048062	ENSBTAT00000063022	KDM6B	18.849	16.9967	26.6495	28.8353	20.7617	26.0725	23.7142	23.8447	19.3572	15.1381	26.8305	21.0922	19.3122	20.098	15.5985	21.5434
ENSBTAG00000010830	ENSBTAT00000017556	LRP1	8.75615	9.51957	41.0155	48.1682	16.9562	27.6266	25.3808	17.2493	8.04253	9.57692	21.6019	24.6684	20.6861	20.8269	22.3209	21.4931
ENSBTAG00000019494	ENSBTAT00000025963	RPL10A	23.8592	15.9276	23.291	26.4232	17.8976	19.9352	21.3398	19.8107	20.1502	14.5298	22.6912	24.2801	24.4664	25.8389	21.7826	21.4816
ENSBTAG00000015163	ENSBTAT00000020168	TM4SF1	16.4362	12.4515	18.451	35.5021	21.2801	26.6211	22.9647	26.3349	28.1246	10.1548	16.4231	20.5947	20.8666	24.0753	20.8958	21.4118
ENSBTAG00000011190	ENSBTAT00000069334	FLNA	16.3609	14.464	16.8753	15.0322	24.1973	14.856	27.3628	11.4486	23.1991	8.69289	10.3333	48.6345	9.22529	52.899	27.1913	21.3848
ENSBTAG00000016481	ENSBTAT00000067423	CALU	18.5498	20.805	26.5824	21.8065	19.0014	26.7198	23.3123	24.1597	19.8582	20.5728	23.0073	19.383	17.6843	18.3838	20.4358	21.3508
ENSBTAG00000000622	ENSBTAT00000000814	RPS17	24.5533	15.2099	23.0372	27.9941	17.7757	19.1346	20.5902	20.7646	21.2074	14.5066	22.1363	24.3507	25.7312	23.5636	19.5641	21.3413
ENSBTAG00000013468	ENSBTAT00000078430	AHNAK	22.0982	15.4769	20.1445	22.7576	20.2835	22.1392	21.9155	14.2711	22.8735	14.8822	19.0533	28.0711	19.5588	26.9437	27.4483	21.1945
ENSBTAG00000000678	ENSBTAT00000072611	CSDE1	19.6829	15.9952	24.2561	28.4361	20.0381	23.5432	22.8427	21.2157	20.2169	15.5674	19.4132	22.0466	17.4459	24.1662	22.0535	21.128
ENSBTAG00000019147	ENSBTAT00000025484	RPS20	24.2546	14.4772	23.777	28.1339	18.5828	19.4948	20.7747	19.7038	22.9099	12.9249	18.4109	23.5591	24.1074	25.8282	19.8477	21.1191
ENSBTAG00000006756	ENSBTAT00000057156	MATR3	17.8491	17.2026	25.0402	28.1808	19.8973	24.7904	22.5583	25.0095	16.8382	17.4135	19.1911	19.4479	23.9167	20.0264	18.9191	21.0854
ENSBTAG00000051254	ENSBTAT00000071825	RPL37A	23.3112	15.7696	22.9904	26.8749	17.8976	19.5147	20.7419	18.6655	20.5662	14.8851	19.5553	23.7464	22.4066	24.6611	20.7021	20.8192
ENSBTAG00000016683	ENSBTAT00000022183	NFKBIA	21.797	9.10055	19.5655	46.6514	17.3879	17.297	19.4046	14.8234	11.3599	12.7222	15.3684	20.5079	17.1986	49.444	19.4399	20.8046
ENSBTAG00000008853	ENSBTAT00000011658	HNRNPF	18.4964	19.0349	21.4608	24.2583	19.4651	21.2392	20.0429	27.0862	20.9633	20.2825	20.8358	18.4979	20.4729	19.8719	18.6343	20.7095
ENSBTAG00000000536	ENSBTAT00000000697	ZNF395	21.5431	14.3599	29.7466	29.0083	22.0822	28.1649	25.2405	19.1717	15.8295	11.38	20.818	18.3836	12.6848	16.9934	19.4666	20.3249
ENSBTAG00000012212	ENSBTAT00000016198	CYP26B1	19.7048	11.0239	43.3982	37.8505	24.3024	22.1221	19.8116	28.0757	37.2372	9.43909	15.7115	11.8086	6.16018	6.25323	11.6671	20.3044
ENSBTAG00000005397	ENSBTAT00000082939	CD46	22.8925	19.9706	16.2848	21.1398	22.2913	23.9412	21.8264	23.2833	27.3512	17.5688	19.6093	17.4385	20.509	13.9283	16.3072	20.2895
ENSBTAG00000004796	ENSBTAT00000006297	GRP	130.979	13.0405	4.90387	3.27037	17.9236	9.58235	12.9416	22.3078	13.3368	14.4964	15.1928	4.22355	12.3817	11.1796	18.3234	20.2722
ENSBTAG00000007895	ENSBTAT00000010384	SLC20A1	13.5197	17.0398	16.5804	22.634	23.1492	25.9335	24.6591	19.6738	20.5304	21.4303	19.0447	21.4842	18.879	20.7266	18.77	20.2703
ENSBTAG00000008545	ENSBTAT00000011265	ATF3	32.9232	10.6144	11.1291	25.0082	20.0592	15.0649	17.4542	15.1684	17.8415	19.4334	19.8357	27.9681	10.0828	36.8546	20.7577	20.013
ENSBTAG00000011207	ENSBTAT00000014883	CNN1	5.44073	18.7871	22.1538	30.9146	11.2865	12.2178	14.667	10.4242	14.6974	17.0813	12.1655	21.1565	10.1911	69.8529	28.6408	19.9785
ENSBTAG00000023907	ENSBTAT00000083892	COL18A1	13.1854	15.5439	23.2619	19.025	25.2491	27.6019	21.5919	14.6028	12.6025	26.9825	10.9855	22.8999	22.051	22.3077	21.5373	19.9619
ENSBTAG00000001602	ENSBTAT00000078304	IL4R	17.4843	15.6947	25.5357	29.7364	21.4805	24.0076	20.6831	22.8762	20.3363	11.5201	18.1721	19.8131	18.5561	16.8222	15.8728	19.9061
ENSBTAG00000016661	ENSBTAT00000081344	USP18	8.13235	9.41781	21.121	35.3938	26.3075	25.0829	21.3745	23.9928	16.8611	14.9223	11.7435	26.0323	15.6136	20.8804	19.7091	19.7723
ENSBTAG00000004322	ENSBTAT00000005660	FOS	13.1945	17.2691	14.9938	31.6321	11.9234	12.5123	17.5288	18.5084	18.6938	17.1694	15.5629	31.0899	16.1579	38.453	21.7061	19.7597
ENSBTAG00000052791	ENSBTAT00000070149	JUND	18.7737	16.595	19.7313	25.3985	18.1235	15.0875	18.1418	16.0909	19.4024	20.5643	13.6762	23.2601	17.2334	31.4735	22.8197	19.7581
ENSBTAG00000002068	ENSBTAT00000002674	TAGLN2	15.6058	16.9602	22.3835	28.3925	18.9007	20.7701	18.9874	23.0019	22.6935	14.0586	11.9159	16.9229	24.7626	23.0179	17.8733	19.7498
ENSBTAG00000016456	ENSBTAT00000083751	CDC42BPB	15.273	15.9456	24.7364	32.0063	19.0973	23.6432	21.7613	18.8386	16.5631	13.3401	19.5029	20.2133	21.3072	16.9259	16.6141	19.7179
ENSBTAG00000017846	ENSBTAT00000023725	F11R	21.1544	14.1761	16.7911	24.335	23.7429	17.9867	19.567	15.174	24.3595	15.4731	24.7249	18.2394	19.5411	18.8286	21.213	19.6871
ENSBTAG00000050986	ENSBTAT00000073028	PXDN	25.605	12.8735	21.2083	32.7045	20.1253	24.2507	25.3511	18.692	18.7032	5.99504	13.3763	17.8505	24.3499	19.0627	14.0283	19.6118
ENSBTAG00000012447	ENSBTAT00000016514	PPP1CB	17.2335	16.1377	16.6671	25.2191	22.7268	22.7035	22.1569	20.1675	20.6538	13.7175	14.0047	21.7276	17.5917	22.9363	20.3819	19.6017
ENSBTAG00000003949	ENSBTAT00000074819	RBM39	18.3015	16.4574	21.3906	27.0373	18.2177	20.5085	20.5175	20.6053	16.6575	16.5368	17.3427	19.6608	19.0323	22.7852	18.9208	19.5981
ENSBTAG00000012344	ENSBTAT00000016378	RPL26	19.9516	14.1617	23.4922	27.9876	17.8115	18.1086	19.8059	17.618	16.5739	12.708	16.9413	23.4792	23.6115	22.9497	18.0641	19.551
ENSBTAG00000015177	ENSBTAT00000020194	PRSS23	20.4853	14.2264	24.1719	28.6527	29.6715	23.3665	23.3489	20.178	21.8176	5.38158	15.215	14.7075	17.3601	16.8189	17.8153	19.5478
ENSBTAG00000003064	ENSBTAT00000003986	PAXBP1	13.7074	9.64647	26.2445	36.2149	16.9113	24.8644	20.1459	22.0969	11.19	10.9196	19.4121	16.5409	16.9671	26.5913	21.0205	19.4982
ENSBTAG00000014490	ENSBTAT00000069569	DDX39B	16.1288	17.396	23.7251	23.8873	17.1393	22.9761	20.2451	19.6096	14.6408	18.1721	20.9417	20.5884	17.2075	20.7206	18.4179	19.4531
ENSBTAG00000025210	ENSBTAT00000084075	COL4A2	16.4911	18.6393	24.7813	19.1414	21.1452	22.4015	21.4213	17.9839	18.0694	13.4796	16.5166	19.8855	18.4948	21.3339	21.1481	19.3955
ENSBTAG00000043568	ENSBTAT00000060547	ND3	10.9033	18.5477	8.95277	17.69	23.8322	18.0613	27.1536	12.9841	22.2532	11.3297	11.7446	26.0405	25.4935	36.6774	18.9637	19.3752
ENSBTAG00000018588	ENSBTAT00000046359	TMBIM6	17.7474	21.1019	19.4465	18.6404	19.0096	23.2015	20.5169	23.2135	20.194	18.5613	18.4298	16.4822	19.5676	16.2972	18.0659	19.365
ENSBTAG00000000599	ENSBTAT00000000791	CCNI	22.7683	16.0533	18.6504	20.6364	19.0236	20.1503	20.2059	16.8164	17.8233	14.763	17.4956	23.1746	16.884	24.9173	20.2873	19.31
ENSBTAG00000038233	ENSBTAT00000055586		4.75282	8.79526	18.5384	38.9107	30.5295	23.9836	19.615	31.2956	18.2858	10.9241	6.82946	22.7601	14.5409	21.1266	18.5914	19.2986
ENSBTAG00000012120	ENSBTAT00000016071	TIPARP	11.808	10.7563	19.5414	31.7049	18.8189	27.054	24.7204	14.9324	12.8952	12.8877	12.2017	25.5748	16.8806	26.8675	22.7698	19.2942
ENSBTAG00000020538	ENSBTAT00000052811	HERC5	10.1045	13.3045	24.6484	28.6244	18.2697	28.6039	21.4655	28.4696	16.7061	14.3868	12.4659	18.1602	19.1985	16.6443	18.248	19.2867
ENSBTAG00000016896	ENSBTAT00000082743	HERPUD1	20.0564	15.9055	22.5512	19.3555	19.5761	23.1645	22.3472	23.4991	17.9528	18.7545	25.0177	13.7019	11.9246	15.5568	18.6262	19.1993
ENSBTAG00000001081	ENSBTAT00000072269	PALLD	19.0082	12.6066	23.8314	21.6416	16.7071	24.2254	21.7	17.551	16.1761	12.7159	15.7191	26.782	13.3577	25.7145	19.0299	19.1178
ENSBTAG00000003418	ENSBTAT00000017503	MSN	17.2355	14.1258	19.6155	25.9044	21.7302	20.8947	20.2685	18.8694	20.7536	10.5705	17.5588	20.0534	17.8171	21.7526	19.5032	19.1102
ENSBTAG00000015316	ENSBTAT00000020363	NPM1	16.2642	13.2836	24.6782	24.6066	14.4295	23.2227	21.0686	20.3204	15.2611	12.3459	19.31	19.5472	24.7572	19.1944	16.9157	19.0137
ENSBTAG00000035907	ENSBTAT00000050399	DDX3X	14.175	15.8121	17.2949	25.7807	19.5512	21.2934	22.6657	16.9665	19.2676	16.704	14.9746	22.7826	15.5959	22.838	18.0224	18.915
ENSBTAG00000022004	ENSBTAT00000029348	FLNB	18.9034	16.4424	15.8463	17.947	17.616	14.8437	21.0756	11.7677	26.1059	15.7561	15.6764	25.9649	12.9988	30.8635	21.4538	18.8841
ENSBTAG00000004037	ENSBTAT00000005279	JUN	18.6169	13.532	13.856	21.4655	19.2961	19.8907	22.3674	15.998	19.186	16.8469	18.3931	28.2334	16.3513	23.4908	15.6802	18.8803
ENSBTAG00000016598	ENSBTAT00000044652	DYNC1H1	13.0851	16.3137	22.8335	29.523	19.2262	23.396	21.9231	19.0733	17.0567	14.336	13.3877	21.1827	19.0752	16.6476	15.722	18.8521
ENSBTAG00000001987	ENSBTAT00000002578	SWAP70	17.2085	14.7124	17.865	28.3933	18.6797	19.9003	20.1307	20.7967	21.1602	10.409	17.441	20.0098	18.7959	19.4847	16.3241	18.7541
ENSBTAG00000019682	ENSBTAT00000026236	PRRC2A	18.245	19.1038	23.8795	22.1281	19.0518	20.9612	19.5878	18.4162	19.2015	15.9736	20.6786	16.8124	17.4568	14.1109	15.6733	18.752
ENSBTAG00000016282	ENSBTAT00000030275	EIF5	15.6663	14.1348	17.8802	20.5669	16.0398	21.4255	18.5425	28.5848	20.4826	17.4586	15.195	18.0091	20.6254	19.4566	17.0044	18.7382
ENSBTAG00000047680	ENSBTAT00000065006	IRF7	12.9355	10.6659	25.2313	28.7909	21.4837	21.2495	18.3832	23.1674	19.784	11.1484	15.9606	17.5228	20.4129	16.853	17.0404	18.7086
ENSBTAG00000003152	ENSBTAT00000004444	IFI27	17.8934	13.8702	27.3829	25.7371	26.8534	23.4823	19.9203	23.5975	18.8826	7.36091	16.2783	13.411	15.3398	14.0908	15.6988	18.6533
ENSBTAG00000020733	ENSBTAT00000027627	RPS15A	19.2021	12.7101	22.5398	25.0963	14.8693	18.2511	19.1043	18.4616	17.4504	11.6235	17.4211	20.3774	21.6798	22.4127	17.8803	18.6053
ENSBTAG00000020905	ENSBTAT00000027850	RPL11	20.1897	13.8965	20.3875	22.5944	14.9116	18.1641	18.4148	17.0084	17.4626	14.0795	18.084	20.5903	20.9633	23.2319	18.1917	18.5447
ENSBTAG00000019017	ENSBTAT00000004215		0.201999	7.3664	15.4729	14.5449	12.2657	61.3864	43.1459	18.78	9.85291	12.1872	15.6121	29.6398	21.453	7.41025	8.4938	18.5209
ENSBTAG00000001835	ENSBTAT00000002398	GJA1	12.2313	12.4527	20.8103	25.9932	21.9571	24.0795	22.0937	23.4565	15.9084	8.00374	12.4929	18.4741	23.3214	19.2546	17.2579	18.5192
ENSBTAG00000038896	ENSBTAT00000054840	RPS26	20.0828	15.2446	19.9819	26.6219	15.2366	15.8656	17.3196	15.6942	16.11	15.9628	15.9871	17.8387	21.0375	25.5145	19.1517	18.51
ENSBTAG00000018252	ENSBTAT00000024295	ARRDC4	11.1303	12.3534	19.0092	24.1508	22.5648	27.9759	27.857	15.5713	14.4648	13.0842	14.1414	19.0391	20.3986	16.77	17.7463	18.4171
ENSBTAG00000019269	ENSBTAT00000043412	COL6A2	14.9555	15.1913	24.0181	20.1297	15.1223	20.629	16.1813	11.378	10.0222	29.1894	7.77229	20.5304	16.5597	27.6821	26.8433	18.4136
ENSBTAG00000015779	ENSBTAT00000070043	PML	12.012	12.9927	20.2293	26.5929	20.7124	22.4426	19.919	23.2044	20.4111	13.1837	13.158	19.325	18.9417	17.3097	15.5196	18.3969
ENSBTAG00000016024	ENSBTAT00000021328	MYL12A	20.9269	17.4373	16.9778	16.1644	16.5614	19.1195	18.5608	19.0062	22.5856	18.4155	19.491	16.2125	17.1959	18.5684	18.4319	18.377
ENSBTAG00000002411	ENSBTAT00000080542	CTNND1	19.5633	15.7929	15.8362	17.1478	19.171	14.5088	16.4986	13.4066	21.9646	17.1604	25.6785	14.5109	16.3179	21.5011	26.3729	18.3621
ENSBTAG00000053390	ENSBTAT00000067957	RAC1	14.2813	15.8061	15.3653	21.3031	17.6333	17.6257	16.9416	22.0536	22.5492	14.3224	15.7061	20.1302	21.6349	20.637	18.5757	18.3044
ENSBTAG00000015716	ENSBTAT00000020878	ERO1A	16.5659	13.1555	20.4426	19.0541	21.605	32.5612	31.0954	15.8234	19.7402	14.5653	20.0896	14.0771	8.98825	11.4625	15.3154	18.3028
ENSBTAG00000030190	ENSBTAT00000018479	COL6A3	14.8868	12.7203	27.5937	22.3116	15.2328	27.4416	22.2846	13.2607	11.1724	12.4962	15.4927	22.3088	13.5798	23.5262	19.9341	18.2828
ENSBTAG00000004094	ENSBTAT00000005348	SPARCL1	8.02652	14.7927	22.3696	25.5132	14.4035	17.3285	15.2472	9.96469	11.043	18.0495	8.06297	19.1346	12.9089	44.733	32.618	18.2797
ENSBTAG00000007596	ENSBTAT00000009992	GEM	13.2708	9.26576	11.8227	17.0056	7.08397	14.8725	12.9777	15.5832	9.21169	14.4382	22.3124	36.2292	43.4339	27.7022	18.8036	18.2676
ENSBTAG00000005816	ENSBTAT00000064992	IRF9	14.6686	10.0906	21.7646	30.4976	17.3121	21.307	18.2126	22.9865	15.7068	12.2172	12.615	18.6289	18.6004	21.162	16.9255	18.1797
ENSBTAG00000017869	ENSBTAT00000023751	CAV1	14.7902	6.57564	28.0392	23.1673	14.7713	25.789	23.9923	34.7333	16.2968	11.3235	10.309	11.1444	10.6679	17.8642	20.4161	17.992
ENSBTAG00000015310	ENSBTAT00000020353	SLC25A36	13.5064	9.61534	19.5459	26.348	21.8412	27.956	26.0824	16.6844	14.2841	11.6099	17.1255	18.9629	15.1559	15.6465	14.87	17.949
ENSBTAG00000000507	ENSBTAT00000084818	NR4A1	15.9625	17.7186	12.6656	14.0964	15.151	22.7364	18.7789	14.7578	17.4579	23.1249	21.2896	17.7132	12.4082	26.4729	18.4748	17.9206
ENSBTAG00000007606	ENSBTAT00000052059	HNRNPU	18.3376	15.1027	18.253	18.9167	19.6297	19.3907	17.5926	20.2003	17.557	15.3206	16.569	17.1589	16.9827	19.7261	17.5479	17.8857
ENSBTAG00000009542	ENSBTAT00000012550	ZC3H10	20.9702	13.0741	20.7134	22.7996	15.7733	15.6491	16.3216	15.7103	19.1152	13.1475	17.8895	18.4897	19.9749	20.3909	17.0404	17.804
ENSBTAG00000013240	ENSBTAT00000030071	SLC3A2	16.3385	10.7198	21.259	21.7717	18.0178	21.1379	18.7112	22.3888	20.3113	9.55376	19.9011	17.0971	16.2812	16.5988	16.8032	17.7927
ENSBTAG00000006995	ENSBTAT00000073573	SPTBN1	15.5147	12.9927	14.5224	24.9702	18.5903	19.1674	22.1683	15.7515	17.7033	12.673	10.3522	23.8918	12.6201	25.8656	19.1841	17.7312
ENSBTAG00000014069	ENSBTAT00000038879	PDK4	8.3776	11.1735	15.7906	29.8123	18.9392	20.503	20.8556	18.037	19.1388	10.3474	13.9237	27.9737	19.8673	19.5308	11.3237	17.7063
ENSBTAG00000012586	ENSBTAT00000064253	HSPD1	20.2192	36.6201	11.6556	9.67696	14.429	12.0891	12.1952	14.947	17.3284	43.8446	17.9473	10.9159	13.906	16.2972	13.4738	17.703
ENSBTAG00000016168	ENSBTAT00000021524	APLP2	20.0828	15.5595	12.7783	12.1958	21.3765	17.5819	20.0366	18.0796	18.0094	21.3484	19.9789	15.7019	18.6508	16.0096	17.9551	17.6897
ENSBTAG00000006864	ENSBTAT00000045468		6.19225	4.6242	32.2773	46.1997	11.482	29.8744	21.7992	21.3448	6.88483	10.0774	14.9043	9.37534	9.70821	19.8846	20.4898	17.6746
ENSBTAG00000020807	ENSBTAT00000027728	FAU	18.9299	14.0252	19.1295	21.021	16.2115	16.5505	17.4927	15.8876	18.0761	13.6706	18.2504	18.9167	20.8325	20.2504	15.7406	17.6657
ENSBTAG00000018628	ENSBTAT00000024788	RPL29	21.0328	11.6021	19.7382	21.0315	14.9029	17.5127	18.1399	15.9938	17.1969	11.5099	18.3055	20.5197	19.4641	20.6263	16.8049	17.6254
ENSBTAG00000022155	ENSBTAT00000029891	FSTL1	9.85061	11.1113	22.4658	24.449	15.6888	23.0987	18.2189	18.581	9.90753	20.5999	11.3858	22.2801	15.457	21.9445	19.3117	17.6234
ENSBTAG00000000396	ENSBTAT00000000511	PIM1	11.6447	12.4701	16.7633	35.5142	9.19145	15.193	15.3673	18.8554	12.1063	9.26624	12.4346	16.3056	19.1569	41.6445	18.0577	17.5981
ENSBTAG00000014270	ENSBTAT00000018961	UNC5B	14.8563	17.2134	34.0695	19.8388	17.9908	25.6863	17.0832	12.6133	14.0758	9.56562	20.0918	13.999	21.4796	10.2767	13.2558	17.4731
ENSBTAG00000017368	ENSBTAT00000023094	YBX1	16.4072	12.5904	18.9959	18.3115	14.2914	18.8962	18.3662	16.3555	17.4181	12.2104	19.6682	21.2807	21.235	19.0379	16.4221	17.4324
ENSBTAG00000012244	ENSBTAT00000016242	TUBA1B	18.9599	12.7472	17.2835	15.1268	13.6426	20.1674	17.865	25.242	27.2069	8.15795	23.9042	14.3255	17.3866	12.8629	15.439	17.3545
ENSBTAG00000008303	ENSBTAT00000087133	FKBP1A	19.1202	12.4228	23.3068	17.5276	15.724	24.6747	20.4752	21.6283	18.385	10.544	19.9989	14.3898	15.2513	11.9995	13.2917	17.2493
ENSBTAG00000017804	ENSBTAT00000023684	BNIP3	20.7112	11.7655	20.7799	18.8384	15.8524	25.7767	21.8978	15.8534	14.3711	11.624	22.1352	16.9616	11.5221	14.5563	15.7377	17.2256
ENSBTAG00000019718	ENSBTAT00000026278	RPS15	20.5784	12.1229	18.4036	20.415	15.086	16.4683	17.0042	14.5769	17.4336	12.1443	17.3006	19.5528	19.7795	20.8798	16.5277	17.2182
ENSBTAG00000014261	ENSBTAT00000018947	TARS1	12.3229	12.3312	20.6255	23.1043	15.4229	21.492	17.8618	19.8896	14.5114	13.5282	16.8878	16.1064	19.3183	17.1024	17.092	17.1731
ENSBTAG00000000706	ENSBTAT00000000944	ADAMTS1	12.0258	10.29	19.3535	24.6728	19.516	20.479	21.839	21.7631	25.5368	6.30967	11.5733	17.9211	13.6315	19.3957	13.0835	17.1594
ENSBTAG00000009470	ENSBTAT00000054397	CLIC4	11.4055	12.6006	19.9483	26.3512	14.9717	21.5331	21.2469	14.2306	13.5465	12.677	16.4712	18.8318	14.2023	21.6482	16.9818	17.1098
ENSBTAG00000013577	ENSBTAT00000018050	SLC1A5	12.3982	12.5545	23.9935	22.0344	18.4847	19.5133	16.3943	19.8777	20.3963	9.98476	21.1265	12.4603	19.2577	13.2562	14.5069	17.0826
ENSBTAG00000019338	ENSBTAT00000025754	IL13RA1	19.1329	11.8032	23.8106	20.1863	22.9526	21.8111	19.3786	13.1824	18.716	8.45846	18.5341	13.5196	15.0374	13.416	15.954	17.0596
ENSBTAG00000047249	ENSBTAT00000064159	EIF4H	19.7954	13.3901	20.5318	20.0756	16.4168	19.7462	17.4548	18.5461	17.3581	12.1624	18.3909	14.2606	16.5666	14.9616	15.657	17.0209
ENSBTAG00000009214	ENSBTAT00000012144	ETS2	10.911	11.1526	17.7208	29.2087	18.8655	17.8894	17.6855	20.9426	18.925	8.1427	12.601	19.2076	18.1277	19.1777	14.3369	16.993
ENSBTAG00000012088	ENSBTAT00000074839	FBLN1	17.7672	11.1843	21.3754	17.2076	14.4837	18.3935	13.5857	14.4513	9.17124	21.5856	6.92077	14.3904	15.9317	26.7632	31.3419	16.9702
ENSBTAG00000020345	ENSBTAT00000027115	CNN3	13.2841	11.2022	18.813	25.8437	14.0092	19.1106	14.9849	19.5153	13.3975	14.5405	11.7668	19.119	19.1842	21.9378	16.5654	16.8849
ENSBTAG00000045828	ENSBTAT00000071097	PTBP1	17.1002	15.2512	19.2484	20.2857	15.2539	17.3484	15.9197	18.3163	15.9219	14.2208	19.3802	15.2656	18.2415	16.3253	14.8485	16.8618
ENSBTAG00000012314	ENSBTAT00000016342	LDLR	9.94678	13.0004	20.3192	20.2752	12.6519	25.0842	20.3766	16.6013	17.2185	13.5712	20.832	11.0726	17.5733	15.0974	18.0427	16.7775
ENSBTAG00000025868	ENSBTAT00000074863	TLN1	14.0086	12.5257	21.0216	19.5867	17.7302	20.5578	20.6717	14.5204	15.4236	10.2649	15.0626	19.8318	13.1439	19.9334	16.0271	16.6873
ENSBTAG00000021746	ENSBTAT00000028988	ANXA5	13.3324	15.141	18.377	15.1599	14.3868	24.9952	18.6177	16.8157	15.1613	17.2977	15.001	13.1507	18.6311	13.2936	19.328	16.5793
ENSBTAG00000003851	ENSBTAT00000005025	CCNL1	10.5986	10.5821	14.7806	20.2622	18.4463	16.5025	17.6425	20.5788	19.0491	11.3388	13.7664	17.9866	16.5802	21.8515	18.3321	16.5532
ENSBTAG00000012159	ENSBTAT00000016130	CNBP	14.8879	13.4021	19.0927	19.4194	13.8262	17.7504	16.223	18.2102	15.514	12.2013	18.7216	18.6658	18.8681	14.5021	15.0921	16.4251
ENSBTAG00000035556	ENSBTAT00000023484	CDV3	14.5561	11.8511	21.4659	22.8401	11.7409	20.5256	17.6855	17.8568	10.3074	13.5277	18.5622	15.7525	19.5138	15.9568	14.0904	16.4155
ENSBTAG00000008182	ENSBTAT00000010762	FOSB	12.3443	17.2942	10.4868	21.9132	8.92226	14.7382	16.759	17.8268	15.1499	15.6742	20.0405	22.9249	16.5359	24.3829	10.8591	16.3901
ENSBTAG00000024603	ENSBTAT00000071732	NCOR2	15.9223	14.5957	18.1099	21.1835	15.5377	20.303	18.1595	14.2383	13.2795	12.4793	18.3223	15.205	14.2146	16.4811	17.0311	16.3375
ENSBTAG00000009578	ENSBTAT00000073728	PTK2	10.511	12.1893	18.5839	19.9875	19.6286	23.8336	20.6395	18.6801	15.9435	9.17868	16.4534	17.8724	16.0727	11.7581	13.7157	16.3365
ENSBTAG00000003166	ENSBTAT00000075025	AXL	6.17648	11.5303	26.7039	19.922	13.3387	25.7568	16.8753	18.9511	6.90641	11.1495	18.5082	18.1939	23.5761	12.4643	14.8178	16.3247
ENSBTAG00000012370	ENSBTAT00000082989	MGP	10.1915	14.1545	10.6007	19.9915	12.7375	10.0994	16.3494	8.35442	14.7123	23.5136	5.39657	19.1652	12.381	34.356	30.9829	16.1991
ENSBTAG00000007402	ENSBTAT00000009732	ZFAND2A	30.8401	22.4494	10.0248	9.01432	19.3172	9.5803	10.0925	6.81049	16.11	39.1578	19.3002	9.82478	3.97987	18.9062	17.3559	16.1843
ENSBTAG00000018522	ENSBTAT00000024656	OAZ1	12.6816	16.4969	15.059	20.9822	12.6714	15.6574	15.0311	14.2271	14.1702	19.7001	18.0332	15.1083	21.5402	17.1051	13.899	16.1575
ENSBTAG00000001035	ENSBTAT00000001376	SF1	16.2092	18.3005	16.7069	16.4561	14.8006	16.3217	14.686	18.5586	16.4175	15.9448	18.5638	14.4778	15.833	15.2532	13.5133	16.1362
ENSBTAG00000021176	ENSBTAT00000028221	CRISPLD2	10.3111	14.0875	20.671	25.6684	12.4856	23.7391	17.604	12.8319	12.2816	13.0323	9.89353	17.2918	12.0023	22.6447	17.2103	16.117
ENSBTAG00000039630	ENSBTAT00000084118	TMED2	15.907	19.26	18.5289	14.5239	13.8543	18.4538	16.2818	20.7268	15.578	17.3197	20.6515	11.6594	12.8796	11.425	14.2824	16.0888
ENSBTAG00000002485	ENSBTAT00000086283	TNS1	19.9984	13.1004	23.7568	21.7588	16.0452	19.0558	18.4369	13.26	13.589	9.78084	12.2892	17.2307	10.3744	17.4114	14.7029	16.0527
ENSBTAG00000000806	ENSBTAT00000001066	ATAD1	8.72206	9.47168	17.6752	25.649	17.7134	21.6611	17.9629	20.7995	12.7853	12.2019	10.2215	16.7182	17.8478	16.025	15.1466	16.0401
ENSBTAG00000008330	ENSBTAT00000010969	RNF19B	11.0911	6.34219	9.84571	27.8713	16.5652	15.1608	15.7282	11.2398	11.7557	11.271	9.30567	25.0436	15.6239	35.9484	17.1489	15.9961
ENSBTAG00000011419	ENSBTAT00000015172	HSPA9	15.82	16.0407	19.8496	14.9239	14.995	17.4579	16.6022	17.7821	16.4498	14.584	21.0579	11.4734	15.4795	12.0691	14.7754	15.9574
ENSBTAG00000013358	ENSBTAT00000017770	RPS23	17.7479	11.4668	17.4164	19.2481	15.0968	14.5492	14.7492	15.4177	15.5672	9.62719	17.3157	16.3499	19.2952	19.1837	16.0167	15.9365
ENSBTAG00000006835	ENSBTAT00000047009	MCAM	18.2358	10.2954	18.1175	24.55	17.1778	12.9623	13.932	15.9617	16.9859	7.57104	16.0049	15.0927	12.9143	24.2298	14.0527	15.8723
ENSBTAG00000017970	ENSBTAT00000077490	ZYX	17.0564	11.0801	13.5649	13.5962	14.2725	14.7889	15.3793	13.0875	17.9453	13.2949	15.7483	19.9005	14.1601	25.9506	18.2352	15.8707
ENSBTAG00000002468	ENSBTAT00000003201	RPS28	20.5591	10.3325	17.1563	19.0404	14.7697	15.2505	16.254	12.6888	16.9441	10.8931	15.6932	19.2576	15.2261	18.6473	15.2133	15.8617
ENSBTAG00000006969	ENSBTAT00000009158	TUBB	22.1756	12.4449	16.069	13.5106	12.6915	18.3326	15.4349	13.5344	15.965	8.36243	19.2673	16.343	20.3067	17.7919	15.019	15.8166
ENSBTAG00000027924	ENSBTAT00000040276	SNX18	8.59537	9.15203	22.369	26.2728	11.4809	25.2835	18.5924	16.815	8.55699	9.99662	12.7372	10.645	14.7323	23.5991	17.2446	15.7382
ENSBTAG00000017670	ENSBTAT00000032697		4.48976	6.09257	16.3494	32.0984	22.4819	20.3003	18.1254	24.3524	16.4168	9.28601	5.34794	16.8418	11.8558	17.6375	13.4611	15.6758
ENSBTAG00000010799	ENSBTAT00000014304	MYL6	20.2456	13.7786	12.0379	11.458	16.0209	12.4397	15.2959	13.7138	18.4133	14.6071	14.6396	18.8911	13.0294	22.9918	16.8745	15.6292
ENSBTAG00000016508	ENSBTAT00000038164	CTDSP2	13.7105	14.4269	19.4687	18.941	14.2665	20.5044	16.3785	15.2243	12.3531	11.7189	14.7709	17.0166	15.4161	15.1776	14.8311	15.6137
ENSBTAG00000007196	ENSBTAT00000009469	TAGLN	8.97596	7.8339	7.79847	7.57348	13.3149	10.5481	17.8574	6.6827	16.9299	5.65893	3.15754	33.756	1.44673	66.7384	25.6009	15.5915
ENSBTAG00000014269	ENSBTAT00000016321	SCARB1	15.3219	12.4659	18.7187	21.8186	18.2675	17.2169	17.6583	17.3052	16.8571	6.52658	13.0116	14.7163	14.9884	14.1651	14.6484	15.5791
ENSBTAG00000010534	ENSBTAT00000067234	MPRIP	13.7939	12.8538	18.3251	23.2554	16.485	17.2306	17.4276	13.445	14.4399	11.2958	13.6595	17.2806	14.3072	16.1902	13.4373	15.5618
ENSBTAG00000007173	ENSBTAT00000067659	PDGFRA	6.27824	7.68545	26.9596	25.0874	15.8389	19.7797	15.0317	16.8283	5.72444	7.94442	12.6556	16.7731	21.9121	15.5174	18.7642	15.5187
ENSBTAG00000051191	ENSBTAT00000086446		19.5786	8.92456	11.567	14.3259	29.8015	17.6004	17.0939	12.5016	12.6019	14.266	11.5015	17.2575	7.40053	20.5661	17.7892	15.5184
ENSBTAG00000021035	ENSBTAT00000028016	CTSK	14.9647	10.445	25.3161	20.6921	13.5505	27.9553	21.3309	15.0015	6.47152	7.96815	11.0109	17.5859	13.0499	15.0847	12.3301	15.5171
ENSBTAG00000010988	ENSBTAT00000083950	MORF4L1	13.999	12.0361	18.8567	19.9786	14.5991	18.1243	16.1472	17.2368	13.6011	11.093	14.4613	15.8524	14.8133	16.8831	14.9697	15.5101
ENSBTAG00000014396	ENSBTAT00000076027	KLF10	14.9988	13.9414	13.8073	16.5668	18.5134	17.1847	17.1723	14.498	13.9821	13.6819	14.9972	15.3623	13.8863	17.9264	15.7638	15.4855
ENSBTAG00000006702	ENSBTAT00000081082	EIF3E	13.6667	12.518	17.5746	21.0065	12.9043	15.2478	15.847	14.3947	13.4197	11.7251	13.0748	17.4685	17.3955	20.098	15.6559	15.4665
ENSBTAG00000030278	ENSBTAT00000075360	EGFL7	22.919	14.7531	19.4914	16.0617	18.6954	13.9739	15.2927	18.9217	24.8659	7.70492	18.8566	9.77859	12.2768	7.69382	10.5952	15.4587
ENSBTAG00000011074	ENSBTAT00000014704	BRD2	14.6879	16.0934	15.3463	16.8125	13.869	15.1937	13.9491	19.4252	18.296	14.223	14.2776	15.4909	17.67	13.7043	12.7535	15.4528
ENSBTAG00000013343	ENSBTAT00000009965	FTL	21.9929	17.1314	10.3045	12.3316	17.4291	11.4336	13.1338	15.3025	17.9952	19.4334	16.7197	14.5215	14.1833	14.0581	15.7411	15.4474
ENSBTAG00000000434	ENSBTAT00000087415	CRYAB	20.4792	32.2281	6.91819	9.03452	10.2097	12.702	13.3998	10.149	18.1773	36.5729	17.655	9.5701	8.22266	16.9386	9.33135	15.4392
ENSBTAG00000010206	ENSBTAT00000013466	UAP1	10.6764	8.90002	21.9367	22.0627	14.2476	18.5969	15.6232	15.0567	10.3478	10.213	14.7687	15.911	13.6336	20.2712	18.7021	15.3965
ENSBTAG00000033080	ENSBTAT00000020729	RPL15	17.3291	10.6012	16.6228	18.2759	13.6193	14.6026	14.9527	14.0874	15.2173	11.3162	14.9924	18.8499	15.8507	19.264	14.9303	15.3675
ENSBTAG00000002528	ENSBTAT00000061515	EIF3A	12.3418	15.2201	16.5759	19.5075	12.1661	18.2463	16.8354	14.2229	12.4913	16.4774	15.6008	16.0396	16.3765	14.7857	13.5058	15.3595
ENSBTAG00000014501	ENSBTAT00000019278	FERMT2	11.7271	10.1469	15.5286	20.2711	14.3548	18.4106	17.9952	14.8388	14.421	9.99662	12.7798	19.8993	12.9218	21.8622	14.6536	15.3205
ENSBTAG00000015572	ENSBTAT00000020694	YTHDC1	13.0968	11.3603	17.4088	24.6057	13.9231	18.1826	16.364	18.9476	11.0504	11.5811	13.023	13.9066	14.8515	16.9914	13.9773	15.2847
ENSBTAG00000039374	ENSBTAT00000067996	IPO5	13.8102	13.3608	18.5548	16.0868	13.5028	20.1708	18.126	14.1971	12.1872	14.0863	18.1975	14.6994	13.0887	13.737	14.7122	15.2345
ENSBTAG00000010701	ENSBTAT00000086995	NACA	16.3889	11.7697	18.0682	18.402	13.3571	14.7102	15.3414	15.7927	14.4446	10.9552	14.8568	15.5958	16.0857	17.382	14.8874	15.2025
ENSBTAG00000020757	ENSBTAT00000074083	PCBP2	15.6918	13.945	15.3058	15.6884	14.5628	16.3025	15.3603	15.0483	14.1216	13.7192	15.0172	17.2837	15.5912	15.7929	14.3439	15.185
ENSBTAG00000018049	ENSBTAT00000024029	MKNK2	18.7762	17.9126	18.6574	12.157	12.5376	17.986	15.3869	15.3814	18.4699	14.0157	21.7176	9.27921	13.4851	8.20745	13.6844	15.177
ENSBTAG00000008717	ENSBTAT00000011485	SERPINE2	12.9264	6.87255	21.1368	25.5714	11.2897	20.2845	16.7615	23.7575	10.3991	9.87291	13.5373	7.64622	13.2889	16.851	17.4209	15.1744
ENSBTAG00000032436	ENSBTAT00000046011	UBC	11.75	18.1257	12.627	16.4601	12.0615	17.4312	16.4872	15.9938	17.0391	24.9178	8.92962	12.278	16.1599	15.7528	11.2976	15.1541
ENSBTAG00000017122	ENSBTAT00000022744	HSPG2	14.5363	17.7653	18.8244	22.6704	18.9077	14.7033	18.4344	12.7935	16.9164	7.02198	8.65082	12.4266	16.1878	12.3941	15.026	15.1506
ENSBTAG00000016420	ENSBTAT00000021838	CTNNB1	16.9653	14.1635	15.0502	16.4698	14.6516	15.4779	14.9407	14.8961	14.5174	17.5982	15.1296	12.3935	14.5919	15.6612	14.4999	15.1338
ENSBTAG00000015839	ENSBTAT00000030619	MAP4	12.7707	12.2187	18.6871	22.1314	14	18.2394	16.1061	12.1999	12.6032	12.081	12.1612	17.1626	12.6255	18.03	15.7261	15.1162
ENSBTAG00000007867	ENSBTAT00000061553	STAT1	14.3892	11.4614	17.953	19.876	17.9274	20.0112	17.2955	20.0334	15.5794	9.24929	12.0099	13.4715	14.3685	10.6726	12.2987	15.1065
ENSBTAG00000021071	ENSBTAT00000083089	TRIM8	9.54074	8.03025	19.2845	17.4702	9.71033	25.6958	18.4407	19.5474	9.02695	9.34249	19.4402	13.6732	27.2147	7.81086	12.1955	15.0949
ENSBTAG00000007875	ENSBTAT00000002344	SAFB	13.1813	12.5222	17.8049	21.8299	14.5855	17.0785	15.5758	13.3151	10.9654	11.8172	14.9643	16.7219	16.4882	15.9755	13.4599	15.0857
ENSBTAG00000008997	ENSBTAT00000011846	ENG	19.0978	14.0845	15.8621	18.3066	20.8229	14.956	14.1532	17.6062	16.1565	9.4967	12.4832	13.386	14.6151	13.5337	11.7106	15.0847
ENSBTAG00000009048	ENSBTAT00000044780	EFHD2	12.3677	10.0679	14.2363	13.6164	12.4575	19.4934	16.879	11.8012	11.434	9.8667	22.829	19.5603	24.2743	12.0296	14.3346	15.0165
ENSBTAG00000003366	ENSBTAT00000061377	DDX58	9.53922	9.20051	18.8833	21.5293	16.816	21.3886	18.9577	17.118	11.5999	10.361	10.3744	14.5977	12.5431	15.4866	16.5758	14.9981
ENSBTAG00000013744	ENSBTAT00000018267	SYNPO	17.5942	13.5506	15.883	19.8355	18.7517	18.4709	18.4881	12.0826	17.3769	9.1092	14.35	13.3817	10.5011	13.0576	12.4072	14.9894
ENSBTAG00000014226	ENSBTAT00000071912	RPL34	15.1524	11.0753	17.7948	20.2453	12.8924	13.7636	14.5886	13.3773	13.7744	10.3389	13.962	18.0959	16.7573	18.428	14.5695	14.9877
ENSBTAG00000015327	ENSBTAT00000066436	SPTAN1	12.4471	12.9466	19.3522	21.8849	12.5913	23.4083	22.7504	11.1239	13.4716	16.4413	11.6598	12.0277	10.8975	11.728	12.0476	14.9852
ENSBTAG00000006202	ENSBTAT00000008146	ST13	15.5671	15.0213	16.5082	16.9935	15.6455	17.4634	15.1808	15.3716	12.1312	14.8427	12.7107	13.6257	14.4428	14.4333	14.3984	14.9558
ENSBTAG00000010549	ENSBTAT00000013950	IFRD1	11.1455	11.037	13.968	22.6962	13.7265	15.0629	15.318	14.4785	14.9982	13.0888	11.9732	14.9104	13.7344	24.2559	13.9089	14.9535
ENSBTAG00000021879	ENSBTAT00000061210	VCL	14.9011	9.28252	13.4225	15.8492	15.45	17.3374	17.0408	11.811	16.5496	11.8681	10.7413	18.6545	10.64	25.6516	14.9204	14.9413
ENSBTAG00000014297	ENSBTAT00000072871	MOV10	9.52395	8.29782	17.1468	24.5613	17.3229	20.1578	17.6469	16.4519	14.1816	8.32911	12.0472	17.3705	13.7269	14.2948	12.9843	14.9363
ENSBTAG00000008909	ENSBTAT00000011729	PNPT1	8.93831	8.3948	20.1363	20.8715	15.8475	22.8556	19.0734	21.1402	14.6172	7.17337	11.093	14.4772	15.3718	11.1715	12.6212	14.9189
ENSBTAG00000030435	ENSBTAT00000042971	PNRC2	11.6294	10.5085	17.5372	19.8097	17.6587	19.6523	16.9486	19.0656	12.7677	9.50518	11.0265	14.4522	12.0806	15.7849	14.8775	14.887
ENSBTAG00000025644	ENSBTAT00000083507	CALM1	18.1672	13.5883	10.5893	11.1485	15.0226	11.7576	13.3278	11.5282	18.2366	16.3741	18.8939	20.1415	13.3448	15.9795	14.6669	14.8511
ENSBTAG00000001143	ENSBTAT00000085072		5.6061	5.65739	14.2642	26.1007	16.5863	21.5248	18.3181	23.9704	13.9787	11.9409	4.55045	14.6882	15.1518	16.1768	13.7598	14.8183
ENSBTAG00000004211	ENSBTAT00000005522	TNFRSF1A	12.9447	11.3657	16.493	17.3547	15.5903	17.1333	14.674	18.3575	15.692	9.95821	14.2025	14.5365	15.3807	14.4734	14.0655	14.8148
ENSBTAG00000000215	ENSBTAT00000045065	GNB1	15.7854	12.603	14.5623	16.5846	13.6897	15.5101	15.0582	13.6678	15.1647	14.2603	14.397	16.157	15.3752	15.4224	13.718	14.797
ENSBTAG00000015060	ENSBTAT00000020043	GBP5	4.75231	6.65047	14.9622	29.6628	17.1312	16.2697	13.6198	21.8336	13.2073	9.42045	5.38036	17.368	13.7467	20.9152	16.28	14.7467
ENSBTAG00000049833	ENSBTAT00000086638	RPL39	16.0973	10.4552	16.6006	19.8873	12.1439	14.2417	14.8813	13.7753	14.8195	9.7204	11.3183	16.0303	17.1442	18.4621	15.2388	14.7211
ENSBTAG00000020638	ENSBTAT00000027504	TIMP3	7.17934	14.2629	15.228	17.1583	14.7946	16.5874	15.3976	14.5232	11.8831	13.8129	9.17438	14.5059	14.6757	25.6122	15.8571	14.7102
ENSBTAG00000030209	ENSBTAT00000042645	ARHGDIA	18.8271	12.655	15.4761	13.3902	12.777	14.7759	14.0957	14.3388	17.2117	10.9388	22.1838	12.1001	15.2152	11.5942	14.769	14.6899
ENSBTAG00000017441	ENSBTAT00000023183	RPL27	15.8169	11.2388	16.6196	17.6949	12.6075	14.0013	14.3472	14.0071	14.7285	11.162	15.1599	15.4285	18.3164	15.508	13.5435	14.6787
ENSBTAG00000004356	ENSBTAT00000005698	ROBO4	21.7405	11.9768	18.6789	23.337	16.023	11.8658	14.995	12.7286	16.3002	10.2107	14.2781	11.3635	10.751	15.2372	9.82089	14.6205
ENSBTAG00000043564	ENSBTAT00000060553	ATP8	7.96037	13.8451	8.24905	15.3975	18.1467	17.0203	21.4706	10.4612	13.7117	10.8236	10.2507	15.6807	19.5547	22.7671	13.877	14.6144
ENSBTAG00000040308	ENSBTAT00000055693	RPS13	15.1229	10.3007	17.0892	18.6937	12.1227	14.7293	15.3148	12.7223	13.9207	10.1909	13.7481	16.4735	15.9311	17.9377	14.4489	14.5831
ENSBTAG00000010012	ENSBTAT00000036839	BTF3	14.9464	10.9927	16.1114	18.8489	12.6925	15.3341	14.9647	15.0343	13.595	9.41254	14.2435	15.9148	16.7757	16.336	13.5359	14.5826
ENSBTAG00000024493	ENSBTAT00000034028	DHRS3	14.7138	9.74823	15.1464	21.8105	15.8199	13.1253	12.6857	17.1397	17.2219	6.9525	11.3664	18.3537	12.5928	18.0575	13.4373	14.5448
ENSBTAG00000011623	ENSBTAT00000015439	VMP1	17.1063	7.69683	15.7147	16.5668	17.4952	16.1066	13.8246	16.0964	12.1804	6.71695	14.5374	14.5727	9.5243	23.3951	15.751	14.4857
ENSBTAG00000037457	ENSBTAT00000053498	MBD2	13.164	9.4621	16.8152	21.2513	12.933	18.0778	16.2995	14.3835	12.7603	6.64295	14.1479	16.9953	17.3771	14.4567	12.1804	14.4631
ENSBTAG00000012881	ENSBTAT00000032213	EIF4G1	13.0617	15.4445	16.2095	16.6339	12.6124	15.3923	15.0664	13.6342	14.7669	13.4763	16.7894	14.0627	14.9659	11.7929	12.9611	14.458
ENSBTAG00000006143	ENSBTAT00000082449	CREB3L1	11.7017	11.5794	20.8463	16.0488	13.4302	20.9735	15.5929	15.1412	7.65214	16.5644	14.4877	10.5807	10.7388	14.8031	15.8879	14.4019
ENSBTAG00000002378	ENSBTAT00000003073	NUCB1	17.0747	14.3988	11.2936	11.8588	17.3506	13.6116	13.0977	13.1657	17.0668	20.666	13.941	11.3654	9.98611	16.0899	14.747	14.3809
ENSBTAG00000006007	ENSBTAT00000007890	SH3GL1	10.5802	8.50673	19.7623	21.1277	13.7888	17.7271	13.3404	13.4667	8.321	11.1817	17.3719	13.793	14.062	16.2109	15.5584	14.3199
ENSBTAG00000013533	ENSBTAT00000017995	CLIC1	16.2545	9.19333	11.2639	14.0286	15.5318	13.7807	13.8037	17.0531	18.9109	8.50761	19.0528	13.705	16.8935	12.3714	14.4274	14.3185
ENSBTAG00000009020	ENSBTAT00000011877	CRIM1	16.4204	9.09396	13.6972	17.4517	16.6031	20.6139	19.5152	14.5776	12.6969	8.89285	13.3536	13.1438	13.2338	13.293	11.8156	14.2935
ENSBTAG00000018108	ENSBTAT00000072658	PXN	11.027	12.5263	15.3672	19.3054	12.6232	14.8389	14.1753	16.167	10.9614	10.0729	21.5025	14.0646	14.9461	14.0133	12.6433	14.2823
ENSBTAG00000013952	ENSBTAT00000056365	HNRNPD	12.6552	12.1127	15.4508	19.8525	12.8767	15.5005	14.0628	14.6614	12.4205	12.2725	12.5545	14.667	14.6771	16.7045	13.0383	14.2338
ENSBTAG00000004077	ENSBTAT00000078232	YWHAG	11.4997	14.4467	12.4859	17.7062	12.6633	16.3347	14.4932	14.8828	12.8062	14.9822	12.4076	13.572	16.307	14.9656	12.8405	14.1596
ENSBTAG00000054085	ENSBTAT00000084253	SELENOP	14.3312	13.7756	7.13209	8.37512	19.9081	10.8823	15.7143	12.5791	8.57857	18.254	20.3241	11.607	13.746	14.9937	22.1161	14.1545
ENSBTAG00000003399	ENSBTAT00000004408	SMARCA5	10.3798	11.0945	16.0868	19.278	12.1969	19.7215	17.2924	14.5602	10.7085	10.8727	12.2114	15.9972	16.3506	13.0776	12.3741	14.1468
ENSBTAG00000006543	ENSBTAT00000023384	EIF3CL	9.75343	10.8	13.9895	17.1834	13.7736	16.4395	15.8381	12.2844	11.666	12.7945	15.1393	16.3873	17.3471	16.6878	11.8208	14.127
ENSBTAG00000020035	ENSBTAT00000074355	RCAN1	15.0364	8.74498	7.81113	10.7162	15.6325	18.325	17.1274	14.3388	18.9965	8.44378	19.2349	17.451	19.0513	10.5783	10.3574	14.123
ENSBTAG00000007935	ENSBTAT00000010432	CALCOCO2	11.1878	11.2747	14.0452	18.9305	17.4242	16.3888	16.0555	17.0845	12.7664	12.037	8.74106	14.7556	12.7032	14.8419	13.4971	14.1156
ENSBTAG00000010658	ENSBTAT00000056305	PFKL	17.0264	9.10414	18.9478	15.6181	13.7531	17.7305	15.7604	15.0001	14.1365	8.16642	20.2225	10.7886	11.2244	10.2399	12.8886	14.0405
ENSBTAG00000054774	ENSBTAT00000069069		0.349554	5.47182	11.536	11.0216	17.1106	27.1834	19.8299	25.2776	12.6754	15.8894	5.33281	8.40403	17.732	12.5158	20.2473	14.0385
ENSBTAG00000019313	ENSBTAT00000025717	ZMIZ1	11.6243	9.03171	19.6661	22.0893	12.8534	19.9811	18.8857	10.7328	10.4638	6.50399	12.7128	15.3455	14.6423	12.5606	13.1345	14.0152
ENSBTAG00000003935	ENSBTAT00000005137	TMBIM1	15.0807	9.7183	12.3828	16.3131	16.023	12.5322	12.0259	15.2704	15.5484	12.0149	11.562	12.2343	13.199	20.5949	14.9401	13.9627
ENSBTAG00000006396	ENSBTAT00000072873	GPI	15.962	9.98827	17.9669	16.3106	14.0282	18.488	15.5221	13.2753	13.1844	8.61719	18.2202	11.3473	11.7237	10.585	13.6531	13.9248
ENSBTAG00000011187	ENSBTAT00000071336	FAM13A	16.2973	8.72403	22.9575	16.2524	14.598	21.0132	17.5079	15.5336	10.6654	9.25437	15.5262	13.0202	8.40248	7.83828	10.9113	13.9001
ENSBTAG00000005448	ENSBTAT00000007169		20.1485	13.2153	10.2798	10.7679	20.9264	11.7781	15.8261	11.0582	15.9961	11.5184	20.0259	6.94583	12.9334	11.6925	14.754	13.8578
ENSBTAG00000007605	ENSBTAT00000009998	FKBP4	17.1745	27.3364	8.2693	7.96703	14.4837	10.1344	11.4773	10.7635	13.3746	25.8092	15.5278	8.56883	11.691	13.3291	11.8968	13.8536
ENSBTAG00000013772	ENSBTAT00000069668	SRRM1	10.334	11.2663	16.2494	18.6218	13.5391	17.1984	15.2118	12.9611	10.627	11.3981	13.6335	14.4972	13.4109	14.7757	13.3474	13.8048
ENSBTAG00000008482	ENSBTAT00000011175	SON	11.8039	12.9849	15.0704	17.0209	12.4363	15.1546	14.6695	15.6446	13.591	12.5165	13.3612	14.0546	14.5225	12.1293	11.9351	13.793
ENSBTAG00000001777	ENSBTAT00000002326	RPLP2	16.8376	9.06523	15.4451	16.8383	12.0182	12.6808	12.6364	12.6839	15.9522	8.91149	16.0849	13.7162	15.5122	15.4144	12.4258	13.7482
ENSBTAG00000005947	ENSBTAT00000076172	PLAU	14.9087	8.75096	12.3992	11.7449	14.5108	12.6363	11.033	11.3571	23.2241	13.1034	9.65525	14.0252	19.8966	13.3431	12.9414	13.5687
ENSBTAG00000007101	ENSBTAT00000009341	F3	17.9524	8.32715	11.629	12.8706	8.00745	18.412	17.5022	7.64216	8.61498	6.91578	10.9271	9.06822	14.9897	32.8632	17.7637	13.5657
ENSBTAG00000015434	ENSBTAT00000073890	DSTN	14.8461	9.73626	9.2116	12.2338	12.6942	12.5089	15.2997	11.0924	17.1383	9.06006	11.2551	18.6502	9.56381	23.6707	15.6536	13.5076
ENSBTAG00000048761	ENSBTAT00000066609	UBE2D3	11.8864	9.98648	14.3484	17.9987	11.7149	13.8075	13.1382	13.9233	12.26	10.6372	13.2375	13.9148	16.8179	15.4766	13.1966	13.4896
ENSBTAG00000030587	ENSBTAT00000043205	LASP1	16.1782	13.0717	12.1562	15.5704	10.6647	15.2704	13.4365	14.9764	13.4352	11.676	13.0403	11.4316	14.4094	13.8527	12.7575	13.4618
ENSBTAG00000007399	ENSBTAT00000084421	LAMP2	10.307	11.6482	13.8744	19.7054	12.7787	15.4581	12.9416	15.394	9.64929	14.3061	9.04579	13.72	15.4216	14.4012	13.2511	13.4602
ENSBTAG00000020894	ENSBTAT00000027837	LAPTM4A	14.1185	11.7775	15.4792	18.2509	11.6797	15.2553	13.1679	13.5442	11.7874	10.2548	12.8803	12.7187	14.4074	13.7297	12.8335	13.459
ENSBTAG00000045904	ENSBTAT00000063193	PIM3	10.1625	10.8688	13.8199	17.627	15.196	12.4692	13.039	10.9046	12.6167	9.97346	13.7464	13.24	12.8523	18.4293	16.5625	13.4338
ENSBTAG00000015188	ENSBTAT00000087087	KLF6	23.3133	8.91259	10.5368	14.1651	13.7211	12.9226	13.2911	12.4981	14.8215	12.4877	11.951	15.8492	10.371	14.3028	12.3399	13.4323
ENSBTAG00000005353	ENSBTAT00000007041	DES	3.12055	2.46684	2.70665	3.38754	12.1861	3.02449	15.117	3.70865	18.1159	2.64927	1.75977	52.0403	2.1231	52.8662	25.6003	13.3915
ENSBTAG00000010386	ENSBTAT00000070600	ARPC2	15.1143	9.22506	16.2785	13.5445	11.0314	17.7189	15.4545	13.9841	13.9416	9.03972	16.4815	11.303	16.837	9.30494	11.5424	13.3867
ENSBTAG00000003845	ENSBTAT00000005016	CSRNP1	11.2081	9.01375	11.4158	19.227	12.3009	13.7705	13.9737	15.1914	14.3704	7.7326	11.5501	15.8711	14.2105	18.535	11.5685	13.3293
ENSBTAG00000008527	ENSBTAT00000011240	SRSF6	13.0068	14.9818	13.1181	14.1659	12.0816	12.0829	12.1257	17.6655	14.3232	12.6628	11.9164	13.004	11.4383	14.5356	12.5574	13.3111
ENSBTAG00000001311	ENSBTAT00000001731	MORF4L2	12.4201	12.4018	14.7781	14.7356	13.5023	15.1697	13.7158	15.7466	13.7744	12.551	13.0241	11.6869	11.6774	12.348	12.0917	13.3082
ENSBTAG00000016744	ENSBTAT00000022266	CAPRIN1	11.4447	11.65	14.0478	15.9009	11.6759	16.5053	14.5596	12.0379	10.9223	12.1454	13.4768	14.1788	14.6022	13.3491	13.0052	13.3001
ENSBTAG00000015509	ENSBTAT00000083136	NAMPT	8.65185	8.84494	14.3819	19.7281	14.995	17.8346	15.2617	16.3339	10.5973	10.9174	10.3911	12.66	12.2284	13.2548	12.7581	13.2559
ENSBTAG00000008621	ENSBTAT00000011371	PRKAR1A	12.0858	10.0062	15.0787	19.5325	12.2121	15.4759	13.2949	14.2913	10.8535	8.81998	10.7677	15.3605	10.7524	17.903	12.1201	13.237
ENSBTAG00000011105	ENSBTAT00000014749	SLC38A2	13.3182	11.4429	14.4819	14.616	11.8985	15.2314	12.8917	17.4693	12.4987	10.318	14.2522	11.1013	16.2934	11.6511	11.0209	13.2324
ENSBTAG00000011511	ENSBTAT00000079132		7.84996	8.05599	21.6728	19.4614	14.8027	17.9744	13.9162	18.014	8.25762	9.11654	10.3539	11.135	15.4699	10.5349	11.8365	13.2301
ENSBTAG00000046337	ENSBTAT00000044261	TUBB6	8.90625	6.15183	15.8811	19.3879	10.7595	14.3944	13.4839	15.5734	12.2135	5.05	15.0405	17.4735	15.1873	16.4764	12.1386	13.2079
ENSBTAG00000021986	ENSBTAT00000043779	MAPK1IP1L	9.90709	8.92396	14.4262	18.747	13.4351	16.1498	14.7302	14.3779	12.3396	8.86291	10.7261	14.0383	11.7959	16.1213	13.1044	13.1791
ENSBTAG00000012957	ENSBTAT00000017211	SERBP1	10.507	9.21727	16.0558	17.071	10.8445	14.9067	13.6729	13.1322	11.608	9.47355	14.3613	13.6875	16.9691	13.5043	12.0673	13.1386
ENSBTAG00000009987	ENSBTAT00000013173	ITGB3	12.6623	9.42319	14.4578	22.853	11.443	15.3718	16.6079	9.60228	9.06605	9.14253	10.6926	14.5065	13.2603	16.8289	10.9803	13.1266
ENSBTAG00000039335	ENSBTAT00000002229	ARRDC2	14.7291	8.91378	15.6729	19.2327	13.3501	15.4882	15.4419	11.3159	8.6379	7.17789	15.9352	11.6975	12.7549	14.7336	11.3614	13.0962
ENSBTAG00000052337	ENSBTAT00000077396	RPS29	14.8416	9.28851	14.7597	17.7717	11.7794	12.6219	12.539	10.369	13.5229	8.93013	12.588	13.9272	14.8637	15.2392	13.0591	13.0734
ENSBTAG00000054773	ENSBTAT00000087064	UBE2R2	8.0082	8.52529	16.5785	27.0519	12.4428	14.0657	12.5182	11.8333	8.55632	7.6151	10.7575	14.7106	12.9266	17.1539	13.2662	13.0673
ENSBTAG00000004051	ENSBTAT00000005296	SBDS	10.943	8.43789	12.9124	17.3636	11.5307	15.6361	14.6424	16.4784	13.3914	8.38446	9.30135	12.9066	13.9925	15.7662	14.2633	13.0634
ENSBTAG00000032996	ENSBTAT00000056188	P4HA1	14.0442	9.8057	19.0807	15.0435	12.8182	17.9949	15.3376	16.623	13.2815	8.31103	12.8809	9.145	8.53598	10.6873	12.1897	13.0519
ENSBTAG00000008951	ENSBTAT00000011783	ALPL	17.2599	7.34126	9.78306	8.0446	14.1143	17.0155	15.2162	12.2342	10.6539	4.66701	34.3515	4.75228	14.6723	7.74799	17.3095	13.0109
ENSBTAG00000000816	ENSBTAT00000086780	PRDM1	7.19359	8.64441	15.352	20.1976	8.83397	17.6333	14.4237	13.3403	7.78092	6.04135	9.76439	18.3674	20.9306	15.821	10.4641	12.9859
ENSBTAG00000010123	ENSBTAT00000086136	APOE	23.5885	7.33826	16.2969	18.9151	8.75706	17.1621	12.2091	14.2369	6.15933	6.6068	12.7274	10.5433	17.4725	12.6362	9.73156	12.9587
ENSBTAG00000014316	ENSBTAT00000019039	HNRNPH3	11.7831	11.9224	14.6888	16.8108	12.0686	13.8191	12.8083	13.5749	11.0059	10.4581	11.274	13.4909	13.6384	14.6125	12.2372	12.9462
ENSBTAG00000004279	ENSBTAT00000005600	RHOA	13.8066	10.0272	12.8181	15.0726	11.0476	13.9081	13.051	13.5358	13.0604	10.165	13.1748	12.4903	15.6525	13.1993	13.1229	12.9421
ENSBTAG00000004855	ENSBTAT00000006383	PRDX6	6.15053	11.2298	3.61224	3.89503	11.2892	18.2689	17.9787	12.4325	13.9092	32.6877	18.922	20.0497	12.6432	5.41189	5.4806	12.9307
ENSBTAG00000051333	ENSBTAT00000076854	ARID5B	6.40544	6.63371	13.4757	21.455	10.5721	16.4512	14.7941	15.4784	8.91907	6.41022	10.6224	15.4048	16.5134	18.1972	11.8133	12.8764
ENSBTAG00000018828	ENSBTAT00000025063	ATN1	11.8375	12.348	15.4881	14.9684	12.7592	14.415	12.6699	11.892	10.1637	10.7389	13.8772	13.1931	12.9674	13.9002	11.8985	12.8745
ENSBTAG00000016708	ENSBTAT00000077192	CLTC	11.7113	14.9411	12.5232	12.62	12.1455	13.8061	13.9257	12.7984	13.177	14.4913	13.9496	10.9628	11.5684	11.946	12.0975	12.8443
ENSBTAG00000017745	ENSBTAT00000023595	IL6ST	10.6876	9.72369	12.7669	21.3192	12.4374	13.9985	14.5261	14.056	14.1864	9.13914	10.0221	13.3667	10.9901	14.3971	11.018	12.8423
ENSBTAG00000013671	ENSBTAT00000017524	UTP14A	10.4907	9.78475	14.08	16.2912	12.6958	14.7711	13.6735	11.6287	10.0316	9.59838	12.1342	14.0284	14.1669	16.1688	13.0145	12.8372
ENSBTAG00000021706	ENSBTAT00000077533	TBX3	6.56114	10.0727	17.0702	18.3406	6.60679	19.6078	16.0524	9.57504	5.31045	11.415	10.4825	17.8874	18.1127	13.1659	11.4473	12.7805
ENSBTAG00000014966	ENSBTAT00000075071	PLXNB2	12.2222	16.5017	10.102	11.4992	15.3888	10.8432	12.6364	7.90612	11.8892	14.2061	11.7516	15.3954	10.9976	14.8613	14.8288	12.7353
ENSBTAG00000001700	ENSBTAT00000072639	CDC42	10.0155	10.7198	13.2846	16.608	11.2199	15.1807	12.8987	14.1866	10.7591	13.0012	11.5209	12.4235	14.8453	12.6476	11.5464	12.7238
ENSBTAG00000012847	ENSBTAT00000017069	NIBAN2	15.529	12.169	11.7752	12.2435	13.9914	13.1698	14.15	11.6818	15.7614	9.87574	14.143	11.2905	12.4232	10.7596	11.8017	12.7177
ENSBTAG00000009441	ENSBTAT00000012423	RBBP6	7.05163	7.95542	14.8844	21.3766	11.4441	16.8189	15.0298	15.6942	10.2325	9.79383	9.19815	14.735	12.3367	12.6897	11.2414	12.6988
ENSBTAG00000012178	ENSBTAT00000077563	NR1D1	8.38218	15.2829	19.8186	21.4307	10.3002	13.8129	11.1562	9.77895	5.68735	18.1529	10.5387	7.42461	7.7336	13.6715	17.1854	12.6904
ENSBTAG00000019810	ENSBTAT00000026393	AARS1	11.404	11.043	17.6708	14.7171	11.8628	15.2772	13.7607	14.7899	12.5324	10.4084	14.3586	10.7349	11.3927	8.66223	11.4519	12.6711
ENSBTAG00000014090	ENSBTAT00000080395	ARID5A	7.93188	5.61728	11.6961	23.6102	13.2661	10.6248	10.8061	10.8299	9.89337	8.62284	5.30417	17.5996	10.467	29.1387	14.6507	12.6706
ENSBTAG00000013677	ENSBTAT00000086784	SEC14L1	12.01	11.9996	9.50081	13.892	13.303	10.5001	11.6037	10.4779	22.7494	11.2828	16.3323	10.8879	11.9825	12.0631	11.0911	12.6451
ENSBTAG00000001055	ENSBTAT00000032051	HNRNPL	13.3904	11.2938	13.0713	15.1332	12.7846	13.1472	12.5068	12.3417	11.6694	11.4122	12.2692	12.1107	11.1726	14.4433	12.7453	12.6328
ENSBTAG00000014182	ENSBTAT00000086077	CTNNA1	15.0726	11.3639	11.1639	13.3853	13.7303	11.9808	12.0796	12.3361	13.4784	11.3439	14.2727	11.3885	13.0369	11.7781	12.9611	12.6248
[truncated: 26,761 more rows]
[truncated: 6 more columns]

## Sheet: DS2.3
Dataset S2.3. Gene transcript FPKM identified in endometrium co-cultured with IVP conceptus tissue (Endo-IVP Conc).
[truncated: 18,078 more rows]

[truncated: 8 more sheets: DS2.4, DS2.5, DS2.6, DS2.7, DS2.8, DS2.9, DS2.10, DS2.11]
