# Supplementary material for: Bovine Endometrium Drives and Responds to Divergence of In Vitro Produced Conceptus Biochemistry
Source: FASEB J. 2025 Aug 19;39(16):e70951. doi: 10.1096/fj.202501962R (PMC12363384; doi:10.1096/fj.202501962R)
Supplement: Supplementary file 3 — Data S3: fsb270951‐sup‐0003‐DataS3.xlsx. [file FSB2-39-e70951-s007.xlsx]

## Sheet: DS3.1
Dataset S3.1. Mono-culture IVD conceptus (IVD Conc) gene transcript FPKM values.
Ensembel Gene ID	Gene Name	2.a	4.a	3.a	5.a	6.a	7.a	1.a	8.a	Mean FPKM
ENSBTAG00000005654	TMSB10	9936.6	7488.49	8890.76	8309.43	7756.45	12192.6	8246.13	7952.77	8846.66
ENSBTAG00000043561	COX1	6762.86	5213.8	3618.82	4849.85	4758.12	6170.52	6587.18	8512.51	5809.21
ENSBTAG00000018122	TKDP1	10861.3	1890.59	517.306	8400.21	1621.25	7819.16	168.434	8869.51	5018.47
ENSBTAG00000006189	ACTG1	4497.42	3979.63	5320.5	3946.8	4415.66	4007.56	3833.88	3811.92	4226.67
ENSBTAG00000026199	ACTB	5322.66	4849.23	3909.36	4483.91	3847.82	3880.69	2893.38	4552.95	4217.5
ENSBTAG00000004905	KRT19	3894.59	3969.43	5544.91	3995.53	4927.25	4036.01	3678.92	3509.98	4194.58
ENSBTAG00000022759	PAG11	8863.4	2869.12	1022.42	7668.68	1139.78	2802.72	328.555	8144.05	4104.84
ENSBTAG00000043560	COX3	3167.21	2335.49	2379.37	2268.16	3136.14	2949.37	4973.66	4304.25	3189.21
ENSBTAG00000000836	KRT8	3528.48	2847.52	2507.18	3633.1	2736.27	2441.66	1518.02	4349.31	2945.19
ENSBTAG00000011184	FTH1	2874.82	2516.39	3223.29	2770.21	3627.03	2983.97	2408.07	2327.36	2841.39
ENSBTAG00000010156	TPT1	2685.81	2443.13	2875.66	3007.36	2861.75	2523.47	2721.15	3125.59	2780.49
ENSBTAG00000001517	KRT18	3681.01	2486.85	1873.63	3845.38	1949.17	1895.66	1084.88	4748.6	2695.65
ENSBTAG00000017389	RPLP0	2262.15	2451.5	2711.52	2442.31	2275.18	2021.71	2314.89	2759.67	2404.87
ENSBTAG00000018320	RPLP1	2204.21	2276.83	2238.41	2688.47	2321	2088.94	2455.61	2486.35	2344.98
ENSBTAG00000002258	APOA1	1012.25	2273.91	3237.69	1161.5	3368.13	1738.83	3508.99	1009.18	2163.81
ENSBTAG00000043556	COX2	1871.74	1953.18	1525.45	1478.49	1980.88	2228.85	2988.41	2753.17	2097.52
ENSBTAG00000005620	RPS3	2076.92	1864.97	2081.23	2235.9	1918.42	2002.95	1968.72	2323.76	2059.11
ENSBTAG00000019147	RPS20	1699.69	1620.68	2063.72	1941.83	1702.94	1615.15	2242.19	1976.82	1857.88
ENSBTAG00000003229	RPL23	1862.62	1593.53	1824.06	2028.63	1696.72	1706.86	1858.31	2051.63	1827.8
ENSBTAG00000001260	PINLYP	4282.21	963.011	268.231	3466.49	303.236	271.713	108.887	4375.86	1754.95
ENSBTAG00000011559	RPL7A	1630.83	1695.84	1765.48	1775.77	1718.97	1507.26	1885.74	1844.79	1728.09
ENSBTAG00000005142	RPL37	1659	1513.5	1669.77	1742.55	1613.63	1645.91	1846.14	1902.57	1699.13
ENSBTAG00000000522	AHSG	1235	1537.15	2138.28	606.423	4347.22	2385.56	570.777	684.915	1688.17
ENSBTAG00000009615	ANXA2	1803.46	1830.98	2024.37	1498.82	1734.83	1469.82	1636.89	1374.51	1671.71
ENSBTAG00000004556	SLC2A3	1046.89	1940.33	2948.1	1164.82	1979.23	1689.53	1501.6	882.333	1644.1
ENSBTAG00000013343	FTL	1327.05	1641.58	1913.46	1409.17	1892.61	1535.56	1920.29	1271.78	1613.94
ENSBTAG00000052794	SSLP1	3167.5	1226.48	409.033	2243.34	576.886	2365.49	52.4163	2849.59	1611.34
ENSBTAG00000003642	PRDX1	2211.58	1819.53	1367.29	2090.01	1081.08	1267.52	1176.12	1841.76	1606.86
ENSBTAG00000043584	ATP6	1607.67	1685.24	984.954	1139.01	1429.65	1667.53	2038.46	2179.01	1591.44
ENSBTAG00000015598	RPS10	1449.95	1510.66	1517.06	1668.3	1485.91	1416.92	1615.76	1744.34	1551.11
ENSBTAG00000050661	IFNT3	3213.54	1248.22	310.998	2724.98	455.575	2226.22	11.8313	2204.71	1549.51
ENSBTAG00000015147	S100A10	1672.28	1502.78	1898.72	1416.95	1399.58	1357.35	1496.34	1251.33	1499.41
ENSBTAG00000004258	EEF2	1356.93	1333.74	1948	1486.95	1634.83	1396.26	1287.12	1296.3	1467.52
ENSBTAG00000017441	RPL27	1386.4	1396.65	1426.39	1491.25	1404.15	1368.03	1641.55	1577.93	1461.54
ENSBTAG00000002468	RPS28	1393.24	1306.05	1468.07	1398.42	1425.62	1319.2	1756.73	1559.11	1453.31
ENSBTAG00000009908	RPS3A	1436.75	1324.03	1438.18	1534.2	1361.07	1304.42	1290.24	1564.41	1406.66
ENSBTAG00000014731	GAPDH	1698.99	1239.38	1116.34	2186.09	801.059	1740.35	491.599	1896.86	1396.33
ENSBTAG00000012044	RPL13	1276.19	1360.51	1400.67	1455.69	1379.46	1301.71	1490.8	1469.32	1391.79
ENSBTAG00000013924	RPS11	1442.18	1206.92	1106.11	1599.03	1229.34	1451.08	1081.86	1741.39	1357.24
ENSBTAG00000007737	UBA52	1273.76	1214.9	1351.91	1396.63	1377.1	1258.05	1494.36	1473.81	1355.06
ENSBTAG00000013866	RPS27	1283.53	1175.61	1349.35	1425.12	1244.8	1281.24	1447.83	1439.49	1330.87
ENSBTAG00000014518	RPL9	1213.59	1178.09	1368.06	1310.84	1175.39	1244.22	1373.68	1321.45	1273.16
ENSBTAG00000013461	RPL24	1235.31	1123.41	1279.78	1282.94	1224.53	1211.96	1304.51	1357.17	1252.45
ENSBTAG00000004915	PFN1	1519.31	1233.57	1013.29	1403.88	991.368	1143.46	1115.96	1399.11	1227.49
ENSBTAG00000015831	RPL18A	1179.96	1137.75	1197.84	1282.84	1185.96	1171.36	1274.73	1388.9	1227.42
ENSBTAG00000017531	FETUB	521.445	1123.08	1387.1	452.614	4305.87	634.905	848.903	485.008	1219.87
ENSBTAG00000026327	RPL8	1053.87	1139.2	1311.21	1127.29	1185.2	1061.1	1478.89	1127.18	1185.49
ENSBTAG00000012003	PPIA	1029.8	1183.27	1127.65	1304.18	945.035	743.324	1637.95	1304.8	1159.5
ENSBTAG00000015283	RPL32	1149.51	1130.56	1200.04	1102.55	1011.65	992.746	1397.62	1289.31	1159.25
ENSBTAG00000030164	RPL38	1113.93	1011.91	1163.2	1185.36	1039.95	1081.9	1347.25	1227.09	1146.32
ENSBTAG00000027772	RPS25	1109.7	1040.79	1108.25	1153.12	1062.38	1099.16	1204.25	1294.15	1133.98
ENSBTAG00000000622	RPS17	1065.25	1091.8	1119.66	1164.73	1035.72	1040.36	1323.77	1199.7	1130.12
ENSBTAG00000043568	ND3	891.274	1071.11	791.814	699.027	1151.98	1028.96	1978.84	1268.87	1110.24
ENSBTAG00000043558	ND1	916.836	1013.35	783.44	624.606	1136.98	1019.81	2108.02	1224.26	1103.41
ENSBTAG00000043564	ATP8	1188.42	1185.22	710.355	813.639	1053.84	1232.7	532.228	1710.8	1053.4
ENSBTAG00000021416	PRXL2A	1677.86	750.392	374.908	2257.57	323.57	764.514	74.7591	2158.66	1047.78
ENSBTAG00000018628	RPL29	1050.51	1018.86	1044.74	1074.87	997.357	957.62	1041.63	1137.21	1040.35
ENSBTAG00000014534	EEF1A1	1058.79	891.802	1109.69	1176.01	937.443	889.972	1101.95	1047.48	1026.64
ENSBTAG00000002326	LGALS3	2187.65	1012.99	484.097	1523.32	470.872	662.163	149.772	1541.63	1004.06
ENSBTAG00000001601	PKM	948.672	1170.67	1247.45	1048.86	940.354	890.208	747.636	1002.5	999.544
ENSBTAG00000022902	RPL17	947.364	891.317	988.106	1006.36	990.266	965.547	1050.94	1076.56	989.557
ENSBTAG00000020139	RPL7	997.576	891.184	953.867	1055.14	921.612	915.148	1040.39	1140.67	989.448
ENSBTAG00000043577	ND4	965.839	908.489	690.975	692.559	970.406	1049.22	1326.12	1266.6	983.775
ENSBTAG00000019494	RPL10A	932.286	891.785	1007.78	962.093	897.814	901.484	1003.13	1041.35	954.715
ENSBTAG00000043550	CYTB	872.893	866.015	727.983	561.421	771.541	853.945	1819.28	1081.48	944.32
ENSBTAG00000010347	EZR	836.642	955.139	1131.59	982.372	928.96	1044.44	790.011	862.557	941.464
ENSBTAG00000023343	RPL28	891.394	859.421	874.202	1023.55	859.836	1023.58	975.578	1000.46	938.503
ENSBTAG00000005296	RPL13A	903.363	846.183	956.517	942.992	947.47	856.696	1018.6	1033.61	938.178
ENSBTAG00000046358	PABPC1	1128.6	750.604	649.454	1165.68	640.277	1453.75	469.046	1226.31	935.465
ENSBTAG00000021455	CFL1	956.098	1029.96	874.3	937.826	887.512	800.005	977.802	991.313	931.853
ENSBTAG00000013533	CLIC1	1045.01	884.133	880.334	1248.23	622.437	652.201	738.222	1281.53	919.012
ENSBTAG00000014127	PTGS2	1471.59	854.677	331.378	1388.69	337.798	1623.68	6.09805	1252.56	908.309
ENSBTAG00000005211	RPL4	836.128	851.391	901.476	970.643	889.855	855.434	904.427	1008.71	902.258
ENSBTAG00000015989	RPS5	877.536	786.533	886.619	942.929	846.803	810.263	836.006	1016.29	875.372
ENSBTAG00000006963	RPL12	676.638	685.367	776.302	1092.24	911.433	799.307	899.813	1122.57	870.459
ENSBTAG00000040308	RPS13	801.678	700.722	797.373	894.206	752.2	708.968	872.59	916.677	805.552
ENSBTAG00000043546	ND6	778.709	694.657	583.237	594.524	634.781	984.309	999.272	1123.28	799.096
ENSBTAG00000019718	RPS15	745.569	756.746	809.081	794.663	719.545	730.416	920.206	832.453	788.585
ENSBTAG00000043571	ND2	719.295	796.507	644.74	498.854	726.718	791.026	1104.97	1020.28	787.799
ENSBTAG00000043563	ND5	782.269	670.991	589.316	538.628	663.949	914.455	984.258	1047.21	773.884
ENSBTAG00000002038	RPL14	755.826	705.133	731.516	855.095	716.833	723.059	767.447	919.833	771.843
ENSBTAG00000015978	ANXA1	1488.6	630.501	439.873	983.092	586.583	778.329	262.906	992.116	770.25
ENSBTAG00000021377	S100A14	869.104	850.873	817.839	636.664	676.788	842.757	886.51	577.508	769.755
ENSBTAG00000009902	AKR1B1	1101.17	450.631	151.128	1094.39	242.695	1200.43	147.274	1764.92	769.08
ENSBTAG00000003362	HSP90B1	487.249	554.236	495.716	725.724	935.055	1115.29	887.179	875.569	759.502
ENSBTAG00000001777	RPLP2	709.768	693.281	737.696	776.212	689.88	687.992	903.339	800.118	749.786
ENSBTAG00000014764	CD9	1132.91	994.755	417.023	921.224	578.631	854.432	200.157	786.108	735.655
ENSBTAG00000013358	RPS23	559.53	709.43	625.235	869.57	705.814	571.727	837.837	775.406	706.819
ENSBTAG00000009580	SH3BGRL3	788.092	618.451	851.278	742.134	749.047	599.943	653.896	641.696	705.567
ENSBTAG00000045901	CLDN6	785.265	607.309	559.268	912.247	510.688	515.413	737.04	972.141	699.921
ENSBTAG00000015473	RPS27A	629.688	643.233	672.296	749.995	620.814	679.298	809.727	753.205	694.782
ENSBTAG00000013411	ENO1	685.307	836.229	844.959	734.177	679.026	599.728	546.097	626.502	694.003
ENSBTAG00000002648	RPS18	693.874	620.44	715.117	682.439	687.16	644.966	735.543	718.539	687.26
ENSBTAG00000015285	RPS8	619.473	632.699	693.899	690.167	660.906	654.259	751.993	721.417	678.102
ENSBTAG00000020807	FAU	650.595	683.095	677.914	655.298	637.435	580.554	879.817	656.555	677.658
ENSBTAG00000011969	HSPB1	393.189	758.77	1077.76	299.544	971.539	787.223	909.736	221.434	677.399
ENSBTAG00000018522	OAZ1	676.111	731.211	621.652	738.891	603.411	634.101	754.961	647.768	676.013
ENSBTAG00000018800	RPS4X	696.145	624.1	722.291	668.568	582.418	580.521	794.551	680.462	668.632
ENSBTAG00000043559	ND4L	661.288	572.094	482.149	445.814	628.833	710.361	967.095	832.416	662.506
ENSBTAG00000048549	IFNT	1240.28	467.134	112.466	997.918	164.485	872.145	6.54985	1405.24	658.277
ENSBTAG00000026278	CLDN4	779.632	871.383	788.655	599.433	705.005	759.816	355.2	390.72	656.23
ENSBTAG00000002953	TXN	766.893	661.093	667.229	653.567	562.931	480.499	785.903	589.778	645.987
ENSBTAG00000000778	HSP90AB1	559.485	628.388	807.651	608.803	592.066	633.869	666.218	495.732	624.027
ENSBTAG00000000524	CSTB	808.663	548.36	618.694	590.318	468.378	588.821	648.109	711.36	622.838
ENSBTAG00000015316	NPM1	534.634	587.546	687.553	664.574	520.003	539.997	787.987	657.803	622.512
ENSBTAG00000013950	TKDP4	737.675	254.929	3.65319	199.404	124.707	3329.59	1.37103	239.452	611.347
ENSBTAG00000006487	RPS9	525.776	553.775	628.036	652.08	604.158	510.661	687.725	619.71	597.74
ENSBTAG00000023462	RPS6	575.259	550.068	595.329	640.275	541.785	589.146	632.172	653.291	597.166
ENSBTAG00000016822	PPIB	509.751	510.894	580.707	509.993	646.408	619.506	872.344	511.927	595.191
ENSBTAG00000012344	RPL26	583.184	571.537	559.158	620.561	525.39	526.011	653.018	573.75	576.576
ENSBTAG00000006969	TUBB	653.567	613.537	574.666	646.493	457.713	576.737	550.598	524.186	574.687
ENSBTAG00000015089	LGALS1	489.668	510.76	721.075	455.338	666.925	563.578	714.521	436.509	569.797
ENSBTAG00000009223	SFN	535.631	832.041	517.326	581.929	497.573	526.381	327.046	600.965	552.362
ENSBTAG00000016315	COTL1	421.205	405.116	758.572	349.709	763.472	487.773	687.961	522.777	549.573
ENSBTAG00000020795	RPS21	486.799	500.556	561.883	558.022	492.36	462.199	729.48	554.807	543.263
ENSBTAG00000007454	RPL10	686.231	568.15	723.958	413.325	379.585	379.453	756.711	430.766	542.272
ENSBTAG00000001360	RPS12	503.501	472.464	535.488	570.21	516.267	503.597	575.156	615.132	536.477
ENSBTAG00000017368	YBX1	497.073	503.393	517.887	567.389	477.597	476.077	588.803	593.269	527.686
ENSBTAG00000003228	RPL3	493.665	519.525	558.901	544.671	476.039	475.636	564.97	584.61	527.252
ENSBTAG00000020733	RPS15A	445.153	448.258	510.501	535.765	509.802	469.87	589.375	560.769	508.687
ENSBTAG00000048565	BASP1	595.648	418.068	300.6	873.299	282.964	493.225	264.516	827.155	506.935
ENSBTAG00000015114	CALR	440.358	441.796	385.092	499.939	545.05	552.02	595.821	574.585	504.333
ENSBTAG00000021093	RPS16	496.379	465.611	480.912	528.275	458.382	535.976	488.498	579.505	504.192
ENSBTAG00000016648	BSG	664.994	539.373	307.464	604.832	395.401	585.067	327.843	607.684	504.082
ENSBTAG00000007622	CTSD	614.214	557.031	249.717	936.526	390.259	581.953	97.5151	505.498	491.589
ENSBTAG00000051254	RPL37A	455.003	468.974	517.205	512.707	485.071	440.409	558.732	484.463	490.321
ENSBTAG00000033096	PAG2	1146.89	467.042	71.0574	672.436	117.706	361.096	7.5073	1057.06	487.599
ENSBTAG00000012697	PGAM1	534.921	679.184	584.731	487.336	382.806	452.707	337.737	438.287	487.214
ENSBTAG00000000132	EIF4A1	405.516	518.777	466.482	481.563	463.833	439.551	578.535	487.723	480.248
ENSBTAG00000017196	PDIA3	372.641	403.77	415.604	456.518	557.079	559.089	563.497	439.433	470.954
ENSBTAG00000021421	SSR4	573.382	511.743	601.389	345.129	354.597	331.202	674.084	344.55	467.009
ENSBTAG00000010123	APOE	155.79	463.329	886.179	138.564	1021.78	293.485	643.209	123.737	465.759
ENSBTAG00000001794	RPL36	445.316	427.405	464.779	457.635	461.447	449.94	512.51	499.455	464.811
ENSBTAG00000009757	RPSA	454.647	414.892	468.037	512.972	454.029	447.802	463.259	494.348	463.748
ENSBTAG00000003935	TMBIM1	617.924	322.224	390.017	547.749	376.724	332.56	531.726	585.533	463.057
ENSBTAG00000047418	SLC25A6	414.535	381.388	470.43	466.712	508.309	479.964	475.093	492.4	461.104
ENSBTAG00000012927	ALDOA	579.789	438.097	421.372	569.494	385.291	480.169	177.823	615.095	458.391
ENSBTAG00000002282	EIF1	367.107	462.817	535.916	427.228	473.006	381.58	740.508	277.741	458.238
ENSBTAG00000013854	CALML5	1387.24	105.894	15.8644	716.496	64.9064	517.473	10.0179	832.187	456.26
ENSBTAG00000001648	RPL21	415.059	413.505	461.941	461.84	466.859	434.053	491.883	487.376	454.064
ENSBTAG00000021945	NID2	216.659	385.588	679.436	237.384	746.95	385.448	709.06	179.878	442.55
ENSBTAG00000017246	UBB	416.473	500.37	449.611	420.578	501.851	325.505	557.36	347.727	439.935
ENSBTAG00000025564	RPL36AL	437.637	398.562	408.536	444.028	386.903	471.614	495.891	468.697	438.983
ENSBTAG00000017462	ATF4	291.752	449.004	567.692	330.88	495.005	312.827	781.084	249.97	434.777
ENSBTAG00000006045	P4HB	392.559	363.76	436.665	389.383	485.088	581.977	441.672	354.097	430.65
ENSBTAG00000016224	RPS7	388.926	399.988	434.986	459.548	422.712	389.079	472.048	463.997	428.911
ENSBTAG00000016024	MYL12A	471.841	496.076	450.095	426.629	398.125	352.87	442.667	380.45	427.344
ENSBTAG00000013162	HSPA8	523.589	525.974	385.067	452.429	298.248	371.06	349.443	429.366	416.897
ENSBTAG00000018499	ANXA8L1	195.097	403.151	571.963	231.902	543.998	471.326	652.716	254.457	415.576
ENSBTAG00000008648	PRDX5	700.506	316.715	230.345	663.641	230.183	242.204	238.551	700.641	415.348
ENSBTAG00000011963	RPS19	403.552	386.204	381.413	464.74	398.882	431.429	387.189	459.859	414.158
ENSBTAG00000014208	RPL35A	382.769	369.829	393.294	432.109	388.339	367.009	447.029	464.219	405.575
ENSBTAG00000010799	MYL6	357.838	428.569	457.383	364.409	385.714	303.676	578.865	322.043	399.812
ENSBTAG00000007662	HSPA5	215.681	378.472	506.326	149.758	444.908	258.009	1082.75	157.341	399.156
ENSBTAG00000004553	TPM4	466.015	429.431	466.776	345.085	395.94	482.515	301.602	275.222	395.323
ENSBTAG00000013363	CAP1	504.663	358.896	318.497	502.868	312.308	433.942	265.913	453.061	393.768
ENSBTAG00000002068	TAGLN2	436.578	489.461	360.159	439.753	386.662	350.696	296.846	368.759	391.114
ENSBTAG00000008300	FN1	143.255	337.526	653.251	154.261	686.503	321.588	691.206	73.3607	382.619
ENSBTAG00000024874	MAD2L1	309.213	436.523	360.458	287.53	329.015	366.576	566.27	389.942	380.691
ENSBTAG00000038488	TMSB4X	515.716	374.819	262.081	423.492	278.363	460.895	341.101	316.24	371.588
ENSBTAG00000038896	RPS26	378.501	353.069	358.683	396.272	335.28	342.817	380.869	417.606	370.387
ENSBTAG00000019648	RACK1	352.339	362.823	397.784	367.057	364.849	333.144	412.978	362.109	369.135
ENSBTAG00000009535	RPS2	343.14	333.548	379.031	391.052	376.749	344.003	384.206	384.72	367.056
ENSBTAG00000015107	SLC16A1	515.994	299.576	299.652	649.724	205.444	370.161	174.074	384.441	362.383
ENSBTAG00000011843	EEF1G	354.089	338.62	383.862	384.002	348.558	330.386	363.663	380.08	360.408
ENSBTAG00000001575	CALM2	459.712	385.597	273.025	494.006	196.405	331.328	233.764	489.598	357.929
ENSBTAG00000002507	ATP5F1A	369.246	380.647	316.768	402.082	327.409	303.882	331.224	432.022	357.91
ENSBTAG00000013315	ATP5F1B	357.902	351.013	294.919	367.031	372.792	332.377	378.076	400.616	356.841
ENSBTAG00000000894	PGK1	493.887	386.414	357.432	447.646	286.35	331.724	138.401	382.906	353.095
ENSBTAG00000006474	EPCAM	407.451	360.902	349.303	420.679	330.253	256.532	330.201	359.849	351.896
ENSBTAG00000014835	SPARC	166.435	335.17	663.341	133.545	588.745	244.022	574.073	105.899	351.404
ENSBTAG00000004279	RHOA	369.011	365.891	341.732	359.634	322.495	356.955	325.179	350.447	348.918
ENSBTAG00000015145	S100A11	395.44	390.551	447.634	272.77	324.018	442.596	349.523	155.703	347.279
ENSBTAG00000002549	PTMA	346.717	406.327	179.705	371.193	245.022	429.325	329.247	467.055	346.824
ENSBTAG00000046394	RPL23A	353.484	318.252	320.519	376.226	301.519	312.919	374.016	388.662	343.2
ENSBTAG00000012849	COL4A1	137.955	300.633	576.976	140.856	626.809	256.142	603.464	102.551	343.173
ENSBTAG00000005574	CLU	177.784	309.691	470.768	170.819	589.936	365.355	401.583	213.78	337.464
ENSBTAG00000003758	TKT	259.243	355.852	506.062	222.487	419.756	333.713	323.379	169.495	323.748
ENSBTAG00000047186	NME2	313.795	323.696	345.953	308.262	313.89	252.409	391.762	316.381	320.769
ENSBTAG00000011931	CD63	355.199	276.594	321.357	342.518	317.806	327.196	300.163	320.121	320.119
ENSBTAG00000033217	TPM3	185.958	349.785	447.289	210.508	457.064	193.727	511.78	192.312	318.553
ENSBTAG00000026886	ATP5MJ	325.617	262.548	262.466	369.301	270.204	278.858	390.702	388.454	318.519
ENSBTAG00000003920	TGM1	198.093	207.235	344.147	366.31	524.292	492.502	39.3099	374.127	318.252
ENSBTAG00000021499	PSAP	274.111	236.898	371.086	204.514	509.808	291.866	425.541	224.742	317.321
ENSBTAG00000013264	RPS24	282.438	280.879	315.919	339.605	307.215	299.144	344.628	351.753	315.198
8S	5	226.364	229.727	382.245	154.723	500.916	268.373	599.025	139.903	312.66
ENSBTAG00000031723	RPL6	283.33	294.018	318.743	314.284	290.842	291.832	334.341	332.003	307.424
ENSBTAG00000055207	SCD	527.066	128.612	54.8514	658.621	51.1026	206.627	33.0461	789.897	306.228
ENSBTAG00000012244	TUBA1B	366.069	405.936	272.446	371.621	205.462	204.113	305.131	312.211	305.374
ENSBTAG00000015434	DSTN	400.512	262.706	234.023	380.17	210.389	272.341	266.347	413.442	304.991
ENSBTAG00000021979	EEF1B2	310.974	270.299	310.517	318.711	299.212	245.06	339.04	343.357	304.646
ENSBTAG00000018189	CSTB	112.883	265.509	619.599	149.555	277.293	314.989	638.095	56.0934	304.252
ENSBTAG00000002944	ATP5MC3	307.576	320.786	278.596	305.649	265.563	242.101	400.358	311.028	303.957
ENSBTAG00000053003	GPX4	279.394	303.618	229.425	420.984	206.771	286.172	273.207	420.203	302.472
ENSBTAG00000000182	SPINT2	271.326	264.974	424.032	244.084	363.358	301.253	337.053	211.898	302.247
ENSBTAG00000017804	BNIP3	261.037	385.24	528.967	293.51	226.504	529.121	36.4605	156.184	302.128
ENSBTAG00000012975	VDAC2	288.33	308.443	352.585	329.125	301.547	254.75	262.514	298.736	299.504
ENSBTAG00000054085	SELENOP	220.827	247.837	322.603	276.352	471.716	378.2	154.242	305.023	297.1
ENSBTAG00000001553	HNRNPA1	306.762	310.924	246.823	343.208	204.559	289.242	255.339	349.501	288.295
ENSBTAG00000055033	RAN	235.145	311.444	321.804	242.422	282.973	213.731	424.742	262.197	286.807
ENSBTAG00000034848	F2RL1	133.352	326.08	419.929	166.604	426.053	256.635	438.232	102.547	283.679
ENSBTAG00000020905	RPL11	269.187	246.881	290.172	297.203	270.786	252.757	315.24	292.906	279.391
ENSBTAG00000005664	YWHAE	247.49	312.278	292.088	290.594	271.726	239.276	287.013	294.338	279.35
ENSBTAG00000003880	EMILIN2	154.016	413.139	551.173	171.867	446.534	179.124	196.25	120.422	279.066
ENSBTAG00000001928	PDIA6	194.231	257.454	271.369	243.628	335.505	335.955	345.879	242.982	278.375
ENSBTAG00000047330	FABP5	391.193	89.6931	74.3077	410.671	71.1399	636.388	60.7145	470.69	275.6
ENSBTAG00000006607	CCNG1	207.747	227.179	394.852	195.478	363.929	285.999	301.474	202.903	272.445
ENSBTAG00000023472	PPP1R14A	143.727	246.994	471.271	151.273	349.678	232.174	456.35	108.512	269.998
ENSBTAG00000012442	CTSB	351.835	232.93	121.676	291.724	181.182	506.831	116.161	347.413	268.719
ENSBTAG00000013953	CALD1	90.3366	247.292	548.529	85.6394	369.971	144.767	589.828	70.254	268.327
ENSBTAG00000019070	PMP22	76.8224	182.71	370.258	81.3033	413.435	116.042	831.407	57.5843	266.195
ENSBTAG00000052337	RPS29	245.414	229.492	309.304	285.49	251.75	214.369	332.625	260.551	266.124
ENSBTAG00000012705	DEGS1	190.792	322.342	373.023	169.823	310.57	181.889	427.234	147.693	265.421
ENSBTAG00000000442	RBP4	126.983	214.929	401.483	114.798	547.44	242.515	361.931	108.665	264.843
ENSBTAG00000019253	RPL36A	292.118	252.269	291.279	248.681	231.64	196.922	341.909	260.533	264.419
ENSBTAG00000000550	ATP5F1D	273.719	230.47	266.702	262.811	274.257	246.243	277.122	275.64	263.371
ENSBTAG00000010564	ELOVL6	299.779	235.618	146.53	546.724	203.458	108.348	119.457	442.474	262.798
ENSBTAG00000018588	TMBIM6	339.093	255.607	179.905	310.365	190.115	271.147	214.604	322.416	260.407
ENSBTAG00000000720	CTSL	486.733	176.254	53.4441	378.885	229.756	363.936	10.7637	369.014	258.598
ENSBTAG00000034529	HMGA1	213.068	289.994	302.21	251.103	234.145	197.588	320.623	247.379	257.014
ENSBTAG00000017967	PTGES3	290.732	285.079	233.534	259.693	222.714	237.893	227.394	289.629	255.833
ENSBTAG00000001788	PDPN	321.262	375.792	203.139	408.062	187.978	244.531	33.6677	264.476	254.863
ENSBTAG00000013406	CSRP2	371.621	207.433	100.836	455.679	114.403	215.677	82.7373	470.624	252.376
ENSBTAG00000018152	MYADM	223.458	293.05	323.626	184.109	337.403	213.611	325.691	117.68	252.329
ENSBTAG00000011182	PDLIM1	203.258	265.936	443.517	133.956	351.915	204.138	326.031	81.7724	251.315
ENSBTAG00000014971	SEC61G	236.09	270.221	253.142	241.456	233.529	235.694	346.908	193.02	251.258
ENSBTAG00000013527	PGD	162.196	248.837	354.709	144.26	349.808	174.294	418.212	133.061	248.172
ENSBTAG00000008683	LDHA	331.914	267.625	234.257	314.905	228.953	250.784	67.3013	289.092	248.104
ENSBTAG00000009495	BCAM	385.595	172.075	59.7648	354.078	166.911	436.035	23.8987	379.895	247.281
ENSBTAG00000038186	GLRX	362.829	107.813	57.2245	476.572	89.2596	281.322	27.8371	572.725	246.948
ENSBTAG00000004256	ODC1	414.793	147.103	78.9703	275.981	93.773	524.807	187.511	242.153	245.636
ENSBTAG00000012062	PRDX2	247.939	241.766	221.757	276.894	190.722	181.8	329.471	271.013	245.17
ENSBTAG00000048761	UBE2D3	244.775	283.196	240.175	252.533	229.835	223.336	224.623	262.824	245.162
ENSBTAG00000030587	LASP1	238.999	296.802	254.504	200.039	267.379	220.852	245.156	217.526	242.657
ENSBTAG00000014140	ATP1B3	444.836	148.515	91.3124	387.201	132.223	70.619	138.628	525.289	242.328
ENSBTAG00000025644	CALM1	239.024	267.839	227.208	269.3	214.468	209.142	246.805	262.21	241.999
ENSBTAG00000030209	ARHGDIA	181.804	271.644	279.273	181.347	260.374	188.432	374.788	177.845	239.438
ENSBTAG00000015388	RPL18	235.701	228.633	237.654	246.369	235.662	217.62	256.439	256.242	239.29
ENSBTAG00000016819	FABP3	182.304	180.047	334.239	128.302	359.987	213.461	365.621	150.357	239.29
ENSBTAG00000013607	WDR1	234.346	239.537	296.322	208.876	256.009	206.458	267.268	200.812	238.703
ENSBTAG00000007415	SLC7A8	159.964	248.112	363.07	124.09	279.955	226.274	413.381	83.3931	237.28
ENSBTAG00000002026	RPL5	231.496	216.525	235.135	252.325	223.467	224.612	225.231	272.906	235.212
ENSBTAG00000051530	CRB3	236.65	262.348	268.477	233.333	253.773	181.407	220.572	215.025	233.948
ENSBTAG00000002018	EIF5A	190.122	274.141	204.55	234.006	213.652	200.947	301.213	244.585	232.902
ENSBTAG00000012847	NIBAN2	105.249	220.244	405.291	74.3276	383.92	147.319	475.107	48.8379	232.537
ENSBTAG00000008853	HNRNPF	246.683	227.654	199.386	241.605	209.575	202.45	256.125	275.572	232.381
ENSBTAG00000015582	HMOX1	325.267	389.533	105.969	181.943	49.5311	656.974	34.9352	94.0035	229.769
ENSBTAG00000021580	HNRNPA3	205.14	273.133	205.828	241.727	192.253	181.011	264.168	261.906	228.146
ENSBTAG00000006396	GPI	274.092	237.322	227.614	284.1	179.035	235.59	125.935	250.624	226.789
ENSBTAG00000047362	RCN1	63.9056	215.307	462.65	67.2802	264.131	70.2095	614.482	53.6583	226.453
ENSBTAG00000020764	CNN2	208.553	258.891	306.28	180.349	249.89	218.084	236.601	149.974	226.078
ENSBTAG00000019448	CLDN7	224.707	310.875	218.298	249.734	185.568	227.336	172.803	194.409	222.966
ENSBTAG00000049833	RPL39	251.359	241.787	276.482	182.018	187.503	156.171	304.902	169.738	221.245
ENSBTAG00000007196	TAGLN	57.183	199.521	518	18.0358	242.016	53.1785	667.391	12.1197	220.931
ENSBTAG00000003205	RPL35	208.673	203.347	206.453	222.952	205.67	239.946	226.807	238.855	219.088
ENSBTAG00000001394	TMED9	206.344	203.916	201.312	213.877	207.772	199.099	288.526	215.161	217.001
ENSBTAG00000014337	EIF2S3	285.966	225.503	276.623	187.463	139.262	187.361	235.64	196.938	216.845
ENSBTAG00000010402	MYH9	167.558	233.821	342.149	115.914	264.747	192.502	293.387	111.447	215.191
ENSBTAG00000017077	CTSV	71.3159	276.619	426.331	68.6857	274.385	132.84	405.133	51.6718	213.373
ENSBTAG00000010242	LAMP1	292.886	179.476	148.484	292.213	145.119	188.424	128.214	324.503	212.415
ENSBTAG00000015505	FADS2	293.364	77.0828	79.3907	407.941	64.3544	185.446	67.2849	516.511	211.422
ENSBTAG00000020894	LAPTM4A	241.723	199.933	165.037	240.332	173.549	254.265	156.683	257.736	211.157
ENSBTAG00000009617	SLC2A1	194.941	254.509	263.753	233.12	175.815	245.225	130.508	181.594	209.933
ENSBTAG00000001988	EIF3D	219.78	193.431	235.954	222.926	188.776	207.436	203.73	206.188	209.778
ENSBTAG00000010336	TALDO1	243.143	265.753	173.36	268.762	139.354	187.421	132.954	262.804	209.194
ENSBTAG00000004381	TACSTD2	227.931	310.095	147.669	247.037	148.845	384.693	33.2845	173.333	209.111
ENSBTAG00000016595	CYSTM1	148.029	210.684	326.188	137.559	315.918	150.679	262.976	99.6718	206.463
ENSBTAG00000018768	HMGN1	279.047	234.58	140.293	249.768	150.379	218.23	141.34	236.569	206.276
ENSBTAG00000010452	PODXL	60.0761	221.534	366.001	77.078	236.64	71.8343	574.149	37.6326	205.618
ENSBTAG00000009517	DBI	174.965	178.789	254.48	212.674	221.061	113.791	248.397	238.587	205.343
ENSBTAG00000047249	EIF4H	201.168	207.489	252.081	218.588	190.469	191.781	185.419	194.37	205.171
ENSBTAG00000005757	FUS	166.648	221.564	162.779	192.745	185.492	191.941	251.21	264.219	204.575
ENSBTAG00000006342	ATP5IF1	201.819	186.961	206.831	185.608	180.118	170.657	287.589	213.448	204.129
ENSBTAG00000005191	RPN1	173.983	179.658	176.926	205.588	218.84	219.133	243.992	214.893	204.127
ENSBTAG00000008122	GNG5	218.966	214.621	189.801	248.354	165.359	188.125	172.858	225.732	202.977
ENSBTAG00000015163	TM4SF1	47.2382	249.807	350.612	42.0866	354.982	193.999	352.627	27.5692	202.365
ENSBTAG00000004531	CCT4	207.986	220.297	205.243	232.587	157.866	169.825	197.285	224.609	201.962
ENSBTAG00000007332	ATP5MG	146.747	199.206	230.871	156.043	202.482	185.832	270.523	223.5	201.9
ENSBTAG00000017574	LMNA	193.794	187.646	263.288	136.451	280.931	163.957	247.18	132.922	200.771
ENSBTAG00000018115	PEBP1	165.488	237.791	236.367	183.625	196.414	144.202	274.605	163.853	200.293
ENSBTAG00000046936	MRFAP1L1	182.822	207.017	175.576	207.146	170.079	237.643	206.46	211.143	199.736
ENSBTAG00000019453	PTGES	272.066	150.5	65.2417	435.958	84.5369	85.5628	3.5478	496.281	199.212
ENSBTAG00000045980	ARF6	162.499	224.125	220.388	185.218	202.683	183.04	229.4	181.093	198.556
ENSBTAG00000017125	PABPC4	204.408	173.327	149.436	252.912	159.366	217.611	155.745	274.548	198.419
ENSBTAG00000016278	RPL30	189.044	180.684	193.088	211.116	185.319	182.564	212.248	228.859	197.865
ENSBTAG00000000163	DDIT4	264.048	160.989	180.072	273.941	92.3538	327.18	51.5214	232.67	197.847
ENSBTAG00000018471	SSR3	170.506	184.23	219.525	166.326	238.854	181.838	254.892	164.209	197.548
ENSBTAG00000005735	ATP5MC2	196.23	185.781	176.413	219.769	184.573	200.758	174.883	241.409	197.477
ENSBTAG00000005127	PSMA7	185.707	219.03	158.037	210.535	176.013	172.677	227.373	222.605	196.497
ENSBTAG00000020527	IDH1	471.505	86.5077	31.689	283.481	67.4687	291.49	23.1083	307.901	195.394
ENSBTAG00000000251	ALAD	149.3	196.045	239.486	220.478	257.54	194.961	143.912	161.164	195.361
ENSBTAG00000004861	EIF3F	192.296	173.545	189.21	234.091	178.202	180.722	184.139	224.123	194.541
ENSBTAG00000014883	GABARAP	232.11	172.685	170.339	225.79	167.187	200.969	167.606	212.114	193.6
ENSBTAG00000010910	COPS9	234.141	173.36	128.604	244.076	153.023	191.825	161.237	258.105	193.046
ENSBTAG00000021944	RTRAF	210.612	185.307	174.182	211.645	181.588	180.562	182.385	217.274	192.944
ENSBTAG00000005349	RPL27A	171.77	179.17	195.455	200.209	189.912	169.487	218.862	216.283	192.644
ENSBTAG00000012778	CAPN2	112.323	200.467	338.382	84.0901	280.714	92.2116	372.268	52.8656	191.665
ENSBTAG00000017258	ACSL3	218.042	176.585	125.116	254.179	134.96	165.317	138.324	315.859	191.048
ENSBTAG00000013912	TXNRD1	89.7991	247.413	310.74	75.307	222.234	103.539	428.565	50.6929	191.036
ENSBTAG00000003109	ITM2B	270.903	119.644	58.5926	313.184	89.7255	204.033	71.5517	398.279	190.739
ENSBTAG00000011212	EIF3K	181.651	201.264	184.468	178.774	181.219	168.039	220.156	196.866	189.055
ENSBTAG00000017633	EIF1AX	174.521	207.485	217.346	175.275	117.393	131.26	276.101	201.368	187.594
ENSBTAG00000006370	CCT3	169.742	222.608	197.374	175.695	185.724	188.38	184.703	170.063	186.786
ENSBTAG00000009470	CLIC4	144.424	275.212	250.099	164.368	200.074	142.657	228.528	86.9727	186.542
ENSBTAG00000013745	ITGA5	64.9179	182.577	294.109	67.5523	263.681	86.8512	494.353	37.8776	186.49
ENSBTAG00000014204	S100A16	177.755	228.385	204.789	176.07	151.9	144.247	233.35	163.664	185.02
ENSBTAG00000003191	FSCN1	252.637	109.519	45.9292	288.939	72.2376	330.572	36.1412	343.724	184.962
ENSBTAG00000044040	PDAP1	159.406	212.408	159.622	193.308	169.297	159.275	223.535	201.456	184.788
ENSBTAG00000008570	RPS14	178.649	186.615	184.869	186.362	174.353	174.797	197.055	185.911	183.576
ENSBTAG00000019596	GPRC5B	63.6089	182.371	295.494	78.304	273.425	150.892	359.072	48.9951	181.52
ENSBTAG00000014226	RPL34	173.051	166.709	180.45	186.201	174.011	167.064	198.306	198.824	180.577
ENSBTAG00000017970	ZYX	194.657	197.648	230.356	159.431	186.831	172.133	147.858	153.528	180.305
ENSBTAG00000024909	H3-3B	190.396	205.515	138.615	190.682	167.878	170.942	174.319	198.249	179.574
ENSBTAG00000000913	UQCR10	156.7	174.977	173.741	165.618	190.847	118.591	262.087	193.976	179.567
ENSBTAG00000016079	COX4I1	180.772	161.562	162.892	198.772	178.821	169.078	170.338	214.15	179.548
ENSBTAG00000018101	AHCY	130.251	212.036	191.556	139.854	283.14	186.074	156.242	135.956	179.388
ENSBTAG00000006085	DDOST	149.139	168.823	176.976	153.093	216.652	170.199	220.266	176.359	178.938
ENSBTAG00000025617	RPS4Y1	135.82	169.565	182.2	175.03	133.009	143.476	280.679	209.834	178.702
ENSBTAG00000012589	HSPE1	149.533	185.984	165.928	165.635	178.608	150.842	243.395	183.463	177.923
ENSBTAG00000008692	UQCR11	178.577	156.686	178.738	179	170.614	118.142	255.518	185.21	177.811
ENSBTAG00000004428	H2AZ1	156.674	218.437	165.977	154.175	151.879	131.09	271.871	170.867	177.621
ENSBTAG00000053469	IFN-tau-c1	344.164	224.244	95.6545	154.223	51.6241	372.896	2.18693	173.763	177.344
ENSBTAG00000053027	IFNT2	540.436	97.7938	23.1999	153.126	31.7141	354.06	0.267102	216.907	177.188
ENSBTAG00000002829	TCP1	141.605	214.361	194.824	152.268	166.55	138.511	259.837	148.515	177.059
ENSBTAG00000011419	HSPA9	106.561	188.013	222.846	108.673	184.201	103.936	368.402	127.828	176.307
ENSBTAG00000006422	TRIM28	153.315	180.172	217.765	161.178	182.754	156.769	205.79	150.672	176.052
ENSBTAG00000002734	EIF3G	174.01	189.768	167.168	189.802	156.569	156.15	168.335	205.702	175.938
ENSBTAG00000001521	UQCRB	163.018	157.417	160.911	185.578	161.861	144.007	244.691	187.915	175.675
ENSBTAG00000012225	KPNA2	221.11	210.462	124.484	179.202	150.765	177.379	172.061	169.611	175.634
ENSBTAG00000021131	HNRNPK	170.031	182.405	175.004	189.992	155.436	147.842	192.27	186.282	174.908
ENSBTAG00000002939	FURIN	265.652	77.2481	43.527	306.584	66.8437	222.765	49.2877	367.336	174.906
ENSBTAG00000012146	PPP1CA	201.25	163.863	164.135	198.541	155.04	134.446	179.523	198.691	174.436
ENSBTAG00000003263	TBCA	166.837	160.845	173.23	181.553	145.594	166.335	213.227	186.778	174.3
ENSBTAG00000018972	GARS1	119.649	205.03	230.531	135.344	165.898	94.8978	343.354	98.3546	174.132
ENSBTAG00000005009	PRELID1	149.58	182.341	181.561	181.913	186.744	150.81	169.282	189.052	173.91
ENSBTAG00000006270	HSP90AA1	157.004	262.205	171.422	141.71	148.503	122.194	258.929	123.097	173.133
ENSBTAG00000037651	S100A2	264.637	195.409	220.029	121.355	116.077	125.809	245.362	93.8337	172.814
ENSBTAG00000013390	PSMB6	160.616	170.752	159.5	182.113	145.235	139.962	210.07	196.668	170.614
ENSBTAG00000018854	SOD1	170.443	167.157	108.338	194.057	119.833	212.681	150.629	238.845	170.248
ENSBTAG00000007390	VAT1	129.343	173.709	233.384	129.977	268.568	147.742	179.722	98.9946	170.18
ENSBTAG00000013631	GLUL	108.328	114.508	279.887	110.71	277.231	180.857	186.354	102.591	170.058
ENSBTAG00000040116	H1-10	121.446	203.933	184.6	159.444	199.62	152.444	186.277	146.634	169.3
ENSBTAG00000006586	KPNB1	130.922	167.225	193.316	136.944	169.162	137.967	255.191	120.086	163.852
ENSBTAG00000050155	SERPINB6	191.576	151.834	179.483	164.244	166.861	200.56	111.174	142.828	163.57
ENSBTAG00000017122	HSPG2	92.3786	137.924	275.704	67.4808	324.116	192.693	176.535	33.7561	162.573
ENSBTAG00000005726	HNRNPA2B1	146.143	200.503	160.163	161.446	133.085	105.419	219.929	166.526	161.652
ENSBTAG00000007375	MIF	177.335	198.983	190.934	174.239	111.531	159.59	122.03	149.708	160.544
ENSBTAG00000001938	CKS2	136.037	213.986	186.515	124.755	145.528	131.007	243.732	99.8135	160.172
ENSBTAG00000010658	PFKL	159.584	188.624	191.09	173.832	150.119	185.794	68.3849	160.06	159.686
ENSBTAG00000003043	GNG2	47.8476	128.76	334.425	28.4114	224.975	36.1383	447.873	28.7799	159.651
ENSBTAG00000016846	YWHAB	167.438	174.386	132.224	177.497	134.582	128.722	163.154	195.201	159.15
ENSBTAG00000039121	PTP4A2	154.708	199.985	185.527	149.116	162.559	144.453	150.032	126.101	159.06
ENSBTAG00000046248	ARPC1B	197.983	154.046	108.622	225.465	120.843	205.11	55.0542	205.254	159.047
ENSBTAG00000019543	ELOB	158.297	160.086	141.115	165.38	139.699	114.589	186.177	203.649	158.624
ENSBTAG00000047694	SERF2	149.981	142.128	156.58	152.356	161.353	150.172	199.489	148.81	157.609
ENSBTAG00000014423	RPL22	147.05	138.909	149.796	174.274	146.757	145.203	175.26	182.562	157.476
ENSBTAG00000013060	IQGAP1	95.7911	141.196	245.477	79.0148	278.282	144.991	203.494	68.7918	157.13
ENSBTAG00000018889	ATP6V0B	196.931	138.533	138.412	177.855	152.055	143.16	146.923	160.72	156.823
ENSBTAG00000033080	RPL15	129.537	162.96	181.753	143.839	167.034	128.46	193.954	144.126	156.458
ENSBTAG00000004463	KDELR1	173.978	137.508	145.359	167.382	152.256	158.462	147.326	165.468	155.967
ENSBTAG00000016524	RALY	141.397	183.115	193.42	130.145	176.888	120.637	169.201	125.818	155.078
ENSBTAG00000021771	PTTG1IP	208.516	130.494	99.3241	148.4	104.523	278.013	87.595	179.457	154.54
ENSBTAG00000007685	PSMB1	175.997	167.269	113.904	175.85	139.394	151.865	117.562	193.681	154.44
ENSBTAG00000011966	LAMC1	70.3674	159.604	273.993	66.2896	177.793	113.76	326.919	45.609	154.292
ENSBTAG00000013901	PTDSS1	165.674	118.572	134.253	215.012	145.793	155.949	85.6267	212.939	154.227
ENSBTAG00000020959	SET	115.507	176.17	169.001	131.08	150.92	124.579	210.113	154.345	153.964
ENSBTAG00000001311	MORF4L2	149.802	194.882	167.092	134.037	156.798	117.232	185.469	117.092	152.801
ENSBTAG00000039630	TMED2	145.235	134.174	120.23	171.604	136.36	167.204	171.914	168.311	151.879
ENSBTAG00000000497	AKR1A1	253.027	161.302	138.425	185.013	99.668	167.701	29.6372	179.318	151.761
ENSBTAG00000049452	UBL5	156.152	150.303	133.875	174.195	138.638	134.556	148.575	177.448	151.718
ENSBTAG00000009237	KDELR2	143.812	143.139	159.648	145.715	141.633	135.248	210.153	127.775	150.89
ENSBTAG00000012890	SLC25A3	154.072	147.272	145.226	155.412	152.277	121.127	165.05	165.404	150.73
ENSBTAG00000027361	ROMO1	132.675	149.367	151.242	157.735	137.58	106.249	200.62	169.5	150.621
ENSBTAG00000002108	YWHAQ	213.521	142.023	86.7461	220.593	94.1216	149.86	85.3138	209.239	150.177
ENSBTAG00000008303	FKBP1A	132.338	182.783	170.527	141.066	139.994	170.052	130.129	126.078	149.121
ENSBTAG00000012957	SERBP1	129.461	162.048	162.388	144.429	146.318	128.447	158.44	160.405	148.992
ENSBTAG00000017864	PRPH	108.18	90.8875	187.8	77.6085	277.639	327.568	38.4228	82.2977	148.8
ENSBTAG00000018959	RAB11A	198.725	145.464	103.128	192.66	109.431	141.309	104.757	194.909	148.798
ENSBTAG00000012962	SARS1	119.837	170.789	184.505	126.057	129.419	105.708	247.296	105.488	148.637
ENSBTAG00000052272	COX8A	123.666	140.675	124.033	153.307	153.91	113.12	197.521	174.844	147.634
ENSBTAG00000055082	COX6B1	147.716	138.154	129.107	166.532	133.943	134.658	160.245	169.68	147.504
ENSBTAG00000009048	EFHD2	252.568	136.851	50.5972	213.661	76.3475	230.982	19.2874	184.329	145.578
ENSBTAG00000014653	SPNS1	266.394	88.186	53.9489	222.134	71.4404	165.779	47.593	247.176	145.331
ENSBTAG00000020518	PARK7	138.492	170.827	154.795	137.065	130.8	104.778	179.682	145.111	145.194
ENSBTAG00000008340	ATOX1	131.681	133.207	146.899	141.405	164.587	108.57	199.607	134.033	144.999
ENSBTAG00000011382	NHERF1	149.377	196.542	103.311	228.96	104	82.6879	74.1481	216.961	144.498
ENSBTAG00000000469	PPP2CA	142.376	161.208	121.529	151.025	137.742	137.36	140.287	163.337	144.358
ENSBTAG00000002457	SEC61B	124.95	128.096	149.504	128.607	162.542	128.253	203.973	126.665	144.074
ENSBTAG00000020106	AP2M1	139.505	133.67	137.734	163.589	137.624	125.846	148.966	158.14	143.134
ENSBTAG00000053726	EIF4EBP2	176.386	128.726	115.823	163.805	115.695	141.066	117.82	175.806	141.891
ENSBTAG00000010701	NACA	131.884	144.84	151.371	143.763	136.31	121.494	155.075	150.247	141.873
ENSBTAG00000012159	CNBP	108.103	167.92	137.066	120.934	138.097	127.891	191.962	139.858	141.479
ENSBTAG00000023659	MT2A	33.3191	182.387	27.7957	215.297	34.3634	592.91	4.80994	33.7257	140.576
ENSBTAG00000011412	LAMB1	83.356	129.907	230.371	69.7999	179.926	109.946	273.577	40.9136	139.725
ENSBTAG00000007363	LSM3	159.572	122.766	119.927	167.975	97.7648	126.074	146.774	175.484	139.542
ENSBTAG00000000711	NDRG1	116.075	139.76	249.008	115.024	160.153	194.518	76.035	58.5165	138.636
ENSBTAG00000000236	YWHAZ	110.548	140.531	146.823	116.509	149.909	119.828	201.592	118.321	138.007
ENSBTAG00000007806	MTPN	145.421	131.025	156.891	147.095	113.862	104.926	171.518	132.783	137.94
ENSBTAG00000035998	CKB	84.2779	130.349	183.049	86.4667	183.862	153.976	204.521	76.397	137.862
ENSBTAG00000051210	GSTP1	82.0379	149.045	203.364	82.7507	156.46	108.48	219.947	99.2868	137.671
ENSBTAG00000011145	NDUFA4	142.22	134.258	118.554	152.561	124.522	118.599	151.051	159.267	137.629
ENSBTAG00000018646	ATP6V1B2	170.204	139.764	109.374	172.207	106.341	167.501	69.5982	163.465	137.307
ENSBTAG00000021367	ANP32B	126.998	132.096	125.465	149.986	107.351	131.817	157.511	164.624	136.981
ENSBTAG00000019096	UQCRC1	131.992	127.403	116.95	154.684	123.749	118.166	153.832	161.91	136.086
ENSBTAG00000015127	SDC4	152.062	119.1	152.183	148.451	150.993	148.829	104.467	111.55	135.954
ENSBTAG00000025441	HSPA1A	106.144	213.352	174.829	60.6011	240.58	104.73	132.684	54.5279	135.931
ENSBTAG00000007605	FKBP4	104.512	190.543	135.13	130.047	124.108	100.937	167.487	133.278	135.755
ENSBTAG00000001792	MICOS13	135.211	120.027	130.216	152.731	114.038	104.355	154.486	173.45	135.564
ENSBTAG00000019315	PLA2G7	240.175	76.0175	23.0311	261.287	42.7378	167.638	0.653331	271.536	135.385
ENSBTAG00000030435	PNRC2	128.585	136.804	136.94	166.088	125.312	128.122	117.994	139.368	134.902
ENSBTAG00000035030	TMED7	138.159	125.107	122.692	151.124	125.952	153.036	119.876	142.175	134.765
ENSBTAG00000020547	BCAP31	194.278	163.26	149.717	109.753	86.3043	85.8898	184.687	101.148	134.38
ENSBTAG00000000833	TAX1BP3	133.194	166.811	133.585	122.48	128.677	125.155	154.97	107.993	134.108
ENSBTAG00000053390	RAC1	134.426	140.4	159.232	134.972	139.064	118.009	118.874	123.307	133.536
ENSBTAG00000000936	SLC39A2	279.452	95.8104	27.1412	211.924	90.8418	174.537	5.28497	179.784	133.097
ENSBTAG00000016282	EIF5	92.1074	159.625	151.245	90.7987	168.772	100.828	186.523	109.208	132.388
ENSBTAG00000016516	CYB5R3	102.186	133.49	171.994	118.123	129.829	115.322	186.703	99.2184	132.108
ENSBTAG00000030169	SUMO2	136.358	114.879	116.115	160.849	100.618	133.028	123.345	169.773	131.87
ENSBTAG00000014299	RHOC	144.685	149.502	129.556	139.733	123.907	135.684	113.297	117.926	131.786
ENSBTAG00000005345	ARPC3	144.215	121.133	104.169	154.23	116.949	137.847	108.908	164.971	131.553
ENSBTAG00000031134	YWHAH	92.698	151.803	196.005	95.7499	126.659	85.3007	226.428	75.4117	131.257
ENSBTAG00000011805	PLIN3	167.392	65.1801	68.2352	203.303	85.1159	94.4993	78.4201	285.603	130.969
ENSBTAG00000005096	COX7A2	125.905	121.736	109.652	159.959	122.923	115.546	141.434	148.796	130.744
ENSBTAG00000000562	TOMM20	116.353	133.606	155.199	125.123	133.314	114.131	126.24	137.371	130.167
ENSBTAG00000014261	TARS1	94.4498	145.088	145.465	102.998	145.172	82.0889	228.238	95.8512	129.919
ENSBTAG00000009462	MDH2	92.0358	138.722	146.8	98.9966	147.657	97.1804	207.905	109.808	129.888
ENSBTAG00000019603	LDHB	135.43	177.812	129.735	114.585	112.875	106.534	139.126	119.864	129.495
ENSBTAG00000021746	ANXA5	101.057	152.172	189.039	110.198	132.306	91.531	182.919	73.5307	129.094
ENSBTAG00000001589	TM9SF2	143.256	128.635	101.692	160.045	112.078	141.857	94.093	150.766	129.053
ENSBTAG00000001055	HNRNPL	101.129	160.9	133.428	117.847	133.279	87.7715	167.122	126.944	128.552
ENSBTAG00000010386	ARPC2	143.919	138.72	112.195	129.582	117.174	137.439	119.125	127.335	128.186
ENSBTAG00000006033	NDUFA1	152.383	130.28	138.992	103.583	96.2869	83.0322	215.645	101.418	127.703
ENSBTAG00000009542	ZC3H10	121.979	115.259	120.665	131.253	123.335	126.319	139.262	139.074	127.143
ENSBTAG00000021102	GALM	191.501	81.2009	34.4614	136.696	56.6775	296.765	13.5274	200.23	126.382
ENSBTAG00000007725	ARF1	120.512	140.002	110.103	127.621	125.549	124.874	138.204	122.014	126.11
ENSBTAG00000017992	CD164	168.764	99.5096	92.4067	143.309	97.8055	159.267	88.1691	158.587	125.977
ENSBTAG00000011396	HNRNPC	120.991	128.604	100.855	138.396	111.763	122.308	125.159	157.446	125.69
ENSBTAG00000010988	MORF4L1	119.369	143.08	117.239	132.723	123	113.066	123.545	132.976	125.625
ENSBTAG00000015910	ITGB1	86.273	156.065	184.745	71.1726	144.185	115.261	188.513	53.2022	124.927
ENSBTAG00000015677	KARS1	122.162	127.296	131.349	120.649	125.95	112.234	138.183	120.919	124.843
ENSBTAG00000001212	SSR2	126.811	99.2603	123.065	128.599	128.028	132.463	141.783	117.358	124.671
ENSBTAG00000011140	FAM162A	160.727	118.621	106.343	183.426	60.277	132.21	38.2784	189.708	123.699
ENSBTAG00000012317	PNP	205.706	139.344	68.9893	168.092	56.2306	147.92	21.0531	181.512	123.606
ENSBTAG00000000091	NDUFB8	112.425	109.608	117.805	128.316	108.917	105.62	163.374	142.752	123.602
ENSBTAG00000007512	PLA2G15	218.214	62.7591	22.5169	205.057	34.2871	177.051	11.8277	252.88	123.074
ENSBTAG00000005316	GDI2	122.001	120.382	116.539	140.022	114.369	113.187	114.515	138.361	122.422
ENSBTAG00000009713	ATP5MK	104.377	124.97	124.704	118.113	114.031	98.4489	179.286	114.347	122.285
ENSBTAG00000004772	THEM4	213.195	42.552	24.8042	264.181	39.2409	117.507	29.6203	245.896	122.125
ENSBTAG00000011765	GABARAPL1	46.9818	128.666	231.282	38.5261	202.356	71.5085	228.295	25.6865	121.663
ENSBTAG00000031569	GOLM1	62.9684	91.2251	179.869	53.0722	192.109	265.849	87.8765	39.0995	121.509
ENSBTAG00000002608	SEPTIN2	115.144	125.321	142.249	106.786	126.959	118.058	141.066	95.0391	121.328
ENSBTAG00000000696	ILK	92.3187	119.392	166.856	100.894	142.592	103.004	158.327	87.1474	121.316
ENSBTAG00000002082	MARCKS	122.842	94.0438	155.52	138.291	95.1195	149.757	104.705	108.33	121.076
ENSBTAG00000046862	MARCKSL1	152.722	177.981	63.7497	163.894	102.562	148.606	9.44733	149.626	121.073
ENSBTAG00000003401	ACTR3	96.668	120.453	163.314	94.8336	127.244	96.8367	169.513	97.1017	120.746
ENSBTAG00000003418	MSN	171.543	133.713	88.8491	127.973	97.7314	148.633	72.721	124.514	120.71
ENSBTAG00000001086	FHL2	167.362	136.171	72.5087	175.134	81.1033	146.987	27.4892	158.063	120.602
ENSBTAG00000005970	XBP1	104.797	100.616	112.592	78.2732	140.756	75.6785	236.089	112.488	120.161
ENSBTAG00000013308	RBMX	109.931	117.095	122.162	129.157	103.768	108.947	138.451	130.171	119.96
ENSBTAG00000015000	VCP	106.649	124.629	118.566	103.654	119.508	107.645	162.607	110.674	119.241
ENSBTAG00000016744	CAPRIN1	111.418	120.891	112.936	119.773	118.674	118.551	120.744	130.872	119.232
ENSBTAG00000010157	TOMM22	106.508	114.453	107.288	146.985	106.711	104.122	114.484	149.435	118.748
ENSBTAG00000010451	PA2G4	117.12	138.861	99.5084	119.892	96.1466	88.154	134.555	155.28	118.69
ENSBTAG00000016988	PIN1	112.844	105.943	112.537	125.654	122.651	107.219	118.551	137.281	117.835
ENSBTAG00000016057	CSRP1	77.1736	137.533	153.989	72.2457	157.499	149.986	140.122	53.11	117.707
ENSBTAG00000015100	ATP6V0E1	145.64	115.36	84.6246	127.03	90.3855	147.447	85.2575	143.906	117.456
ENSBTAG00000009211	UBE2S	101.556	127.164	110.963	120.906	135.402	109.397	126.486	103.341	116.902
ENSBTAG00000017889	CCT5	94.8196	155.261	121.533	102.426	112.01	74.7816	157.554	115.377	116.72
ENSBTAG00000002510	HNRNPUL2	117.657	119.241	119.066	126.231	98.0666	122.679	106.698	123.391	116.629
ENSBTAG00000005694	TMED10	117.945	108.862	101.642	121.783	111.451	118.087	122.424	129.283	116.435
ENSBTAG00000001926	RAD23B	112.896	149.163	105.46	146.785	100.488	105.964	73.1948	137.453	116.425
ENSBTAG00000002528	EIF3A	91.8819	116.098	134.728	96.9125	141.743	113.161	145.863	90.9499	116.417
ENSBTAG00000016975	H2AZ2	125.46	112.136	90.9628	142.394	89.8879	115.702	104.803	148.404	116.219
ENSBTAG00000008292	SNRPD1	96.8503	143.501	97.6946	109.742	100.508	101.321	152.447	126.903	116.121
ENSBTAG00000004937	SEC61A1	114.847	97.0748	106.658	118.172	132.079	105.846	143.446	110.731	116.107
ENSBTAG00000051150	TOMM7	110.881	103.798	103.456	166.586	88.8486	75.8895	113.219	165.894	116.071
ENSBTAG00000000706	ADAMTS1	64.6251	85.4908	106.502	67.3633	259.455	145.19	127.651	70.008	115.785
ENSBTAG00000016069	ARF4	97.3919	129.215	124.654	96.0217	138.594	91.2911	153.05	95.0465	115.658
ENSBTAG00000006656	RANBP1	69.2768	157.225	111.654	80.6943	127.558	79.3402	204.729	92.4612	115.367
ENSBTAG00000017040	LY6E	274.231	97.8317	27.206	132.667	42.4937	295.102	4.40584	48.8171	115.344
ENSBTAG00000018278	ATP5PO	111.609	105.43	107.634	124.751	105.176	88.5002	146.439	132.891	115.304
ENSBTAG00000011611	OSTC	108.018	106.961	108.418	111.794	119.103	115.823	135.215	113.417	114.844
ENSBTAG00000006564	PSMA1	108.917	141.051	100.147	116.69	94.4298	111.444	124.088	120.655	114.678
ENSBTAG00000018801	SNX3	123.929	141.62	101.643	134.951	94.1629	127.979	80.3836	111.501	114.521
ENSBTAG00000020345	CNN3	86.987	137.87	136.466	115.258	126.565	117.84	119.762	71.0972	113.981
ENSBTAG00000055252	UBE2E1	91.8163	119.287	133.258	130.824	116.304	78.4686	112.569	127.611	113.767
ENSBTAG00000014648	RPN2	111.373	108.859	103.775	120.618	118.031	109.079	120.052	117.294	113.635
ENSBTAG00000008837	CSNK2B	105.416	118.333	117.09	124.294	106.999	100.334	119.293	116.906	113.583
ENSBTAG00000006441	ATP5PB	114.322	102.952	103.885	113.945	108.468	106.019	123.834	134.96	113.548
ENSBTAG00000009104	SERP1	98.2119	113.062	130.063	93.2226	111.352	92.2645	186.896	82.1632	113.404
ENSBTAG00000031752	TMEM256	120.883	93.3611	139.814	121.028	69.2466	105.557	117.572	139.736	113.4
ENSBTAG00000026497	A4GALT	105.175	103.02	96.061	133.595	103.432	138.987	93.672	132.462	113.3
ENSBTAG00000011224	CITED2	116.698	99.4957	115.389	126.529	107.325	147.915	43.3936	148.248	113.124
ENSBTAG00000021204	TES	137.959	113.707	101.247	114.813	108.861	120.022	105.337	102.205	113.019
ENSBTAG00000006495	GNB2	135.192	122.176	90.095	129.091	101.615	123.816	82.7723	119.06	112.977
ENSBTAG00000020244	EFNA1	87.6545	122.078	161.481	98.2948	122.51	160.574	86.2713	62.0688	112.617
ENSBTAG00000007203	STT3A	93.2723	101.476	105.969	101.027	123.914	120.424	152.741	98.0478	112.109
ENSBTAG00000016720	RAB1A	133.055	91.4871	77.9554	154.037	85.446	128.341	66.8723	158.753	111.993
ENSBTAG00000007540	GLUD1	109.072	123.769	143.766	83.6344	138.389	115.238	107.941	72.8016	111.826
ENSBTAG00000051809	STMP1	139.274	101.219	95.8347	134.086	93.5489	112.507	69.266	147.739	111.684
ENSBTAG00000008985	PCBP1	104.824	111.406	121.317	110.756	106.16	105.759	109.767	122.926	111.614
ENSBTAG00000021187	ID2	73.1095	132.252	190.003	75.302	193.725	43.5835	147.644	36.0456	111.458
ENSBTAG00000021955	NPC2	109.212	123.221	100.076	131.864	89.8999	123.266	80.4663	133.43	111.429
ENSBTAG00000032557	TMEM258	96.2503	108.049	103.702	106.12	106.724	99.7381	166.386	102.085	111.132
ENSBTAG00000009479	UQCRQ	96.8695	111.957	94.1389	113.988	92.6974	83.9118	172.809	122.409	111.097
ENSBTAG00000019077	DAD1	93.2672	103.358	107	130.917	105.078	92.9785	140.589	114.619	110.976
ENSBTAG00000046786	UQCRFS1	104.743	107.885	94.6811	114.695	113.625	97.8137	127.331	123.336	110.514
ENSBTAG00000012232	CYC1	103.097	103.078	90.155	118.254	111.406	81.0694	146.336	130.086	110.435
ENSBTAG00000031837	IMPDH2	92.4597	100.756	146.485	91.9801	125.213	96.7071	134.039	94.8998	110.317
ENSBTAG00000040497	LIN28A	74.9414	182.375	145.947	94.5851	88.993	66.9861	133.127	95.2153	110.271
ENSBTAG00000006883	EIF4B	115.018	95.9979	107.304	130.856	104.042	115.288	82.7399	129.14	110.048
ENSBTAG00000000561	OCLN	121.048	108.701	119.112	127.662	77.5687	112.885	83.9944	128.267	109.905
ENSBTAG00000009509	NDUFA6	110.174	99.0461	97.8171	122.921	95.7409	92.4404	136.396	121.946	109.56
ENSBTAG00000017798	ERH	97.7562	139.123	98.1565	109.534	97.9736	97.9677	119.528	114.617	109.332
ENSBTAG00000053086	PHLDA3	67.5609	126.931	83.7117	74.7734	146.695	256.675	34.9168	82.7898	109.257
ENSBTAG00000020480	SPTLC2	118.118	142.85	119.141	108.989	84.8412	108.103	115.018	76.9326	109.249
ENSBTAG00000000705	COX7A2L	97.1095	98.2628	101.419	112.726	99.9044	119.086	107.059	136.414	108.998
ENSBTAG00000002579	FBL	78.0399	144.029	119.782	89.1838	106.958	81.2411	147.338	104.955	108.941
ENSBTAG00000014032	EIF3H	106.441	99.3449	108.259	117.746	103.235	107.977	101.48	123.16	108.455
ENSBTAG00000020645	GNAI2	102.575	121.388	107.69	109.572	105.277	116.852	106.098	96.809	108.283
ENSBTAG00000001595	MT1E	20.3461	89.4327	9.79409	271.384	29.3137	359.266	1.29219	84.6035	108.179
ENSBTAG00000009683	PSMA6	104.236	123.385	95.9649	116.593	94.0332	104.722	109.006	115.658	107.95
ENSBTAG00000015591	SQSTM1	89.198	144.885	115.87	78.3923	96.1964	113.599	167.459	54.9613	107.57
ENSBTAG00000015249	B4GALT1	192	67.6497	45.0203	130.852	75.5126	175.679	40.6561	133.058	107.554
ENSBTAG00000006072	LRRC59	83.1182	123.479	107.351	88.6607	112.059	91.4456	170.148	82.4135	107.334
ENSBTAG00000008034	LMAN2	97.2232	96.2156	102.186	105.344	121.394	97.2962	124.485	112.975	107.14
ENSBTAG00000016174	NCL	79.4469	129.103	108.997	89.2742	105.283	86.4593	149.984	103.455	106.5
ENSBTAG00000010012	BTF3	103.148	102.492	104.733	119.601	99.6027	97.812	105.939	117.88	106.401
ENSBTAG00000039992	TUBA1C	81.8491	72.2201	150.696	128.797	65.5466	82.5542	136.77	132.017	106.306
ENSBTAG00000011239	SEC11A	124.984	99.099	77.3467	101.218	78.3555	156.988	101.569	110.373	106.242
ENSBTAG00000004077	YWHAG	97.541	147.344	124.75	84.0403	106.844	101.828	103.134	84.1267	106.201
ENSBTAG00000027654	EIF4EBP1	103.523	127.158	97.7048	90.3247	95.2867	105.229	134.751	95.5056	106.185
ENSBTAG00000016168	APLP2	60.8082	115.126	160.605	54.944	142.456	87.2313	187.808	39.923	106.113
ENSBTAG00000006702	EIF3E	107.12	107.431	104.035	119.875	98.3201	105.576	92.7029	112.528	105.948
ENSBTAG00000005432	CAPG	185.046	73.0857	41.7891	174.041	59.72	92.0702	23.0278	198.439	105.902
ENSBTAG00000014129	RAB5B	134.927	102.283	90.9614	134.852	88.5824	113.467	59.0783	121.133	105.661
ENSBTAG00000021192	NOP53	117.272	97.5523	122.231	110.219	110.296	92.2003	78.2708	114.677	105.34
ENSBTAG00000006391	NDUFAB1	112.512	97.6947	85.1935	121.669	95.741	92.2275	111.187	122.342	104.821
ENSBTAG00000052518	TUBB4B	135.684	122.297	87.2212	121.085	83.5213	71.065	83.0355	131.002	104.364
ENSBTAG00000004679	WARS1	95.2433	105.603	105.916	126.628	86.1069	79.4175	122.134	113.176	104.278
ENSBTAG00000017604	RAB13	118.997	96.877	133.682	95.8756	99.6852	99.841	105.645	80.889	103.936
ENSBTAG00000051755	ARF3	113.366	102.974	71.4305	141.008	82.5977	109.553	74.188	135.77	103.861
ENSBTAG00000006910	ASRGL1	98.0324	121.169	107.11	102.967	83.7315	83.6689	122.933	110.034	103.706
ENSBTAG00000011104	RTN4	114.228	94.4418	98.7146	125.626	92.5132	84.829	99.0445	117.23	103.328
ENSBTAG00000002688	ATP1B1	48.2026	108.947	141.043	62.2252	224.521	95.4926	96.2267	49.8568	103.314
ENSBTAG00000024476	CKS1B	86.4883	109.155	122.766	75.1375	103.04	89.3802	171.546	68.3154	103.229
ENSBTAG00000025001	MRPL45	107.88	112.535	132.316	124.005	84.1191	113.645	68.0933	82.1792	103.097
ENSBTAG00000038842	NEDD8	96.1549	110.7	92.8196	108.913	93.9218	87.2279	113.904	120.378	103.002
ENSBTAG00000018103	HMGB1	110.962	120.22	82.1625	97.7618	79.4473	86.7965	129.179	116.527	102.882
ENSBTAG00000012739	C1QBP	87.6852	114.761	99.0722	102.745	90.3073	93.0435	117.98	117.406	102.875
ENSBTAG00000022294	FADS1	239.046	36.0575	26.5391	166.812	20.3385	173.769	13.1626	147.075	102.85
ENSBTAG00000006934	CYP11A1	250.938	35.8019	4.22099	118.674	15.945	181.797	0.190922	212.271	102.48
ENSBTAG00000018274	FADD	93.3248	137.917	102.359	107.798	101.498	108.76	81.3609	79.9918	101.626
ENSBTAG00000000598	CST3	198.377	63.8946	31.166	141.87	43.1996	150.075	18.5115	164.091	101.398
ENSBTAG00000007754	NDUFA3	100.421	93.4688	90.0042	100.717	114.257	101.373	101.554	105.351	100.893
ENSBTAG00000006644	SPCS2	107.651	97.5477	81.2687	109.726	83.5462	119.785	89.25	118.046	100.853
ENSBTAG00000012788	COX6A1	92.405	95.735	89.9086	111.899	98.5674	82.5235	123.547	111.15	100.717
ENSBTAG00000008978	USP22	128.211	79.8828	76.1039	125.022	74.135	110.069	86.1745	126.105	100.713
ENSBTAG00000011736	IGF2BP1	86.7518	110.215	120.633	94.4797	106.243	90.4468	99.3772	96.6348	100.598
ENSBTAG00000004555	LRP2	164.013	66.0603	51.7444	133.448	79.7675	79.4303	53.2262	176.86	100.569
ENSBTAG00000018033	PIP4K2A	176.517	72.4785	26.5984	150.94	37.6649	153.852	21.1459	164.21	100.426
ENSBTAG00000013016	GNAI3	101.635	116.795	106.631	100.298	96.9113	98.1119	90.0176	92.7199	100.39
ENSBTAG00000014724	EIF4A2	67.071	81.4032	129.275	82.9117	126.753	125.833	109.682	79.7891	100.34
ENSBTAG00000009307	RER1	96.4898	94.7249	92.4115	103.28	99.199	93.5347	119.319	101.017	99.997
ENSBTAG00000007606	HNRNPU	97.2122	108.316	91.6682	98.7189	91.2341	85.7091	112.922	112.128	99.7386
ENSBTAG00000017267	COX5A	104.25	92.2372	83.3934	99.5709	88.3775	86.1196	120.017	123.866	99.7289
ENSBTAG00000037728	PAGE4	177.388	23.068	16.052	289.156	33.0202	10.201	5.67197	243.191	99.7186
ENSBTAG00000019216	TUFM	92.9619	89.226	93.1117	104.082	89.7297	106.084	99.9893	120.057	99.4052
ENSBTAG00000030503	H2AJ	142.042	71.8844	50.3084	141.152	64.0309	126.971	49.4812	149.029	99.3624
ENSBTAG00000019125	SLC1A1	102.773	104.375	107.651	63.8343	125.545	71.344	117.592	96.6502	98.7206
ENSBTAG00000020308	EIF4G2	83.6542	114.582	93.848	96.3214	99.9068	97.7131	114.598	87.1701	98.4742
ENSBTAG00000001246	ATP1A1	135.795	112.498	60.1107	131.392	78.3046	104.389	46.1076	118.445	98.3803
ENSBTAG00000017212	HYPK	81.4054	121.671	100.491	83.1246	102.091	77.8497	128.889	90.4399	98.2451
ENSBTAG00000031875	BANF1	75.7179	108.148	104.934	83.2916	94.0276	84.8228	152.113	82.1139	98.146
ENSBTAG00000021678	SLC31A1	73.5557	90.8052	135.554	69.0919	142.467	88.5823	122.24	62.3936	98.0863
ENSBTAG00000001038	SNRPB	80.6165	125.585	92.6266	96.9905	94.6177	72.5623	122.428	99.1674	98.0743
ENSBTAG00000003746	SCP2	126.765	47.7551	33.9026	185.289	34.2082	60.5483	22.4537	272.412	97.9168
ENSBTAG00000004416	NUDC	93.4052	125.425	84.386	103.994	78.6672	72.4499	121.643	103.283	97.9067
ENSBTAG00000020097	PERP	115.478	102.702	89.0586	119.131	92.4216	78.6378	69.3346	116.18	97.8679
ENSBTAG00000009886	KDELR3	82.5417	94.8566	105.929	83.1201	126.194	81.7107	151.784	55.8208	97.7445
ENSBTAG00000008621	PRKAR1A	84.3949	103.991	97.3309	96.1205	97.7731	89.9369	118.183	94.1672	97.7373
ENSBTAG00000019915	GSN	55.8274	96.5803	141.211	45.2355	215.559	70.7789	117.759	35.7095	97.3327
ENSBTAG00000016918	MYOF	119.704	89.988	89.1185	102.151	101.838	138.844	59.2105	77.6729	97.3159
ENSBTAG00000009727	ADIPOR1	112.73	72.8511	67.912	136.445	69.0728	106.278	56.2445	154.61	97.0179
ENSBTAG00000009508	SMDT1	88.4859	90.9449	95.442	98.8323	101.45	78.0485	124.176	96.3475	96.7159
ENSBTAG00000019226	PAG8	191.858	51.8707	29.1277	132.064	29.7974	130.952	9.18831	197.643	96.5627
ENSBTAG00000006414	NUTF2	78.9318	119.325	94.4264	87.8546	94.6225	70.6828	132.298	92.1758	96.2896
ENSBTAG00000048107	CANX	87.3313	97.6874	85.6645	80.2306	97.7531	111.694	116.904	93.0084	96.2842
ENSBTAG00000040006	SRSF3	83.0744	124.723	88.1026	97.9518	84.3117	61.6326	118.218	109.79	95.9755
ENSBTAG00000012792	SRSF9	75.2961	102.682	93.8566	109.874	85.4906	80.76	113.201	104.44	95.7
ENSBTAG00000002808	PSMA3	98.5315	117.088	79.2346	102.597	75.0921	93.6599	86.9672	110.07	95.4051
ENSBTAG00000011358	IER3	109.7	105.027	53.2861	133.299	92.8414	157.58	21.3012	88.0844	95.1399
ENSBTAG00000047059	TIMM17A	77.9682	142.281	87.3688	82.6535	102.674	82.1829	108.544	76.4379	95.0138
ENSBTAG00000004059	SOAT1	162.748	50.3927	25.0982	183.163	33.2885	60.3239	19.1479	225.586	94.9685
ENSBTAG00000019271	NARS1	55.2139	99.7149	138.073	61.9329	124.053	56.8566	164.997	57.2177	94.7574
ENSBTAG00000011027	PTGR1	54.0132	113.721	118.979	47.1802	143.293	68.7555	177.043	33.986	94.6214
ENSBTAG00000011699	CDC37	88.1856	97.8579	88.2421	101.29	80.5675	85.8989	109.139	103.388	94.3212
ENSBTAG00000020054	TNFRSF21	112.94	85.9947	84.974	100.348	93.0152	110.811	83.4004	81.7489	94.1541
ENSBTAG00000013671	UTP14A	115.308	102.581	129.849	71.9367	81.221	64.3485	115.216	70.1534	93.8267
ENSBTAG00000046037	SLC25A5	100.535	95.5993	88.3336	96.2997	73.6108	89.4383	103.921	102.689	93.8033
ENSBTAG00000013387	CHMP4B	95.9627	102.43	85.618	102.18	81.3904	103.119	78.6984	98.5562	93.4943
ENSBTAG00000017825	SEC13	82.5895	97.7198	96.3753	90.7367	95.0703	73.5626	128.9	82.9336	93.486
ENSBTAG00000021759	NDUFB2	86.8313	94.1451	91.6884	94.6792	90.5916	78.8954	114.961	95.5882	93.4225
ENSBTAG00000019156	CCT2	78.4968	122.502	97.0694	85.7932	90.1857	74.6172	113.667	84.9162	93.406
ENSBTAG00000011351	TMEM259	80.8698	104	98.248	99.3941	95.2022	91.6615	92.693	83.0677	93.142
ENSBTAG00000014643	EEF1D	93.3162	88.0504	92.161	98.3956	87.4482	74.1112	107.509	103.327	93.0398
ENSBTAG00000020641	PSMA5	79.9603	118.297	87.1187	84.0835	85.287	76.2188	127.892	84.8398	92.9622
ENSBTAG00000002639	ZDHHC7	73.0174	101.725	93.0822	89.8267	87.9199	103.195	106.12	86.1233	92.6262
ENSBTAG00000015156	NDUFB1	85.6041	91.8794	76.0436	101.094	78.7236	80.2686	113.955	112.728	92.537
ENSBTAG00000011284	SLC39A1	123.786	101.291	73.8476	101.919	76.7584	114.519	62.1981	85.7689	92.511
ENSBTAG00000011825	TRIR	84.8778	93.1097	90.7108	102.87	87.0799	87.943	90.1663	102.407	92.3956
ENSBTAG00000003908	MAPRE1	82.3944	93.4515	91.5058	85.5985	91.1631	86.5598	114.047	91.211	91.9913
ENSBTAG00000013882	CHMP2A	109.461	95.223	79.9401	109.552	85.1139	80.9699	61.0217	113.711	91.8741
ENSBTAG00000031641	PSMD8	85.4311	103.499	82.3954	96.4331	80.4474	80.2893	111.033	94.78	91.7884
ENSBTAG00000020405	NDUFB9	75.6313	88.4983	93.6525	86.7957	90.1849	72.0925	136.193	88.3375	91.4232
ENSBTAG00000001700	CDC42	83.5945	95.3526	101.403	84.4816	93.2498	90.6936	105.234	75.975	91.248
ENSBTAG00000019295	MDH1	77.8795	94.6131	107.697	76.1683	115.359	89.0753	82.47	81.8334	90.6369
ENSBTAG00000053107	COX5B	82.5651	86.6968	84.9153	93.9904	88.3998	70.6071	118.792	98.8736	90.605
ENSBTAG00000009603	UQCRH	87.2388	80.3264	90.22	85.5191	94.4885	85.5473	110.215	90.8992	90.5568
ENSBTAG00000016707	FKBP9	62.5612	84.9018	133.946	47.9486	120.652	96.8228	114.03	60.925	90.2235
ENSBTAG00000051448	TMEM9	96.7929	78.4711	79.403	108.381	74.2809	104.552	71.8824	105.365	89.891
ENSBTAG00000002012	CIAO2A	106.758	81.3175	75.2105	102.144	83.7372	84.2633	67.2419	117.915	89.8233
ENSBTAG00000003151	DNAJB11	61.299	76.9243	82.1658	86.8011	113.292	58.5194	158.071	80.9412	89.7517
ENSBTAG00000014440	PSMA4	93.5847	112.473	76.2368	91.5828	67.6341	86.8394	87.535	101.168	89.6316
ENSBTAG00000031061	POLR2L	76.7312	92.3122	78.4309	88.1131	78.3555	70.606	125.526	106.692	89.5959
ENSBTAG00000006134	DYNLRB1	82.1122	104.393	84.3639	95.6571	82.1671	81.2067	101.714	84.6974	89.5389
ENSBTAG00000006202	ST13	86.8681	98.717	90.7949	86.0204	102.414	103.19	68.7236	79.5619	89.5363
ENSBTAG00000021288	PSMB4	93.3573	105.438	71.1401	100.921	67.4854	88.511	82.7688	106.427	89.5061
ENSBTAG00000008733	MAGED1	59.1158	90.0026	88.5536	79.2365	131.217	107.535	89.1187	70.305	89.3855
ENSBTAG00000019810	AARS1	46.5774	104.911	126.669	46.7068	120.695	46.7344	176.646	45.5191	89.3074
ENSBTAG00000017426	PDCD6IP	115.526	90.9501	67.5518	110.493	66.4625	101.624	59.934	98.3615	88.8629
ENSBTAG00000030302	EDF1	99.8019	93.1041	66.4619	98.9117	81.2814	84.2974	69.5636	116.64	88.7578
ENSBTAG00000010790	EIF3L	79.271	97.0604	93.0605	83.2923	84.4658	76.5781	99.8803	94.2224	88.4788
ENSBTAG00000003711	EPAS1	55.8043	56.6651	75.9998	77.7382	156.5	75.4903	102.432	107.138	88.4709
ENSBTAG00000013600	PSMG1	130.875	102.711	70.6864	94.7735	57.7727	80.8712	70.9276	99.0984	88.4645
ENSBTAG00000009805	CFDP2	84.7698	96.4054	79.6691	94.1688	84.2103	78.3603	88.8425	99.813	88.2799
ENSBTAG00000005384	COPZ1	87.1998	86.0564	78.6523	102.947	79.5963	73.3016	95.5004	100.868	88.0151
ENSBTAG00000017733	CA2	144.606	37.5122	21.682	158.786	37.3676	198.835	16.534	88.4112	87.9667
ENSBTAG00000020330	BTG1	77.7166	79.5428	104.326	79.4638	122.206	119.448	79.5819	41.2238	87.9386
ENSBTAG00000023907	COL18A1	41.9843	82.6301	162.381	36.2711	151.647	51.9627	145.164	30.9593	87.8749
ENSBTAG00000012634	NDUFB7	79.1874	82.9154	78.7855	91.9262	85.1744	75.5817	110.554	97.6994	87.728
ENSBTAG00000014146	SPCS3	82.5829	82.2277	66.3192	97.3704	85.2573	79.6982	96.7588	111.268	87.6854
ENSBTAG00000015892	NDUFB4	82.4153	82.744	76.7041	100.305	71.6339	62.6738	126.278	98.5821	87.667
ENSBTAG00000017335	HGFAC	57.6129	66.6475	140.848	43.709	160.542	66.8674	142.451	22.0761	87.5942
ENSBTAG00000020175	UBE2K	78.1272	101.081	78.8366	95.738	78.6084	86.3844	84.3632	96.9493	87.511
ENSBTAG00000010982	UBE2B	85.7549	96.797	80.4533	94.739	81.974	113.233	83.1647	63.5573	87.4592
ENSBTAG00000014205	PRKAR2A	78.5605	83.2886	107.352	76.2358	90.7826	90.0958	111.864	61.1768	87.4195
ENSBTAG00000013623	TIMM13	64.6444	100.285	88.202	76.2489	91.5128	56.609	131.38	89.3206	87.2752
ENSBTAG00000000203	ATP6V1G1	92.5206	95.4415	72.684	94.003	71.1758	86.2921	86.9275	98.4438	87.186
ENSBTAG00000004242	ARPC1A	97.023	86.3916	76.7189	103.06	76.7323	91.519	58.0946	107.733	87.1591
ENSBTAG00000007993	CORO1C	115.13	79.0407	78.5828	98.9821	70.1403	91.8545	61.256	102.276	87.1578
ENSBTAG00000013627	HNRNPAB	71.3078	105.872	74.1011	62.8084	87.1726	63.6673	138.657	92.2269	86.9766
ENSBTAG00000014150	BBLN	128.148	80.8485	59.7538	101.637	61.8359	91.9736	60.8076	109.23	86.7793
ENSBTAG00000052268	SELENOF	76.0324	92.5919	94.6727	79.1739	82.5407	81.5826	109.79	77.1686	86.6941
ENSBTAG00000019173	PAG12	113.146	36.5569	0.381214	30.1633	10.9219	436.208	0.0229084	64.5695	86.4961
ENSBTAG00000019150	PLD3	146.658	41.1023	36.3143	144.81	48.9006	109.26	26.7894	137.669	86.438
ENSBTAG00000017547	DBNL	148.433	80.5627	43.788	116.172	51.9903	88.5068	39.0145	122.272	86.3424
ENSBTAG00000040584	DSC2	83.7246	106.572	69.0997	100.381	74.9521	91.6611	73.6213	89.4074	86.1775
ENSBTAG00000010692	SND1	108.65	77.7452	64.3887	119.434	72.038	96.6991	46.1764	104.211	86.1678
ENSBTAG00000005278	WEE1	52.3862	95.6053	135.782	47.2741	131.241	68.886	125.093	31.976	86.0304
ENSBTAG00000009795	SF3B5	80.5957	94.2264	69.0443	87.8042	61.6545	72.9344	128.437	92.467	85.8955
ENSBTAG00000006101	PSMD4	81.3624	102.978	69.9973	96.3679	74.3116	80.6819	79.7795	101.261	85.8425
ENSBTAG00000021506	ARL6IP5	62.902	107.022	102.997	54.259	113.41	72.6765	127.221	45.9544	85.8052
ENSBTAG00000008224	PAIP2	85.9818	93.8354	88.0053	101.298	75.7218	74.1488	77.3871	88.9439	85.6653
ENSBTAG00000039307	YAP1	82.8265	81.0243	87.3465	83.8633	86.3763	83.5976	92.2931	87.9617	85.6612
ENSBTAG00000011074	BRD2	70.1837	82.3101	86.7885	74.4787	105.209	78.6107	109.873	76.7257	85.5225
ENSBTAG00000014239	CCNB1	90.3681	101.023	74.2768	85.5215	77.1662	76.9591	96.0574	81.6865	85.3824
ENSBTAG00000012586	HSPD1	73.5728	78.8784	70.7875	90.8059	85.7289	85.4387	106.707	90.5584	85.3097
ENSBTAG00000008977	TOMM6	62.7526	95.6053	70.7139	84.9368	74.5278	71.862	129.955	91.554	85.2384
ENSBTAG00000017143	PDIA4	47.0154	81.9538	79.3602	54.3534	143.494	89.4439	133.808	51.9298	85.1699
ENSBTAG00000018446	GCA	85.6286	105.237	35.4071	103.346	65.3295	170.828	21.735	92.9287	85.0549
ENSBTAG00000018593	PSENEN	96.8667	77.8031	80.4406	94.654	80.0962	70.8647	81.721	95.8256	84.784
ENSBTAG00000017363	SAT1	101.363	88.4075	72.5883	71.0724	66.4849	158.967	51.8769	66.822	84.6978
ENSBTAG00000032777	TOMM5	73.2244	91.4608	70.4952	71.5708	79.4313	65.9031	141.423	83.8331	84.6678
ENSBTAG00000004402	PRELID3B	74.7971	86.0092	93.6692	82.9528	87.3017	84.9378	90.9778	76.2282	84.6092
ENSBTAG00000018655	MYDGF	69.749	78.838	77.5385	81.5281	88.4982	77.4388	127.145	74.9658	84.4627
ENSBTAG00000020776	POLR2E	77.1218	100.137	75.5173	84.3747	74.5749	72.2748	110.362	79.8464	84.2761
ENSBTAG00000009289	MS4A8	66.622	90.2493	84.1987	77.7143	90.9298	61.1889	114.03	88.9291	84.2328
ENSBTAG00000005969	EIF2S2	64.7191	97.9443	95.6014	71.2206	87.1354	65.7345	118.633	72.6366	84.2032
ENSBTAG00000006346	DAP	99.3284	69.0541	69.1578	74.4713	78.8731	118.209	99.5118	63.978	84.0729
ENSBTAG00000050986	PXDN	37.6809	84.1851	134.35	33.3525	161.947	71.2298	112.977	36.7267	84.0562
ENSBTAG00000032829	GHITM	73.0138	91.1135	87.6183	74.5201	88.1111	68.8483	124.185	64.5883	83.9998
ENSBTAG00000017265	VBP1	81.1121	94.133	101.766	68.1642	67.1766	53.5579	122.99	82.4139	83.9143
ENSBTAG00000014262	BZW2	54.809	78.9988	107.78	54.8428	70.5811	92.8719	153.01	58.3551	83.9062
ENSBTAG00000006049	BZW1	77.9512	92.4835	87.2312	80.5296	95.1833	67.7475	87.4804	82.5729	83.8974
ENSBTAG00000012447	PPP1CB	64.8629	88.6546	101.646	66.435	100.76	79.8474	98.6595	66.8869	83.4691
ENSBTAG00000004371	CS	70.9511	89.6739	88.7895	69.1293	103.611	77.2821	100.386	67.1698	83.3741
ENSBTAG00000012726	PSMB5	70.7276	89.8094	84.0261	82.3602	78.0275	69.1477	109.518	82.7901	83.3009
ENSBTAG00000003067	PSMB7	84.8583	94.5174	69.2543	96.9576	65.7781	80.4534	82.4352	91.8106	83.2581
ENSBTAG00000000808	COX14	71.925	76.4233	94.0385	73.0842	88.421	62.7366	126.011	71.3134	82.9941
ENSBTAG00000027722	IPO7	68.1486	91.5803	102.126	76.9175	86.0434	82.9513	88.4918	65.6856	82.7431
ENSBTAG00000031249	PSMG4	68.6543	80.2779	96.1627	76.8369	87.5406	85.1064	91.7265	75.4877	82.7241
ENSBTAG00000009112	TRAM2	122.32	61.1899	30.6635	136.949	47.9313	77.286	45.9034	138.52	82.5955
ENSBTAG00000003165	ADAMTS9	29.6965	68.4716	128.378	30.6927	161.211	63.7785	156.694	21.1917	82.5143
ENSBTAG00000006665	ERP29	76.1067	82.2751	85.9413	78.8572	91.0407	82.5552	81.7027	80.4106	82.3612
ENSBTAG00000001137	CLTA	101.558	66.8027	57.2924	135.154	56.3719	75.4452	49.4153	116.013	82.2564
ENSBTAG00000004855	PRDX6	93.5515	111.385	56.498	98.9852	61.313	61.5717	61.4014	113.116	82.2277
ENSBTAG00000024542	PIGC	75.0319	75.962	72.7861	96.6804	82.904	75.0477	86.7782	91.1955	82.0482
ENSBTAG00000021744	PSMC3	80.0911	94.6133	70.9673	93.3325	69.3732	66.8366	85.5478	95.3852	82.0184
ENSBTAG00000010959	HINT1	81.5809	77.7856	78.8699	85.5018	67.7747	75.5277	102.918	85.3307	81.9111
ENSBTAG00000023429	PLS1	171.891	54.9625	13.0049	135.193	27.6457	83.7605	0.873318	167.213	81.8181
ENSBTAG00000013391	ANKH	132.044	50.1978	11.649	240.33	17.0557	42.7305	5.44974	154.292	81.7185
ENSBTAG00000002335	HAND1	128.309	108.508	0.831002	60.7422	28.8674	287.267	0.338525	37.1693	81.504
ENSBTAG00000009761	ACTR2	96.3836	81.5845	66.1893	96.4658	65.5646	98.7976	52.8076	94.0219	81.4769
ENSBTAG00000005675	SLC44A4	105.128	64.2865	50.1476	136.502	65.6112	59.2936	34.0222	135.534	81.3157
ENSBTAG00000004871	NDUFV2	72.5802	85.6373	82.4831	76.7022	78.6399	72.5962	93.1891	88.6334	81.3077
ENSBTAG00000013873	MSX2	108.915	57.4515	37.6867	107.885	58.3554	91.9041	58.9281	128.105	81.1538
ENSBTAG00000017605	AK2	63.2954	103.598	84.695	76.496	75.8426	78.6517	92.7917	71.5274	80.8623
ENSBTAG00000006756	MATR3	73.1667	92.1789	69.0748	76.7925	75.1994	86.3953	80.0287	93.9608	80.8497
ENSBTAG00000023997	VAMP8	98.8196	73.8076	60.2338	95.7238	66.4118	64.9063	76.8503	110.011	80.8456
ENSBTAG00000001908	DLD	66.3868	79.8692	73.0348	113.192	67.0903	67.9086	68.3463	107.708	80.442
ENSBTAG00000015278	ARPC5L	71.1073	90.8194	59.6209	71.1164	72.6062	99.7846	84.6473	93.6486	80.4188
ENSBTAG00000039374	IPO5	70.8511	73.071	100.528	80.627	75.3973	69.2941	100.384	73.1492	80.4127
ENSBTAG00000009246	DPY30	82.82	84.2021	66.0493	94.9475	64.6528	86.8442	75.1642	88.5532	80.4042
ENSBTAG00000005907	NDUFB6	70.487	85.8918	83.3891	79.313	83.9023	82.3926	81.7306	75.8963	80.3753
ENSBTAG00000014931	MLF2	71.6606	93.6862	86.5487	69.778	84.599	63.3247	105.258	67.5593	80.3018
ENSBTAG00000010312	MAPK1	85.8653	83.3649	75.906	86.1174	73.2805	81.6179	72.251	82.3411	80.093
ENSBTAG00000000985	RAB10	72.05	91.5715	91.0598	78.3765	74.918	74.5935	85.4456	72.1397	80.0193
ENSBTAG00000020630	KCMF1	67.3225	81.8731	90.9731	77.3405	78.7485	81.4865	94.4186	64.7461	79.6136
ENSBTAG00000035556	CDV3	64.6369	99.7822	94.1403	65.4041	84.3058	73.0545	103.75	49.2819	79.2945
ENSBTAG00000012383	CHMP5	92.2104	74.9372	64.6644	100.385	61.7723	80.6628	58.2663	101.157	79.2569
ENSBTAG00000020309	G3BP1	73.8902	93.8156	75.3713	64.3728	70.014	68.3147	101.06	86.9191	79.2197
ENSBTAG00000024561	H3-3A	85.3095	112.013	71.2055	81.8091	62.607	79.5978	60.0048	79.5495	79.012
ENSBTAG00000001027	SERPINH1	32.0284	96.6871	107.687	26.5253	91.3285	30.7962	216.761	30.2379	79.0063
ENSBTAG00000030674	AK4	63.4619	94.0032	111.867	77.403	100.09	72.4602	57.892	54.8125	78.9988
ENSBTAG00000014302	TOMM70	74.6233	75.4302	80.1301	82.2324	88.9937	73.523	77.1513	77.5706	78.7068
ENSBTAG00000051352	SURF4	81.6161	77.4175	75.5	72.4859	93.014	57.1387	99.5341	72.4812	78.6484
ENSBTAG00000013183	COL23A1	38.5652	62.5933	152.293	34.124	126.339	92.8705	87.0341	35.1283	78.6184
ENSBTAG00000014501	FERMT2	68.2571	68.9257	75.3833	90.1554	57.2143	54.512	90.4271	123.991	78.6082
ENSBTAG00000002746	OSTF1	95.3906	79.0738	59.3484	81.6253	83.8228	106.52	36.7423	80.345	77.8585
ENSBTAG00000018914	RAB25	171.248	45.4131	12.7695	112.327	23.568	107.162	9.75919	140.607	77.8566
ENSBTAG00000013240	SLC3A2	45.323	88.2912	117.922	35.4015	84.2889	45.5415	176.608	29.2381	77.8268
ENSBTAG00000002493	VPS35	86.9776	79.5922	75.8593	88.9948	68.6303	76.7842	68.156	75.1912	77.5232
ENSBTAG00000000825	MRPS26	68.5131	81.6396	67.8948	82.8862	64.8251	63.8679	96.5952	93.5076	77.4662
ENSBTAG00000006928	OAT	57.098	86.2315	127.987	51.2556	83.2144	57.2812	107.09	49.4814	77.455
ENSBTAG00000003068	MSMO1	111.845	97.1969	105.037	77.7138	73.6531	31.9659	38.7079	81.6474	77.2209
ENSBTAG00000019697	NPAS2	74.653	72.5307	78.0599	75.5938	74.1917	74.5125	89.5602	78.2587	77.17
ENSBTAG00000005002	GALE	83.0017	80.5668	80.9432	87.0181	81.7164	69.4289	55.9595	78.194	77.1036
ENSBTAG00000016161	FLII	62.6665	98.47	92.6389	69.0906	81.2974	73.8002	80.0461	56.2828	76.7866
ENSBTAG00000021307	BNIP3L	76.7527	81.2629	88.5584	98.5246	66.5819	91.8385	43.5104	66.9685	76.7498
ENSBTAG00000014766	SRSF1	70.2674	108.968	77.3276	73.2232	70.4949	58.238	70.9223	83.9464	76.6734
ENSBTAG00000014388	EIF3I	76.1422	83.5343	77.7255	78.2989	67.7599	69.5891	78.2433	81.4723	76.5957
ENSBTAG00000003577	GSPT1	61.831	95.5703	72.5767	78.5606	73.1319	52.5453	99.0507	79.283	76.5687
ENSBTAG00000049516	ARL6IP1	89.2704	71.1033	73.0286	81.063	71.8473	80.1674	75.4332	70.6009	76.5643
ENSBTAG00000004295	NDUFA8	76.9491	70.1731	66.909	87.0307	74.2786	62.8073	86.9828	86.5385	76.4586
ENSBTAG00000006556	COPB1	72.5649	79.2069	80.098	73.708	80.0503	71.9867	90.3419	62.6818	76.3298
ENSBTAG00000037377	ABHD14B	94.7033	66.1933	67.5257	96.802	63.985	77.7525	42.1924	100.124	76.1598
ENSBTAG00000019883	IST1	71.0949	82.0319	74.6346	77.298	71.4197	77.2092	78.0725	77.0484	76.1012
ENSBTAG00000017855	ITM2C	43.8397	75.9887	106.909	40.6824	140.601	60.0349	109.481	30.8469	76.0479
ENSBTAG00000032848	GOLPH3	63.612	76.9837	90.7682	69.7993	104.515	63.9408	85.4388	52.904	75.9952
ENSBTAG00000020968	MPC2	74.7984	73.2235	86.6983	71.7034	85.3886	61.3891	86.9688	67.5097	75.96
ENSBTAG00000008607	ARID3A	83.5632	84.7811	56.0331	100.789	65.389	83.2619	38.0817	95.336	75.9044
ENSBTAG00000018928	QARS1	68.1646	70.9458	84.2821	91.1673	72.9922	73.8082	66.1547	78.4487	75.7454
ENSBTAG00000017147	AK3	33.5018	69.3485	130.069	20.9397	132.786	43.4685	148.324	25.7384	75.5219
ENSBTAG00000000678	CSDE1	78.492	73.2627	67.3444	87.1715	66.0423	81.4219	65.397	84.714	75.4807
ENSBTAG00000045582	ARPC5	82.1508	81.8077	59.7838	80.6567	67.2055	92.0987	60.9742	79.1391	75.4771
ENSBTAG00000017468	NUCB2	124.994	38.9388	28.0875	140.117	54.6672	42.0447	26.3857	147.962	75.3996
ENSBTAG00000017166	C9H6orf58	140.292	21.6845	3.14061	178.505	9.32648	63.2476	1.62826	185.337	75.3952
ENSBTAG00000031800	PPDPF	102.978	72.4649	52.9446	89.9278	62.4266	98.0698	36.2326	87.7999	75.3556
ENSBTAG00000013650	SLC66A1	115.668	68.1348	36.8325	90.809	50.1253	95.4623	43.4588	100.143	75.0792
ENSBTAG00000001303	HSPB8	26.9006	83.6142	130.358	27.31	110.541	59.2876	150.001	10.9897	74.8753
ENSBTAG00000015991	CDH1	112.312	77.3891	30.3872	103.145	43.1081	128.186	4.04206	99.937	74.8133
ENSBTAG00000050219	MICOS10	72.4071	77.9904	66.8449	77.777	65.6814	63.5813	85.9101	88.2921	74.8105
ENSBTAG00000019256	GLA	182.076	41.0936	19.2314	118.027	23.1355	72.5861	20.1792	120.362	74.5863
ENSBTAG00000039466	CDR2L	37.2651	76.9584	150.09	33.3054	95.417	31.09	156.497	14.9741	74.4496
ENSBTAG00000027879	MPC1	43.9055	73.6756	79.0204	43.8896	75.3867	47.6216	184.484	47.0475	74.3789
ENSBTAG00000002094	ATP5MF	67.4783	66.5645	62.0513	80.6455	76.086	62.1383	90.4542	89.1925	74.3263
ENSBTAG00000021082	TMEM125	92.9919	68.563	48.6396	93.7135	63.3193	67.381	57.3569	102.27	74.2794
ENSBTAG00000007101	F3	68.129	120.929	103.269	33.5553	87.9189	94.3001	65.3379	20.6378	74.2596
ENSBTAG00000019237	TXNDC5	62.5695	75.7991	72.6644	62.2783	80.7726	64.3011	111.291	64.1824	74.2322
ENSBTAG00000008541	MGST1	140.246	100.281	46.9958	69.406	70.9378	77.087	17.1285	71.677	74.2198
ENSBTAG00000003359	ELOVL5	105.186	53.8091	62.8992	143.083	45.7765	66.314	64.3638	49.6163	73.881
ENSBTAG00000013573	BIRC5	84.2818	84.0149	53.5922	82.0507	59.9288	85.6022	63.7057	76.0893	73.6582
ENSBTAG00000008191	SLC39A7	66.5208	69.411	79.0281	60.1194	94.6275	58.4023	108.109	51.0141	73.404
ENSBTAG00000001697	TRA2B	61.308	81.2602	76.7576	62.5799	68.9667	59.6225	103.433	73.2937	73.4027
ENSBTAG00000019910	SDCBP	97.9377	60.8598	56.2327	103.43	46.8001	79.4715	67.175	74.3889	73.287
ENSBTAG00000011435	NPEPPS	78.9064	73.8828	90.7012	82.018	66.1754	83.2339	52.328	57.2633	73.0636
ENSBTAG00000009145	SLC7A4	146.372	22.0035	4.2685	142.792	18.1109	57.9042	1.49773	191.086	73.0043
ENSBTAG00000014265	SREBF2	87.9708	71.2448	74.4284	92.8058	70.8194	57.4929	53.7543	75.482	72.9998
ENSBTAG00000016658	ABHD4	60.0152	74.5372	100.733	79.0696	78.2579	65.4681	87.7091	37.6485	72.9299
ENSBTAG00000024723	CHCHD3	69.7786	73.1308	84.32	78.1732	70.2556	59.9298	75.3669	72.1475	72.8878
ENSBTAG00000010481	UBXN1	90.0209	66.7345	51.2536	97.9903	51.9536	81.0107	38.6788	103.992	72.7042
ENSBTAG00000012117	ATP6AP1	94.8112	82.6089	73.2671	64.5444	62.1809	63.8634	78.5227	61.6401	72.6798
ENSBTAG00000025313	DYNLL2	70.4093	84.9485	87.4928	74.0274	73.9508	61.3061	63.6855	65.3169	72.6422
ENSBTAG00000006416	EMC4	80.7946	68.5285	57.8177	91.4211	56.2516	74.8378	59.3025	91.6348	72.5736
ENSBTAG00000015767	RNF10	66.225	71.0244	65.6453	82.8059	69.7461	70.074	71.1207	83.6554	72.5371
ENSBTAG00000000215	GNB1	70.9449	74.5061	64.3076	80.7592	67.1466	77.33	65.3495	79.722	72.5082
ENSBTAG00000036262	GBE1	43.0765	57.1035	146.414	38.6211	113.542	54.3934	92.3594	34.1009	72.4513
ENSBTAG00000017913	BUB3	65.3527	76.9793	78.5342	64.6142	63.754	59.9771	106.557	63.5833	72.419
ENSBTAG00000008716	SSB	57.0955	98.1977	65.3487	61.1424	67.4569	69.4878	82.8053	76.8859	72.3025
ENSBTAG00000021923	DSG2	74.1861	77.107	73.4965	74.243	65.3497	59.903	78.2527	74.9983	72.1921
ENSBTAG00000014872	CAPNS1	49.8056	78.0803	91.2521	54.635	99.8097	46.0837	109.656	48.1377	72.1824
ENSBTAG00000018451	PTMS	72.5277	71.1042	85.2916	64.9715	87.8152	51.2624	69.6604	74.8202	72.1816
ENSBTAG00000007438	STT3B	93.5	62.4409	42.9652	100.516	54.8157	75.2191	41.1189	106.061	72.0797
ENSBTAG00000014233	CCT8	61.113	95.239	68.7095	68.7378	60.9409	60.423	90.6478	70.1954	72.0008
ENSBTAG00000017685	JUP	87.5362	75.1018	74.8975	82.9051	62.1717	64.3746	46.9357	81.8629	71.9732
ENSBTAG00000012756	CCT7	59.9365	87.0067	70.3314	66.9048	70.0208	61.7609	83.1928	75.1903	71.793
ENSBTAG00000016420	CTNNB1	77.9152	82.3528	55.1284	79.8292	62.2843	90.8385	45.2789	80.6153	71.7803
ENSBTAG00000016401	OPTN	38.6305	63.7647	120.361	53.8409	64.246	56.0719	144.285	31.9108	71.6388
ENSBTAG00000005843	REXO2	72.0269	64.4785	51.8255	56.3933	61.3403	85.9933	110.255	70.6859	71.6248
ENSBTAG00000011954	SEC11C	75.5584	44.0781	41.5403	102.663	64.1223	68.1407	57.5188	118.982	71.5755
ENSBTAG00000002378	NUCB1	60.4126	68.3802	62.5852	67.1319	106.968	72.9614	52.5717	75.373	70.798
ENSBTAG00000021569	DDB1	78.537	64.9831	62.9468	70.0783	64.455	104.701	59.8976	60.7055	70.788
ENSBTAG00000015716	ERO1A	92.9247	74.8758	84.6397	84.6042	41.5563	114.72	24.6469	48.1236	70.7613
ENSBTAG00000002352	GGA2	60.6017	67.7107	101.231	77.6566	67.8392	66.2726	67.7692	56.3005	70.6727
ENSBTAG00000004037	JUN	62.8583	71.2818	71.7406	62.8354	85.1648	78.9519	87.5329	43.7346	70.5125
ENSBTAG00000021461	PSMD3	69.075	87.3951	53.9819	72.2183	65.278	77.2203	61.7676	76.932	70.4835
ENSBTAG00000025494	PAQR8	131.311	29.624	13.1266	141.371	17.5691	63.5037	7.66048	159.389	70.4444
ENSBTAG00000008001	NUCKS1	67.095	74.8762	71.3416	77.0036	61.3901	60.4816	71.7486	79.2538	70.3988
ENSBTAG00000046869	RNH1	95.1997	71.0419	62.1148	88.474	51.3973	60.179	49.2162	84.8348	70.3072
ENSBTAG00000011415	ETF1	71.7015	77.5378	55.4248	67.4824	63.088	64.7733	83.4736	77.3808	70.1078
ENSBTAG00000000599	CCNI	115.505	58.5391	40.8355	89.6917	39.9204	129.355	16.3373	69.3654	69.9436
ENSBTAG00000002628	SLC44A2	133.078	43.9588	21.9053	109.468	29.2946	83.5431	8.04507	129.101	69.7993
ENSBTAG00000014784	NT5DC2	62.7329	99.0511	58.1828	79.4498	59.9045	66.9787	67.3999	64.4	69.7625
ENSBTAG00000014964	GALK1	70.3694	66.3619	63.6597	90.7194	62.3597	75.9997	49.1543	79.1524	69.7221
ENSBTAG00000039591	TMEM167A	52.9082	74.5879	79.8594	67.417	91.0054	57.7944	69.4018	64.1212	69.6369
ENSBTAG00000008186	UBXN6	66.5086	53.5844	76.3868	77.3223	75.2518	63.5401	67.3897	76.9722	69.6195
ENSBTAG00000005865	MAPK6	61.6533	69.1386	78.0496	58.0806	77.0979	92.0677	65.3278	55.4418	69.6072
ENSBTAG00000000605	ATP5PF	67.3483	73.5988	57.9181	72.5922	60.6138	57.4424	89.6174	77.0184	69.5187
ENSBTAG00000025210	COL4A2	29.0204	60.4639	115.096	27.9136	130.386	46.7538	124.642	21.6569	69.4916
ENSBTAG00000007964	ARPC4	75.9844	63.0188	52.1786	82.1994	58.4274	75.6428	62.5688	85.829	69.4811
ENSBTAG00000000660	FAM83D	95.5017	47.0919	48.8413	141.268	33.6531	60.8443	25.7338	102.896	69.4788
ENSBTAG00000016771	PLK2	18.6232	83.1537	108.389	24.0108	147.09	40.5561	123.337	9.42463	69.3231
ENSBTAG00000007721	DPM1	69.892	69.2158	65.3241	73.4213	56.3294	64.7698	75.3996	80.2082	69.32
ENSBTAG00000007562	TRAM1	72.5651	65.8874	59.0629	82.4026	64.6748	73.115	56.9075	79.6409	69.282
ENSBTAG00000010584	AP2S1	74.921	67.4344	55.0827	84.8292	54.7526	65.7424	59.8497	89.4159	69.0035
ENSBTAG00000012177	SNRPD2	66.7024	72.3135	59.1794	70.4985	57.5028	67.7168	81.7086	76.253	68.9844
ENSBTAG00000020662	SARNP	71.3523	79.6407	58.0116	70.3163	56.635	69.7714	72.7625	72.5476	68.8797
ENSBTAG00000046797	NRAS	63.7939	69.3986	72.9165	70.2646	70.9137	64.7325	74.6979	62.9283	68.7057
ENSBTAG00000007840	HMGCR	85.8347	82.007	92.0534	61.5294	75.3045	46.1675	44.8042	61.2106	68.6139
ENSBTAG00000011105	SLC38A2	48.7857	78.2796	70.5757	57.9341	100.205	56.2179	92.2682	44.4935	68.595
ENSBTAG00000012805	TSPAN13	22.8372	68.6269	118.405	22.9984	115.32	53.0257	133.58	13.9339	68.5908
ENSBTAG00000002610	FKBP3	65.2878	83.9616	59.3004	72.4739	59.3781	59.7133	67.6663	80.8713	68.5816
ENSBTAG00000020560	CLPTM1	66.7509	63.9532	60.2398	70.3839	76.7906	64.7992	69.23	76.2219	68.5462
ENSBTAG00000016266	SDHD	70.5676	71.6378	63.4008	70.0181	68.2478	63.0188	71.3614	69.5738	68.4783
ENSBTAG00000048059	TMEM86A	107.431	65.8354	21.4133	119.531	32.1999	47.932	8.68629	144.339	68.421
ENSBTAG00000012619	CNPPD1	57.9481	81.8083	80.1483	56.0664	82.6006	57.0434	81.9708	48.984	68.3212
ENSBTAG00000012125	GDI1	76.5182	87.6111	79.5962	54.1261	57.7116	67.1023	70.0196	53.5528	68.2797
ENSBTAG00000008443	LARP1	55.3728	74.2398	64.8178	63.974	67.9286	51.794	95.2814	71.8758	68.1605
ENSBTAG00000018286	RNF181	52.4925	75.8315	72.944	95.2459	66.0105	69.1471	54.0577	58.9512	68.0851
ENSBTAG00000016073	UGCG	49.0293	67.0504	90.0759	55.6502	84.7179	67.553	81.3822	48.3357	67.9743
ENSBTAG00000011883	ARL1	68.3539	67.8736	63.0333	68.6122	58.0361	63.1621	85.9276	68.3509	67.9187
ENSBTAG00000009506	NAGA	89.8323	68.3626	75.1624	67.0866	51.2178	59.8671	67.2172	64.4995	67.9057
ENSBTAG00000046712	PSMC2	64.3526	80.5071	51.9307	70.4616	58.8505	63.415	75.6039	78.0934	67.9019
ENSBTAG00000014295	CAPZA1	70.1814	75.1897	65.1841	71.0876	59.5724	68.9755	63.1166	69.8167	67.8905
ENSBTAG00000002575	SSU72	63.6766	63.1281	55.5331	75.3339	63.5422	56.1373	82.2353	83.467	67.8817
ENSBTAG00000027316	UBE2V1	61.5096	74.7605	74.504	68.2576	77.2202	59.7101	63.4688	63.2155	67.8308
ENSBTAG00000009178	STXBP2	62.9475	70.0255	77.6951	69.385	66.7403	54.3073	72.5211	68.8651	67.8109
ENSBTAG00000006214	LOXL2	20.5286	101.828	127.493	17.9945	76.1477	36.0309	152.91	8.21743	67.6438
ENSBTAG00000009345	AMZ2	56.4189	70.6042	76.4254	64.4823	66.2923	63.7743	82.0635	60.2437	67.5381
ENSBTAG00000001565	MESD	57.7173	77.6512	56.5812	65.2463	65.2234	56.4976	79.6833	80.871	67.4339
ENSBTAG00000019387	NIFK	49.199	74.1093	64.6575	48.7844	67.155	50.8043	116.091	68.2847	67.3856
ENSBTAG00000007875	SAFB	58.3645	71.9681	62.9376	60.1244	72.3209	62.8497	82.5355	67.8275	67.366
ENSBTAG00000004736	GRB2	64.8494	71.6121	57.6489	71.4694	68.7342	66.5857	70.8486	66.1748	67.2404
ENSBTAG00000005808	TMEM14C	79.5008	61.3978	54.0926	77.0379	55.0204	61.9811	61.6346	85.974	67.0799
ENSBTAG00000018153	NRBP1	66.9997	77.7178	72.3742	70.457	64.2161	57.9633	63.9086	62.3306	66.9959
ENSBTAG00000003927	AAMP	62.4652	75.3266	66.3849	66.8238	62.7667	53.4535	72.3479	74.8948	66.8079
ENSBTAG00000002745	APEX1	49.0538	79.529	69.4762	61.1948	70.4368	47.9548	91.9889	64.3167	66.7439
ENSBTAG00000009863	BHLHE40	71.6659	70.1169	68.112	75.5038	55.9194	71.865	71.3509	47.6795	66.5267
ENSBTAG00000017189	POLE4	74.4784	63.7718	55.3688	85.5575	50.482	59.0475	59.6281	83.0273	66.4202
ENSBTAG00000027317	RNF114	40.8141	62.5995	114.097	39.5637	81.1909	65.5338	105.005	22.5023	66.4132
ENSBTAG00000021720	MRPL27	65.7063	64.6501	55.6322	72.6368	55.7205	50.8647	91.5503	74.2762	66.3796
ENSBTAG00000012760	NDUFB3	57.5299	60.4117	56.6847	66.2169	66.3347	61.0536	87.0052	74.9314	66.271
ENSBTAG00000020757	PCBP2	65.5751	62.3325	70.2804	75.7619	61.7068	61.5237	66.3104	66.1596	66.2063
ENSBTAG00000003407	SF3B6	58.6873	77.0222	59.6967	63.2146	61.3656	62.6533	80.088	65.6656	66.0492
ENSBTAG00000003752	SLC25A24	61.2631	81.8708	89.564	42.4014	98.2174	57.9314	68.2068	28.6697	66.0156
ENSBTAG00000016508	CTDSP2	54.3325	64.469	77.8168	52.8853	100.97	56.6538	80.9637	39.6671	65.9698
ENSBTAG00000010956	SCARB2	74.0164	60.948	58.7796	56.3193	58.6239	66.4949	65.1154	87.4102	65.9635
ENSBTAG00000047027	C10H14orf119	55.7623	60.4807	76.404	61.5492	66.7006	49.9236	94.8595	61.9401	65.9525
ENSBTAG00000003319	FLRT3	21.6896	84.1671	132.791	21.3465	92.3748	43.9787	122.786	7.33402	65.8084
ENSBTAG00000039719	PHGDH	51.6371	89.4602	35.4201	105.686	36.9292	41.3332	104.386	61.275	65.7659
ENSBTAG00000007783	MYBL2	85.35	73.0001	40.1157	84.2825	41.692	68.5812	46.9392	86.1072	65.7585
ENSBTAG00000004161	UBE2D2	65.7053	72.9219	57.9139	67.0726	59.3957	64.0252	73.1244	65.7743	65.7417
ENSBTAG00000007483	UNC119B	30.8342	59.3417	122.671	34.372	67.311	37.2524	152.67	21.4705	65.7404
ENSBTAG00000010009	TMCO1	76.7179	57.8996	48.2873	79.3492	57.1449	77.3474	50.9877	78.0984	65.7291
ENSBTAG00000009483	POLR2G	65.2315	70.4508	60.4338	71.3708	51.3374	51.2176	82.9506	69.442	65.3043
ENSBTAG00000002377	PSMB2	59.9397	74.6991	56.7804	68.6695	55.5938	62.7765	76.7476	66.3194	65.1907
ENSBTAG00000027506	SNRPB2	72.0246	70.3152	52.9889	75.5523	52.9544	70.7554	46.701	80.1681	65.1825
ENSBTAG00000019685	BAG6	57.6522	71.7414	68.8578	63.0288	72.0028	67.9584	59.2117	60.9677	65.1776
ENSBTAG00000003882	EMC3	66.1748	56.3697	51.9955	68.7165	59.6089	72.0862	82.7614	63.2684	65.1227
ENSBTAG00000000347	RHOG	72.001	63.7051	68.9533	65.3673	75.1224	70.6008	50.0622	55.1407	65.1191
ENSBTAG00000023607	HACD2	95.1596	49.7372	36.826	91.6245	39.3257	60.8354	36.8467	110.431	65.0983
ENSBTAG00000010843	PGRMC2	60.9744	85.1193	58.9183	61.7477	59.914	89.496	66.7045	37.162	65.0045
ENSBTAG00000020998	RUVBL1	55.9238	81.2153	62.6207	64.995	58.3255	45.5951	82.0783	69.2086	64.9953
ENSBTAG00000001489	TUBA1A	67.1136	103.613	55.7318	60.6241	57.1594	37.8243	81.973	55.8052	64.9805
ENSBTAG00000009351	ATXN10	48.4416	69.1237	79.3537	61.2163	66.2707	51.3768	76.7831	66.1537	64.8399
ENSBTAG00000009541	SUCLG2	80.5316	59.9073	56.0654	76.1318	55.5785	69.4786	44.5386	76.3731	64.8256
ENSBTAG00000005455	USP7	70.7735	65.7969	52.5833	69.4054	54.5411	65.3031	67.8623	71.7915	64.7571
ENSBTAG00000051249	SMIM26	74.9259	56.3242	67.4685	68.9322	53.0334	62.2123	64.184	70.8892	64.7462
ENSBTAG00000012497	KHDRBS1	57.9786	70.5288	73.8697	57.211	65.1659	69.9082	72.4388	50.2303	64.6664
ENSBTAG00000011837	GET3	67.2675	63.0602	62.1002	73.5724	52.312	50.4603	72.7407	75.5966	64.6387
ENSBTAG00000045828	PTBP1	49.8347	75.9183	70.5804	56.1406	66.5034	54.7043	84.7536	57.1211	64.4445
ENSBTAG00000019023	NANS	55.7766	64.5315	68.7103	55.0131	65.5169	53.3002	95.1577	56.134	64.2675
ENSBTAG00000007394	RPL22L1	45.582	77.4485	64.9372	71.5412	58.5452	48.0789	81.8701	65.0379	64.1301
ENSBTAG00000018016	NUPR1	111.707	44.2385	46.1288	53.7648	48.9506	66.8043	66.1694	75.1972	64.1201
ENSBTAG00000000950	MRPS16	60.319	66.2178	57.0842	70.6212	53.3386	51.6722	83.3275	70.2484	64.1036
ENSBTAG00000003388	DPM2	64.1013	64.0027	58.2971	65.2438	58.0813	62.4785	73.9711	66.2783	64.0568
ENSBTAG00000007244	NID1	24.9823	59.8841	135.322	22.9268	77.8829	24.0426	148.824	18.2845	64.0187
ENSBTAG00000013880	WWC1	43.0081	72.7949	82.0643	43.4271	77.2664	58.7334	84.9855	49.6389	63.9898
ENSBTAG00000018937	HMOX2	63.7594	112.06	53.8047	72.6046	51.5116	64.6607	26.9142	65.2159	63.8163
ENSBTAG00000006051	NMT1	51.7975	65.813	69.7907	58.6779	65.3881	56.0255	85.3045	57.5656	63.7953
ENSBTAG00000002000	TIMM8B	59.8103	63.7997	56.0316	68.3342	55.007	52.6756	77.5501	76.8423	63.7564
ENSBTAG00000002367	HCFC1R1	63.8845	58.4967	80.7755	60.5573	67.2959	55.916	70.9481	51.0335	63.6134
ENSBTAG00000020152	PFDN2	56.682	69.7009	55.1884	60.9023	59.7012	53.5307	83.9886	68.7743	63.5586
ENSBTAG00000012860	PDZD11	58.0649	68.3551	74.9716	51.5337	52.2168	47.6059	103.888	51.0357	63.459
ENSBTAG00000010444	ERBB3	151.16	36.9364	6.76726	115.786	14.792	67.3162	0.704183	112.574	63.2545
ENSBTAG00000011913	CKAP4	52.0333	72.6794	68.2173	42.2184	79.1564	68.5762	93.1908	29.0533	63.1406
ENSBTAG00000019526	CMTM6	53.7603	74.5355	68.2497	57.2387	67.0647	63.3908	69.7155	50.7438	63.0874
ENSBTAG00000005660	PSMD2	63.0335	78.2093	60.7752	62.8884	57.3704	66.368	57.2907	58.2806	63.027
ENSBTAG00000033398	HKDC1	138.427	28.9368	11.272	105.027	19.2504	54.361	5.53569	140.918	62.966
ENSBTAG00000004881	MTHFD2	57.2908	78.4703	67.6566	81.2217	48.5078	35.0872	83.4286	51.2849	62.8685
ENSBTAG00000007913	CWC15	56.0143	71.0395	57.1758	57.8183	70.3622	59.1842	69.6556	61.3949	62.8306
ENSBTAG00000032360	NAP1L1	65.9454	56.9454	53.363	88.2547	48.3091	44.026	61.1886	83.6617	62.7117
ENSBTAG00000015438	RRBP1	53.8025	56.3157	60.7128	50.9204	77.6732	52.2918	88.2808	61.0654	62.6328
ENSBTAG00000015154	MCL1	68.7652	73.1698	55.1351	59.719	47.6401	70.4656	65.8553	59.8947	62.5806
ENSBTAG00000004374	CNPY2	59.0977	62.9558	58.5275	63.7635	66.6306	57.1717	69.7504	62.2422	62.5174
ENSBTAG00000003390	SF3A1	59.3478	62.8592	56.3752	65.0888	61.544	52.9423	65.8798	75.9708	62.501
ENSBTAG00000013038	UBE2L3	63.4119	68.0321	50.1809	67.2613	56.9695	49.9737	65.9576	73.7804	61.9459
ENSBTAG00000000375	SSRP1	44.6568	68.1277	78.0067	48.397	64.7249	58.1743	84.3861	49.0139	61.9359
ENSBTAG00000050016	COX7B2	14.6297	57.4282	128.985	18.4813	54.7369	15.6096	191.657	13.1935	61.8402
ENSBTAG00000048622	TMOD3	63.4316	80.1175	76.582	44.5985	78.0436	64.0107	46.1996	41.3469	61.7913
ENSBTAG00000007385	EMC7	60.6584	55.6753	53.0558	70.6129	53.6986	56.7729	76.1679	67.5221	61.7705
ENSBTAG00000017455	ADAM9	73.5746	68.0584	52.3476	88.7387	43.8454	51.5508	33.4956	81.8695	61.6851
ENSBTAG00000010984	CDKN2AIPNL	63.0359	62.9302	55.8508	67.1993	46.1501	57.8194	61.0188	79.2864	61.6614
ENSBTAG00000002525	C7H19orf53	61.2081	69.1724	55.4727	60.9309	58.9339	62.7242	61.2598	62.3272	61.5036
ENSBTAG00000006690	ARCN1	56.3664	60.2441	64.8583	57.3859	65.6607	55.0545	80.4238	51.5996	61.4492
ENSBTAG00000006792	EHD4	24.6507	56.4221	100.765	18.1235	127.474	51.1657	93.7835	18.046	61.3038
ENSBTAG00000009125	ALDH1A3	47.9493	120.249	50.0216	100.088	106.463	48.3634	1.91469	15.0593	61.2636
ENSBTAG00000002220	SPTLC1	64.3149	71.8101	56.4297	63.587	58.4019	64.3706	49.1204	61.5433	61.1972
ENSBTAG00000010617	KRTCAP2	67.7286	51.0911	51.5876	69.233	52.5048	58.3466	68.5162	70.4318	61.18
ENSBTAG00000021691	PSMD14	52.9639	78.5877	54.6	56.1276	55.694	59.0124	71.6485	58.5788	60.9016
ENSBTAG00000010388	MGAT4A	31.3078	49.0466	81.0343	32.6673	141.506	37.9867	80.8069	32.3988	60.8443
ENSBTAG00000018496	TIMM17B	64.4459	63.4252	56.4946	64.5197	48.7867	44.8116	66.8588	76.3709	60.7142
ENSBTAG00000018046	B3GNT2	71.4792	50.5818	43.9914	94.2792	45.1937	37.686	32.9421	107.767	60.49
ENSBTAG00000011580	DAG1	78.8374	43.2592	32.9501	74.4795	73.2521	84.1009	20.729	76.0013	60.4512
ENSBTAG00000044155	BSPRY	80.2876	35.9448	40.7628	105.812	37.0804	42.8831	28.0698	112.117	60.3697
ENSBTAG00000012758	YIPF5	58.3581	62.4299	61.4692	61.8686	66.2799	53.447	63.4492	55.2724	60.3218
ENSBTAG00000033315	DNAJC1	37.2273	71.2493	83.804	34.9333	127.787	49.1668	53.9418	24.4074	60.3146
ENSBTAG00000018812	NOP56	37.483	71.4944	57.2194	39.4523	71.5631	41.0831	101.64	62.0379	60.2466
ENSBTAG00000009534	NDUFB10	54.5673	54.375	57.2307	67.0152	61.1001	49.156	67.6053	69.9846	60.1293
ENSBTAG00000054195	GPX1	64.9704	47.2355	36.1694	52.7283	47.5909	57.8202	60.1015	114.365	60.1227
ENSBTAG00000007765	TFCP2L1	31.5051	51.6119	99.2772	27.2266	119.981	47.577	82.8091	20.7762	60.0955
ENSBTAG00000002778	SF3B2	57.0749	64.118	53.6657	62.885	54.0388	58.3663	62.46	68.1299	60.0923
ENSBTAG00000008135	SLIRP	51.6286	61.7621	54.7892	67.4725	56.8897	41.9807	76.4689	69.682	60.0842
ENSBTAG00000020935	HIF1A	27.1613	74.2576	98.4318	27.3898	78.3012	43.3115	110.286	21.4469	60.0733
ENSBTAG00000007172	GOT2	45.6143	76.1063	55.0485	49.4916	65.5617	62.2184	64.4464	61.8276	60.0394
ENSBTAG00000001107	CACYBP	46.1007	93.027	57.6009	44.3933	56.2949	39.9885	96.6711	45.917	59.9992
ENSBTAG00000008642	POLR1D	58.4601	54.1421	60.7207	61.9065	60.5356	56.2565	71.3812	56.3607	59.9704
ENSBTAG00000000717	PLPP2	73.0714	54.2918	49.2845	73.0535	54.9684	61.6269	45.3601	67.7601	59.9271
ENSBTAG00000019913	DNPH1	68.5973	71.6985	42.5775	82.6446	35.7229	41.4619	44.3995	91.9086	59.8763
ENSBTAG00000015362	BMP7	19.2083	51.2113	124.022	21.3123	104.035	38.9804	106.91	13.235	59.8643
ENSBTAG00000000694	TAF10	54.4557	59.96	57.3344	59.8885	52.561	52.7148	70.0892	71.8657	59.8587
ENSBTAG00000042631	SNORD86	32.2083	67.4734	54.3961	45.9429	75.2362	35.9069	100.137	66.9622	59.7828
ENSBTAG00000046174	GNA13	42.6966	57.163	77.4666	47.9752	74.8734	62.9746	81.6998	32.1136	59.6204
ENSBTAG00000014238	ATP6V1E1	61.1704	57.6431	62.037	57.9156	50.5165	52.2676	84.5295	50.5292	59.5761
ENSBTAG00000020663	ORMDL2	75.7834	55.1534	46.1769	72.1638	48.4538	57.6701	48.2176	72.6568	59.5345
ENSBTAG00000003329	FST	7.88754	73.1684	82.8795	10.1359	105.273	9.1874	181.213	6.29867	59.5055
ENSBTAG00000007115	GSR	33.3289	73.902	97.9105	26.3534	61.082	50.4214	103.885	28.8772	59.47
ENSBTAG00000026916	PRR13	54.2731	60.4525	58.1794	54.4287	63.0344	71.9275	55.5129	57.8818	59.4613
ENSBTAG00000051013	RASSF3	51.5145	69.1804	108.519	32.8156	75.1754	44.0364	58.7177	35.7156	59.4593
ENSBTAG00000001104	CMTM4	47.5083	52.533	71.8774	55.4922	86.3255	50.7502	61.37	49.5496	59.4258
ENSBTAG00000007399	LAMP2	79.501	65.9984	48.8628	69.8718	53.7024	53.3849	33.9186	70.1548	59.4243
ENSBTAG00000017525	ATG12	58.5425	47.9844	57.713	71.0995	52.6037	73.7784	49.7295	63.8926	59.418
ENSBTAG00000015112	PSMD6	56.0658	68.4877	50.7177	59.3326	50.0768	64.3644	64.7791	61.0764	59.3626
ENSBTAG00000021651	UQCRC2	54.777	56.4235	56.793	64.1867	65.8409	51.787	61.4853	63.1292	59.3028
ENSBTAG00000036078	EMP1	97.1223	72.7831	50.011	36.0334	35.2154	139.609	34.9841	8.37073	59.2662
ENSBTAG00000016810	PYCR3	50.8555	72.1689	57.2675	61.5755	58.0702	51.7648	65.0527	57.1623	59.2397
ENSBTAG00000013952	HNRNPD	53.239	69.6096	53.4023	63.3348	51.3745	56.2649	53.1153	72.9823	59.1653
ENSBTAG00000008431	MOGAT1	83.0553	50.2391	18.9513	111.526	29.1647	63.3638	7.51446	108.809	59.0779
ENSBTAG00000019944	METAP2	51.7619	64.6964	53.8681	59.7073	54.282	55.5392	65.8179	66.2009	58.9842
ENSBTAG00000039138	MRPL41	57.8692	59.7017	49.1268	64.2393	55.4444	46.7172	65.9553	72.0428	58.8871
ENSBTAG00000016208	TGM2	47.6344	114.934	33.6538	91.6412	57.9588	52.7772	4.20881	67.5944	58.8003
ENSBTAG00000019906	VPS25	55.6039	62.8697	55.3919	62.5908	52.5748	46.635	65.7512	68.7019	58.7649
ENSBTAG00000020693	DERL1	52.1738	57.485	66.8617	50.2854	70.5245	47.3133	77.3136	48.1588	58.7645
ENSBTAG00000001035	SF1	57.3693	64.1671	54.5935	60.0971	62.7091	51.1876	50.5205	69.2532	58.7372
ENSBTAG00000016858	SAR1A	59.5678	58.4705	55.4763	53.4976	58.3584	55.6346	74.6233	54.1273	58.7195
ENSBTAG00000017803	RAB14	63.9035	57.1079	44.1469	67.3897	51.0436	60.8952	54.9939	69.6381	58.6399
ENSBTAG00000017424	VAPB	57.7669	62.3743	60.7716	60.9157	58.8398	54.6258	57.6134	55.4484	58.5445
ENSBTAG00000013956	BCL2L13	52.198	63.5856	58.0334	55.514	61.9851	73.9426	51.6088	51.2861	58.5192
ENSBTAG00000016093	PLP2	70.6342	52.7937	68.614	50.9981	62.6236	55.1922	60.4839	46.6327	58.4965
ENSBTAG00000012537	CASP6	88.2036	40.9441	27.7299	92.1492	31.627	50.3107	32.289	104.712	58.4957
ENSBTAG00000014367	PRKX	67.9697	43.7699	54.5702	58.6251	60.6638	71.049	54.9857	56.0741	58.4634
ENSBTAG00000005730	GPAT4	66.1363	52.7415	48.2609	75.1172	50.6265	45.4663	56.5736	71.9958	58.3648
ENSBTAG00000010105	SLC35G1	85.9678	28.2712	33.5161	110.387	36.0002	30.061	24.826	116.102	58.1414
ENSBTAG00000012152	NONO	53.4747	61.4927	60.8164	57.2662	59.7463	58.2328	58.6409	54.9895	58.0824
ENSBTAG00000035907	DDX3X	55.0882	65.914	57.7662	43.8358	58.2711	54.2232	78.6043	50.9502	58.0816
ENSBTAG00000014191	QSOX1	64.1993	46.0005	37.1766	49.5172	114.786	66.2951	44.4511	41.8913	58.0397
ENSBTAG00000004014	FBLN2	40.2324	65.9579	63.7816	31.6009	66.4525	31.3418	129.225	35.7188	58.0389
ENSBTAG00000053755	TMA7	52.82	62.8591	46.3175	62.3258	53.9237	52.3701	68.5837	64.7267	57.9908
ENSBTAG00000016328	SFPQ	47.5798	60.6486	47.6059	55.1358	59.2889	54.4154	67.6002	70.9282	57.9003
ENSBTAG00000004521	LSM7	42.0613	68.449	53.388	55.8198	51.5429	41.194	92.389	58.0939	57.8672
ENSBTAG00000027173	CHP1	56.5826	56.5251	51.5907	68.8131	62.202	49.4869	54.9917	62.7305	57.8653
ENSBTAG00000022027	DDT	59.7847	54.3798	63.0985	56.9822	54.1039	51.1903	62.651	60.5334	57.8405
ENSBTAG00000010135	PEDS1	62.0705	62.797	55.6047	58.7181	58.7504	62.4524	51.8562	50.3843	57.8292
ENSBTAG00000001708	TTLL12	70.5977	65.7337	46.2413	62.6156	44.3634	60.0695	40.148	72.065	57.7293
ENSBTAG00000011473	MYL9	35.6047	67.9214	91.5486	24.4752	76.6405	28.3306	117.506	19.4693	57.6871
ENSBTAG00000003695	WDR45B	48.9601	63.4352	69.1014	55.3932	50.5128	61.4956	61.4738	50.9049	57.6596
ENSBTAG00000003967	OTUB1	53.9861	63.3521	47.2553	66.256	48.209	48.2454	65.4916	66.5981	57.4242
ENSBTAG00000017592	GPAT3	87.1417	41.4246	24.5774	99.012	34.5522	68.7702	19.3914	84.4511	57.4151
ENSBTAG00000009826	GPD1L	63.5165	18.6937	6.91438	132.749	12.7444	12.8221	7.55313	204.077	57.3838
ENSBTAG00000025358	SNX2	71.1724	52.6126	51.9055	65.5904	43.9441	53.9209	46.8791	72.8811	57.3633
ENSBTAG00000019443	CTDNEP1	54.4239	55.7046	64.0757	57.9642	57.7559	51.9084	66.1035	50.7767	57.3391
ENSBTAG00000011709	IMPA1	54.2116	44.9949	61.9118	61.0278	57.618	50.585	47.5282	80.5894	57.3083
ENSBTAG00000010739	BLOC1S2	52.2174	51.9151	48.4933	52.1477	45.042	74.1263	76.4656	57.5829	57.2488
ENSBTAG00000025121	EMC6	48.2498	60.2039	51.1378	64.0211	51.002	48.144	73.8594	60.9105	57.1911
ENSBTAG00000002327	TMEM208	64.5797	49.3026	52.6075	59.6845	49.784	44.8098	72.5566	63.9573	57.1602
ENSBTAG00000008314	SDHB	54.3492	50.9716	53.3333	57.8488	54.2906	53.6581	64.8447	67.4736	57.0962
ENSBTAG00000002182	COX17	44.8209	69.5758	54.2838	60.8772	51.8984	47.5366	68.6819	59.0687	57.0929
ENSBTAG00000013593	SNRPA1	54.6804	67.116	54.444	57.1981	49.8952	46.6001	66.1324	59.908	56.9968
ENSBTAG00000005119	PSMD1	48.3976	70.7445	49.4776	43.534	54.8345	58.3627	78.0042	52.1603	56.9394
ENSBTAG00000052791	JUND	52.2671	59.8291	61.4922	57.7393	75.9889	50.6254	48.0047	49.2079	56.8943
ENSBTAG00000019851	PPP2R1A	51.2512	60.0678	63.0087	57.8655	62.0889	53.0396	53.066	53.9022	56.7862
ENSBTAG00000002423	PSMD12	54.4354	68.1563	44.1575	58.4352	47.207	55.1234	55.329	71.2475	56.7614
ENSBTAG00000014588	RSL1D1	38.5716	76.5446	54.8976	39.735	60.7125	40.8903	78.2169	64.4738	56.7553
ENSBTAG00000016977	FUNDC2	62.0959	64.3203	62.5547	54.0203	42.2944	37.7922	80.6587	49.9595	56.712
ENSBTAG00000011987	ERG28	62.2758	55.6229	60.6657	58.9412	55.2879	44.7811	55.5876	60.1231	56.6607
ENSBTAG00000000898	F2RL2	94.5627	60.9874	22.6786	59.7575	26.9912	144.234	1.04384	42.7274	56.6228
ENSBTAG00000011045	MRPS36	54.8743	52.4935	48.1932	60.4005	57.8758	48.6472	64.6418	65.4698	56.5745
ENSBTAG00000019512	G6PD	96.1693	65.9258	50.0441	51.2977	37.3722	44.961	54.3848	51.9192	56.5093
ENSBTAG00000017139	STX7	51.5433	62.9428	51.2465	59.0414	60.1127	58.2252	49.297	59.422	56.4789
ENSBTAG00000017463	RPS19BP1	57.4717	58.399	54.5555	56.8794	44.3152	46.5077	63.6529	69.6291	56.4263
ENSBTAG00000014927	OXSR1	62.8525	63.9004	57.8474	52.3735	63.0158	70.4637	38.5513	41.6602	56.3331
ENSBTAG00000033453	MTCH1	50.6382	64.2687	57.6457	55.2942	53.7819	52.6728	63.9601	52.0883	56.2937
ENSBTAG00000005338	EIF3M	46.6068	57.5596	64.9998	58.1733	56.3806	45.9416	67.7932	52.5552	56.2513
ENSBTAG00000016882	VPS26A	64.4747	59.0328	48.7351	57.8261	51.088	59.518	50.1759	59.0948	56.2432
ENSBTAG00000015069	PCNP	47.8653	70.5342	62.0297	54.0773	50.2993	54.9029	56.3831	53.7549	56.2308
ENSBTAG00000002820	RBBP7	81.7502	52.431	34.8826	61.3513	37.3712	56.3024	48.0767	76.6965	56.1077
ENSBTAG00000007387	ENY2	52.3816	61.9943	54.3293	54.3431	53.537	47.9108	69.3501	54.7848	56.0789
ENSBTAG00000005465	NDUFA9	50.8962	54.8031	47.9635	58.7102	52.1293	54.8762	57.8109	71.4162	56.0757
ENSBTAG00000048459	CARHSP1	89.1724	34.9187	10.381	112.858	17.0955	77.9205	4.34948	101.821	56.0646
ENSBTAG00000014734	CHD4	57.5958	62.5017	51.9386	55.3266	52.6823	59.0366	52.9132	56.3078	56.0378
ENSBTAG00000013045	DKC1	44.3439	78.7466	64.9021	31.1115	44.3555	33.4591	109.429	41.9475	56.0369
ENSBTAG00000001825	SP6	99.4089	23.4964	5.0232	73.5175	19.1771	150.987	2.40666	73.8819	55.9874
ENSBTAG00000008731	PRDX3	62.841	55.6521	38.907	70.0415	39.3134	53.6161	37.4697	88.9932	55.8543
ENSBTAG00000003313	TNFRSF9	16.4382	62.1199	173.096	8.58036	42.7383	8.99269	126.028	8.53132	55.8155
ENSBTAG00000035081	SERINC2	80.8657	49.9126	27.85	63.5876	52.9244	91.0829	9.57799	70.5939	55.7994
ENSBTAG00000003485	MAGOH	44.7915	63.9017	58.8604	50.8396	54.2588	44.6107	74.9298	53.9617	55.7693
ENSBTAG00000043949	PAWR	61.4141	53.9792	50.0925	70.2618	43.8417	65.1324	42.01	59.339	55.7588
ENSBTAG00000005596	IGFBP2	48.8259	114.955	29.2492	38.421	120.769	56.5833	17.0649	19.533	55.6752
ENSBTAG00000006039	ARHGDIB	64.694	38.8805	3.24425	50.0126	25.5342	186.982	3.88291	71.5612	55.599
ENSBTAG00000015009	LAMTOR4	55.6969	53.0921	58.8777	57.0217	46.514	37.2591	75.0408	61.1412	55.5804
ENSBTAG00000009887	DDX17	55.3761	54.9137	55.17	62.5528	50.2021	51.5265	49.2548	65.5216	55.5647
ENSBTAG00000014421	PBX2	58.8059	59.359	56.418	61.9264	48.3639	58.6005	45.9718	55.0679	55.5642
ENSBTAG00000012069	CCDC167	54.482	52.929	47.6797	68.3097	40.5597	50.7361	60.0995	69.6151	55.5514
ENSBTAG00000025191	SKP1	62.0862	56.3083	40.5163	67.0261	41.5302	55.8298	50.8071	70.2649	55.5461
ENSBTAG00000040295	CHCHD2	53.6574	60.2067	43.6815	57.9448	49.7656	52.4981	60.9694	64.8105	55.4418
ENSBTAG00000005441	ZMAT2	54.7342	53.9324	43.4322	65.0324	45.5456	54.5229	52.094	73.8771	55.3964
ENSBTAG00000015527	MYO1D	64.2071	58.3303	55.8022	64.2727	41.5458	64.3366	42.9139	51.429	55.3547
ENSBTAG00000025571	MRPS18A	40.8266	53.8024	60.1913	46.703	61.0857	39.838	87.8857	52.0885	55.3027
ENSBTAG00000005957	CSE1L	47.2726	67.4976	51.1346	56.3401	50.4969	53.8094	56.861	58.8162	55.2786
ENSBTAG00000015099	RPL26L1	45.9485	54.2143	63.0138	55.5088	54.7887	54.2473	67.0978	47.3945	55.2767
ENSBTAG00000010230	CAPN1	52.5936	57.3624	65.5229	44.7486	53.4821	48.8531	75.1289	44.2837	55.2469
ENSBTAG00000007303	RAD21	54.1256	61.1723	48.8226	57.314	52.6408	59.3772	49.4249	59.0062	55.2354
ENSBTAG00000006543	EIF3CL	51.9023	68.0091	52.8181	56.0421	53.6711	50.4233	49.7649	59.0035	55.2043
ENSBTAG00000032089	CDC42EP2	22.5165	66.9659	98.5397	12.4804	41.7204	17.6446	173.656	7.9603	55.1855
ENSBTAG00000011215	ACTN4	58.9605	65.6448	61.706	53.5612	51.8852	52.2789	40.6994	56.4928	55.1536
ENSBTAG00000027711	YIF1B	48.3108	51.1883	59.9601	58.9951	53.1423	49.3157	76.8939	43.2016	55.126
ENSBTAG00000006104	SNU13	52.0343	63.7404	50.1565	52.8653	48.1327	45.6154	61.8634	65.5105	54.9898
ENSBTAG00000006533	NSFL1C	46.63	72.9179	49.8513	49.8764	47.3214	52.2645	65.0396	55.3551	54.907
ENSBTAG00000011645	U2AF1	44.1766	71.4217	54.373	46.9485	52.5344	48.3587	67.9117	53.3143	54.8799
ENSBTAG00000000897	IQGAP2	27.9288	50.6318	86.2401	22.0395	110.467	36.1294	87.3909	17.8847	54.8391
ENSBTAG00000010913	SRXN1	31.7017	53.4089	92.925	23.8309	83.2192	56.4356	83.3585	13.6606	54.8175
ENSBTAG00000014820	OXA1L	52.0047	45.7949	55.4266	58.4084	58.0577	54.7645	55.7698	58.2828	54.8137
ENSBTAG00000014105	SRPRA	52.3772	55.7615	47.6838	56.0088	52.0471	45.5138	73.7746	55.3006	54.8084
ENSBTAG00000003830	PSMB3	51.1641	64.515	46.8317	54.3951	46.3157	53.5516	63.3735	57.9923	54.7674
ENSBTAG00000003303	MRPL58	49.9734	52.0451	48.453	61.935	45.6015	52.1356	61.5287	66.1269	54.7249
ENSBTAG00000000843	NDRG2	39.8889	54.3458	97.1409	33.2864	77.5106	59.1325	57.8546	18.0078	54.6459
ENSBTAG00000012804	REEP5	104.555	31.8269	14.3316	77.8418	26.4807	73.1924	22.334	85.874	54.5546
ENSBTAG00000011388	STOML2	47.6166	62.3761	54.9664	56.9495	49.6584	47.8126	63.3659	53.6741	54.5524
ENSBTAG00000037673	GSTM1	19.2948	52.0101	174.557	6.65752	48.7313	19.1831	111.603	4.08056	54.5147
ENSBTAG00000049306	MSRB1	70.7448	76.0878	42.5797	56.6879	44.9392	52.1081	38.7669	53.6064	54.4401
ENSBTAG00000013981	SPTSSA	60.511	57.6489	38.1417	76.1022	55.3766	42.412	44.9384	60.216	54.4183
ENSBTAG00000039731	RND3	55.9037	54.326	67.9007	56.8316	54.894	37.9917	73.434	33.7546	54.3795
ENSBTAG00000014553	ATP6V0D1	64.2461	52.1301	39.0269	57.3947	47.2359	72.028	40.3059	62.5681	54.367
ENSBTAG00000011488	PRPF8	48.2405	56.5602	52.165	48.7138	56.9502	57.5797	59.2022	54.8369	54.2811
ENSBTAG00000002203	NDUFS2	55.4123	50.7732	52.6521	57.0877	47.7822	42.1118	61.8186	66.0984	54.217
ENSBTAG00000019682	PRRC2A	49.9889	56.8026	50.2681	53.1329	57.0292	55.4856	52.0524	58.7579	54.1897
ENSBTAG00000017626	GFPT1	57.897	56.2219	40.5468	40.3832	53.1312	120.449	28.388	35.9745	54.124
ENSBTAG00000010309	XPO6	60.2796	65.3762	54.6296	58.1381	43.6456	61.7565	37.8129	50.0116	53.9563
ENSBTAG00000015972	GLRX2	49.7093	54.673	62.8655	55.8361	43.4604	38.0699	76.23	50.7259	53.9463
ENSBTAG00000049437	CBX3	54.8924	65.9225	47.0743	59.623	41.9698	52.106	48.999	60.8179	53.9256
ENSBTAG00000021039	HNRNPM	45.9882	61.7048	53.3871	53.261	48.1227	38.7675	66.6431	63.4617	53.917
ENSBTAG00000020958	LRRC8D	37.8839	48.7831	87.5584	29.1529	57.7517	58.4503	75.4441	36.2185	53.9054
ENSBTAG00000019604	VASP	50.219	65.4664	53.4958	50.9344	50.2174	59.0103	50.7404	50.9834	53.8834
ENSBTAG00000008761	TRAFD1	55.655	47.4922	42.9527	53.1938	86.8225	80.9817	22.3954	40.9188	53.8015
ENSBTAG00000009304	PDCD5	46.5004	53.2407	41.9483	53.6265	50.975	47.1494	76.4888	60.3642	53.7867
ENSBTAG00000016298	TM9SF3	51.931	58.1494	50.5616	55.7923	57.2948	53.7913	50.1488	52.3758	53.7556
ENSBTAG00000010207	NUDT21	49.8518	54.2801	54.6712	52.468	47.7696	53.5698	52.7412	64.4113	53.7204
ENSBTAG00000000451	TMEM126A	38.9399	58.9953	58.656	49.8758	48.2745	38.838	82.9728	53.2069	53.7199
ENSBTAG00000014322	FAM234B	76.3658	27.193	14.2395	91.0443	16.44	65.9635	12.2379	125.748	53.6539
ENSBTAG00000011100	CTSC	17.293	45.9258	111.725	17.8096	120.7	27.6459	75.8133	12.1483	53.6326
ENSBTAG00000004695	CDK9	47.2368	63.5297	55.291	53.3037	54.2341	40.7959	61.4996	52.5615	53.5565
ENSBTAG00000005904	RBBP4	46.0783	61.6502	58.6995	46.7987	53.0041	53.021	56.6128	52.4612	53.5407
ENSBTAG00000007799	MTFR2	46.2459	59.9143	67.6735	38.9467	54.8205	48.5988	81.6084	30.0409	53.4811
ENSBTAG00000015683	HSPA4	49.1136	66.3761	44.2723	52.5669	45.5238	38.7785	66.6417	64.3311	53.4505
ENSBTAG00000018761	SLC35F6	73.4736	50.9787	28.5048	75.0313	33.3702	52.9252	28.9906	83.4127	53.3359
ENSBTAG00000034985	PHLDA1	32.1168	84.6912	36.795	23.9687	79.527	78.2699	77.2975	13.8098	53.3095
ENSBTAG00000002412	CYB5B	67.4672	57.7005	44.2716	53.5089	47.8645	43.0388	52.0901	60.0514	53.2491
ENSBTAG00000032719	TFRC	21.0513	48.7236	75.2822	24.5287	83.1686	16.0932	116.777	40.2939	53.2398
ENSBTAG00000021188	MRPL16	39.2406	51.5669	55.2024	49.0327	46.2457	44.6996	84.5013	54.8476	53.1671
ENSBTAG00000013792	UBALD2	72.9812	57.8661	21.6416	82.0901	32.9099	63.8135	22.279	70.9663	53.0685
ENSBTAG00000015398	TJP1	40.6888	54.2763	60.076	47.6034	59.5273	54.0687	59.9016	48.1024	53.0305
ENSBTAG00000002830	U2AF2	44.4836	57.0785	49.5835	46.6768	57.3553	44.41	61.2347	62.7307	52.9441
ENSBTAG00000003474	RAB15	73.8175	40.9863	23.6921	92.849	20.9368	60.8936	20.196	90.1549	52.9408
ENSBTAG00000021262	SNRPD3	41.9672	60.2164	43.953	54.0948	49.1599	47.1014	64.6794	62.1445	52.9146
ENSBTAG00000021275	CIB1	53.8797	53.3662	53.4658	60.2071	49.8264	51.878	42.9311	57.7156	52.9087
ENSBTAG00000000099	CERS2	42.9588	51.8093	63.5697	47.5655	64.5465	40.9152	62.2007	49.2751	52.8551
ENSBTAG00000011839	HMGCS1	99.8019	59.956	43.8441	65.2135	36.2744	20.4106	16.1582	80.6613	52.79
ENSBTAG00000006550	GABARAPL2	58.723	59.6018	54.2132	59.8051	42.7083	46.7017	50.501	49.7566	52.7513
ENSBTAG00000017423	TMEM214	47.5664	53.014	57.7501	47.0104	58.8903	43.4225	73.79	40.5542	52.7497
ENSBTAG00000016764	UBA1	64.5182	64.4197	51.9145	50.3778	45.5665	40.0085	54.3475	50.4119	52.6956
ENSBTAG00000000974	IARS1	34.354	56.2957	68.7696	39.9045	61.5624	36.4036	86.6636	37.488	52.6802
ENSBTAG00000007943	AZIN1	32.3039	61.0763	74.8968	32.3159	55.3772	35.137	91.5471	38.3657	52.6275
ENSBTAG00000009059	PITX2	19.2999	54.8344	91.6451	20.8002	96.6236	30.6234	91.8084	15.3145	52.6187
ENSBTAG00000014353	SRP14	47.206	56.364	44.0502	56.6021	44.2763	51.5984	56.8309	63.8397	52.596
ENSBTAG00000016139	TMEM120A	30.9187	56.9769	59.4407	36.8084	53.9516	39.4801	106.195	34.8192	52.3239
ENSBTAG00000001057	ARFGAP3	63.8956	40.8048	40.0393	62.3424	43.9276	79.2143	34.5814	53.6839	52.3112
ENSBTAG00000009689	RWDD1	42.378	58.7518	50.5281	52.9932	49.7055	46.2431	63.5828	54.2856	52.3085
ENSBTAG00000016708	CLTC	58.607	54.5619	39.4488	52.1422	48.8179	64.8995	43.5982	56.082	52.2697
ENSBTAG00000003422	SNX5	54.9349	44.7725	50.7349	53.5426	45.0881	62.1778	50.8516	55.9252	52.2534
ENSBTAG00000004315	HDLBP	45.0079	47.4033	54.9357	48.5157	56.6517	44.2247	70.1113	50.8605	52.2138
ENSBTAG00000013513	ATP6V1C1	58.4871	48.2255	50.3966	47.5195	43.5393	56.718	60.6688	52.0066	52.1952
ENSBTAG00000009849	PLAC8A	111.805	16.2906	5.04115	106.656	13.7131	39.8637	6.10444	117.978	52.1815
ENSBTAG00000014891	SRSF7	44.0334	63.8018	45.0462	43.1481	46.7154	41.7841	62.721	69.851	52.1376
ENSBTAG00000013009	AURKA	55.8809	52.1089	47.8916	50.823	48.5032	55.8349	62.0291	43.5853	52.0821
ENSBTAG00000046996	EPN1	49.6117	52.706	51.1792	54.7165	51.6464	44.5239	53.2975	58.4696	52.0188
ENSBTAG00000016929	HNRNPA0	40.9978	69.8034	48.8161	44.795	51.697	44.7945	66.1796	48.9546	52.0047
ENSBTAG00000018847	HARS1	41.9006	57.1747	68.2089	39.9573	63.9075	42.4412	60.1345	41.8441	51.9461
ENSBTAG00000001324	SLCO2A1	73.4945	8.74212	4.49887	104.914	7.02476	126.037	2.80891	87.896	51.9269
ENSBTAG00000022731	SSR1	45.8447	49.3244	51.8316	47.348	55.5378	48.4664	72.3995	44.528	51.9101
ENSBTAG00000008202	PRKCSH	49.6612	50.2944	54.9095	52.1653	59.5866	53.8607	47.8084	46.0254	51.7889
ENSBTAG00000017779	HSD17B10	53.5172	59.2488	59.6936	41.744	38.9877	30.1336	81.7233	49.2509	51.7874
ENSBTAG00000046337	TUBB6	35.2072	78.1014	70.8173	24.0469	61.6785	27.0239	106.627	9.27627	51.5973
ENSBTAG00000000014	TXN2	45.7905	56.1298	46.1997	48.5994	53.9916	38.8784	65.4957	57.4176	51.5628
ENSBTAG00000006056	HEXIM1	56.2825	56.0988	43.412	44.8131	57.0021	54.3479	43.5504	56.5903	51.5121
ENSBTAG00000006916	TAF15	49.366	55.1952	51.2577	49.1746	47.2743	53.4168	52.275	53.7686	51.466
ENSBTAG00000016199	CLINT1	56.554	48.2468	49.7613	48.7243	55.7588	54.1661	44.521	53.6493	51.4227
ENSBTAG00000010279	DUSP14	63.2186	63.9889	58.92	41.0378	66.3065	38.5649	44.2244	34.7125	51.3717
ENSBTAG00000033727	RBPMS	40.2996	54.308	57.3944	46.4167	55.8358	48.2883	65.8542	42.4866	51.3605
ENSBTAG00000040585	NR6A1	47.692	36.1088	58.2145	56.9554	48.3557	55.0942	43.0421	65.3809	51.3554
ENSBTAG00000005326	CSNK1A1	48.0716	50.0598	54.9083	46.1978	53.281	53.6562	62.8564	41.4844	51.3144
ENSBTAG00000010612	TMED4	43.7932	53.6044	58.3175	36.3004	53.4363	46.5806	77.4934	40.9499	51.3094
ENSBTAG00000012495	SF3B4	45.4739	63.5778	52.642	47.1475	52.6668	44.0061	53.8148	50.8185	51.2684
ENSBTAG00000004268	TRAPPC5	55.2092	44.4343	49.9063	58.628	49.2212	50.6549	39.413	62.6432	51.2637
ENSBTAG00000012928	PPP4C	56.9954	48.6435	37.0155	67.3974	41.1066	52.2815	40.7811	65.7934	51.2518
ENSBTAG00000008184	CCT6A	39.469	67.9435	56.1893	38.244	51.6891	41.3754	68.5973	46.2819	51.2237
ENSBTAG00000015857	TPRG1L	59.6715	48.8391	44.9058	68.5153	42.5901	42.1756	41.1237	61.654	51.1844
ENSBTAG00000009960	FLOT1	40.3736	46.0529	68.2996	51.1315	48.5902	51.5948	52.0928	50.6736	51.1011
ENSBTAG00000019712	ST14	51.2237	69.7286	32.2946	61.4075	39.5651	87.0951	18.9698	48.328	51.0766
ENSBTAG00000039793	HDGF	34.6226	65.2171	64.5064	34.5367	51.4092	35.5368	88.9847	33.6118	51.0532
ENSBTAG00000008793	RNASE1	233.839	23.3611	1.36651	37.2497	23.5426	23.8801	2.01693	62.7169	50.9966
ENSBTAG00000013212	COPG1	43.1302	55.0472	52.7406	48.1694	56.1449	47.7228	60.9933	43.679	50.9534
ENSBTAG00000007158	TSPAN31	52.2776	49.8885	58.7094	50.8912	46.0584	34.1793	65.7604	49.55	50.9143
ENSBTAG00000008136	SNW1	44.3079	52.7399	52.7053	50.5905	51.1212	42.5817	60.8232	52.4151	50.9106
ENSBTAG00000019552	PGRMC1	58.4338	58.6637	44.9711	57.1031	45.1424	42.5197	47.4611	52.9696	50.9081
ENSBTAG00000045510	EMC10	49.6238	49.9834	43.931	52.6655	48.6657	44.0412	63.0461	55.0622	50.8774
ENSBTAG00000018942	SSX2IP	29.7407	67.5288	86.2034	34.1914	67.2436	39.5288	53.7346	28.771	50.8678
ENSBTAG00000015041	NDUFA2	47.9497	44.6641	44.942	69.1698	46.5715	33.6594	49.6891	68.9908	50.7045
ENSBTAG00000004118	ALAS1	65.5472	47.2154	20.8569	68.335	32.7157	72.4646	12.6224	85.8329	50.6988
ENSBTAG00000032996	P4HA1	52.4916	55.8254	69.8721	48.0273	48.5345	47.9518	31.0277	51.5804	50.6639
ENSBTAG00000016265	DNAJA1	72.0662	71.5702	41.512	52.5566	33.6008	40.0904	56.4294	37.31	50.6419
ENSBTAG00000045931	MAGT1	48.4963	42.8125	47.8448	54.546	60.2429	57.1124	42.4402	50.9315	50.5533
ENSBTAG00000003835	BMP4	22.216	60.8844	61.1652	19.8636	100.544	63.2904	62.5557	13.874	50.5492
ENSBTAG00000010909	SLC30A1	39.2364	53.3668	41.1861	58.4441	46.6321	76.3179	46.6741	42.308	50.5207
ENSBTAG00000010832	JAGN1	56.0899	54.5354	41.9244	57.9005	49.2435	42.1549	51.3383	49.5616	50.3436
ENSBTAG00000004872	MRPL20	41.7316	56.4297	43.9605	43.5656	47.1055	46.1145	67.5277	55.8923	50.2909
ENSBTAG00000024549	SNRPC	46.8035	56.7888	46.9757	49.0758	42.9401	38.5258	71.0371	49.7607	50.2384
ENSBTAG00000006017	NFKB2	26.1346	59.4889	93.5224	31.2382	60.2052	35.8712	79.5111	15.6978	50.2087
ENSBTAG00000019136	STUB1	45.3045	53.4331	39.4724	54.9217	44.2059	58.2544	43.1015	62.3714	50.1331
ENSBTAG00000006713	ZDHHC6	47.7113	50.4621	45.9944	53.9642	46.1353	52.8615	52.9074	50.5819	50.0773
ENSBTAG00000007812	NDUFA13	51.8267	43.5455	44.2215	56.2214	48.8095	46.6214	52.8071	56.5432	50.0746
ENSBTAG00000022825	BRI3	49.1844	44.2043	51.5305	52.4582	51.4938	45.163	59.7818	46.2122	50.0035
ENSBTAG00000016252	LSM12	46.2033	54.8921	49.4537	51.2533	47.9902	45.6759	52.0613	51.8601	49.9237
ENSBTAG00000018065	YARS1	30.5779	60.9519	59.2326	35.5523	53.7585	22.7717	96.5102	40.0051	49.92
ENSBTAG00000022314	EMD	47.3983	53.6022	71.331	37.8901	43.1122	37.7494	76.0521	31.7033	49.8548
ENSBTAG00000008109	TMEM97	58.425	50.348	36.4554	61.3308	36.6145	44.7568	40.0385	70.8089	49.8472
ENSBTAG00000019204	RTN3	58.9568	53.2993	36.8632	62.3214	37.8069	66.0548	34.1293	49.0049	49.8046
ENSBTAG00000019569	CD151	36.0602	51.2113	74.8069	37.2333	54.4367	39.1148	75.1995	30.1184	49.7726
ENSBTAG00000024781	MRPL17	38.1439	61.041	51.6969	38.3899	49.442	44.7605	63.663	50.8854	49.7528
ENSBTAG00000010624	DCTN2	41.1938	46.6986	68.7151	42.8783	47.9095	43.3984	70.9996	36.0566	49.7313
ENSBTAG00000021805	RAB5IF	47.038	47.4988	34.2016	54.483	42.2378	80.0111	40.7724	51.3403	49.6979
ENSBTAG00000012582	IARS2	41.3948	57.9335	50.3879	48.2332	44.7545	51.139	55.9993	47.5342	49.672
ENSBTAG00000018631	SAP18	41.6332	61.0343	46.3616	47.0485	48.8277	45.5335	57.4204	49.2059	49.6331
ENSBTAG00000000990	PSMA2	47.8261	56.6298	42.0365	58.4839	41.1057	43.9384	49.835	57.2097	49.6331
ENSBTAG00000001656	TMEM254	78.0378	24.3842	16.3437	82.2489	20.3242	14.6385	24.5808	136.447	49.6257
ENSBTAG00000006730	SUSD2	46.1645	39.5248	62.4517	27.1587	82.4469	90.3596	28.8137	19.6827	49.5753
ENSBTAG00000014822	MRPL52	38.9378	43.941	57.8338	41.3886	49.3761	35.7687	84.2168	44.534	49.4996
ENSBTAG00000006609	ERRFI1	53.7116	61.0925	47.465	65.0383	47.0365	70.1334	23.3497	27.8419	49.4586
ENSBTAG00000021372	SEPTIN11	40.4374	49.1265	52.3824	39.468	55.5491	44.3189	79.4068	34.9674	49.4571
ENSBTAG00000008578	LSM4	43.3221	53.179	42.7786	51.6557	48.752	29.0038	66.7062	59.5796	49.3721
ENSBTAG00000003058	ADRM1	45.9201	61.2834	40.6595	42.9501	46.2093	53.3309	54.6157	49.9572	49.3658
ENSBTAG00000001781	TOMM40	32.987	53.2485	51.5656	34.2802	62.0393	35.4758	85.0865	40.008	49.3364
ENSBTAG00000001586	OTUD7B	54.8752	51.1062	65.0511	33.6824	54.0022	41.8564	63.3962	30.6518	49.3277
ENSBTAG00000008717	SERPINE2	17.6666	62.0887	76.4746	17.057	75.7523	22.0708	109.225	13.8395	49.2718
ENSBTAG00000031797	MANF	41.7379	46.5977	48.3188	30.671	59.3383	37.4089	90.03	39.636	49.2173
ENSBTAG00000005475	TCAF2	123.531	18.0258	8.81819	57.4154	16.4743	36.9936	10.3545	122.086	49.2123
ENSBTAG00000005027	GLRX3	49.9535	54.9643	43.4604	54.4196	40.1411	45.0213	48.4792	57.0103	49.1812
ENSBTAG00000022004	FLNB	45.6484	43.6436	67.1502	37.055	61.3535	54.7819	51.9805	31.5766	49.1487
ENSBTAG00000044139	ZFP42	50.0023	42.0994	38.6907	47.4131	45.1238	37.8084	72.0715	59.1503	49.0449
ENSBTAG00000018447	RABGGTB	41.6981	50.1066	51.1283	52.4695	40.9935	47.2672	58.901	49.352	48.9895
ENSBTAG00000005481	ADAM10	49.4026	45.8794	48.0401	49.4674	52.0452	45.8246	52.0478	48.9178	48.9531
ENSBTAG00000008498	ALYREF	48.3072	52.3326	43.0119	44.6399	45.9369	37.8183	65.8811	53.4611	48.9236
ENSBTAG00000014376	ANKRD13A	64.4006	32.9422	19.4682	81.7714	23.8606	58.9108	20.3679	89.3071	48.8786
ENSBTAG00000009050	ADIPOR2	57.5559	39.2996	23.9958	82.8641	33.234	39.6543	33.1299	80.9462	48.835
ENSBTAG00000019274	ATIC	40.246	55.1787	49.8978	42.1755	43.6183	40.8214	68.7764	49.188	48.7378
ENSBTAG00000020504	CDK2AP1	44.4335	65.1348	45.3239	47.898	43.7274	38.1569	57.1969	47.8287	48.7125
ENSBTAG00000011190	FLNA	40.1928	59.2775	82.4209	21.8706	48.1468	33.4707	86.1592	17.9256	48.683
ENSBTAG00000048308	ICMT	55.2942	43.3913	30.9561	50.1009	38.8143	79.116	34.7175	56.9689	48.6699
ENSBTAG00000038696	RAB8A	52.8752	48.9846	41.837	48.484	41.7027	50.4597	52.8876	51.9076	48.6423
ENSBTAG00000001182	SEPTIN7	44.1599	51.945	55.6136	45.3793	52.9739	44.3739	52.398	41.4121	48.532
ENSBTAG00000009526	TMEM59	58.1783	43.6739	43.4629	51.2262	49.2468	53.9603	31.2445	57.2313	48.528
ENSBTAG00000015101	HMGB2	42.019	71.801	41.077	36.7059	43.7398	53.3518	60.2765	38.9084	48.4849
ENSBTAG00000009218	ANLN	80.7174	43.0682	25.826	65.1017	27.9062	49.7133	34.1349	61.1073	48.4469
ENSBTAG00000020477	AHSA1	45.7437	58.7108	43.7108	46.0417	45.0215	39.2014	64.7459	44.3787	48.4443
ENSBTAG00000002463	NDUFB5	45.1622	47.1571	40.5226	56.8477	41.9259	41.6536	46.7095	66.1579	48.2671
ENSBTAG00000000274	YKT6	47.1791	54.4859	39.102	44.9408	46.8189	38.2103	63.6287	51.6332	48.2498
ENSBTAG00000054330	TUBB2B	31.5266	38.1347	75.1465	34.4074	66.5993	73.9318	47.9081	18.0458	48.2125
ENSBTAG00000014583	CALM3	51.6059	49.9903	43.7215	45.6493	55.3723	41.3781	49.0921	48.5792	48.1736
ENSBTAG00000017689	BRMS1	44.3709	61.9492	43.1259	49.5673	50.9024	43.7578	47.4671	44.2047	48.1682
ENSBTAG00000026993	TMBIM4	52.672	50.0943	37.1786	58.0352	39.8219	45.8906	36.6623	64.5445	48.1124
ENSBTAG00000012654	CHCHD1	49.5576	46.8108	42.653	53.4102	47.758	38.2577	46.6065	59.7532	48.1009
ENSBTAG00000018633	RABAC1	48.3541	47.3216	57.0299	46.8213	52.1201	39.9086	53.0118	40.1122	48.0849
ENSBTAG00000002699	KIT	21.2472	40.0601	40.2997	18.5068	100.239	61.401	90.0952	12.7394	48.0735
ENSBTAG00000008114	CD99	39.6243	63.6112	48.6164	46.1818	55.4116	45.4505	52.695	32.5742	48.0206
ENSBTAG00000015794	NES	23.3159	50.5031	90.2208	19.7911	93.5248	30.0668	64.6367	12.0769	48.017
ENSBTAG00000019471	CNIH4	51.8484	56.3799	46.4084	41.8635	44.7997	45.8162	49.3737	47.509	47.9999
ENSBTAG00000015820	UXT	48.6937	38.2401	52.6244	44.2372	48.3725	40.1251	63.6488	47.8004	47.9678
ENSBTAG00000017846	F11R	52.4187	53.1541	48.8419	40.327	50.2013	52.4374	52.5264	33.8271	47.9668
ENSBTAG00000027980	TAF9	40.705	52.6651	50.5049	49.3298	45.3738	40.7033	57.0958	47.3099	47.9609
ENSBTAG00000017636	AKT1	60.7874	47.0405	32.0899	64.768	34.4184	56.5603	32.7223	54.9194	47.9133
ENSBTAG00000018258	SRSF2	36.5668	67.2556	39.5556	35.4505	50.8848	38.4011	51.0517	64.1134	47.9099
ENSBTAG00000012649	LSM8	44.8289	47.8173	43.451	61.9848	40.5886	43.3884	49.1626	52.0197	47.9052
ENSBTAG00000016730	ANP32E	53.8125	63.6133	37.0016	53.1235	32.9708	45.6211	38.3753	58.3951	47.8641
ENSBTAG00000009034	AP3D1	51.9898	47.5178	39.5281	52.6879	42.8825	46.9984	44.609	56.5878	47.8502
ENSBTAG00000013127	LPCAT3	45.2603	37.5424	51.4656	71.636	28.752	33.6434	28.9005	84.993	47.7742
ENSBTAG00000005634	LSM2	39.4185	49.4576	50.0281	45.7416	47.0539	34.9683	72.7262	42.7361	47.7663
ENSBTAG00000032374	SELENOK	29.4548	46.3025	68.3292	28.475	44.6347	29.2762	107.573	27.833	47.7349
ENSBTAG00000045548	CRKL	41.5868	49.7905	50.2819	47.7845	50.6028	33.8912	61.1543	46.2199	47.664
ENSBTAG00000007152	OS9	52.6311	40.732	42.8331	52.8699	48.2867	54.9602	33.0292	55.7832	47.6407
ENSBTAG00000014809	ANXA6	40.9765	52.5418	65.0271	36.8252	42.7526	28.5663	77.1369	37.209	47.6294
ENSBTAG00000008718	GALNT17	101.566	11.4162	10.1134	122.7	18.2913	29.517	0.323379	86.9545	47.6102
ENSBTAG00000021705	UFC1	48.4636	42.0035	43.9281	53.5196	39.9301	38.3564	57.5009	57.0791	47.5976
ENSBTAG00000020607	ABCB6	40.9588	52.7298	69.6161	34.7167	62.1676	40.2752	48.6592	31.5797	47.5879
ENSBTAG00000013081	PSPH	37.2334	56.5504	52.888	35.4539	38.1005	41.4821	86.5516	32.0197	47.5349
ENSBTAG00000008103	ALDH1A1	8.56807	37.1475	147.51	7.30066	87.5469	16.0161	67.6822	8.20131	47.4965
ENSBTAG00000014175	STRAP	39.1018	55.5138	44.8297	45.735	45.6491	44.7347	57.1319	46.8542	47.4438
ENSBTAG00000031688	RBM4	36.0379	49.2593	53.1412	40.9663	58.9895	35.5674	58.0819	47.4184	47.4327
ENSBTAG00000001424	MSH6	48.2427	42.4233	31.6682	58.0824	32.7488	34.0475	50.2949	81.8988	47.4258
ENSBTAG00000013863	DUSP1	26.6981	67.6982	80.1788	21.0903	58.7187	58.8636	53.5527	12.2865	47.3859
ENSBTAG00000017329	GMNN	38.0237	54.8298	54.6153	41.255	40.8388	31.6048	81.06	36.5237	47.3439
ENSBTAG00000009844	CCN1	19.2203	109.474	90.5435	13.2086	62.6764	35.2034	45.6546	2.71676	47.3372
ENSBTAG00000017067	BUD23	34.2336	58.1913	54.3068	41.8046	50.439	40.5901	61.1509	37.8056	47.3152
ENSBTAG00000013419	HTATIP2	38.0161	53.0001	57.0076	40.5693	52.1227	40.1286	63.5684	33.9623	47.2969
ENSBTAG00000039958	GYS1	48.4633	46.9829	45.6137	59.2743	40.1157	71.9491	19.5274	46.1071	47.2542
ENSBTAG00000033032	FAM50A	61.8246	55.8783	45.2557	39.6998	32.0974	38.3409	61.2755	43.4817	47.2317
ENSBTAG00000014827	UBQLN1	64.5587	47.7558	34.1491	54.0478	35.0786	49.5561	34.0751	58.6286	47.2312
ENSBTAG00000017496	ATP5ME	42.3637	43.2778	47.3946	45.2712	44.3004	33.7529	73.0479	47.9445	47.1691
ENSBTAG00000004849	IGSF3	23.3788	42.936	68.0703	24.393	72.8272	32.0411	92.0748	21.1326	47.1067
ENSBTAG00000012184	PTTG1	64.4714	43.2406	31.5259	56.9715	30.1177	49.2131	45.8889	55.3003	47.0912
ENSBTAG00000019821	DHX9	42.7185	49.9909	44.7115	41.311	47.5446	41.4082	59.5695	49.4512	47.0882
ENSBTAG00000017845	BAG1	52.998	40.2203	31.6152	49.4079	40.8944	54.6774	43.8676	62.8268	47.0635
ENSBTAG00000012632	TECR	56.8375	39.555	21.8201	85.5578	34.6008	31.4368	22.2732	84.0215	47.0128
ENSBTAG00000014024	POMP	44.2405	56.9325	39.706	47.4641	40.7913	45.553	51.2391	50.0533	46.9975
ENSBTAG00000031998	CXCL16	29.1543	81.661	65.2106	46.9384	51.4917	55.2066	27.9457	18.2622	46.9838
ENSBTAG00000030425	ID3	9.07971	74.849	78.3271	21.7748	72.9677	22.6835	71.9997	24.0156	46.9621
ENSBTAG00000018483	NDUFS3	41.8809	57.4052	38.1007	45.589	42.9617	45.1358	49.8574	54.6074	46.9423
ENSBTAG00000007537	PEX19	48.1229	46.7091	37.5752	58.3324	37.52	35.5083	45.5581	66.1196	46.9307
ENSBTAG00000021801	INPP5F	59.5095	28.9195	34.3208	65.8058	38.3648	64.0913	31.8145	52.6102	46.9296
ENSBTAG00000018828	ATN1	27.6226	46.5256	67.3768	34.3494	65.7859	28.5816	71.8258	32.6146	46.8353
ENSBTAG00000006071	CTTN	41.2656	58.7963	57.6941	39.6978	49.5526	42.0614	53.1155	32.2934	46.8096
ENSBTAG00000010723	PFDN6	43.3398	48.3979	44.3895	51.961	42.0526	33.0777	53.6713	57.3367	46.7783
ENSBTAG00000019025	NDUFA11	52.9636	46.2754	35.7812	53.9481	38.7931	42.6759	48.1033	55.6735	46.7768
ENSBTAG00000006755	C15H11orf58	43.7223	52.9848	42.3785	50.4643	46.0113	40.4414	46.683	51.4512	46.7671
ENSBTAG00000011480	PITPNA	43.4259	44.2935	33.5255	57.4255	41.3193	37.8053	48.561	67.6673	46.7529
ENSBTAG00000019929	ITGAV	34.4915	44.719	71.5314	29.8876	55.0123	40.2414	81.7266	16.2527	46.7328
ENSBTAG00000007331	PLOD2	54.7085	53.9465	77.0612	44.1686	36.8268	30.8434	35.517	40.3423	46.6768
ENSBTAG00000018263	WAC	39.9203	50.7031	46.339	46.2275	51.0032	42.9896	52.4188	43.2329	46.6043
ENSBTAG00000008009	PLD6	23.0433	52.5324	56.3298	35.2052	71.7281	45.3876	73.3688	15.0008	46.5745
ENSBTAG00000008967	RAP1B	46.5928	51.1005	42.1886	44.3492	37.9181	55.7337	52.5179	41.9785	46.5474
ENSBTAG00000025606	YIPF2	48.0638	44.3351	44.8135	49.0333	44.888	44.0236	49.8161	47.3593	46.5416
ENSBTAG00000021119	TDGF1	18.969	47.3239	77.5531	19.0714	38.7093	4.27331	157.419	8.62451	46.493
ENSBTAG00000012620	RETREG2	49.1267	42.2566	49.9236	49.8544	47.9224	51.1982	45.3148	36.1545	46.4689
ENSBTAG00000004086	SPINT1	62.7083	58.6459	27.3591	58.8321	38.5787	55.4865	18.1388	51.6374	46.4234
ENSBTAG00000018362	TMEM109	29.8217	54.0853	45.9616	30.5862	48.5711	35.2844	88.6328	38.3355	46.4098
ENSBTAG00000003942	PIP4K2C	49.703	45.2015	45.7943	45.5419	46.2879	47.2831	49.7508	41.0059	46.321
ENSBTAG00000002048	PTPN11	32.967	50.1207	54.8184	40.9324	49.9395	42.7366	63.5416	35.4747	46.3164
ENSBTAG00000003994	IGFBP3	51.0329	55.3487	21.0989	74.824	60.4775	79.3552	7.0792	21.2474	46.308
ENSBTAG00000011626	ATP2C1	35.9285	42.391	67.596	35.1886	64.3875	39.6757	56.0963	29.0251	46.2861
ENSBTAG00000016098	BRK1	47.4211	46.1366	41.6816	46.1339	43.9583	50.0007	49.2168	45.702	46.2814
ENSBTAG00000014558	DDX21	34.4542	52.7427	56.324	35.8613	49.087	35.7654	64.5302	41.1196	46.2355
ENSBTAG00000013930	ATP5F1C	50.3469	44.0993	41.7039	47.2652	43.52	46.5184	45.746	50.5382	46.2172
ENSBTAG00000006672	SYNCRIP	43.1629	47.6648	43.7938	43.8416	38.0096	38.0787	60.7268	54.415	46.2117
ENSBTAG00000019441	MED28	37.5142	49.2145	52.0241	40.8113	55.4668	41.159	57.2341	35.5767	46.1251
ENSBTAG00000006246	CBX5	34.0234	48.5978	55.0227	41.3669	41.2727	50.4733	64.7398	33.2719	46.0961
ENSBTAG00000012012	CYB5A	44.3243	49.9355	54.1856	41.8646	73.8106	24.3527	45.3628	34.5146	46.0438
ENSBTAG00000002650	ZPR1	41.7097	45.0867	47.4804	42.7733	41.538	41.831	59.8463	48.0815	46.0434
ENSBTAG00000010899	TIMP2	22.2995	49.4681	35.3426	26.6723	106.818	57.7846	55.7121	13.8719	45.9962
ENSBTAG00000012065	DNAJC3	41.534	37.0147	42.6557	47.3763	42.457	38.4069	81.4148	37.0163	45.9845
ENSBTAG00000019106	EIF1B	34.2835	52.8243	44.794	50.4142	49.3334	40.6399	62.764	32.5417	45.9494
ENSBTAG00000054726	UQCC2	41.5929	48.3308	49.7934	46.1932	35.617	32.926	63.0688	50.0581	45.9475
ENSBTAG00000000417	MRPL12	40.4885	46.5138	43.7248	40.8521	50.1312	35.9779	62.2733	47.0445	45.8758
ENSBTAG00000009914	NDUFS6	41.7022	40.9633	39.3899	48.0205	44.7525	37.7187	53.3718	60.9628	45.8602
ENSBTAG00000020439	BUD31	40.3216	45.2051	45.9706	46.7203	43.463	41.2039	56.7319	47.0543	45.8339
ENSBTAG00000005961	CDC42SE2	34.1173	44.9686	60.8039	37.4246	52.4036	35.4479	59.9791	41.3895	45.8168
ENSBTAG00000018186	PDXK	46.6568	26.8114	16.9539	80.2277	19.7301	35.4731	16.9027	123.588	45.793
ENSBTAG00000026266	MYL12B	49.0311	40.2925	40.5539	47.6156	38.6557	47.806	49.6402	52.2317	45.7283
ENSBTAG00000016991	EFNB2	51.3695	33.3453	24.7413	66.0752	25.2328	69.3574	34.9036	60.5064	45.6914
ENSBTAG00000019085	SRP54	46.0437	45.1734	38.3532	45.0096	42.7522	44.6591	54.891	48.3126	45.6494
ENSBTAG00000015106	DSP	58.0724	45.8626	25.7582	72.6856	27.7525	46.5757	17.3076	71.1667	45.6477
ENSBTAG00000010715	MRPL37	37.6965	47.0768	47.8289	48.3892	44.5253	39.192	55.5662	44.7615	45.6295
ENSBTAG00000009841	CNDP2	47.2268	30.4049	25.709	69.3421	27.2383	49.5875	31.1821	84.1842	45.6094
ENSBTAG00000016851	RPS6KB1	55.3258	49.5735	28.6316	65.7848	37.024	38.9502	22.1402	67.3862	45.602
ENSBTAG00000024726	HJURP	63.9779	41.0357	40.9268	54.9579	38.6367	37.243	38.7581	49.0039	45.5675
ENSBTAG00000020980	CAT	66.2664	21.2926	12.3036	87.9137	18.9545	27.713	13.3201	116.259	45.5029
ENSBTAG00000047739	TSC22D1	35.6093	38.9278	56.6511	45.2331	33.6721	50.8922	79.3937	23.6338	45.5016
ENSBTAG00000006075	SUCLG1	42.446	42.9572	44.4761	44.5426	45.0062	40.6662	57.7805	46.0162	45.4864
ENSBTAG00000011918	BLOC1S1	49.0305	42.4912	39.4801	60.6372	34.3192	38.2723	44.9978	54.5434	45.4715
ENSBTAG00000008935	PFDN5	45.5584	45.5237	40.0705	53.4706	40.1713	46.7434	37.3006	54.84	45.4598
ENSBTAG00000018883	DCTN3	50.8852	40.7623	36.4604	59.4924	34.7311	44.0422	37.6445	59.5768	45.4494
ENSBTAG00000001950	RDH11	48.0486	60.7738	40.608	45.5432	37.9587	40.8577	47.9985	41.7856	45.4468
ENSBTAG00000005665	CRK	37.2405	49.2953	52.9928	40.7887	52.156	40.1745	53.3285	37.2004	45.3971
ENSBTAG00000054746	NBDY	19.8379	54.5894	88.5327	14.5064	45.2873	19.3489	104.854	15.2806	45.2796
ENSBTAG00000007718	TGIF1	56.9543	45.5562	34.7254	61.204	36.4911	42.2325	32.7069	51.4738	45.168
ENSBTAG00000008417	VPS29	42.8427	53.9873	42.1864	47.3461	39.4109	45.2797	44.8127	45.388	45.1567
ENSBTAG00000018049	MKNK2	33.4099	49.7012	59.0192	31.0419	49.8415	38.5061	73.3431	26.3205	45.1479
ENSBTAG00000001017	SLK	44.0319	46.3623	46.4896	44.4504	46.9873	46.7204	43.237	42.0369	45.0395
ENSBTAG00000013113	VDAC1	30.4953	41.7787	55.3652	28.605	60.5619	33.6931	79.945	29.7746	45.0274
ENSBTAG00000020050	MLEC	36.0094	49.0728	55.1456	35.5918	40.6756	40.8965	67.5808	34.8029	44.9719
ENSBTAG00000000797	MRPL9	44.5606	40.751	39.4528	49.6108	42.2446	47.7369	44.1924	51.0376	44.9483
ENSBTAG00000004333	COPA	38.3327	43.1954	50.4514	37.0907	52.2232	48.113	59.1618	30.9499	44.9398
ENSBTAG00000005008	WSB1	34.3429	48.1533	54.1578	48.1209	44.165	49.9862	44.4081	35.6618	44.8745
ENSBTAG00000004600	OTUD5	54.9718	59.6032	40.6805	48.4901	39.7192	47.1227	26.2326	41.6863	44.8133
ENSBTAG00000050130	SNRPE	42.9157	45.7194	38.0586	47.8818	37.9132	40.5367	56.6619	48.7492	44.8046
ENSBTAG00000000141	NFU1	45.9126	52.8636	44.9676	42.0009	41.9884	50.5697	34.0907	45.4905	44.7355
ENSBTAG00000008873	NCBP2	41.1614	47.177	45.0704	47.6953	42.657	31.3532	54.2293	48.3378	44.7102
ENSBTAG00000050933	SHISA4	42.0374	49.3394	55.8845	42.3268	46.8412	45.9557	46.009	29.2461	44.705
ENSBTAG00000001912	TRPV5	59.9921	28.9602	31.9713	58.3301	53.6384	31.2353	23.7312	69.4868	44.6682
ENSBTAG00000011044	TACC3	45.996	48.7124	37.0045	45.1627	43.4545	43.4249	43.9007	49.4624	44.6398
ENSBTAG00000008353	CDKN1A	43.3191	39.1806	30.0643	53.1564	35.7946	92.2685	22.3608	40.7972	44.6177
ENSBTAG00000012865	DEK	34.8927	47.4411	47.1817	37.393	48.6812	41.1907	61.3286	38.756	44.6081
ENSBTAG00000000087	HSD17B12	43.2253	38.7541	24.7578	68.7741	26.9502	31.9537	22.4913	99.9298	44.6046
ENSBTAG00000005577	RNASEH2C	40.5561	47.3724	40.2521	47.8912	31.3912	34.6884	56.4792	58.0543	44.5856
ENSBTAG00000016783	PGLS	41.7469	45.813	48.0834	45.7364	40.1786	39.2294	53.8452	41.7519	44.5481
ENSBTAG00000003415	ESD	34.1236	43.083	59.6293	37.5043	49.8594	35.8279	59.7713	36.4501	44.5311
ENSBTAG00000011150	PFN2	32.6255	65.9083	64.8307	25.8436	44.0712	50.0654	47.187	25.4666	44.4998
ENSBTAG00000007960	TOP1	33.0288	55.4614	36.9141	37.2025	47.6619	48.8931	54.8865	41.3152	44.4204
ENSBTAG00000013579	SARAF	39.2801	38.9189	40.4759	39.0594	62.2871	50.3464	47.9599	36.9638	44.4115
ENSBTAG00000047495	CD81	14.9951	51.9144	65.675	42.8353	68.4732	34.7702	65.232	11.2069	44.3878
ENSBTAG00000013112	C7H5orf15	44.5962	45.6719	44.2709	50.973	41.9485	46.7358	35.3605	45.085	44.3302
ENSBTAG00000009077	SNRPA	36.1692	51.0454	40.0961	42.5026	41.5003	39.342	63.0687	40.8102	44.3168
ENSBTAG00000022114	TMEM65	29.6953	40.6946	58.3691	40.9955	61.1792	34.3368	60.4147	28.8152	44.3126
ENSBTAG00000017120	PHB1	32.8208	57.3586	47.2473	39.9891	42.6341	27.5441	68.285	38.256	44.2669
ENSBTAG00000009522	EIF4E	35.8159	58.237	42.0808	42.145	42.5706	37.9646	47.9394	47.0555	44.2261
ENSBTAG00000018036	CNOT7	42.3734	46.5482	37.8651	50.9698	37.5428	46.9045	43.4042	47.4951	44.1379
ENSBTAG00000000640	SELENOS	32.7009	51.0083	42.2764	27.0011	54.0512	28.4088	83.7139	33.83	44.1238
ENSBTAG00000047214	TRAPPC1	49.3005	41.5127	37.8197	54.3774	35.5573	38.634	33.4284	61.973	44.0754
ENSBTAG00000019500	CNIH1	47.351	45.9453	40.6144	48.1767	41.8912	44.0467	38.1576	46.377	44.07
ENSBTAG00000001225	RBM14	38.6783	46.8964	43.2997	39.7732	41.7955	41.7453	53.3339	46.24	43.9703
ENSBTAG00000014227	NDFIP2	42.9766	46.2115	38.6457	52.4469	36.361	59.4387	22.6504	52.4578	43.8986
ENSBTAG00000013860	GADD45A	16.6986	43.9522	54.7988	14.1132	52.6222	37.4753	115.388	15.9939	43.8802
ENSBTAG00000001403	PRKCI	28.0916	48.3872	55.5958	30.8034	58.4505	38.4561	65.1285	25.8621	43.8469
ENSBTAG00000010552	PSMG2	38.3125	49.365	38.8832	40.5193	40.8009	40.9173	56.5971	45.3661	43.8452
ENSBTAG00000019368	IGFBP7	15.4276	48.9265	76.4496	19.1085	77.9811	34.4954	64.6797	13.4267	43.8119
ENSBTAG00000054773	UBE2R2	40.1403	48.4795	41.254	45.1414	44.8517	46.9979	46.1726	37.2607	43.7872
ENSBTAG00000008306	MKRN1	46.8175	38.1264	27.8121	49.9878	35.526	46.8852	37.8627	66.9877	43.7507
ENSBTAG00000000948	RAB2A	39.1908	51.0014	43.6275	46.4983	47.8885	40.8323	41.967	38.6801	43.7107
ENSBTAG00000006670	ERGIC3	44.829	41.657	38.9083	51.2638	44.2684	42.5757	40.5691	45.5833	43.7068
ENSBTAG00000020123	AUP1	47.6758	40.077	39.1503	46.9764	42.6918	39.6696	44.8613	48.4175	43.6899
ENSBTAG00000006833	LMAN1	33.1798	40.552	50.6277	40.3031	48.5275	36.1116	63.0475	36.5808	43.6163
ENSBTAG00000021653	TRIP12	37.3568	36.1477	47.3506	36.7201	53.6623	49.628	50.6227	37.3454	43.6042
ENSBTAG00000015426	PDLIM4	119.435	46.5578	38.0635	55.964	20.7842	23.1283	7.96244	36.9032	43.5998
ENSBTAG00000008362	CTDSP1	55.8345	39.1866	25.0838	57.8517	32.4259	37.6526	27.793	72.9287	43.5946
ENSBTAG00000004783	CORO1B	63.3992	36.7848	33.2221	56.6397	31.3024	46.0326	23.5166	57.4982	43.5494
ENSBTAG00000000252	POLE3	33.3686	46.9002	43.0658	36.161	48.7983	36.8769	62.2574	40.8473	43.5344
ENSBTAG00000021016	GTF2F1	38.7726	47.7521	44.7718	40.3948	43.7115	40.3295	47.0454	45.3339	43.514
ENSBTAG00000018423	DDX5	40.7394	46.6174	31.796	36.9244	41.7305	40.5475	50.8086	58.9446	43.5135
ENSBTAG00000006065	PCNA	43.6508	56.4671	33.0451	39.7835	35.5169	38.0947	54.5501	46.591	43.4624
ENSBTAG00000040151	GCH1	26.559	48.801	41.0231	38.7475	47.086	38.7468	44.8323	61.7528	43.4436
ENSBTAG00000017652	NUP50	40.3632	42.8737	38.3771	45.2573	39.3172	39.9934	54.2373	46.5528	43.3715
ENSBTAG00000052508	SEM1	43.3321	42.5256	36.1356	53.2084	35.5059	37.9542	42.6623	55.4206	43.3431
ENSBTAG00000020554	AIF1	48.2352	33.3064	9.96675	60.786	18.7292	105.995	1.48894	68.1943	43.3377
ENSBTAG00000021843	UBQLN2	34.1861	48.774	84.9928	27.8991	54.0153	25.1989	44.5613	26.9947	43.3278
ENSBTAG00000010931	SSBP1	40.6753	46.3458	42.4612	43.9753	41.9774	32.7096	52.4489	45.3765	43.2462
ENSBTAG00000016894	CYFIP1	39.3891	44.6196	44.0828	41.3579	46.133	50.3685	40.4759	39.5327	43.2449
ENSBTAG00000011951	MRTO4	29.7449	49.1189	42.4577	29.2804	46.557	26.3969	78.3686	43.0885	43.1266
ENSBTAG00000012902	ARL8B	44.3517	38.0663	33.2576	55.7301	35.0203	45.4909	41.9129	51.1187	43.1185
ENSBTAG00000003914	MVB12A	42.8442	44.9402	42.9967	46.46	46.2731	47.1495	36.1108	37.8463	43.0776
ENSBTAG00000020819	YY1	42.814	48.0963	34.3455	45.0555	44.3505	38.8675	41.348	49.0329	42.9888
ENSBTAG00000008990	DRG1	35.1347	48.3704	40.5594	36.974	40.1047	30.3758	69.6654	42.0818	42.9083
ENSBTAG00000008172	EGLN3	30.6772	55.1549	56.4784	34.0111	39.2001	94.1775	14.064	19.4117	42.8969
ENSBTAG00000001933	PTPA	49.4755	41.4365	33.5017	50.3127	30.7092	43.8194	39.566	54.1672	42.8735
ENSBTAG00000015663	STIP1	51.1015	51.4725	33.627	50.7561	29.5827	31.0492	39.2277	55.851	42.8335
ENSBTAG00000012691	GTF2E2	42.0047	41.0623	39.0219	46.7479	39.3292	40.985	44.0428	49.158	42.794
ENSBTAG00000001296	TMEM50A	27.5948	72.8768	58.062	26.6957	41.8151	39.9873	56.6566	18.1562	42.7306
ENSBTAG00000019930	CLNS1A	53.1452	37.5693	28.6337	47.4816	28.5217	45.1752	39.5912	61.486	42.7005
ENSBTAG00000015512	HEXB	48.9346	35.7857	39.4921	53.7869	33.6822	43.2214	33.432	53.2565	42.6989
ENSBTAG00000012471	ILF2	40.2627	50.0349	40.8171	37.4382	39.7288	38.4967	49.5896	44.6715	42.6299
ENSBTAG00000014970	LAMTOR5	39.513	46.9506	36.0331	46.1482	35.4396	45.5874	45.1867	46.1285	42.6234
ENSBTAG00000016973	PRSS8	70.1086	48.7024	15.6213	56.2703	20.3781	64.309	1.55767	63.9837	42.6164
ENSBTAG00000006950	COPS4	40.626	44.0852	40.4808	43.571	43.9192	40.4542	43.9718	43.4022	42.5638
ENSBTAG00000043553	GPX3	14.0363	33.1252	55.1315	9.9373	124.472	13.7459	78.1881	11.8598	42.562
ENSBTAG00000010593	SRP72	40.7769	40.9753	45.962	44.7501	43.1874	42.0798	43.8831	38.6256	42.53
ENSBTAG00000000341	ISOC1	48.7679	32.8227	23.3829	79.1653	28.5239	32.5301	36.7395	57.6911	42.4529
ENSBTAG00000046846	FAM32A	39.9878	42.633	40.2407	42.7288	42.0168	38.963	49.9131	43.0927	42.447
ENSBTAG00000009871	RAB18	45.8543	41.9119	33.3057	46.733	33.0821	57.1556	35.4197	45.7708	42.4041
ENSBTAG00000001992	CYP51A1	66.4342	46.0107	50.9252	43.6262	37.2982	18.8915	30.6685	45.3486	42.4004
ENSBTAG00000020421	SUPT16H	37.8555	47.6563	37.6942	37.9969	40.3235	43.1008	52.6722	41.881	42.3975
ENSBTAG00000019564	SMU1	46.0479	45.8109	36.1728	47.0767	34.048	41.3601	37.9963	50.3889	42.3627
ENSBTAG00000030172	PRPSAP1	72.1351	30.4946	17.5655	55.7077	20.3586	69.3989	12.1545	60.7779	42.3241
ENSBTAG00000012898	RPS27L	26.266	52.9334	47.2277	45.4625	53.0707	33.0354	35.3738	45.1431	42.3141
ENSBTAG00000015536	CPNE3	51.9745	38.8857	29.0598	48.2346	34.6305	46.9511	26.3931	62.1921	42.2902
ENSBTAG00000005975	OARD1	48.1921	41.9326	39.7741	48.7628	35.6869	38.5714	34.7043	50.5331	42.2697
ENSBTAG00000011694	TIMM23	36.2912	43.2824	32.6953	39.5375	40.8702	35.4985	60.9097	48.7947	42.2349
ENSBTAG00000017395	CERS5	36.2827	38.25	56.3635	31.4526	61.9878	34.4047	41.562	36.8596	42.1454
ENSBTAG00000006633	IRF3	44.7714	47.3326	51.5237	41.283	39.977	40.3508	41.1069	30.4317	42.0971
ENSBTAG00000007648	NET1	44.7192	27.6895	34.3774	36.5627	69.201	51.688	41.0129	31.4909	42.0927
ENSBTAG00000021620	PITHD1	38.2233	43.4045	39.5743	36.1347	38.5796	41.4806	57.6807	41.1415	42.0274
ENSBTAG00000020495	SH3YL1	40.5819	39.8125	33.3504	48.9988	49.4972	48.2471	24.0035	51.6829	42.0218
ENSBTAG00000050948	NUP62	36.8227	46.2397	38.3803	40.9914	45.1423	34.4898	47.3997	46.3941	41.9825
ENSBTAG00000027024	ARHGAP5	20.0034	46.3346	71.0533	20.3161	63.3864	34.527	61.5818	18.1093	41.914
ENSBTAG00000007895	SLC20A1	24.0655	66.0911	73.4285	19.9062	42.2781	27.944	66.0128	15.563	41.9112
ENSBTAG00000019516	COMT	53.8691	20.0309	18.8537	71.2469	21.9191	52.6841	11.7209	84.7825	41.8884
ENSBTAG00000000078	GLIPR2	40.8982	44.5051	53.7359	42.8348	35.1238	24.216	60.498	33.0189	41.8538
ENSBTAG00000009200	PAM16	29.5163	42.266	50.6597	37.1759	49.5086	36.8756	54.701	34.0627	41.8457
ENSBTAG00000016103	CBFB	47.5493	40.3898	31.7644	45.6462	32.4862	51.0988	33.7716	50.9054	41.7014
ENSBTAG00000034077	ASIP	69.4995	55.1137	25.7842	41.4115	21.6794	31.4278	48.4397	40.2428	41.6998
ENSBTAG00000008964	DTD1	40.4039	38.5406	38.3025	54.4964	36.8772	30.6201	41.413	52.7745	41.6785
ENSBTAG00000012490	ETFA	41.9846	40.6968	42.2128	38.1632	45.0294	45.8395	40.1244	39.3594	41.6763
ENSBTAG00000006909	PIK3CB	44.9781	42.7077	29.5758	54.9419	30.5224	50.3686	26.6183	53.3444	41.6321
ENSBTAG00000009087	GNG10	35.8783	44.8604	43.5205	38.6111	42.2613	34.0329	46.4343	47.4068	41.6257
ENSBTAG00000016264	FKBP8	37.4907	48.3535	47.9388	39.8851	45.8691	40.5767	32.1471	40.61	41.6088
ENSBTAG00000000434	CRYAB	41.6013	63.256	39.8216	27.7446	51.3115	27.8396	59.6227	21.4943	41.5865
ENSBTAG00000019854	ABCE1	29.1199	45.9611	40.887	32.1951	43.8426	34.6533	63.397	41.9646	41.5026
ENSBTAG00000019927	CYB5R1	44.9383	39.3667	37.0306	49.184	37.3159	38.9406	36.2891	48.8547	41.49
ENSBTAG00000005285	MRPS33	40.4321	40.0526	39.6077	46.7777	34.8429	46.0981	41.2475	42.6498	41.4636
ENSBTAG00000016746	UBE2C	47.0171	42.515	36.4032	42.3528	35.3081	41.7014	46.6334	39.5608	41.4365
ENSBTAG00000047702	NAA10	38.5978	50.48	49.7582	30.1527	33.5914	28.0783	64.2137	36.5733	41.4307
ENSBTAG00000020028	RBP1	6.23513	42.8731	79.9708	8.55886	46.7907	10.1914	124.585	12.0334	41.4047
ENSBTAG00000002871	COPS6	41.0494	45.2503	40.0441	44.1995	32.0053	35.2384	45.9389	47.3161	41.3803
ENSBTAG00000049588	SUPT4H1	41.6519	40.5848	31.2639	40.3411	36.6142	63.312	37.6454	39.6025	41.377
ENSBTAG00000003553	ZFP36L2	47.3467	40.456	36.7283	44.3324	46.9535	32.6478	42.1928	39.8903	41.3185
ENSBTAG00000015874	CASP3	45.9291	52.8216	27.3154	50.1763	26.4926	81.7271	13.1812	32.8927	41.317
ENSBTAG00000016562	SEC63	38.2316	47.7333	35.3255	47.6502	40.8048	40.696	41.7684	38.2241	41.3042
ENSBTAG00000047801	CRELD2	33.5272	34.9994	35.418	37.5344	45.1959	31.6577	62.384	49.4944	41.2764
ENSBTAG00000014182	CTNNA1	40.9808	47.6028	44.4554	40.184	43.8416	41.8355	34.6037	36.5087	41.2516
ENSBTAG00000005951	HIC2	48.4587	34.9179	32.1056	55.6678	31.2734	34.0608	31.9154	61.343	41.2178
ENSBTAG00000016511	POLDIP3	37.5283	43.8393	43.9942	37.7072	39.0637	34.3881	54.2305	38.8336	41.1981
ENSBTAG00000020496	C23H6orf62	45.4321	41.6833	35.1334	46.5052	33.4238	53.247	29.6205	43.5531	41.0748
ENSBTAG00000021838	ESRP1	46.2645	34.8226	34.6039	46.5127	31.6003	39.9101	47.2164	47.5673	41.0622
ENSBTAG00000011206	GALNT1	45.4993	35.8671	45.3678	34.7235	41.4946	47.6011	36.3933	41.3353	41.0352
ENSBTAG00000008528	SLC25A1	48.5685	43.0125	37.3961	45.8993	34.2952	31.2531	33.8869	53.8838	41.0244
ENSBTAG00000000837	PARP1	34.6265	37.2256	50.3103	32.7529	50.5104	36.5561	49.9777	36.119	41.0098
ENSBTAG00000016185	ENAH	26.1819	42.728	63.3293	28.7713	46.3825	35.7437	61.7625	23.0933	40.9991
ENSBTAG00000002501	CUEDC2	35.9275	49.1972	45.3023	37.2789	38.0767	33.2407	49.5364	39.3167	40.9845
ENSBTAG00000046485	RAB1B	41.2297	40.8484	34.4188	49.729	40.6459	36.6315	33.0484	51.2632	40.9769
ENSBTAG00000034193	BCO2	99.1305	18.1989	7.10751	73.9117	13.9986	22.8131	3.44168	89.086	40.961
ENSBTAG00000001446	ABRACL	47.634	47.4457	28.1729	49.5281	26.0808	46.2439	36.9478	45.6032	40.9571
ENSBTAG00000013254	XPO1	38.1062	44.9907	36.8452	39.1426	33.3977	42.5279	41.533	50.8437	40.9234
ENSBTAG00000002849	IRF6	29.1466	45.4344	55.3598	27.6418	57.0622	47.2379	45.276	19.7856	40.868
ENSBTAG00000013123	PHB2	37.1821	43.3123	43.4901	43.4668	37.4384	38.5413	37.6964	45.6527	40.8475
ENSBTAG00000000241	STAU1	42.9374	43.568	33.9201	45.1553	38.2979	48.9555	32.621	41.2514	40.8383
ENSBTAG00000023407	B3GALT5	110.883	10.2979	1.81943	86.2057	10.1259	51.7977	0.0728904	55.1746	40.7972
ENSBTAG00000013935	NTPCR	40.4076	41.4849	43.3923	31.5502	41.4157	36.1626	47.2589	43.6502	40.6653
ENSBTAG00000017722	F5	21.5593	33.9388	65.5303	9.67513	85.8309	35.4177	61.9153	10.6941	40.5702
ENSBTAG00000016378	LRP10	49.1964	39.9121	28.8615	48.225	40.7691	45.5062	22.918	49.0188	40.5509
ENSBTAG00000014060	LSM6	31.4688	48.4397	32.1449	45.0147	36.7101	40.1941	44.7131	45.5834	40.5336
ENSBTAG00000000019	SERINC1	38.3668	46.6862	37.1804	37.6367	47.3043	43.3945	40.777	32.542	40.486
ENSBTAG00000031809	DENND1C	35.573	45.1232	58.1109	37.0653	47.8807	28.6982	45.4036	25.489	40.418
ENSBTAG00000030258	CDC42EP1	53.114	40.241	29.7804	46.0307	34.3606	44.3872	31.6299	43.7998	40.4179
ENSBTAG00000008915	SF3B1	36.8129	43.9003	35.6142	44.0472	38.5043	37.976	40.2054	46.1624	40.4029
ENSBTAG00000051295	FXYD4	58.2244	23.3398	12.0907	70.0277	26.9834	33.6677	17.9749	80.7741	40.3853
ENSBTAG00000001207	SERPINB8	39.2918	37.4027	55.9328	22.1432	68.1476	35.0108	43.3469	21.7757	40.3814
ENSBTAG00000019457	MRPL22	34.9833	43.6163	32.4498	49.0684	30.3717	38.4385	42.8621	51.2473	40.3797
ENSBTAG00000008237	TOLLIP	40.6728	41.3589	38.194	40.4432	41.9742	40.4685	41.2728	38.56	40.368
ENSBTAG00000021442	CRTAP	30.9173	43.0839	51.0486	28.9634	41.7918	50.9395	48.4944	27.5706	40.3512
ENSBTAG00000000855	NXN	38.2501	48.8794	42.0779	43.1308	27.9072	42.4262	39.6923	39.698	40.2577
ENSBTAG00000002827	ACAT2	46.0216	41.498	38.261	47.6476	37.5858	24.5207	37.2003	48.7144	40.1812
ENSBTAG00000017801	ATP6AP2	37.0475	45.9461	47.7235	34.2398	39.6581	38.7291	44.2738	33.7309	40.1686
ENSBTAG00000012432	FDFT1	63.333	49.9161	45.5385	46.8694	26.8833	22.6432	18.8375	47.1364	40.1447
ENSBTAG00000049469	bta-mir-12003	40.8155	47.4233	44.1119	31.4475	51.6694	40.6746	23.4267	41.3926	40.1202
ENSBTAG00000000359	EIF3J	28.1308	46.6151	44.6967	27.8797	50.4741	32.2519	58.8802	32.0132	40.1177
ENSBTAG00000004993	NXT1	27.8064	52.366	49.6127	32.4233	51.095	32.8432	46.9323	27.8473	40.1158
ENSBTAG00000010992	CTSH	26.4519	44.7149	50.9008	31.7225	59.4734	28.9521	54.1819	24.2902	40.0859
ENSBTAG00000005868	HEBP1	40.6871	39.0221	23.3785	31.6555	16.6282	52.2056	36.7594	80.187	40.0654
ENSBTAG00000009389	HNRNPH1	35.5891	49.2881	33.0753	42.629	35.1816	35.6968	41.386	47.5089	40.0444
ENSBTAG00000012774	RAB7B	58.5907	55.9553	18.6333	66.2281	30.6871	53.7034	0.521667	35.9374	40.0321
ENSBTAG00000002045	PSMD13	45.21	43.1854	36.2918	41.1251	36.9905	42.6312	36.2582	38.5	40.024
ENSBTAG00000019515	SNX17	39.3569	43.1621	43.1402	36.8848	37.1394	38.2821	44.908	37.2987	40.0215
ENSBTAG00000000630	LSM14A	41.4633	40.3082	33.2251	52.2238	30.2458	40.0229	35.033	47.64	40.0203
ENSBTAG00000005466	C8H8orf58	58.1102	31.3051	25.0457	65.3726	24.169	45.3517	3.37191	67.1567	39.9854
ENSBTAG00000004860	SLC27A6	66.094	10.0747	6.54965	93.2635	6.68926	3.1941	1.59378	132.105	39.9454
ENSBTAG00000021861	NELFB	39.0763	43.6518	37.7911	40.3594	36.2004	42.1626	40.5432	39.5198	39.9131
ENSBTAG00000003300	MFGE8	55.6454	63.7156	25.0088	37.982	27.0844	56.8284	12.6697	39.6255	39.82
ENSBTAG00000001449	SRA1	31.1619	42.7978	42.0678	36.5979	38.146	27.0112	67.1222	33.619	39.8155
ENSBTAG00000053156	ISCA1	36.3315	39.6091	41.6075	37.166	51.1954	40.6545	35.4661	36.2757	39.7882
ENSBTAG00000008896	DHX15	33.1406	46.8733	37.5336	35.8026	38.3523	34.3758	49.1417	42.8681	39.761
ENSBTAG00000020760	SNAP29	39.9921	36.3065	29.3935	43.6144	32.3294	44.1855	36.6971	54.8584	39.6721
ENSBTAG00000019891	MRPL40	35.8861	45.844	32.544	37.8294	36.6219	35.3252	53.1903	39.8929	39.6417
ENSBTAG00000002060	RPL19	38.0061	38.4378	40.6456	40.212	34.9646	34.6132	49.3037	40.5775	39.5951
ENSBTAG00000001881	SLC10A1	40.9403	27.5645	2.39726	92.676	13.6348	32.8804	5.75254	100.854	39.5874
ENSBTAG00000004075	IDI1	49.8302	48.239	40.3064	43.3254	38.8753	22.5063	26.2089	47.1833	39.5593
ENSBTAG00000016956	GANAB	31.611	39.1218	52.5252	31.2609	39.4484	26.6227	62.5714	33.2954	39.5571
ENSBTAG00000005989	LAP3	33.5999	41.6073	41.1479	30.8144	52.8838	39.2682	37.4677	39.5369	39.5408
ENSBTAG00000038151	ELOF1	45.2826	42.5706	29.3224	43.5552	33.8758	40.4947	37.5863	43.2376	39.4907
ENSBTAG00000005304	SRM	56.4466	48.667	24.6179	44.1194	32.6426	25.4065	45.6909	38.2543	39.4807
ENSBTAG00000002654	DNAJC7	38.4209	36.2087	33.9522	41.2412	35.4103	38.863	44.6143	46.3455	39.382
ENSBTAG00000010193	RAB7A	36.7858	41.7376	35.1503	43.1612	36.1871	39.9445	36.6332	45.3399	39.3675
ENSBTAG00000019565	NCOA4	35.1327	38.9943	50.9783	34.0576	50.1403	36.3601	34.3011	34.791	39.3444
ENSBTAG00000005492	CCNY	40.2619	32.9865	24.9584	58.8735	27.3674	35.6786	26.2943	68.0863	39.3134
ENSBTAG00000009366	ARF5	56.9253	32.9373	20.2434	68.4336	18.1075	41.7549	17.1921	58.8979	39.3115
ENSBTAG00000016481	CALU	28.0997	36.7911	52.7951	21.9223	53.4366	27.8026	75.295	17.5078	39.2063
ENSBTAG00000019160	GLOD4	31.6446	46.7466	52.6195	32.8161	39.0985	28.3361	46.4045	35.904	39.1962
ENSBTAG00000013231	C8H9orf40	30.7351	39.7452	50.4136	35.076	42.4904	30.4182	52.8619	31.7425	39.1854
ENSBTAG00000016023	EIF4A3	37.5343	47.4825	30.863	41.6332	35.7809	34.4718	37.6593	47.8782	39.1629
ENSBTAG00000008756	ELF3	62.6628	43.03	35.2887	48.4302	23.6032	57.2447	3.95528	38.9757	39.1488
ENSBTAG00000001161	SINHCAF	27.5063	55.2815	56.2101	25.7722	44.1089	26.1018	50.2094	27.9624	39.1441
ENSBTAG00000010508	BLVRB	49.5226	45.4104	35.2238	47.1596	33.1408	41.8299	23.6109	37.2209	39.1399
ENSBTAG00000013031	TMEM62	65.4381	34.0997	13.0704	70.8825	15.2648	42.4199	7.82309	64.0302	39.1286
ENSBTAG00000003545	TAF1D	41.4558	35.7419	36.7741	38.5184	36.6792	44.0259	34.3893	45.0183	39.0754
ENSBTAG00000006227	IDH3A	26.9012	49.8301	43.1551	33.5497	48.8855	33.1641	48.7064	28.3504	39.0678
ENSBTAG00000015962	MMADHC	39.0302	38.4901	37.4394	41.8565	41.1436	32.6798	37.3917	44.416	39.0559
ENSBTAG00000004870	GALNT2	28.6757	38.1373	46.562	29.7062	47.1614	32.0269	65.182	24.5404	38.999
ENSBTAG00000018000	CLN3	60.3082	39.0153	17.5415	56.5445	27.9792	39.0654	14.9037	56.0367	38.9243
ENSBTAG00000010662	LIMK2	43.4362	30.915	29.38	48.5002	29.6955	50.6686	28.4775	49.8508	38.8655
ENSBTAG00000018349	IFI30	83.7711	29.2842	6.84218	68.2564	18.9377	41.487	1.91016	60.3883	38.8596
ENSBTAG00000021724	PDHB	36.3475	34.5658	38.6355	40.7617	39.7433	33.9405	42.6648	43.8955	38.8193
ENSBTAG00000021061	PSMC5	34.8853	42.0787	36.2037	36.4614	37.3977	30.5942	51.0867	41.8319	38.8174
ENSBTAG00000007499	HNRNPH2	55.8367	40.1416	31.7415	42.3753	26.2119	31.0113	34.8537	48.2295	38.8002
ENSBTAG00000015511	FADS3	37.4946	32.4361	36.3903	52.6591	28.7836	27.6299	32.896	61.8246	38.7643
ENSBTAG00000019181	BAIAP2L1	42.49	45.001	36.0473	29.016	35.9423	58.2589	33.3529	29.5718	38.71
ENSBTAG00000000428	BAK1	61.5478	35.4986	30.997	33.6767	28.4466	43.0711	41.001	35.3951	38.7042
ENSBTAG00000014889	DCBLD2	11.737	46.0452	61.831	17.1925	38.723	12.4632	109.661	11.9258	38.6973
ENSBTAG00000038062	FUT4	61.2904	32.1509	17.5087	55.9638	22.3007	46.0239	15.6329	58.4976	38.6711
ENSBTAG00000001348	COMMD8	29.9909	32.0151	46.3885	37.5025	41.4965	27.9013	59.6062	34.3298	38.6538
ENSBTAG00000007051	CLDN23	46.6243	53.0689	24.3841	51.8877	29.7675	53.9208	1.79667	47.7165	38.6458
ENSBTAG00000011998	DUT	30.6915	49.8673	42.8182	30.19	42.7737	29.349	49.7815	33.4946	38.6207
ENSBTAG00000000322	CD2AP	31.0961	43.3967	45.2669	38.0267	51.5764	30.3017	41.5165	27.5721	38.5941
ENSBTAG00000012703	GLO1	32.02	48.6856	34.5014	49.5839	39.5155	30.6052	34.8986	38.4887	38.5374
ENSBTAG00000018643	PRC1	36.5528	41.6343	34.4521	39.6181	35.753	39.9998	48.2339	31.7533	38.4996
ENSBTAG00000000077	ADSL	34.0631	40.3699	36.0358	40.5978	34.5076	29.0197	49.4158	43.8352	38.4806
ENSBTAG00000017416	KPNA4	35.7518	42.5813	36.2662	31.4954	43.4476	33.4512	52.6262	32.1793	38.4749
ENSBTAG00000019954	ABHD2	49.0698	44.7138	32.0864	41.2777	31.798	47.5469	33.1459	28.0166	38.4569
ENSBTAG00000008545	ATF3	21.3562	49.8528	49.0238	16.3104	56.8106	38.7253	68.4843	7.08572	38.4561
ENSBTAG00000015053	CFL2	19.4688	36.6247	50.9503	21.3115	44.7769	22.7469	93.0615	18.5181	38.4323
ENSBTAG00000020859	SERPINF2	14.1324	43.5316	52.7636	8.36195	101.593	14.6337	65.2298	7.18997	38.4294
ENSBTAG00000053436	HSBP1	38.5893	37.293	32.2008	47.5031	35.8951	35.9103	32.9338	47.0747	38.425
ENSBTAG00000000510	ATG101	32.8625	36.2182	41.466	41.0676	42.4419	33.4296	51.2906	28.444	38.4026
ENSBTAG00000038477	GGCX	26.4592	32.4037	54.6165	23.7696	68.656	39.228	42.4358	19.6499	38.4024
ENSBTAG00000006759	SUCLA2	32.9572	39.2701	40.9351	35.6731	31.8264	29.3581	53.2509	43.5741	38.3556
ENSBTAG00000003399	SMARCA5	34.1899	44.1987	36.6195	36.9755	33.9462	42.5098	41.9735	36.2824	38.3369
ENSBTAG00000044868	bta-mir-1843	34.6696	37.5262	33.7871	41.3924	44.2557	29.2449	43.2969	42.5174	38.3363
ENSBTAG00000033322	SRP9	32.7055	44.7686	43.3521	36.0754	38.2892	31.8424	43.9098	35.3912	38.2918
ENSBTAG00000009738	MGAT4B	36.7945	41.2871	40.3386	42.1453	33.3018	32.5783	45.8154	34.0173	38.2848
ENSBTAG00000009939	CAND1	39.8626	39.8325	32.9566	40.2488	34.8765	40.4726	33.3632	44.4158	38.2536
ENSBTAG00000013736	PROM1	72.2514	32.5592	10.2392	65.9016	13.8658	47.8583	2.25744	60.8387	38.2215
ENSBTAG00000022009	MRPL38	36.9972	32.1418	30.2679	44.1857	31.398	32.8042	39.6224	58.0023	38.1774
ENSBTAG00000020199	F2R	34.7339	53.0534	39.4551	44.543	29.7788	59.7126	16.6785	27.4508	38.1758
ENSBTAG00000012803	SRP19	29.0725	36.9867	37.2674	30.9784	36.6605	36.0907	63.6977	33.8343	38.0735
ENSBTAG00000021762	ZC3H15	35.7126	45.2289	39.8697	36.5749	32.5202	39.3477	38.2754	36.4349	37.9955
ENSBTAG00000007374	LHFPL2	60.7835	27.5155	12.9134	74.6258	15.9901	27.8355	5.4604	78.6538	37.9722
ENSBTAG00000015363	CDC42SE1	36.253	41.9427	38.7712	41.2923	33.0945	39.9976	38.0268	34.1279	37.9383
ENSBTAG00000015486	CD2BP2	42.0625	39.7281	35.4751	41.8582	31.2451	36.548	32.6093	43.9545	37.9351
ENSBTAG00000010297	DHRS11	38.1734	30.8268	33.7676	41.545	50.546	20.4595	34.4443	53.5164	37.9099
ENSBTAG00000050712	EHD1	29.1129	39.5647	44.619	26.0057	48.4076	27.7775	59.6844	27.9983	37.8963
ENSBTAG00000016680	PPID	28.6664	44.9959	41.6083	29.9097	36.0235	30.247	49.9753	41.3141	37.8425
ENSBTAG00000032021	RALB	40.083	44.4803	54.8436	31.0705	38.5623	42.9506	30.773	19.3647	37.766
ENSBTAG00000013858	HAPSTR1	28.9586	37.887	42.35	29.264	49.798	32.3506	53.664	27.4645	37.7171
ENSBTAG00000018045	SLC12A4	28.1048	42.5186	50.3722	24.7453	53.1736	37.3828	45.5424	19.4807	37.6651
ENSBTAG00000008743	ALDH2	29.6482	39.0939	43.2084	31.8587	36.436	42.2586	46.1331	31.9833	37.5775
ENSBTAG00000016874	DNAJB1	35.9117	46.2907	41.4012	31.115	45.8599	25.7064	44.0733	29.2858	37.4555
ENSBTAG00000039442	SEC62	35.9169	38.8297	39.7496	36.4548	39.7484	33.5333	40.756	34.5589	37.4435
ENSBTAG00000009103	UBLCP1	40.0471	42.6533	21.4764	55.8897	28.7828	35.1013	17.9258	57.4683	37.4181
ENSBTAG00000024701	TIMM10	24.6926	43.1609	37.5373	27.1325	39.6073	28.2346	65.8263	33.1321	37.4154
ENSBTAG00000006423	PHF5A	32.164	38.2129	36.9503	38.2965	33.2441	28.0088	50.8384	41.4549	37.3962
ENSBTAG00000007923	LAMTOR3	40.336	39.4317	29.8738	40.0139	30.3474	37.6339	30.7457	50.5966	37.3724
ENSBTAG00000020417	DAPK3	24.7487	45.6432	61.1007	21.9664	49.5475	28.4778	52.834	14.6213	37.3675
ENSBTAG00000021370	BLMH	37.382	37.4566	31.8412	39.2865	35.2	40.0766	37.4176	40.2563	37.3646
ENSBTAG00000011767	PALS1	49.2138	17.1704	14.3223	71.4633	14.6371	31.5115	11.9258	87.7758	37.2525
ENSBTAG00000000111	UGP2	54.1112	34.383	23.0793	53.705	22.4873	49.7041	11.8359	48.6857	37.2489
ENSBTAG00000017856	TSTD1	38.4313	33.0231	29.4015	38.8074	35.3427	46.4373	35.4281	41.0127	37.2355
ENSBTAG00000008527	SRSF6	32.8561	43.1649	33.5961	34.0474	36.2698	32.0059	38.7473	47.038	37.2157
ENSBTAG00000000789	PPP1R7	37.2902	40.9888	33.1769	39.3195	30.2738	30.4857	46.8745	39.0745	37.1855
ENSBTAG00000019804	SNRNP25	23.8932	38.1735	35.1589	34.3983	34.273	24.8338	71.9206	34.6261	37.1597
ENSBTAG00000015266	SDHAF2	37.9568	36.9173	28.5195	41.8904	31.6998	36.9188	38.3305	44.9082	37.1427
ENSBTAG00000012116	HNF4A	12.4815	44.9024	67.1331	13.1539	72.1866	23.4085	55.1998	8.28492	37.0939
ENSBTAG00000002331	DLGAP5	35.2544	42.84	41.5831	35.7635	33.3063	35.626	39.9039	32.0372	37.0393
ENSBTAG00000007485	GRHL1	56.1432	26.5304	4.67237	67.0969	11.404	50.0372	1.3747	78.7946	37.0067
ENSBTAG00000016165	KRT7	47.1285	27.3096	4.85302	69.9687	21.7298	55.2974	5.38602	63.9113	36.9481
ENSBTAG00000013168	RPA3	30.3608	46.4846	37.2598	33.5153	32.7272	29.7136	54.4194	31.0853	36.9457
ENSBTAG00000014626	RARS1	35.302	42.8186	34.1414	36.0271	33.9494	28.6117	41.2752	43.4244	36.9437
ENSBTAG00000047942	DESI1	27.6913	60.0909	41.8689	31.4822	40.6342	34.1817	37.5785	21.9578	36.9357
ENSBTAG00000005573	SCAND1	31.8838	48.3261	30.5628	32.2519	34.2	36.3987	37.89	43.8511	36.9206
ENSBTAG00000053374	NUS1	38.3902	32.6969	27.39	45.9802	28.3005	30.6401	25.6945	65.888	36.8725
ENSBTAG00000005748	SOX17	15.299	33.9469	54.1243	15.8891	67.9964	24.6196	69.4241	13.6176	36.8646
ENSBTAG00000002129	KLF5	34.3231	44.2967	43.116	28.4744	55.0637	28.0782	42.5728	18.8489	36.8467
ENSBTAG00000002101	GDE1	26.6513	44.7039	34.9236	38.4664	37.6935	23.154	54.5434	34.6255	36.8452
ENSBTAG00000018108	PXN	31.9353	42.67	44.3851	31.0901	41.298	35.1567	39.2255	28.9035	36.833
ENSBTAG00000015354	ZDHHC9	36.4892	41.9447	48.6415	22.8609	38.9778	32.0307	55.0911	18.5543	36.8238
ENSBTAG00000001144	NAA20	27.9995	42.2356	37.455	31.0776	41.6901	24.5899	58.3387	31.1964	36.8228
ENSBTAG00000001996	SNRNP70	30.3961	42.3823	34.1086	38.3589	30.8267	28.6613	36.8623	52.7243	36.7901
ENSBTAG00000012170	UBL3	25.2056	41.7006	49.0827	29.4929	42.4059	36.7585	42.3055	27.2663	36.7772
ENSBTAG00000002784	COPS5	33.5303	38.7528	35.0845	37.3131	30.7084	29.8108	49.0908	39.4771	36.721
ENSBTAG00000016445	YME1L1	35.371	37.9043	36.3672	43.6479	30.2809	29.625	37.1913	43.3267	36.7143
ENSBTAG00000007836	PPA1	26.6127	48.3649	40.4405	29.6947	30.0161	27.1555	67.7574	23.667	36.7136
ENSBTAG00000004199	DIABLO	31.0201	40.3717	42.3922	29.7415	39.7596	33.6834	46.3618	30.2182	36.6936
ENSBTAG00000021883	AP3M1	39.0529	32.3569	32.36	38.3251	37.1941	45.3017	30.3811	38.5729	36.6931
ENSBTAG00000005269	CCNB2	38.1391	41.6209	39.1917	30.809	35.703	29.2797	52.7539	25.9094	36.6758
ENSBTAG00000019522	PPM1G	32.0947	42.4159	33.4803	35.57	35.3271	38.2769	40.8826	35.3102	36.6697
ENSBTAG00000003222	ASNS	15.2212	47.3399	50.1877	19.1516	49.8831	17.7552	78.4679	15.3281	36.6668
ENSBTAG00000003581	SETD7	33.8735	36.5691	34.2324	35.308	32.7395	44.3064	43.5554	32.7415	36.6657
ENSBTAG00000011070	RTCB	31.6889	42.742	32.4505	34.2805	32.1687	39.0319	43.6601	37.1512	36.6467
ENSBTAG00000055158	TP53INP1	42.484	26.8882	20.3538	45.6324	31.5782	66.3005	16.6064	43.1603	36.6255
ENSBTAG00000048152	TUBG1	41.4113	37.3347	33.2369	39.9157	27.6048	29.0321	40.4289	43.8494	36.6017
ENSBTAG00000021820	DDX39A	42.4821	36.5545	29.9848	42.709	27.3812	33.5072	38.0404	42.0795	36.5923
ENSBTAG00000014517	KLB	12.7269	35.9337	53.009	16.8083	76.7819	26.6268	55.5102	15.1339	36.5663
ENSBTAG00000007398	MRPS24	38.9149	32.3277	30.5301	40.8775	32.2079	32.919	40.8228	43.553	36.5191
ENSBTAG00000015004	TBCB	33.539	36.8099	35.3557	38.3505	45.3845	34.0338	29.6441	38.8257	36.4929
ENSBTAG00000004051	SBDS	34.3848	44.7791	33.8341	33.9401	36.463	38.0153	34.7821	35.6235	36.4778
ENSBTAG00000012090	GGTA1	35.1735	30.8363	40.6768	36.7949	30.8877	55.1154	33.264	29.0296	36.4723
ENSBTAG00000026191	GET4	43.5101	31.2283	23.4051	50.8255	27.8856	32.8946	25.1404	56.6519	36.4427
ENSBTAG00000047604	HSD17B1	39.7731	18.4457	13.992	89.4423	28.1869	6.36386	27.8757	67.38	36.4325
ENSBTAG00000019995	HIKESHI	41.4437	38.4089	33.0191	41.4235	29.1487	29.774	37.3689	40.7528	36.4175
ENSBTAG00000017009	CMC2	41.2873	37.0916	26.9516	42.8062	25.6281	34.4843	40.0183	42.9877	36.4069
ENSBTAG00000018339	ATP5MC1	31.2889	34.5073	28.5124	30.7812	31.9047	30.381	65.5506	38.2688	36.3994
ENSBTAG00000003798	AMFR	32.3586	35.289	37.6737	37.5468	36.7863	34.169	41.7217	35.4633	36.376
ENSBTAG00000014804	HNRNPDL	34.4385	35.1268	29.8279	40.7255	33.5307	42.9518	33.22	40.5362	36.2947
ENSBTAG00000015188	KLF6	23.7817	39.0855	48.8285	22.7651	47.8057	33.0738	55.9544	19.0586	36.2942
ENSBTAG00000009962	PDCL3	28.8872	42.5621	44.1766	30.9916	31.9031	24.4899	52.0428	35.2446	36.2872
ENSBTAG00000000744	DCTN6	23.057	34.8545	43.9235	26.959	58.4513	30.5316	40.7642	31.645	36.2733
ENSBTAG00000005426	PSMC1	33.8856	42.2577	29.3918	37.6948	30.009	33.8625	41.6968	41.2409	36.2549
ENSBTAG00000015474	SRSF11	30.4788	42.2731	32.1676	34.8404	37.3366	29.3926	42.8487	40.4678	36.2257
ENSBTAG00000031171	SH3GLB1	32.5763	45.2482	46.7576	27.3465	42.9534	44.0332	33.1724	17.3695	36.1821
ENSBTAG00000009212	APOA2	11.2958	86.1007	33.6086	7.48628	84.1354	20.2755	30.7909	15.6566	36.1687
ENSBTAG00000010597	GGCT	67.8836	30.1053	10.5319	54.2333	14.815	36.7778	11.6416	62.9391	36.116
ENSBTAG00000013468	AHNAK	35.3263	35.2337	42.973	31.4971	41.2947	38.6973	36.7436	26.9023	36.0835
ENSBTAG00000045822	C15H11orf96	33.5565	20.0094	5.04547	81.7682	15.0348	56.5189	0.235822	76.3912	36.07
ENSBTAG00000016501	ARHGAP1	43.0183	38.8774	30.5906	31.9506	37.8147	52.1895	23.1181	30.996	36.0694
ENSBTAG00000027446	RSU1	35.248	40.3013	49.6905	28.8838	36.962	26.2297	42.7162	28.4184	36.0562
ENSBTAG00000008118	RPF1	25.4186	40.2879	38.2765	28.8331	32.0232	25.8874	59.9011	37.4158	36.0054
ENSBTAG00000001710	CMTM8	31.921	35.6794	46.1196	37.269	35.9073	31.1991	39.5061	30.4215	36.0029
ENSBTAG00000008076	SLC35B2	38.4307	32.2171	26.8648	43.2434	33.9143	29.7647	34.9141	48.6454	35.9993
ENSBTAG00000006175	KDM5B	33.9727	41.9015	40.806	39.6427	33.4356	34.7672	32.571	30.8588	35.9944
ENSBTAG00000004651	NME1	27.0959	37.2048	39.5236	30.0055	38.6446	20.0852	57.0625	38.2579	35.985
ENSBTAG00000030337	MYCBP	37.1753	38.8691	28.0017	44.1201	28.4411	38.9409	29.7784	42.0177	35.9181
ENSBTAG00000011785	WDR26	36.1702	39.455	32.016	40.4163	35.1545	36.5081	29.9469	37.5799	35.9059
ENSBTAG00000011623	VMP1	39.4321	32.6024	26.1591	43.897	28.0162	31.6418	32.8268	52.4356	35.8764
ENSBTAG00000018425	PSMD7	32.4662	41.4626	30.834	30.8694	34.7627	35.8269	47.4001	33.3593	35.8726
ENSBTAG00000007784	NAA50	34.6049	44.2028	32.5092	31.7436	34.3092	36.4992	37.0869	35.8879	35.8555
ENSBTAG00000031184	CDKN1C	39.8837	13.136	14.3793	37.25	57.8523	59.1014	12.2479	52.8647	35.8394
ENSBTAG00000021227	ATP5PD	36.9743	31.2836	30.1204	39.7753	34.3583	28.16	41.0513	44.5798	35.7879
ENSBTAG00000007214	ELL2	30.2701	33.8215	33.3402	38.7208	32.9108	60.9498	20.9188	35.1538	35.7607
ENSBTAG00000011905	RRAS2	14.2156	53.1514	67.604	16.5061	36.9395	17.348	72.5211	7.58536	35.7339
ENSBTAG00000003543	KEAP1	28.308	38.3358	42.684	28.322	39.6241	34.9058	45.9141	27.7471	35.7301
ENSBTAG00000019255	NFE2L2	25.3411	41.3818	49.7366	25.6197	47.7336	30.5975	40.0897	25.327	35.7284
ENSBTAG00000019495	TEAD3	53.4746	27.5376	9.13232	64.6857	15.4816	36.7472	4.92744	73.6685	35.7069
ENSBTAG00000047376	PIN4	35.2202	30.7262	31.0775	36.6584	30.401	25.4456	49.6936	46.3182	35.6926
ENSBTAG00000000759	NENF	16.1451	40.1746	58.5867	16.2007	56.0547	28.1185	56.1155	14.0122	35.676
ENSBTAG00000020541	PYURF	33.9909	39.5157	41.251	33.0507	37.8613	33.2093	38.9324	27.4547	35.6583
ENSBTAG00000040333	QDPR	35.4732	38.3932	30.6937	35.2446	34.4837	38.1301	32.4694	40.3451	35.6541
ENSBTAG00000037703	MICALL1	37.8261	41.9365	37.8961	35.6014	36.6094	36.2324	29.4025	29.5915	35.637
ENSBTAG00000046672	ZDHHC18	29.5091	44.1464	43.436	32.9846	37.0917	35.2452	36.1709	26.3884	35.6215
ENSBTAG00000033983	MAP2K1	35.0458	40.5779	34.0616	38.4635	31.828	38.3086	30.5155	36.027	35.6035
ENSBTAG00000018877	PDIA5	28.5949	34.0638	37.0973	34.281	38.2749	42.9557	44.3676	25.1757	35.6014
ENSBTAG00000001440	PMM2	27.7743	35.3627	37.0776	32.2005	48.1364	25.2563	44.8922	33.9162	35.577
ENSBTAG00000021767	UBE2N	33.5376	45.9475	31.305	33.3896	33.2794	34.6485	33.1782	39.3249	35.5763
ENSBTAG00000021779	MGST2	34.945	29.0639	24.5263	53.3877	24.6742	39.3293	22.2414	56.3612	35.5661
ENSBTAG00000007474	EIF3B	26.0661	41.0784	37.5809	29.4632	32.2811	31.2734	54.0543	32.6743	35.559
ENSBTAG00000048655	NT5E	31.9952	23.8497	5.5174	30.4999	64.6909	87.3314	0.464548	39.9855	35.5418
ENSBTAG00000013011	PLAA	34.4739	36.9661	36.2036	32.263	37.9163	44.9026	31.9844	29.5322	35.5302
ENSBTAG00000019388	KIAA2013	32.6742	38.7806	32.5137	35.9354	33.3821	40.2515	37.8807	31.6817	35.3875
ENSBTAG00000015955	ERGIC1	34.2084	30.9244	36.7274	28.0742	36.0215	48.9762	37.8671	30.2715	35.3838
ENSBTAG00000027390	RTF2	37.7423	39.8538	29.2559	40.5266	30.9606	34.6269	27.8426	42.1969	35.3757
ENSBTAG00000019188	GAK	33.5897	38.0397	31.1514	38.831	32.5357	36.8348	33.9676	37.8891	35.3549
ENSBTAG00000016703	CDC73	39.7676	32.0175	29.4907	39.3501	32.064	43.0867	28.1819	38.8755	35.3542
ENSBTAG00000012622	TRA2A	30.711	41.4472	31.8886	36.4996	32.0031	31.6632	40.4889	37.773	35.3093
ENSBTAG00000005631	VARS1	24.5318	44.5793	38.8231	25.4761	38.0424	22.179	57.0991	31.5219	35.2816
ENSBTAG00000012885	ACAT1	38.3035	42.0979	28.3473	46.9928	30.5435	29.5807	26.115	40.191	35.2714
ENSBTAG00000005734	GATA6	33.778	34.694	35.8861	31.1868	43.7089	29.459	40.6801	32.5533	35.2433
ENSBTAG00000013824	WWC3	41.6899	30.9699	24.4729	57.0757	18.0055	36.7919	21.5275	51.4004	35.2417
ENSBTAG00000002381	ZDHHC5	31.9597	41.0839	33.6991	31.1778	40.9617	35.4271	35.149	32.2384	35.2121
ENSBTAG00000003201	FNTA	26.0957	35.3385	36.9439	40.1372	34.148	28.1162	43.4937	37.1979	35.1839
ENSBTAG00000012341	CSNK2A1	31.9095	33.8284	32.8371	39.1082	32.0197	35.2024	37.3164	39.2374	35.1824
ENSBTAG00000046542	FAM174C	29.7641	33.3265	34.5514	31.107	35.995	28.6958	55.6747	32.2889	35.1754
ENSBTAG00000001856	POLR2C	28.1113	43.3246	36.4038	28.4447	36.9177	27.1958	49.4775	31.4776	35.1691
ENSBTAG00000003602	RBPJ	36.7968	30.6534	36.2467	43.4878	32.3104	30.764	38.339	32.7545	35.1691
ENSBTAG00000000134	MPDU1	36.3352	33.8986	27.8206	40.0233	29.9006	28.12	46.5579	38.6277	35.1605
ENSBTAG00000015466	NSUN2	28.1629	38.4758	32.2873	30.2583	33.8702	27.6268	46.4523	43.1705	35.038
ENSBTAG00000019202	EAF1	25.7373	38.7903	33.1533	28.6344	41.8544	33.2504	51.6781	27.1411	35.0299
ENSBTAG00000010416	RIN3	28.8484	31.8732	36.1266	39.9304	35.172	23.4672	39.9324	44.8331	35.0229
ENSBTAG00000053296	EGLN1	35.2501	41.4396	40.3913	36.7514	30.3059	44.2118	23.3662	28.3746	35.0114
ENSBTAG00000004823	MRPL35	26.1108	36.153	36.4364	30.239	33.4121	24.6224	57.4463	35.6551	35.0094
ENSBTAG00000018478	RPL7L1	27.98	38.695	33.3917	31.1747	32.7563	24.7959	55.7744	35.481	35.0061
ENSBTAG00000008590	SPAG7	35.2819	33.5002	35.0247	37.8974	31.5425	28.4125	39.2975	39.0679	35.0031
ENSBTAG00000001795	LONP1	31.2103	40.8394	43.935	36.6063	26.0169	33.9234	35.0969	32.2985	34.9908
ENSBTAG00000007659	CORO2A	34.9074	26.8849	43.7079	28.231	34.96	49.7045	34.55	26.9071	34.9816
ENSBTAG00000010395	DOCK9	37.2388	30.5911	35.5784	36.2751	32.2557	36.5555	36.5432	34.5814	34.9524
ENSBTAG00000021181	BUB1	41.4787	38.2945	30.7749	43.7121	23.6264	30.8897	27.2419	43.2305	34.9061
ENSBTAG00000001289	MRPL18	26.2647	35.2139	35.1318	26.4593	33.9062	36.5861	51.9289	33.5653	34.882
ENSBTAG00000011198	PPP1CC	29.1217	37.895	36.9969	36.9113	31.6113	29.099	42.3645	34.6462	34.8307
ENSBTAG00000006066	CDS2	34.4755	35.6342	36.4298	31.1174	42.3043	33.1751	33.4424	31.531	34.7637
ENSBTAG00000048090	UBE2G2	36.0798	30.0659	28.8526	35.2508	28.6795	44.9521	34.818	39.4088	34.7634
ENSBTAG00000004243	LYPLA1	25.2698	35.1755	45.5184	30.1604	32.5262	25.6955	57.558	26.1893	34.7616
ENSBTAG00000010502	SERTAD3	29.7047	35.4184	44.9367	27.8091	45.978	29.9942	35.8783	28.2681	34.7484
ENSBTAG00000015136	AARSD1	29.6278	38.7062	31.3605	34.6841	30.0448	28.8576	46.5621	38.1277	34.7463
ENSBTAG00000003061	LAMA5	25.3873	34.187	53.424	19.6648	40.8228	35.843	56.6909	11.8144	34.7293
ENSBTAG00000011482	SLC43A2	17.333	30.7089	41.8766	11.5397	58.4315	26.2775	73.7714	17.8051	34.718
ENSBTAG00000004933	KLHDC2	29.5066	40.6354	35.4397	28.6272	39.0617	34.2098	41.2534	28.8509	34.6981
ENSBTAG00000051386	AP3S1	35.8812	31.9826	34.1085	38.1517	29.5928	41.0321	32.3549	33.974	34.6347
ENSBTAG00000007215	RNPEPL1	38.2112	34.0161	29.8902	42.1829	31.5522	37.9173	24.6227	38.6793	34.634
ENSBTAG00000005947	PLAU	36.9377	61.1269	34.4034	34.4971	41.3617	47.1191	5.46168	16.0867	34.6243
ENSBTAG00000003476	FEM1A	25.1919	33.1258	37.1445	30.8961	38.8252	29.9251	50.4904	30.9577	34.5696
ENSBTAG00000000546	TOB1	35.8972	32.3002	28.3338	41.7813	34.9561	47.6589	23.8721	31.6099	34.5512
ENSBTAG00000019214	USP14	26.5073	38.045	40.6188	29.8954	34.9706	34.8801	40.4671	30.9961	34.5475
ENSBTAG00000021766	HBEGF	36.6604	52.136	32.6323	34.24	47.4537	46.1666	6.64047	20.3249	34.5318
ENSBTAG00000002404	TMX2	30.0126	34.0091	31.1121	27.3126	40.3366	28.1046	52.2131	32.7749	34.4845
ENSBTAG00000001523	YES1	37.6172	31.8416	31.1036	44.9067	28.7692	37.7107	23.8173	40.0511	34.4772
ENSBTAG00000006429	ACO2	29.0133	33.4702	31.0569	34.1237	41.3555	24.7792	41.7475	40.1782	34.4656
ENSBTAG00000022242	DPP3	41.0585	35.0349	21.794	40.5473	25.6072	38.6527	24.9828	47.8608	34.4423
ENSBTAG00000021798	ERBB2	54.741	28.6376	14.1957	47.793	20.7079	51.5846	11.199	46.494	34.4191
ENSBTAG00000001987	SWAP70	37.0177	37.3534	31.6353	36.0846	28.6665	43.1407	22.3739	38.943	34.4019
ENSBTAG00000025848	RBM3	27.6996	33.6741	44.6951	34.5045	34.5909	25.3435	41.8976	32.7699	34.3969
ENSBTAG00000048620	CEBPZOS	32.5534	27.8005	32.1692	35.1502	32.6383	35.0734	39.6188	40.014	34.3772
ENSBTAG00000001948	VTI1B	32.3406	38.5831	27.4268	39.1668	28.1588	35.6088	33.1258	40.5783	34.3736
ENSBTAG00000047856	PAK2	32.8476	36.3716	41.8147	27.9655	37.0518	39.9247	35.0103	23.6804	34.3333
ENSBTAG00000014269	SCARB1	44.2119	8.45861	4.73775	76.4743	8.63091	29.1535	6.52426	96.3689	34.32
ENSBTAG00000008962	MRPL50	30.0808	30.4326	35.1944	37.6897	35.0818	28.1267	34.4882	43.3998	34.3118
ENSBTAG00000004943	CCNA2	32.5818	39.9898	32.459	33.7103	31.1568	34.1696	38.8809	31.2812	34.2787
ENSBTAG00000031500	SHMT2	26.6765	57.0831	35.0228	28.746	25.2469	22.1048	51.8635	27.2257	34.2462
ENSBTAG00000006013	NT5DC3	32.494	13.8434	18.294	65.2422	17.5024	32.5945	14.8752	79.0453	34.2364
ENSBTAG00000000097	EFCAB14	43.8113	22.3867	12.4629	44.1707	21.9218	43.7033	12.0404	73.3125	34.2262
ENSBTAG00000011383	SNX4	32.8439	42.8282	35.7661	34.604	31.7013	32.7674	28.527	34.6442	34.2102
ENSBTAG00000009026	PACS1	28.7853	27.3805	45.5994	28.4846	41.5315	37.9622	40.4178	23.4175	34.1973
ENSBTAG00000003001	LAMTOR1	34.6692	32.2901	30.2346	34.84	35.2813	33.1671	37.8471	35.1154	34.1806
ENSBTAG00000006612	SCAF1	32.34	34.3196	38.0996	31.3539	39.6569	28.2111	35.7898	33.4127	34.148
ENSBTAG00000009047	YPEL3	33.8545	33.3737	36.4832	49.0649	37.6314	29.2634	18.3264	35.1161	34.1392
ENSBTAG00000021986	MAPK1IP1L	30.4788	35.9925	37.3424	27.6657	42.5272	35.596	35.7329	27.7388	34.1343
ENSBTAG00000018967	YIPF3	38.7943	33.8189	29.5422	42.5402	30.8191	33.6829	25.4097	38.4432	34.1313
ENSBTAG00000046587	CST6	42.1114	41.9439	23.5948	28.2479	33.2701	58.8378	12.1363	32.7533	34.1119
ENSBTAG00000012365	ANP32A	39.3602	40.2671	21.2232	47.4313	20.8819	30.6713	15.2079	57.7384	34.0977
ENSBTAG00000017388	SVBP	22.6026	43.4506	52.8852	26.4785	30.8992	27.4527	48.556	20.4006	34.0907
ENSBTAG00000011865	MTA2	38.2937	36.9493	22.2392	35.2947	28.2267	38.3412	26.0087	47.3652	34.0898
ENSBTAG00000001109	MRPS14	31.235	34.8187	32.7896	37.696	27.6197	27.1088	43.979	37.4025	34.0812
ENSBTAG00000013988	BID	32.2411	37.3084	26.1288	36.7188	31.9612	34.7251	35.9197	36.892	33.9869
ENSBTAG00000012094	SCAMP3	30.6078	33.7441	34.3305	32.9061	35.3042	32.7114	38.2064	33.87	33.9601
ENSBTAG00000009067	DDX6	36.5553	29.4816	23.8775	47.5122	26.7411	38.0485	30.5908	38.491	33.9123
ENSBTAG00000017565	SCFD1	31.254	33.7458	30.4593	36.6134	32.5721	30.5949	36.4822	38.8067	33.8161
ENSBTAG00000002238	ARL2	21.142	43.3521	45.0663	27.5949	36.6874	20.2678	50.1983	26.173	33.8102
ENSBTAG00000010923	RAB9A	38.3649	36.7168	37.5948	31.0694	26.7573	27.9338	39.5543	32.4378	33.8036
ENSBTAG00000009384	AGTRAP	46.2187	25.2907	24.1914	42.439	21.4909	29.5145	24.4298	56.8356	33.8013
ENSBTAG00000008858	ARHGAP8	36.506	32.4305	28.8773	39.6161	20.9225	40.7656	28.7427	42.5349	33.7994
ENSBTAG00000015301	MRPS10	29.7293	36.3087	32.3328	31.0945	30.3507	31.0022	46.4716	33.0804	33.7963
ENSBTAG00000020983	RRAS	19.5604	39.7341	69.8301	19.5829	33.6165	20.9113	56.9619	10.0563	33.7817
ENSBTAG00000009287	EBP	47.3839	30.3525	21.0115	42.0731	27.3304	28.1872	27.0753	46.5917	33.7507
ENSBTAG00000005012	HSPH1	32.0655	56.8468	28.3737	29.2914	32.8913	23.385	38.4007	28.6629	33.7397
ENSBTAG00000001694	TYRO3	35.7464	30.8046	32.0524	42.9067	24.5506	39.0628	25.9309	38.8255	33.735
ENSBTAG00000002798	NABP2	22.7583	37.297	44.0828	28.7114	32.5684	23.4631	57.1941	23.6598	33.7169
ENSBTAG00000013990	WNT6	39.673	8.73453	0.851208	61.9241	8.20065	47.9344	2.3377	99.9337	33.6987
ENSBTAG00000027337	CTSA	37.3353	27.2184	23.5939	46.4467	20.9743	30.2981	21.0797	62.5581	33.6881
ENSBTAG00000024657	ZFP91	31.9161	30.3456	30.6879	35.1637	34.4551	34.8415	40.0593	31.6844	33.6442
ENSBTAG00000013613	SMIM7	30.5262	34.2295	34.7065	30.9245	31.0693	29.6066	44.5381	33.3419	33.6178
ENSBTAG00000016795	RUFY3	38.6826	21.903	16.499	67.8895	17.5978	21.301	17.8932	66.9545	33.5901
ENSBTAG00000009698	ABCD3	47.3703	19.2714	13.0205	59.0106	17.3079	21.7076	11.8384	79.0206	33.5684
ENSBTAG00000046307	CEBPD	41.6365	30.1118	19.5337	53.6485	25.6986	41.8071	17.2237	38.4968	33.5196
ENSBTAG00000016427	COMMD7	39.7864	33.5429	28.0881	36.0744	34.4454	27.3203	32.9004	35.9519	33.5137
ENSBTAG00000003077	DPF2	30.5474	31.9226	35.8651	33.6773	29.1995	31.2337	40.0129	35.3186	33.4722
ENSBTAG00000030174	ACOX1	47.6471	17.6493	12.2795	55.6586	14.4838	23.4894	10.7954	85.652	33.4569
ENSBTAG00000018085	GTSF1	18.7653	27.5244	52.4101	20.8447	51.9315	20.6435	63.7737	11.6435	33.4421
ENSBTAG00000020539	CHPF	32.8559	34.2325	32.2527	32.0219	40.6637	35.7397	35.5014	24.0915	33.4199
ENSBTAG00000017028	USO1	32.6803	36.3277	34.1474	30.3462	36.293	32.323	34.3659	30.8696	33.4191
ENSBTAG00000052280	NDUFA7	31.5309	31.3366	32.0415	34.339	32.4713	29.7867	38.8417	36.9104	33.4073
ENSBTAG00000001827	GID8	31.1136	33.6801	29.6803	36.6087	32.867	32.596	33.5069	37.025	33.3847
ENSBTAG00000050061	INCENP	37.3188	32.524	29.5902	34.6542	29.1524	35.7742	36.194	31.8051	33.3766
ENSBTAG00000006982	RAB5C	36.662	34.8423	23.0165	39.0527	28.4707	40.6191	23.9235	40.1439	33.3413
ENSBTAG00000008130	MED10	27.2187	37.9696	37.0748	31.0416	35.1141	31.8101	35.0917	31.3383	33.3324
ENSBTAG00000002275	PTP4A1	27.306	37.4703	30.1868	26.287	46.2321	32.3663	36.9002	29.5903	33.2924
ENSBTAG00000015731	TXNL1	31.4634	37.4532	30.4083	34.0475	30.0785	35.0754	37.3522	30.3883	33.2834
ENSBTAG00000005807	MICU1	48.5703	40.9584	29.8864	46.8839	21.6062	40.0627	11.5387	26.418	33.2406
ENSBTAG00000019911	COA3	33.1468	29.9024	29.6615	36.4189	25.8926	22.9701	46.4015	41.4127	33.2258
ENSBTAG00000018374	WASF2	29.7148	33.6924	40.1245	28.925	37.994	34.1647	36.227	24.9548	33.2247
ENSBTAG00000018802	UBE2Z	30.7774	33.2816	33.5247	33.2008	35.0864	30.5075	38.1565	31.1517	33.2108
ENSBTAG00000003535	DPM3	33.6253	32.4983	28.3492	31.9068	35.7904	31.0975	39.1895	32.942	33.1749
ENSBTAG00000017321	SUMO3	25.198	40.2583	27.5438	25.0229	34.064	31.5189	51.5833	30.0163	33.1507
ENSBTAG00000045886	STARD4	47.0381	33.5466	19.2408	45.6375	24.4661	26.5219	22.4535	46.2438	33.1435
ENSBTAG00000006838	AIFM1	50.1786	32.0892	19.3731	43.1115	20.7146	34.1482	19.4458	46.084	33.1431
ENSBTAG00000006165	PRDX4	33.5608	36.9093	44.4373	31.2424	27.4334	33.6885	29.0356	28.7848	33.1365
ENSBTAG00000053386	RAB43	32.5424	37.6645	34.9626	30.3202	36.3269	25.3131	37.3764	30.3189	33.1031
ENSBTAG00000011229	TMUB1	24.7001	30.7554	42.5987	28.6472	35.5107	24.8515	50.8811	26.8465	33.0989
ENSBTAG00000018417	PSMF1	29.6539	28.2295	35.1918	35.2884	30.4175	32.0679	35.5365	38.375	33.0951
ENSBTAG00000020613	STK16	31.8603	33.856	30.3452	35.5928	31.3541	32.0501	34.8206	34.7637	33.0803
ENSBTAG00000011639	STK11	29.0773	35.1251	35.222	35.0834	33.3128	25.8057	40.5759	30.3206	33.0654
ENSBTAG00000045567	PRR15	29.4047	21.8295	41.6312	21.6794	35.1582	38.061	54.9824	21.5212	33.0334
ENSBTAG00000026114	UBE2F	35.0597	36.3073	29.9901	38.5752	25.4682	28.387	34.9751	35.4143	33.0221
ENSBTAG00000021879	VCL	30.5973	40.3009	52.1579	22.6558	30.407	24.3118	39.6707	23.9341	33.0044
ENSBTAG00000020759	NCLN	35.1172	30.3833	24.0465	40.808	26.5374	27.5638	36.7896	42.715	32.9951
ENSBTAG00000016797	CSNK1G2	37.0128	37.2525	24.8013	39.9815	30.2643	38.1068	21.5658	34.9316	32.9896
ENSBTAG00000001141	ADAM17	39.5413	30.5813	32.1369	31.5887	31.4711	44.0229	28.0172	26.4599	32.9774
ENSBTAG00000014068	VDAC3	40.2381	33.4108	25.1362	45.1036	27.1504	29.917	24.4482	38.4144	32.9773
ENSBTAG00000003968	UBP1	25.55	36.018	39.1401	26.7639	33.6773	29.1183	45.655	27.825	32.9685
ENSBTAG00000039888	MAGED2	13.8316	32.8936	46.6923	13.946	61.3853	23.4155	58.7919	12.3181	32.9093
ENSBTAG00000039415	CHMP4A	36.3718	32.5495	32.014	34.0012	26.8307	33.8869	31.9691	35.6305	32.9067
ENSBTAG00000004117	AZI2	29.8706	37.0658	34.6085	27.9891	29.2459	32.4756	47.8887	23.7537	32.8622
ENSBTAG00000016806	PAFAH1B1	27.2464	36.17	37.7237	27.1829	38.5966	30.4156	38.2633	27.2732	32.8589
ENSBTAG00000008129	CLSTN3	13.4805	34.3506	56.5602	12.2999	44.2444	10.2998	82.1351	9.19591	32.8208
ENSBTAG00000013128	ACBD3	37.217	32.9987	31.5714	33.6725	32.2723	32.7821	28.8338	32.8859	32.7792
ENSBTAG00000046588	DNAJB9	68.4944	14.1831	8.33573	58.1659	11.9907	29.3929	7.71948	63.9363	32.7773
ENSBTAG00000005498	SQLE	45.0541	52.1064	46.5925	29.5499	24.8768	17.4962	15.7789	30.2399	32.7118
ENSBTAG00000008835	GPANK1	23.6243	37.7401	32.9631	34.2583	36.8429	27.3742	38.4671	29.7434	32.6267
ENSBTAG00000019928	AQP11	68.4948	2.19575	1.35714	43.2395	8.49334	95.2882	0.305226	41.5877	32.6202
ENSBTAG00000039770	CEBPZ	26.7834	36.3398	30.3367	31.6703	33.3717	32.6263	32.2975	37.3737	32.5999
ENSBTAG00000006244	WDR83OS	34.6965	30.2462	26.0653	36.4545	28.2489	29.2203	35.7396	39.9638	32.5794
ENSBTAG00000006547	CCDC25	34.2752	28.5671	29.5681	39.7957	27.3539	30.8196	31.0725	39.0429	32.5619
ENSBTAG00000016007	ADH5	21.0361	42.2105	43.5436	27.5642	30.7567	27.0535	50.2647	17.9055	32.5418
ENSBTAG00000030942	MRPL3	33.0261	31.4474	30.7311	37.625	28.4468	31.9407	29.7298	37.2354	32.5228
ENSBTAG00000007705	COLEC12	16.9686	35.2976	64.116	15.0864	26.6347	23.277	63.7248	15.0118	32.5146
ENSBTAG00000009663	YBX3	23.9735	49.4831	26.3289	31.7464	33.217	42.2206	31.8155	21.2794	32.508
ENSBTAG00000000608	PRCC	28.3146	34.3557	31.8173	33.5183	34.3457	27.9444	33.2457	36.208	32.4687
ENSBTAG00000018283	ACAA1	40.0545	30.003	24.7353	42.562	27.2741	34.172	22.1128	38.7442	32.4573
ENSBTAG00000014700	DYNC1LI1	26.1296	34.1885	38.874	23.816	33.8942	30.0273	47.7436	24.9134	32.4483
ENSBTAG00000006374	NHP2	19.957	39.5381	31.3055	22.6223	30.8215	22.1351	62.0703	31.0331	32.4353
ENSBTAG00000004072	CAPZA2	31.6555	36.7014	34.9063	30.2841	30.348	40.0353	28.326	26.96	32.4021
ENSBTAG00000008523	TFE3	28.2207	37.3029	39.795	29.349	32.2184	31.1828	37.3735	23.7511	32.3992
ENSBTAG00000017243	GATA3	54.1656	16.4101	2.87967	54.7155	9.15244	57.2138	0.453204	64.0695	32.3825
ENSBTAG00000008396	MRPL54	33.5168	32.5125	25.4926	36.9356	26.8701	23.2608	36.2917	43.9663	32.3558
ENSBTAG00000013099	ALDOC	39.8681	33.9762	21.8334	46.1414	15.426	61.7469	4.60355	34.8549	32.3063
ENSBTAG00000021769	CUL3	30.4041	31.7221	30.4542	33.0343	37.1172	31.5413	32.1262	32.0359	32.3044
ENSBTAG00000019290	PACSIN2	24.3907	36.481	32.8044	29.6854	31.3985	43.057	32.8771	27.662	32.2945
ENSBTAG00000000528	MANBAL	27.4621	32.7304	32.2326	30.7885	32.9756	26.2048	44.066	31.8236	32.2855
ENSBTAG00000019511	CDC123	31.1994	34.3175	29.6875	33.9866	28.6024	29.4459	35.7545	34.9663	32.245
ENSBTAG00000009618	NEK2	18.874	35.0198	55.7527	18.982	38.1634	21.8393	54.5258	14.2017	32.1698
ENSBTAG00000007367	AIMP2	26.8169	35.9885	34.4987	24.6686	29.3098	19.5862	52.3204	34.0953	32.1605
ENSBTAG00000009334	NDUFA5	28.3293	30.8146	28.2988	32.3549	29.5653	25.1091	44.8394	37.7907	32.1378
ENSBTAG00000044006	GINS2	31.4865	44.2913	25.2711	33.3469	23.847	32.1988	36.7824	29.7325	32.1196
ENSBTAG00000047299	DGCR6L	31.8303	36.352	26.7233	38.3034	24.8581	27.2001	26.217	45.428	32.114
ENSBTAG00000009547	ZDHHC4	21.6694	28.6587	29.4949	36.1405	30.467	32.4338	34.7111	43.2933	32.1086
ENSBTAG00000047834	EFR3A	29.7324	35.9575	31.8528	32.2419	32.9724	32.4056	28.4904	33.2036	32.1071
ENSBTAG00000016581	MRPL28	31.958	28.8195	24.1435	37.6429	27.0213	31.5151	35.6765	40.0202	32.0996
ENSBTAG00000046979	LGMN	37.1994	29.0361	31.9918	31.9263	32.5064	45.0246	22.6495	26.375	32.0886
ENSBTAG00000046019	SDHA	29.6981	33.8079	27.2225	30.7155	34.7351	29.5546	35.5236	35.4004	32.0822
ENSBTAG00000020179	AAAS	29.0177	37.1769	34.8722	33.3995	29.7639	25.6415	36.8752	29.8392	32.0733
ENSBTAG00000038375	STOM	34.7629	47.2853	11.9778	54.1451	23.1139	55.2948	1.88853	28.0985	32.0709
ENSBTAG00000019956	CMPK1	37.4014	30.722	27.1601	36.6632	26.565	35.6943	22.3528	39.8513	32.0513
ENSBTAG00000015131	SLC29A1	30.7121	30.7348	30.3711	34.2817	30.8512	36.723	31.8715	30.7904	32.042
ENSBTAG00000033621	SMCO4	42.5883	30.6246	10.2299	52.7481	16.0689	34.9007	10.8266	57.9121	31.9874
ENSBTAG00000013423	GLRX5	26.2005	37.0909	30.5237	25.6564	36.0875	26.6244	47.4318	26.2252	31.9801
ENSBTAG00000012082	TNFRSF12A	15.9326	38.4908	49.2975	14.3637	41.4745	22.5861	64.7309	8.33601	31.9015
ENSBTAG00000010321	TTC1	24.7099	37.4509	33.3785	27.8415	26.0233	30.2081	45.9241	29.6001	31.8921
ENSBTAG00000007893	SCPEP1	57.5342	18.0738	9.58912	37.4276	22.8926	66.922	9.09473	33.5723	31.8883
ENSBTAG00000006084	PINK1	36.687	25.8555	34.0257	22.895	29.8185	19.4803	64.07	22.0361	31.8585
ENSBTAG00000025540	ALKBH7	34.4003	28.8952	30.3305	32.9616	26.2507	28.2841	31.3547	41.7869	31.783
ENSBTAG00000000207	PUDP	35.8982	27.3199	24.4048	37.2794	28.0949	45.4692	20.5853	35.1822	31.7792
ENSBTAG00000025046	ALKBH5	30.563	37.662	33.6229	31.4815	30.6697	29.3871	30.9522	29.8351	31.7717
ENSBTAG00000014843	COPB2	32.8244	32.3238	30.5096	31.6343	32.9348	29.8612	32.8273	31.2501	31.7707
ENSBTAG00000000073	LRPAP1	40.3763	26.6067	17.3342	46.8539	20.7036	31.8117	17.8264	52.3068	31.7274
ENSBTAG00000006876	PMPCB	28.312	29.6827	32.258	39.4371	29.5505	24.7499	34.0298	35.7817	31.7252
ENSBTAG00000047747	NDFIP1	30.8626	26.2271	23.2067	34.4074	53.7202	31.2072	16.9307	37.1541	31.7145
ENSBTAG00000004021	CDK2	34.0681	31.1938	28.594	44.1027	26.2559	34.6469	25.9349	28.8956	31.7115
ENSBTAG00000005397	CD46	51.9378	37.0837	14.2133	45.6082	29.7129	41.3521	9.54167	24.1882	31.7047
ENSBTAG00000015169	UBXN4	31.1334	37.7426	32.4321	26.8035	32.7533	35.214	30.9095	26.4985	31.6859
ENSBTAG00000004430	SGPP1	37.6864	24.9387	29.6254	37.927	30.5395	22.1036	23.2637	47.308	31.674
ENSBTAG00000013641	BAG3	16.8197	38.3339	43.2059	18.8573	52.7946	24.9557	44.3233	14.033	31.6654
ENSBTAG00000008711	BOK	46.3449	23.2654	19.7556	46.4035	19.1135	34.0945	13.7208	50.4764	31.6468
ENSBTAG00000007837	SELENOI	19.7682	35.7732	52.8614	18.0591	40.2621	20.0772	46.7134	19.3133	31.6035
ENSBTAG00000024095	THRAP3	28.5199	30.955	32.2392	30.287	33.0939	31.6178	34.4913	31.5754	31.5974
ENSBTAG00000009368	RRAGC	30.2964	29.139	34.2114	29.2343	36.1314	29.7696	38.1696	25.8107	31.5953
ENSBTAG00000032436	UBC	26.6393	37.5065	34.0728	24.0263	40.1546	27.7187	35.4166	27.1295	31.583
ENSBTAG00000006007	SH3GL1	23.5977	34.9242	32.4186	25.6803	32.4649	27.1081	42.6344	33.6954	31.5654
ENSBTAG00000019787	PAFAH1B3	38.4789	31.1534	27.4619	38.8737	23.5248	35.759	21.43	35.6939	31.547
ENSBTAG00000023372	MYCN	20.3398	35.9977	33.7069	27.6569	37.1574	22.1185	38.8763	36.1341	31.4984
ENSBTAG00000032961	IER3IP1	31.4502	46.0392	25.9583	39.8568	25.257	29.4059	28.9749	24.4503	31.4241
ENSBTAG00000020307	C11H9orf78	29.6608	28.6285	24.5628	34.7349	24.8006	34.7614	32.3933	41.7646	31.4134
ENSBTAG00000018663	GPRC5C	26.2255	39.3686	31.9249	42.5282	36.1672	25.4018	24.2519	25.3526	31.4026
ENSBTAG00000019782	TPI1	37.3722	33.4938	30.9834	40.2505	21.5056	29.6637	18.8979	39.0536	31.4026
ENSBTAG00000008160	MBOAT2	36.7383	22.9937	26.9075	28.7027	17.4984	70.1698	28.1137	20.0765	31.4001
ENSBTAG00000007757	PRPF31	30.4154	33.3364	28.0645	34.241	27.8727	27.1229	34.0144	35.9168	31.373
ENSBTAG00000016350	NACC1	29.4318	32.4914	29.6771	35.9767	27.0471	27.7107	32.0082	36.4309	31.3467
ENSBTAG00000051287	NDUFB11	31.7401	34.7483	31.6917	31.3547	30.3218	22.0744	39.2529	29.5059	31.3362
ENSBTAG00000020428	PAF1	32.4898	35.2149	27.7398	33.9166	27.4296	31.6937	24.998	37.1991	31.3352
ENSBTAG00000005025	FAM91A1	28.8442	31.0164	26.1011	33.7738	29.3982	33.9677	31.2442	36.3004	31.3307
ENSBTAG00000005844	SCAMP2	31.364	32.1573	24.2845	35.0067	33.1831	31.9146	28.5356	34.1577	31.3254
ENSBTAG00000016599	MRPL53	29.3789	28.0492	29.9736	36.5321	31.0412	31.8652	28.4855	35.2281	31.3192
ENSBTAG00000038148	SOWAHB	20.5402	33.1565	46.1389	21.441	46.5464	21.863	45.8123	14.4678	31.2458
ENSBTAG00000002065	TFAP2C	43.8902	28.083	3.51541	48.4429	16.3814	47.7599	1.04765	60.8338	31.2443
ENSBTAG00000016529	SLC25A30	25.3256	29.1599	41.3016	20.8029	43.2448	29.9886	37.4744	22.584	31.2352
ENSBTAG00000012102	TCF25	26.7098	27.5451	42.6021	25.639	38.6464	28.5754	35.6319	24.4572	31.2259
ENSBTAG00000008863	TMEM87A	41.9372	25.1733	19.6509	40.9163	22.5741	35.6206	25.8379	37.9663	31.2096
ENSBTAG00000003089	RHPN2	13.7331	26.7314	42.0303	17.5753	58.0296	29.8896	48.362	13.1792	31.1913
ENSBTAG00000035083	ATXN7L3B	28.2396	36.4278	27.1852	30.2791	30.7972	31.1071	30.9348	33.8648	31.1044
ENSBTAG00000008251	SNRPN	23.7276	38.8381	34.5858	23.8753	31.6586	24.4849	47.0927	24.4709	31.0917
ENSBTAG00000018813	IDH3B	29.388	29.7032	27.2826	31.1575	29.5446	27.9928	38.6388	34.9368	31.0806
ENSBTAG00000017007	TRIB3	32.1246	23.3249	27.3473	35.8071	26.2541	17.76	56.5999	29.1352	31.0442
ENSBTAG00000052413	GNAS	29.8991	33.6117	31.5856	32.0187	33.8326	29.9422	24.955	32.4281	31.0341
ENSBTAG00000012744	UBE2M	25.4154	32.5882	33.7415	26.7732	31.4356	29.2662	40.7297	27.9864	30.992
ENSBTAG00000047865	SNORD107	28.7933	38.5795	31.5042	32.1884	29.867	27.4754	34.7545	24.6351	30.9747
ENSBTAG00000002709	TM9SF1	31.7634	26.2506	32.9671	32.6457	30.4369	28.2016	34.2476	31.1599	30.9591
ENSBTAG00000009432	PMF1	30.0978	28.762	30.1317	35.2158	27.2772	31.8714	32.4608	31.8124	30.9536
ENSBTAG00000011046	CDK7	28.2361	26.9476	31.9227	33.2606	28.4984	31.2261	33.9435	33.5732	30.951
ENSBTAG00000048809	VPS37B	29.6193	34.6204	17.6788	32.9301	31.644	46.7636	24.4647	29.7024	30.9279
ENSBTAG00000049982	bta-mir-10181	39.4851	29.4754	17.8144	32.0057	25.9301	37.7977	25.9781	38.8719	30.9198
ENSBTAG00000018402	TSC22D2	25.9041	26.1757	31.2658	41.6638	29.0765	35.2021	26.8709	30.9368	30.887
ENSBTAG00000002573	UBA2	21.2395	35.9484	36.7229	26.2759	32.7826	26.4025	38.3454	29.2433	30.8701
ENSBTAG00000002004	LLPH	26.8468	33.0564	33.2889	30.2714	30.8537	22.978	39.273	30.3093	30.8597
ENSBTAG00000021976	NDUFS1	32.3917	30.8373	23.5195	33.9781	26.4496	28.6736	31.7372	39.2747	30.8577
ENSBTAG00000013951	CHFR	24.9616	32.7761	33.1806	27.9903	33.6762	28.4975	39.2118	26.5088	30.8504
ENSBTAG00000000162	ANAPC16	29.3246	31.0991	32.546	33.0536	22.9968	27.4342	35.3107	34.9441	30.8386
ENSBTAG00000014460	PARL	29.9341	32.5267	27.6905	31.7993	27.5145	28.8783	37.7055	30.6307	30.8349
ENSBTAG00000003757	DNAJA2	32.3397	33.6815	28.0942	33.2998	27.3928	28.6842	27.8724	35.2949	30.8324
ENSBTAG00000016336	OGA	33.1395	26.7624	22.413	37.9032	27.8627	28.1664	35.0268	35.3242	30.8248
ENSBTAG00000023744	YPEL5	39.1781	35.1425	26.8052	33.025	27.3813	29.5243	29.5463	25.9152	30.8147
ENSBTAG00000018924	QRICH1	28.7105	31.7503	28.8892	33.0043	32.2376	28.0654	29.7354	33.978	30.7963
ENSBTAG00000007356	ELF1	31.0456	25.1536	25.3028	37.1971	29.5719	34.6325	23.6382	39.7569	30.7873
ENSBTAG00000018784	CTSZ	23.0959	28.0642	36.2132	27.9545	34.6928	20.2126	30.9563	44.5186	30.7135
ENSBTAG00000011112	KCNK5	25.3545	35.1704	44.0502	25.6091	39.5814	27.9914	30.2327	17.574	30.6954
ENSBTAG00000016705	BCAS2	29.0447	38.0651	26.1636	31.9243	29.1151	31.1002	29.386	30.7533	30.694
ENSBTAG00000019275	INIP	26.8248	32.2195	28.2448	31.4114	32.0768	32.3017	30.7417	31.6365	30.6821
ENSBTAG00000003536	MARCHF6	32.6311	27.7056	26.2169	34.976	30.5326	34.6339	29.5019	29.1804	30.6723
ENSBTAG00000002280	KIF5B	26.6089	36.9617	32.7932	26.3011	31.0242	29.4518	35.1085	27.0585	30.6635
ENSBTAG00000008938	SRC	33.8753	27.9461	24.894	28.362	28.9543	41.8479	30.4588	28.8565	30.6493
ENSBTAG00000014824	MMP14	8.02446	37.6635	60.8376	8.54632	46.8395	22.6759	54.755	5.51893	30.6077
ENSBTAG00000014474	API5	28.0002	33.424	26.5882	27.646	31.3078	33.6486	33.9765	30.2442	30.6045
ENSBTAG00000019105	NPLOC4	25.3439	36.0336	30.3065	22.9797	33.1872	29.8737	42.2052	24.5928	30.5653
ENSBTAG00000046033	UBFD1	25.7113	31.3413	33.7032	30.1867	32.1518	23.7935	40.7145	26.8544	30.5571
ENSBTAG00000047169	STEEP1	37.3304	40.1219	33.4029	24.4541	19.071	24.5033	38.8505	26.7164	30.5563
ENSBTAG00000017755	EWSR1	28.2714	33.1347	27.7137	27.9017	28.3067	27.4193	35.3248	36.2202	30.5366
ENSBTAG00000004829	YIF1A	31.736	29.022	30.5501	35.0023	29.0909	25.8949	31.9112	30.8921	30.5124
ENSBTAG00000014881	PHF23	30.6467	34.003	30.6861	30.8869	31.6697	22.4967	32.9125	30.7352	30.5046
ENSBTAG00000045762	SCAMP4	25.6695	33.1932	32.9562	30.1744	32.3598	28.8538	34.9577	25.8149	30.4975
ENSBTAG00000017177	RBM25	25.9224	30.8206	25.9636	28.9221	29.6909	26.2211	38.8902	37.1721	30.4504
ENSBTAG00000027843	TCEAL8	11.8154	36.7125	41.0143	20.5529	54.2164	18.1841	44.6815	16.3831	30.445
ENSBTAG00000000911	UBE2H	30.3909	28.6346	24.1969	35.5793	35.9615	41.8155	16.5611	29.9479	30.386
ENSBTAG00000010234	DHRS1	24.0409	29.6021	36.7499	30.4329	34.2835	33.4041	26.5693	27.823	30.3632
ENSBTAG00000005533	PPP2R5D	24.4331	36.5394	32.3832	27.9156	28.9163	33.0645	34.214	25.3469	30.3516
ENSBTAG00000008664	EIF2B2	21.4378	36.001	28.6842	25.083	33.7288	26.487	45.8199	25.4462	30.336
ENSBTAG00000033441	SHCBP1	40.3765	34.5144	24.8916	34.548	24.257	33.2562	27.2781	23.4364	30.3198
ENSBTAG00000001460	LIN7C	29.4752	34.5928	30.3135	28.0731	30.7562	37.7643	22.5807	28.9187	30.3093
ENSBTAG00000016952	PSMD5	27.6433	38.3087	31.1579	26.2214	29.9867	34.4081	31.1408	23.468	30.2919
ENSBTAG00000003876	MCU	40.2351	37.4582	29.8897	26.026	31.1495	29.8759	32.0065	15.5637	30.2756
ENSBTAG00000013726	RNPEP	43.4811	30.3184	20.1958	41.0784	16.0499	33.2365	13.2725	44.4996	30.2665
ENSBTAG00000002363	SESN2	20.9422	30.5604	25.6202	24.873	31.4209	36.1197	44.6722	27.8933	30.2627
ENSBTAG00000021688	FH	27.1939	30.9632	29.2802	32.6324	29.2121	27.8076	29.9472	34.4805	30.1896
ENSBTAG00000046493	PDCD6	37.3626	23.7738	18.29	42.025	23.2491	26.7691	23.2515	46.7437	30.1831
ENSBTAG00000033510	MPZL2	27.0091	28.9979	29.5029	57.3221	18.851	19.9476	17.9004	41.7496	30.1601
ENSBTAG00000013340	BAX	26.8831	30.4622	31.3491	26.7823	32.4793	39.2202	26.6595	27.4232	30.1574
ENSBTAG00000025099	RNF145	30.6936	40.6224	18.358	42.0937	23.0898	32.386	9.86179	44.0997	30.1506
ENSBTAG00000009417	ZFAND5	28.5025	36.072	31.9353	28.5699	25.779	34.314	32.8372	23.0492	30.1324
ENSBTAG00000011252	RAD50	31.9446	25.2668	25.739	32.8703	25.5064	19.0337	31.5847	49.0504	30.1245
ENSBTAG00000002756	CDCA2	26.9978	32.8767	33.346	27.283	27.73	29.4796	41.5334	21.5525	30.0999
ENSBTAG00000021067	ACTR1A	29.2097	33.0638	27.8559	29.9928	27.803	26.8839	34.902	31.0341	30.0932
ENSBTAG00000006082	DNASE2	35.0496	22.5306	21.1523	31.2557	27.6883	45.648	15.0681	42.184	30.0721
ENSBTAG00000003168	HNRNPUL1	30.4133	28.4021	28.3988	31.4307	28.9851	33.5009	27.282	32.1067	30.065
ENSBTAG00000019310	FOXK1	21.9409	34.5266	42.7798	20.9916	30.6117	35.4825	33.774	20.184	30.0364
ENSBTAG00000010298	GTF2A2	27.212	30.3425	31.0938	34.3144	26.7986	30.8213	26.4553	33.1759	30.0267
ENSBTAG00000040334	MEX3D	35.5031	29.1936	27.4797	27.8874	29.8968	36.9953	29.7301	23.4406	30.0158
ENSBTAG00000020093	CUL4A	28.38	30.5749	30.6314	29.7148	28.5926	26.2118	33.346	32.412	29.9829
ENSBTAG00000009906	DDX1	26.4872	33.6885	31.6724	27.9131	28.7693	25.3044	35.5888	30.4352	29.9824
ENSBTAG00000015124	ARGLU1	24.7457	30.4219	22.8873	30.9516	26.4619	27.7282	30.0732	46.5726	29.9803
ENSBTAG00000000754	PPP2R5A	28.9312	32.4537	31.572	31.7709	30.9142	35.0665	24.7597	24.2288	29.9621
ENSBTAG00000019867	COMMD1	28.218	31.403	30.0813	36.4278	16.7911	23.1417	38.9204	34.6533	29.9546
ENSBTAG00000016972	RAB11FIP4	54.0792	25.6594	8.11634	45.2184	12.4427	42.8209	5.07226	46.2073	29.9521
ENSBTAG00000019110	PNRC1	26.4237	30.5535	40.2671	27.7495	42.5219	21.3642	33.5901	17.114	29.948
ENSBTAG00000007453	NELFE	29.3366	32.6481	27.6916	30.0291	26.9086	27.9276	30.9024	34.1386	29.9478
ENSBTAG00000018645	DLX5	37.3798	9.52162	1.55637	62.4376	5.9341	43.221	1.08242	78.4004	29.9417
ENSBTAG00000012626	B4GALT5	40.6643	32.9375	21.7897	46.1357	21.7235	32.3485	9.42175	33.9598	29.8726
ENSBTAG00000005040	PPP4R3A	25.6726	31.4829	29.2904	26.8144	33.3322	28.8899	33.9302	29.4204	29.8541
ENSBTAG00000001269	TMEM165	25.1229	30.9809	25.9705	27.8742	28.5611	31.5165	35.7646	33.0081	29.8498
ENSBTAG00000007123	ENSA	23.6999	30.712	32.317	27.6695	31.1641	24.078	42.7301	26.4175	29.8485
ENSBTAG00000003634	CISD1	22.5167	40.7903	32.9341	19.7667	32.2303	22.3505	44.4326	23.567	29.8235
ENSBTAG00000004108	CENPX	35.1283	28.7212	22.6469	39.1055	23.3598	19.7423	28.6333	41.2378	29.8219
ENSBTAG00000000945	ATP2C2	52.0475	18.883	3.06328	48.6794	11.4947	45.5574	1.03572	57.7642	29.8157
ENSBTAG00000004349	DAZAP2	44.4571	24.9178	13.916	35.3697	17.4459	55.6846	15.4258	31.1095	29.7908
ENSBTAG00000017279	VAPA	32.2282	32.5427	25.9947	29.9447	28.1307	27.8039	30.841	30.8136	29.7874
ENSBTAG00000010480	TIMM50	27.3551	35.9155	28.5173	27.6066	23.7111	22.8764	42.1223	30.166	29.7838
ENSBTAG00000015896	CC2D1B	29.3112	33.0852	31.5148	19.144	33.9873	33.0418	33.1522	24.944	29.7726
ENSBTAG00000005909	LEPROT	32.3237	27.7707	29.2944	34.1191	24.0328	36.8571	23.0474	30.7242	29.7712
ENSBTAG00000014685	HPRT1	42.9517	29.8644	22.6733	31.1568	16.7463	34.7274	26.9444	33.0825	29.7683
ENSBTAG00000022733	EPM2AIP1	44.9954	26.339	14.4335	37.5059	18.1516	46.2964	10.4652	39.6547	29.7302
ENSBTAG00000015034	IK	30.133	31.4582	24.3905	31.4498	26.9049	30.8216	27.0218	35.5501	29.7162
ENSBTAG00000019794	SYPL1	30.9994	29.7146	27.4604	35.2729	24.3919	32.0926	26.5685	31.1526	29.7066
ENSBTAG00000015920	TMEM147	24.351	23.3646	26.9501	32.9112	31.0606	23.1098	36.6872	39.1142	29.6936
ENSBTAG00000018846	CLN5	30.8086	25.2131	21.1303	42.9122	24.9628	22.3274	23.9037	46.2848	29.6929
ENSBTAG00000008674	FAM136A	20.8736	36.5489	30.2215	20.7627	31.9546	23.1925	46.0215	27.4207	29.6245
ENSBTAG00000011514	MRPL44	25.4458	29.9005	26.1466	31.9986	27.2995	26.483	37.3973	32.31	29.6227
ENSBTAG00000009228	SRP68	30.2944	31.4541	26.9169	32.4073	24.6974	24.5603	28.0551	38.4877	29.6092
ENSBTAG00000010470	UQCC3	21.64	31.163	30.8542	26.9168	27.3767	27.5884	41.91	29.371	29.6025
ENSBTAG00000000305	LMO4	20.5884	31.7278	38.2181	21.7892	43.1133	19.2538	39.9378	22.16	29.5986
ENSBTAG00000021018	KHSRP	23.5621	32.3661	33.2656	26.0553	34.3089	26.7663	32.9987	27.4584	29.5977
ENSBTAG00000000332	ERF	20.7051	30.6299	35.3172	28.8187	40.1712	23.7328	32.6359	24.6186	29.5787
ENSBTAG00000021558	LSM14B	31.1268	29.8567	25.9899	39.0746	23.1858	28.7233	25.1574	33.4358	29.5688
ENSBTAG00000015637	BPNT2	27.5579	35.4576	28.6792	30.4236	31.4184	27.5129	33.259	22.2035	29.564
ENSBTAG00000007954	CDIPT	30.875	30.1659	25.2768	33.4701	27.8659	27.8209	30.7751	30.2527	29.5628
ENSBTAG00000013664	FILIP1L	11.9711	27.1107	55.6916	12.1312	47.1942	10.8736	62.8834	8.54313	29.5499
ENSBTAG00000007148	F2	12.7104	18.7715	52.1726	8.3258	62.1285	15.1727	59.948	7.15695	29.5483
ENSBTAG00000016198	EP300	29.1849	25.2798	25.5164	27.1285	35.546	30.4812	33.9787	29.1927	29.5385
ENSBTAG00000003288	CCZ1	26.5241	34.0179	29.0102	30.2241	27.7899	31.3765	27.7937	29.5284	29.5331
ENSBTAG00000003315	MRPL57	28.0747	26.1904	27.279	31.304	32.1623	28.5109	28.8734	33.8114	29.5258
ENSBTAG00000018255	ACTN1	20.9669	47.0433	31.8603	16.3982	33.8501	36.2765	29.4105	20.3751	29.5226
ENSBTAG00000007253	TSPAN33	57.3157	18.7121	7.51826	51.9104	17.9065	36.228	4.5822	41.6796	29.4816
ENSBTAG00000044075	SRPRB	27.6046	34.4905	30.9823	25.0152	29.3916	25.7894	38.6327	23.9209	29.4784
ENSBTAG00000007003	TYMS	21.5776	27.9941	35.6762	21.5402	41.0041	30.7868	37.0196	19.8319	29.4288
[truncated: 18,830 more rows]

## Sheet: DS3.2
Dataset S3.2. Mono-culture IVP conceptus (IVP Conc) gene transcript FPKM values.
Ensembl ID	Gene name	12.a	13.a	16.a	14.a	15.a	Mean FPKM
ENSBTAG00000005654	TMSB10	10987.4	9783.17	7217.17	14794.1	10095.6	10575.5
ENSBTAG00000018122	TKDP1	6489.45	837.365	2290.41	14255.2	15689.5	7912.38
ENSBTAG00000043561	COX1	6175.84	4138.46	5847.88	4183.62	5887.55	5246.67
ENSBTAG00000026199	ACTB	5172.55	4342.87	6031.58	3674.49	3139.62	4472.22
ENSBTAG00000006189	ACTG1	4920.26	4559.88	5015.78	4560.31	3204.22	4452.09
ENSBTAG00000004905	KRT19	3781.03	3098.66	3690.75	4530.78	4545.26	3929.3
ENSBTAG00000043560	COX3	3982.18	3236.14	3127.86	2756.95	3751.11	3370.85
ENSBTAG00000022759	PAG11	4969.37	1511.79	3519.25	2512.31	2949.96	3092.53
ENSBTAG00000011184	FTH1	3512.41	3350.74	2749.02	3002.52	2560.65	3035.07
ENSBTAG00000010156	TPT1	2975.49	2900.12	2478.29	2857.48	2599.69	2762.21
ENSBTAG00000018320	RPLP1	3031.8	2345.71	2285.77	2526.13	2230.42	2483.97
ENSBTAG00000000836	KRT8	2707.46	1829.78	2649.6	2274.79	2797.61	2451.85
ENSBTAG00000017389	RPLP0	2794.56	2062.46	2182.22	2495.73	2264.12	2359.82
ENSBTAG00000001517	KRT18	2453.71	1624.42	2525.87	2162.58	2318.17	2216.95
ENSBTAG00000013950	TKDP4	1068.6	6.29534	87.3171	5002.94	4869.36	2206.9
ENSBTAG00000005620	RPS3	2441.99	1930.93	1892.17	2523.58	2233.32	2204.4
ENSBTAG00000019147	RPS20	2276.14	2169.2	1893.53	1894.36	1747.43	1996.13
ENSBTAG00000003229	RPL23	2376.35	1872.7	1772.59	1909.29	1868.49	1959.88
ENSBTAG00000005142	RPL37	2215.22	1734.72	1702.5	1847.08	1753.56	1850.61
ENSBTAG00000011559	RPL7A	2113.22	1736.56	1768.35	1852.31	1642.33	1822.55
ENSBTAG00000043556	COX2	1891.21	1938.4	2111.62	1138.37	1985.38	1813
ENSBTAG00000052794	SSLP1	2219.76	533.061	822.047	2406.28	3006.74	1797.58
ENSBTAG00000013343	FTL	1967.18	2381.02	1549.2	1521.68	1296.94	1743.2
ENSBTAG00000003642	PRDX1	2040.26	1955.67	1781.78	1227.27	1417.06	1684.41
ENSBTAG00000014731	GAPDH	1577.19	742.207	1396.93	2699.14	1833.01	1649.7
ENSBTAG00000009615	ANXA2	1491.81	2192.34	1774.14	1279.84	1333.46	1614.32
ENSBTAG00000043584	ATP6	2030.3	1169.39	1632.13	1254.77	1919.27	1601.17
ENSBTAG00000002468	RPS28	1838.9	1517.97	1513.66	1608.14	1521.27	1599.99
ENSBTAG00000017441	RPL27	1806.18	1611.77	1587.93	1498.88	1457.25	1592.4
ENSBTAG00000015598	RPS10	1755.01	1549.86	1582.02	1587.61	1441.52	1583.2
ENSBTAG00000050661	IFNT3	1861.14	398.088	351.997	2456.69	2489.77	1511.54
ENSBTAG00000013924	RPS11	1876.96	1150.74	1344.91	1679.38	1502.87	1510.97
ENSBTAG00000004915	PFN1	1597.64	1434.43	1467.45	1614.06	1380.24	1498.77
ENSBTAG00000007737	UBA52	1716.25	1446.97	1376.16	1505.7	1423.73	1493.76
ENSBTAG00000009908	RPS3A	1752.18	1431.79	1271.2	1555.73	1424.53	1487.09
ENSBTAG00000012044	RPL13	1602.89	1364.88	1458.33	1609.7	1389.55	1485.07
ENSBTAG00000004258	EEF2	1598.06	1199.78	1429.44	1629.26	1439.63	1459.23
ENSBTAG00000004556	SLC2A3	1103.31	1797.85	1511.82	1605.34	1165.57	1436.78
ENSBTAG00000015147	S100A10	1532.2	1597.92	1289.34	1343.68	1316.85	1416
ENSBTAG00000013866	RPS27	1716.95	1395.83	1107.46	1508.65	1308.66	1407.51
ENSBTAG00000015831	RPL18A	1593.24	1257.92	1294.71	1405.48	1259.39	1362.15
ENSBTAG00000002258	APOA1	935.886	2359.1	1174.44	1078.49	1239.91	1357.57
ENSBTAG00000013461	RPL24	1522.42	1311.53	1206.5	1407.1	1257.15	1340.94
ENSBTAG00000015283	RPL32	1563.26	1321.23	1305.4	1257.39	1227.37	1334.93
ENSBTAG00000046358	PABPC1	1152.06	548.98	652.04	2351.88	1921.87	1325.37
ENSBTAG00000014518	RPL9	1500.84	1459.28	1197.62	1300.98	1149.66	1321.68
ENSBTAG00000030164	RPL38	1546.24	1312.57	1274.08	1145.71	1114.55	1278.63
ENSBTAG00000026327	RPL8	1315.29	1375.83	1230.02	1177.73	1033.24	1226.42
ENSBTAG00000000622	RPS17	1246.17	1266.29	1102.87	1197.15	1079.47	1178.39
ENSBTAG00000027772	RPS25	1437.88	1022.91	1117.59	1157.26	1116.67	1170.46
ENSBTAG00000014127	PTGS2	1283.18	309.777	777.767	1829.91	1576.3	1155.39
ENSBTAG00000012003	PPIA	1042.15	1407.51	1301.04	843.979	873.505	1093.64
ENSBTAG00000018628	RPL29	1191.18	1013.32	1078.41	1140.85	1030.97	1090.95
ENSBTAG00000043568	ND3	1419.48	1170.4	983.561	739.72	1111.57	1084.94
ENSBTAG00000019494	RPL10A	1174.37	965.382	1009.82	1151.17	999.044	1059.96
ENSBTAG00000014534	EEF1A1	1094.35	936.055	992.848	1058.72	1070.2	1030.44
ENSBTAG00000023343	RPL28	1170.55	937.82	973.084	1081.18	976.37	1027.8
ENSBTAG00000020139	RPL7	1132.16	1001.96	933.633	1060.56	1010.54	1027.77
ENSBTAG00000043564	ATP8	904.524	822.067	1195.6	777.745	1412.03	1022.39
ENSBTAG00000022902	RPL17	1143.37	979.827	962.212	1021.88	967.898	1015.04
ENSBTAG00000002326	LGALS3	1520.19	634.515	1690.94	457.395	718.504	1004.31
ENSBTAG00000005296	RPL13A	1116.96	952.052	837.882	1082.76	980.494	994.029
ENSBTAG00000010347	EZR	1008.39	880.825	950.233	1095.81	986.047	984.26
ENSBTAG00000017531	FETUB	957.901	873.351	497.223	1309.37	1203.84	968.338
ENSBTAG00000021455	CFL1	1012.81	1132.88	1058.52	739.253	839.168	956.526
ENSBTAG00000000522	AHSG	1253.52	449.855	765.348	939.007	1332.26	947.999
ENSBTAG00000001601	PKM	926.686	905.685	1162.19	871.44	832.932	939.786
ENSBTAG00000003362	HSP90B1	1054.63	921.963	924.973	1197.84	596.111	939.104
ENSBTAG00000043550	CYTB	1046.04	928.381	805.792	775.143	1106.24	932.32
ENSBTAG00000015989	RPS5	1069.67	825.286	823.455	1001.5	941.262	932.234
ENSBTAG00000005211	RPL4	954.721	913.37	852.154	999.826	934.755	930.965
ENSBTAG00000043558	ND1	964.268	974.465	927.797	617.593	1170.1	930.845
ENSBTAG00000021377	S100A14	909.813	1077.99	786.389	1082.16	697.255	910.721
ENSBTAG00000043577	ND4	938.465	742.268	863.357	815.966	1114.84	894.98
ENSBTAG00000009902	AKR1B1	1032.89	159.158	321.427	1455.29	1501.62	894.076
ENSBTAG00000006963	RPL12	915.434	903.899	646.309	1010.81	912.022	877.695
ENSBTAG00000013533	CLIC1	967.656	976.592	1117.61	622.933	665.973	870.153
ENSBTAG00000007662	HSPA5	738.641	1235.42	561.939	1408.14	361.624	861.152
ENSBTAG00000019718	RPS15	966.78	826.168	818.339	842.717	777.788	846.358
ENSBTAG00000040308	RPS13	1050.77	810.566	821.959	758.579	763.667	841.109
ENSBTAG00000001777	RPLP2	996.844	806.536	783.88	794.331	729.545	822.227
ENSBTAG00000002038	RPL14	987.828	744.361	751.756	827.587	761.181	814.543
ENSBTAG00000021416	PRXL2A	1183.46	431.678	823.788	714.453	780.841	786.844
ENSBTAG00000001260	PINLYP	1473.7	466.054	588.708	314.28	1091.44	786.836
ENSBTAG00000026278	CLDN4	611.327	636.476	795.724	1072.74	773.095	777.872
ENSBTAG00000013358	RPS23	744.565	950.315	731.092	727.781	631.114	756.973
ENSBTAG00000015473	RPS27A	943.046	774.414	681.356	703.197	658.083	752.019
ENSBTAG00000007622	CTSD	397.353	248.871	691.922	1296.05	1088.12	744.463
ENSBTAG00000018800	RPS4X	770.121	884.804	708.304	668.833	677.838	741.98
ENSBTAG00000002648	RPS18	804.877	700.747	655.986	768.767	691.205	724.316
ENSBTAG00000020807	FAU	806.658	789.951	796.474	640.415	585.03	723.705
ENSBTAG00000014764	CD9	868.651	650.473	889.396	466.862	725.068	720.09
ENSBTAG00000018522	OAZ1	840.515	753.804	684.789	756.107	564.562	719.955
ENSBTAG00000015978	ANXA1	721.009	595.306	481.183	630.54	1132.78	712.163
ENSBTAG00000009580	SH3BGRL3	690.25	784.568	761.912	682.018	636.872	711.124
ENSBTAG00000015114	CALR	728.198	646.054	737.75	950.461	439.067	700.306
ENSBTAG00000045901	CLDN6	558.556	688.645	785.049	578.346	884.33	698.985
ENSBTAG00000043571	ND2	660.907	692.044	642.868	501.311	976.385	694.703
ENSBTAG00000015285	RPS8	768.013	692.121	680.435	710.764	616.894	693.646
ENSBTAG00000011969	HSPB1	606.413	709.841	554.112	1037.84	501.024	681.846
ENSBTAG00000006969	TUBB	708.895	512.307	693.357	876.115	611.561	680.447
ENSBTAG00000043546	ND6	673.879	641.538	693.904	552.966	816.806	675.819
ENSBTAG00000000524	CSTB	642.211	991.728	665.076	594.936	479.788	674.748
ENSBTAG00000016822	PPIB	634.527	806.153	568.713	724.618	572.576	661.318
ENSBTAG00000013411	ENO1	720.045	689.336	814.616	589.249	490.264	660.702
ENSBTAG00000043563	ND5	611.751	607.544	674.959	501.193	815.814	642.252
ENSBTAG00000023462	RPS6	729.003	581.049	573.337	714.377	601.874	639.928
ENSBTAG00000000778	HSP90AB1	709.037	547.398	554.209	788.608	564.183	632.687
ENSBTAG00000015316	NPM1	610.204	690.345	661.208	612.634	564.595	627.797
8S	5	1941.07	455.619	335.276	181.453	195.219	621.727
ENSBTAG00000009223	SFN	601.493	642.477	1010.26	421.985	411.051	617.454
ENSBTAG00000016648	BSG	456.968	408.747	581.124	748.399	889.263	616.9
ENSBTAG00000020795	RPS21	661.551	635.046	556.329	627.733	547.069	605.546
ENSBTAG00000048549	IFNT	761.772	137.732	210.077	953.997	944.817	601.679
ENSBTAG00000006487	RPS9	678.675	614.428	553.244	625.035	533.809	601.038
ENSBTAG00000012344	RPL26	725.117	610.041	583.706	534.579	548.029	600.294
ENSBTAG00000002953	TXN	727.498	919.963	600.064	281.695	444.517	594.748
ENSBTAG00000001360	RPS12	657.89	549.83	541.291	573.492	533.815	571.263
ENSBTAG00000007454	RPL10	494.448	709.815	676.285	493.944	450.434	564.985
ENSBTAG00000003228	RPL3	571.383	543.099	560.989	601.988	512.051	557.902
ENSBTAG00000043559	ND4L	542.08	495.479	579.538	434.208	727.546	555.77
ENSBTAG00000021093	RPS16	642.758	507.076	498.629	590.2	526.055	552.943
ENSBTAG00000017196	PDIA3	496.692	607.101	495.202	666.239	493.082	551.663
ENSBTAG00000017368	YBX1	530.168	583.817	542.786	525.835	562.321	548.985
ENSBTAG00000020733	RPS15A	663.308	534.151	505.633	502.094	489.123	538.862
ENSBTAG00000004256	ODC1	391.021	155.536	126.139	986.034	1007.65	533.275
ENSBTAG00000002282	EIF1	540.501	716.897	432.407	472.079	435.359	519.448
ENSBTAG00000017246	UBB	576.849	630.774	444.025	530.817	390.388	514.571
ENSBTAG00000001794	RPL36	583.935	452.71	505.374	526.253	452.862	504.227
ENSBTAG00000006045	P4HB	438.671	459.026	435.741	743.535	429.903	501.375
ENSBTAG00000051254	RPL37A	575.311	521.721	477.521	475.915	447.272	499.548
ENSBTAG00000009757	RPSA	541.613	449.319	432.01	581.199	490.112	498.851
ENSBTAG00000012697	PGAM1	456.679	404.492	638.627	526.877	445.258	494.387
ENSBTAG00000003935	TMBIM1	383.509	448.388	366.054	536.027	736.912	494.178
ENSBTAG00000012927	ALDOA	559.286	240.885	438.748	636.648	589.786	493.071
ENSBTAG00000047418	SLC25A6	464.215	417.488	414.785	596.543	568.434	492.293
ENSBTAG00000000132	EIF4A1	459.139	516.606	595.838	471.773	409.713	490.614
ENSBTAG00000021421	SSR4	414.653	573.198	586.87	438.643	414.83	485.639
ENSBTAG00000013162	HSPA8	513.561	374.386	572.161	530.185	428.885	483.836
ENSBTAG00000048565	BASP1	535.738	329.872	588.64	430.258	532.911	483.484
ENSBTAG00000001648	RPL21	546.576	458.119	438.005	518.188	451.024	482.382
ENSBTAG00000004553	TPM4	496.313	418.243	363.646	600.443	512.828	478.295
ENSBTAG00000024874	MAD2L1	550.487	613.64	562.917	310.535	270.27	461.57
ENSBTAG00000013854	CALML5	611.623	35.1385	125.197	694.513	816.456	456.585
ENSBTAG00000015089	LGALS1	461.714	670.973	461.183	308.259	372.605	454.947
ENSBTAG00000025564	RPL36AL	554.542	413.054	412.353	468.969	407.585	451.301
ENSBTAG00000011963	RPS19	525.904	414.019	405.301	477.139	433.427	451.158
ENSBTAG00000016315	COTL1	455.394	581.726	323.704	399.15	492.53	450.5
ENSBTAG00000017804	BNIP3	345.584	204.933	442.616	955.003	284.969	446.621
ENSBTAG00000016224	RPS7	474.715	481.466	417.868	436.185	410.423	444.131
ENSBTAG00000038488	TMSB4X	552.283	399.954	415.218	358.121	478.628	440.841
ENSBTAG00000047330	FABP5	357.794	91.5128	121.435	675.036	901.896	429.535
ENSBTAG00000014208	RPL35A	489.042	419.854	410.637	409.088	410.018	427.728
ENSBTAG00000009535	RPS2	460.042	373.078	365.67	494.846	443.06	427.339
ENSBTAG00000016024	MYL12A	464.032	571.549	500.509	310.92	281.204	425.643
ENSBTAG00000002549	PTMA	364.409	313.924	430.589	641.54	371.041	424.301
ENSBTAG00000012442	CTSB	302.708	158	226.819	734.578	687.543	421.93
ENSBTAG00000000720	CTSL	399.809	102.905	228.361	616.564	758.614	421.251
ENSBTAG00000023659	MT2A	534.544	46.6389	507.987	881.586	134.293	421.01
ENSBTAG00000017462	ATF4	462.532	629.944	361.906	323.855	309.949	417.637
ENSBTAG00000018499	ANXA8L1	317.223	482.889	318.554	455.527	494.077	413.654
ENSBTAG00000015107	SLC16A1	282.522	304.891	307.278	536.623	582.489	402.761
ENSBTAG00000013363	CAP1	487.513	335.357	348.402	437.945	402.358	402.315
ENSBTAG00000038896	RPS26	473.573	382.624	252.645	468.792	429.885	401.504
ENSBTAG00000008648	PRDX5	463.463	298.57	403.159	408.013	431.14	400.869
ENSBTAG00000000163	DDIT4	242.115	115.363	180.312	982.534	471.601	398.385
ENSBTAG00000002068	TAGLN2	461.638	421.358	573.621	222.289	255.258	386.833
ENSBTAG00000015145	S100A11	391.708	418.338	264.22	477.212	366.452	383.586
ENSBTAG00000004279	RHOA	432.47	389.627	345.57	395.126	345.734	381.705
ENSBTAG00000019648	RACK1	412.48	373.371	366.866	398.381	353.166	380.853
ENSBTAG00000010799	MYL6	371.208	560.119	363.587	276.814	307.609	375.867
ENSBTAG00000011843	EEF1G	396.277	345.866	347.811	420.528	356.043	373.305
ENSBTAG00000002507	ATP5F1A	370.017	304.36	340.449	431.214	414.403	372.089
ENSBTAG00000013315	ATP5F1B	341.764	307.73	383.497	436.685	386.917	371.319
ENSBTAG00000046394	RPL23A	410.403	350.76	303.907	388.792	373.853	365.543
ENSBTAG00000000894	PGK1	363.985	244.308	430.295	353.08	424.1	363.154
ENSBTAG00000009495	BCAM	278.234	62.3539	180.491	695.241	597.247	362.713
ENSBTAG00000001575	CALM2	408.962	372.936	388.22	311.928	316.306	359.67
ENSBTAG00000006474	EPCAM	246.169	347.553	487.07	333.626	363.797	355.643
ENSBTAG00000010123	APOE	248.748	602.09	295.696	298.726	271.936	343.439
ENSBTAG00000015582	HMOX1	883.415	153.675	385.055	195.05	82.0611	339.851
ENSBTAG00000018189	CSTB	186.234	959.998	264.144	183.86	99.9839	338.844
ENSBTAG00000011931	CD63	306.825	325.091	247.466	403.343	410.901	338.725
ENSBTAG00000013264	RPS24	400.005	323.142	288.751	354.516	306.75	334.633
ENSBTAG00000015434	DSTN	349.165	296.085	224.554	404.911	374.078	329.759
ENSBTAG00000033096	PAG2	508.533	139.012	233.514	551.796	211.699	328.91
ENSBTAG00000026886	ATP5MJ	368.513	340.129	312.931	304.813	308.481	326.973
ENSBTAG00000003758	TKT	296.683	337.457	278.263	391.505	301.792	321.14
ENSBTAG00000053003	GPX4	401.121	291.53	320.898	330.712	258.836	320.619
ENSBTAG00000002944	ATP5MC3	319.699	339.946	341.173	295.518	302.992	319.865
ENSBTAG00000054085	SELENOP	376.346	221.702	103.868	447.514	433.959	316.678
ENSBTAG00000047186	NME2	302.916	386.345	382.528	258.429	242.355	314.515
ENSBTAG00000001788	PDPN	275.743	216.02	731.715	142.721	194.091	312.058
ENSBTAG00000031723	RPL6	336.328	330.337	303.246	300.7	287.766	311.675
ENSBTAG00000001928	PDIA6	297.238	297.141	306.95	386.387	243.609	306.265
ENSBTAG00000019173	PAG12	171.833	0.376387	3.46883	1039.86	287.196	300.546
ENSBTAG00000012975	VDAC2	307.495	268.434	344.044	323.354	259.191	300.504
ENSBTAG00000004381	TACSTD2	350.536	150.277	453.272	360.481	184.776	299.868
ENSBTAG00000000550	ATP5F1D	317.815	247.04	258.904	380.083	288.027	298.374
ENSBTAG00000019253	RPL36A	284.966	385.67	364.837	221.489	230.687	297.529
ENSBTAG00000021979	EEF1B2	341.505	312.32	252.02	283.114	294.911	296.774
ENSBTAG00000001553	HNRNPA1	316.345	243.04	308.953	314.653	297.782	296.154
ENSBTAG00000025644	CALM1	321.032	285.641	265.899	279.142	283.012	286.945
ENSBTAG00000020905	RPL11	313.493	306.933	271.408	277.584	265.175	286.919
ENSBTAG00000018588	TMBIM6	249.966	234.235	236.732	359.061	354.192	286.837
ENSBTAG00000052337	RPS29	375.799	277.11	267.105	270.998	242.097	286.622
ENSBTAG00000003191	FSCN1	225.407	49.4691	78.9456	561.958	517.157	286.587
ENSBTAG00000012244	TUBA1B	309.517	424.056	409.196	99.3712	184.854	285.399
ENSBTAG00000013406	CSRP2	306.264	133.522	323.651	314.379	346.49	284.861
ENSBTAG00000034848	F2RL1	236.027	430.632	329.937	226.68	191.604	282.976
ENSBTAG00000000182	SPINT2	222.562	296.15	187.234	376.743	329.338	282.406
ENSBTAG00000021945	NID2	171.175	354.164	268.808	271.724	345.287	282.232
ENSBTAG00000003920	TGM1	360.793	54.9843	177.951	495.955	308.761	279.689
ENSBTAG00000021499	PSAP	223.514	432.492	181.826	267.11	282.012	277.391
ENSBTAG00000005574	CLU	254.014	501.202	266.764	191.861	160.226	274.813
ENSBTAG00000020527	IDH1	309.666	48.9399	71.7665	396.343	541.002	273.544
ENSBTAG00000008300	FN1	253.168	477.262	276.247	195.631	158.855	272.233
ENSBTAG00000034529	HMGA1	205.274	347.757	305.233	268.708	225.284	270.451
ENSBTAG00000012705	DEGS1	204.533	481.681	361.85	152.696	147.91	269.734
ENSBTAG00000005664	YWHAE	276.148	329.202	293.099	214.992	231.752	269.039
ENSBTAG00000055033	RAN	260.555	362.812	321.638	205.559	193.627	268.838
ENSBTAG00000017967	PTGES3	284.62	267.992	290.73	248.303	250.607	268.451
ENSBTAG00000014971	SEC61G	370.867	302.64	233.613	223.383	192.174	264.535
ENSBTAG00000019448	CLDN7	240.562	226.139	410.902	245.493	194.253	263.47
ENSBTAG00000033217	TPM3	243.633	450.242	320.438	133.872	149.977	259.632
ENSBTAG00000025441	HSPA1A	343.398	136.449	677.204	56.9768	81.0312	259.012
ENSBTAG00000014835	SPARC	139.477	480.542	227.151	194.07	222.734	252.795
ENSBTAG00000015388	RPL18	278.221	233.593	240.74	261.703	240.869	251.025
ENSBTAG00000048761	UBE2D3	248.359	286.685	275.496	214.334	224.802	249.935
ENSBTAG00000012062	PRDX2	230.009	269.878	292.012	239.751	209.221	248.174
ENSBTAG00000010242	LAMP1	219.888	183.063	228.058	266.901	340.272	247.636
ENSBTAG00000030587	LASP1	266.606	324.567	318.29	139.659	180.201	245.865
ENSBTAG00000021771	PTTG1IP	187.361	111.786	105.573	442.688	368.272	243.136
ENSBTAG00000002018	EIF5A	259.617	287.866	291.163	182.976	191.554	242.635
ENSBTAG00000049833	RPL39	252.384	333.93	264.172	186.48	161.788	239.751
ENSBTAG00000030209	ARHGDIA	236.391	345.102	268.933	180.184	166.072	239.336
ENSBTAG00000018152	MYADM	203.261	401.666	328.902	135.694	126.198	239.144
ENSBTAG00000010336	TALDO1	280.787	177.9	323.992	190.897	217.846	238.284
ENSBTAG00000003205	RPL35	281.262	224.26	206.683	257.781	221.402	238.278
ENSBTAG00000006607	CCNG1	296.054	298.317	256.926	169.182	167.319	237.56
ENSBTAG00000002026	RPL5	263.096	221.908	222.731	243.51	234.738	237.197
ENSBTAG00000020894	LAPTM4A	213.387	208.364	207.531	274.461	268.749	234.498
ENSBTAG00000013607	WDR1	257.84	272.026	254.527	211.703	173.817	233.982
ENSBTAG00000008683	LDHA	288.368	98.4831	274.929	263.429	233.197	231.681
ENSBTAG00000015163	TM4SF1	111.533	616.449	131.887	215.723	82.6864	231.656
ENSBTAG00000053027	IFNT2	243.582	26.5827	116.996	417.342	351.491	231.199
ENSBTAG00000038186	GLRX	267.127	68.3309	174.396	288.757	357.266	231.176
ENSBTAG00000015505	FADS2	217.14	36.1638	72.3759	430.121	398.369	230.834
ENSBTAG00000007415	SLC7A8	136.933	395.648	203.47	194.95	220.683	230.337
ENSBTAG00000021580	HNRNPA3	235.905	262.757	301.596	168.392	177.936	229.317
ENSBTAG00000051530	CRB3	229.826	249.301	367.799	135.389	153.584	227.18
ENSBTAG00000017125	PABPC4	217.538	134.937	227.628	304.171	248.448	226.544
ENSBTAG00000004861	EIF3F	254.189	181.169	197.081	244.237	245.464	224.428
ENSBTAG00000006396	GPI	279.223	170.39	233.897	238.514	197.237	223.852
ENSBTAG00000008122	GNG5	248.232	220.221	238.898	202.664	205.63	223.129
ENSBTAG00000014883	GABARAP	249.046	195.16	168.962	274.301	218.714	221.237
ENSBTAG00000018768	HMGN1	211.276	149.672	179.43	255.819	307.742	220.788
ENSBTAG00000023472	PPP1R14A	142.292	313.801	154.031	286.177	205.663	220.393
ENSBTAG00000001394	TMED9	178.777	241.09	215.254	221.311	234.786	218.244
ENSBTAG00000013912	TXNRD1	167.518	580.22	277.825	31.2749	29.5049	217.269
ENSBTAG00000001988	EIF3D	240.871	213.722	205.684	212.462	212.642	217.076
ENSBTAG00000009048	EFHD2	253.728	80.7139	168.581	307.295	269.99	216.062
ENSBTAG00000008853	HNRNPF	214.747	243.792	248.199	158.842	207.685	214.653
ENSBTAG00000014337	EIF2S3	194.405	257.08	209.461	207.346	194.129	212.484
ENSBTAG00000006270	HSP90AA1	212.342	223.094	350.259	145.486	126.577	211.552
ENSBTAG00000055207	SCD	217.624	31.8946	101.246	275.006	430.42	211.238
ENSBTAG00000016278	RPL30	231.179	212.255	197.626	209.39	202.876	210.665
ENSBTAG00000006342	ATP5IF1	227.219	234.95	191.779	207.408	190.925	210.456
ENSBTAG00000005735	ATP5MC2	248.711	178.132	185.455	221.016	208.732	208.409
ENSBTAG00000046936	MRFAP1L1	225.256	200.276	201.181	193.699	217.461	207.575
ENSBTAG00000005127	PSMA7	221.215	230.308	212.215	178.164	194.737	207.328
ENSBTAG00000011182	PDLIM1	225.093	351.365	190.416	114.771	154.714	207.272
ENSBTAG00000047249	EIF4H	211.271	190.967	218.666	232.089	182.388	207.076
ENSBTAG00000005191	RPN1	187.439	221	218.422	231.066	175.638	206.713
ENSBTAG00000004531	CCT4	218.318	189.134	221.534	205.384	193.994	205.673
ENSBTAG00000011212	EIF3K	226.284	213.572	216.09	186.778	185.333	205.611
ENSBTAG00000009617	SLC2A1	136.975	157.854	185.159	300.805	242.959	204.751
ENSBTAG00000046248	ARPC1B	201.969	93.2945	157.466	290.62	278.04	204.278
ENSBTAG00000020764	CNN2	217.845	273.131	213.878	187.194	127.584	203.926
ENSBTAG00000045980	ARF6	204.702	256.985	265.922	128.562	160.691	203.372
ENSBTAG00000012849	COL4A1	121.748	373.002	212.11	151.375	157.648	203.176
ENSBTAG00000006085	DDOST	153.778	197.133	209.09	240.519	212.498	202.603
ENSBTAG00000005349	RPL27A	230.726	194.92	190.541	202.02	193.924	202.426
ENSBTAG00000013527	PGD	202.243	367.538	198.97	102.666	137.337	201.751
ENSBTAG00000025617	RPS4Y1	147.892	310.169	185.084	207.442	144.825	199.082
ENSBTAG00000018471	SSR3	206.921	244.605	180.751	192.547	169.215	198.808
ENSBTAG00000013953	CALD1	131.972	449.909	212.151	87.9558	109.587	198.315
ENSBTAG00000012847	NIBAN2	158.595	361.572	207.016	148.443	109.665	197.058
ENSBTAG00000007332	ATP5MG	170.031	253.903	134.711	213.069	211.467	196.636
ENSBTAG00000008570	RPS14	224.748	184.729	180.677	213.38	174.428	195.592
ENSBTAG00000010564	ELOVL6	163.573	177.558	339.395	73.4414	218.764	194.546
ENSBTAG00000010910	COPS9	278.98	172.563	191.714	142.229	185.044	194.106
ENSBTAG00000000442	RBP4	116.289	277.515	141.329	222.635	211.22	193.798
ENSBTAG00000017633	EIF1AX	185.388	261.501	249.403	135.017	132.592	192.78
ENSBTAG00000010402	MYH9	187.534	273.859	221.613	153.269	123.294	191.914
ENSBTAG00000021944	RTRAF	216.276	189.819	186.789	189.59	176.033	191.701
ENSBTAG00000003109	ITM2B	211.496	82.6978	148.97	230.427	283.229	191.364
ENSBTAG00000021102	GALM	188.56	47.1084	52.7316	347.193	310.822	189.283
ENSBTAG00000009470	CLIC4	164.164	355.086	267.524	77.7048	78.7018	188.636
ENSBTAG00000002335	HAND1	174.199	3.26855	25.2641	355.769	383.655	188.431
ENSBTAG00000014226	RPL34	223.872	180.843	174.743	185.023	177.242	188.345
ENSBTAG00000000936	SLC39A2	168.996	34.7652	133.633	203.14	400.381	188.183
ENSBTAG00000012589	HSPE1	203.51	172.686	202.915	208.093	152.407	187.922
ENSBTAG00000014204	S100A16	189.075	279.681	252.261	111.369	103.295	187.136
ENSBTAG00000006370	CCT3	207.217	176.678	225.129	155.538	164.741	185.86
ENSBTAG00000053469	IFN-tau-c1	226.895	101.695	106.421	254.33	239.509	185.77
ENSBTAG00000017040	LY6E	190.407	33.4987	54.3292	293.578	355.857	185.534
ENSBTAG00000017258	ACSL3	193.957	189.919	180.164	191.814	171.357	185.442
ENSBTAG00000024909	H3-3B	216.26	203.457	209.455	115.937	181.939	185.41
ENSBTAG00000012225	KPNA2	228.459	203.772	207.171	126.972	157.03	184.681
ENSBTAG00000017970	ZYX	217.214	205.569	185.357	151.197	161.557	184.179
ENSBTAG00000016079	COX4I1	181.956	164.682	184.5	198.436	190.694	184.054
ENSBTAG00000008692	UQCR11	193.835	200.631	197.26	150.246	175.589	183.512
ENSBTAG00000014653	SPNS1	180.715	76.2764	94.2404	252.275	310.188	182.739
ENSBTAG00000002939	FURIN	161.909	56.8677	89.9369	240.869	361.561	182.229
ENSBTAG00000018972	GARS1	163.753	342.454	149.679	123.153	130.573	181.922
ENSBTAG00000047362	RCN1	75.0662	588.802	142.605	50.8855	51.09	181.69
ENSBTAG00000037651	S100A2	239.343	61.9116	51.6766	302.017	253.128	181.615
ENSBTAG00000018115	PEBP1	165.519	253.067	198.111	137.985	148.279	180.592
ENSBTAG00000019070	PMP22	134.893	435.55	230.53	50.4783	41.4036	178.571
ENSBTAG00000002734	EIF3G	209.049	160.275	233.283	131.958	156.693	178.252
ENSBTAG00000018854	SOD1	205.611	146.757	148.468	225.856	162.568	177.852
ENSBTAG00000005757	FUS	149.505	228.8	214.328	106.86	189.38	177.775
ENSBTAG00000001938	CKS2	181.766	285.947	200.483	110.276	104.52	176.598
ENSBTAG00000000913	UQCR10	175.208	197.169	187.443	161.912	159.109	176.168
ENSBTAG00000039121	PTP4A2	173.3	212.714	202.931	155.098	136.574	176.123
ENSBTAG00000002829	TCP1	187.133	231.768	214.374	127.926	118.428	175.926
ENSBTAG00000004463	KDELR1	177.657	149.69	132.619	212.832	204.818	175.523
ENSBTAG00000019453	PTGES	178.432	69.2464	261.44	133.987	233.838	175.389
ENSBTAG00000011419	HSPA9	145.098	322.102	171.638	112.497	118.126	173.892
ENSBTAG00000010452	PODXL	60.0199	535.158	160.691	53.5697	59.7339	173.835
ENSBTAG00000022294	FADS1	121.85	13.6684	21.4668	413.558	296.943	173.497
ENSBTAG00000050155	SERPINB6	196.483	130.345	152.462	223.925	162.891	173.221
ENSBTAG00000004428	H2AZ1	158.232	284.854	189.394	104.392	126.936	172.762
ENSBTAG00000008340	ATOX1	202.421	180.364	204.893	135.652	138.661	172.398
ENSBTAG00000003263	TBCA	182.481	198.274	142.668	177.519	158.218	171.832
ENSBTAG00000006586	KPNB1	161.586	230.874	172.187	166.165	127.58	171.679
ENSBTAG00000016595	CYSTM1	192.276	227.018	186.331	125.378	122.034	170.607
ENSBTAG00000013390	PSMB6	186.932	207.564	186.871	123.734	145.815	170.183
ENSBTAG00000044040	PDAP1	165.51	186.689	196.578	136.328	162.462	169.513
ENSBTAG00000001521	UQCRB	183.879	208.957	171.501	133.769	148.981	169.417
ENSBTAG00000007685	PSMB1	217.171	134.219	184.056	140.651	170.722	169.364
ENSBTAG00000021131	HNRNPK	156.334	192.198	175.53	157.704	163.945	169.142
ENSBTAG00000018101	AHCY	158.897	113.939	162.279	215.153	194.914	169.036
ENSBTAG00000006422	TRIM28	170.821	163.608	161.875	184.813	164.021	169.027
ENSBTAG00000010658	PFKL	175.887	94.8441	198.071	201.313	167.677	167.559
ENSBTAG00000011382	NHERF1	202.285	99.7388	292.905	115.965	123.657	166.91
ENSBTAG00000005009	PRELID1	176.188	157.168	214.943	159.501	126.648	166.889
ENSBTAG00000013631	GLUL	158.2	145.412	111.162	221.65	197.59	166.803
ENSBTAG00000000497	AKR1A1	186.717	97.1517	154.19	201.483	193.277	166.564
ENSBTAG00000017574	LMNA	160.944	229.571	175.057	136.896	129.832	166.46
ENSBTAG00000016819	FABP3	157.779	236.682	182.389	130.611	118.222	165.137
ENSBTAG00000012146	PPP1CA	188.829	172.268	170.027	124.155	167.15	164.486
ENSBTAG00000040116	H1-10	192.828	190.88	139.527	130.51	163.824	163.514
ENSBTAG00000007375	MIF	211.018	99.9393	187.959	171.73	142.151	162.559
ENSBTAG00000052272	COX8A	165.444	161.848	177.096	163.976	144.251	162.523
ENSBTAG00000003880	EMILIN2	143.3	227.837	263.75	50.7983	120.769	161.291
ENSBTAG00000047694	SERF2	177.277	167.883	130.937	157.943	172.038	161.216
ENSBTAG00000018889	ATP6V0B	184.578	170.866	155.003	140.884	152.1	160.686
ENSBTAG00000009237	KDELR2	142.797	192.287	144.207	169.191	151.281	159.952
ENSBTAG00000008303	FKBP1A	161.147	159.658	205.159	159.033	114.646	159.929
ENSBTAG00000035998	CKB	102.725	194.376	123.97	285.751	89.4059	159.246
ENSBTAG00000039630	TMED2	122.195	188.993	137.062	186.449	159.353	158.811
ENSBTAG00000015127	SDC4	140.513	126.638	113.576	249.665	160.685	158.215
ENSBTAG00000007390	VAT1	156.757	206.965	162.515	144.47	118.582	157.858
ENSBTAG00000000027	IGFL1	44.9582	0.113321	2.47896	402.31	338.357	157.643
ENSBTAG00000019543	ELOB	163.433	153.999	152.96	150.251	166.512	157.431
ENSBTAG00000016846	YWHAB	169.764	174.706	162.068	128.708	150.479	157.145
ENSBTAG00000049452	UBL5	168.351	152.142	157.631	148.414	157.684	156.844
ENSBTAG00000002082	MARCKS	143.328	210.492	114.768	161.659	153.48	156.745
ENSBTAG00000013745	ITGA5	84.4985	405.721	168.474	59.6234	64.6941	156.602
ENSBTAG00000014423	RPL22	190.409	161.768	146.84	146.536	137.055	156.522
ENSBTAG00000020959	SET	138.411	231.785	174.184	118.858	119.124	156.472
ENSBTAG00000012962	SARS1	143.232	254.769	153.522	114.718	115.59	156.366
ENSBTAG00000002457	SEC61B	171.473	167.596	147.896	155.646	136.358	155.794
ENSBTAG00000014140	ATP1B3	182.13	105.156	194.145	54.0719	240.705	155.241
ENSBTAG00000007605	FKBP4	158.653	94.8745	197.064	202.749	117.357	154.139
ENSBTAG00000055082	COX6B1	170.997	150.31	152.624	147.743	145.664	153.468
ENSBTAG00000018646	ATP6V1B2	173.694	105.338	106.99	188.51	191.19	153.144
ENSBTAG00000000711	NDRG1	136.222	107.96	111.08	241.562	165.304	152.426
ENSBTAG00000018959	RAB11A	190.822	133.114	160.613	128.479	144.916	151.589
ENSBTAG00000020106	AP2M1	154.31	157.071	169.757	148.909	127.642	151.538
ENSBTAG00000012890	SLC25A3	147.083	137.558	161.666	143.67	165.864	151.168
ENSBTAG00000027361	ROMO1	152.33	172.072	165.626	132.524	133.092	151.129
ENSBTAG00000017992	CD164	120.094	111.502	95.3523	226.742	200.809	150.9
ENSBTAG00000001311	MORF4L2	135.063	209.937	171.116	110.337	124.846	150.26
ENSBTAG00000033080	RPL15	152.902	177.02	141.106	149.689	129.729	150.089
ENSBTAG00000001595	MT1E	223.484	17.8065	119.123	309.71	78.8787	149.8
ENSBTAG00000000833	TAX1BP3	162.261	184.73	213.192	80.0232	104.443	148.93
ENSBTAG00000019596	GPRC5B	91.1408	314.507	136.462	107.828	90.221	148.032
ENSBTAG00000012159	CNBP	145.288	179.363	174.011	134.773	105.887	147.865
ENSBTAG00000011358	IER3	142.358	94.8638	162.641	217.785	118.74	147.278
ENSBTAG00000007196	TAGLN	18.8027	513.913	148.393	26.9003	24.1006	146.422
ENSBTAG00000019096	UQCRC1	146.415	140.089	160.714	147.459	136.966	146.329
ENSBTAG00000017363	SAT1	136.849	112.743	123.406	206.761	150.823	146.116
ENSBTAG00000011396	HNRNPC	144.702	127.338	142.306	151.681	162.863	145.778
ENSBTAG00000004772	THEM4	155.219	33.2492	49.3604	198.644	291.117	145.518
ENSBTAG00000005726	HNRNPA2B1	123.5	221.75	166.366	90.5143	125.29	145.484
ENSBTAG00000000469	PPP2CA	160.413	154.489	162.846	108.112	136.593	144.49
ENSBTAG00000019315	PLA2G7	172.189	27.4516	61.0551	206.448	252.646	143.958
ENSBTAG00000015591	SQSTM1	127.013	245.529	123.759	149.555	73.6601	143.903
ENSBTAG00000002108	YWHAQ	160.444	124.819	170.816	112.266	149.545	143.578
ENSBTAG00000016524	RALY	142.652	175.584	152.947	115.333	129.394	143.182
ENSBTAG00000001212	SSR2	150.157	138.535	118.455	177.556	130.728	143.086
ENSBTAG00000006039	ARHGDIB	101.096	9.04982	32.4439	288.726	280.604	142.384
ENSBTAG00000014299	RHOC	152.388	137.582	181.852	113.185	125.75	142.151
ENSBTAG00000010701	NACA	153.122	141.909	143.861	141.387	130.346	142.125
ENSBTAG00000007512	PLA2G15	123.419	24.7299	60.0617	251.159	251.054	142.085
ENSBTAG00000051210	GSTP1	146.278	217.78	148.027	103.544	90.255	141.177
ENSBTAG00000013901	PTDSS1	121.068	97.316	118.212	201.36	163.555	140.302
ENSBTAG00000035030	TMED7	133.983	124.564	128.12	162.644	151.683	140.199
ENSBTAG00000030169	SUMO2	152.098	153.512	129.603	139.284	126.26	140.151
ENSBTAG00000021367	ANP32B	136.874	152.928	130.441	144.988	134.195	139.885
ENSBTAG00000005345	ARPC3	152.584	125.712	131.236	133.002	153.212	139.15
ENSBTAG00000010386	ARPC2	151.473	131.16	130.98	138.715	142.338	138.933
ENSBTAG00000009517	DBI	110.629	192.275	138.028	107.82	145.417	138.834
ENSBTAG00000016516	CYB5R3	105.912	167.557	117.227	176.282	125.896	138.575
ENSBTAG00000012778	CAPN2	112.915	293.868	141.098	56.7374	85.5248	138.029
ENSBTAG00000012957	SERBP1	126.538	152.053	158.544	126.053	125.817	137.801
ENSBTAG00000009211	UBE2S	138.364	133.494	156.101	140.441	119.272	137.534
ENSBTAG00000021204	TES	152.908	130.51	137.222	162.542	104.423	137.521
ENSBTAG00000011145	NDUFA4	148.207	138.343	140.99	127.949	130.087	137.115
ENSBTAG00000053390	RAC1	133.791	145.35	120.07	156.39	129.302	136.981
ENSBTAG00000000251	ALAD	125.727	94.0086	146.067	152.123	166.568	136.899
ENSBTAG00000009104	SERP1	135.372	176.196	122.617	143.812	106.059	136.811
ENSBTAG00000031134	YWHAH	134.863	252.56	158.605	76.5899	60.9238	136.708
ENSBTAG00000053086	PHLDA3	185.782	84.9426	136.374	162.312	109.554	135.793
ENSBTAG00000020518	PARK7	139.242	167.021	165.519	92.8246	114.19	135.759
ENSBTAG00000009542	ZC3H10	160.326	130.668	132.465	135.273	118.991	135.545
ENSBTAG00000017077	CTSV	68.2408	315.119	148.49	76.61	68.8512	135.462
ENSBTAG00000007725	ARF1	145.307	127.009	138.318	137.636	123.816	134.417
ENSBTAG00000015100	ATP6V0E1	154.48	108.709	109.368	146.645	147.714	133.383
ENSBTAG00000006495	GNB2	145.054	88.4643	125.534	161.117	141.98	132.43
ENSBTAG00000007363	LSM3	152.879	136.256	120.236	108.39	143.368	132.226
ENSBTAG00000000236	YWHAZ	127.354	189.008	146.788	94.6838	98.1665	131.2
ENSBTAG00000030435	PNRC2	131.761	141.358	149.397	106.15	126.825	131.098
ENSBTAG00000026497	A4GALT	103.115	69.5514	89.2122	231.77	160.732	130.876
ENSBTAG00000016282	EIF5	123.557	213.89	166.242	74.0119	75.4198	130.624
ENSBTAG00000011224	CITED2	150.029	118.437	80.8787	160.606	142.814	130.553
ENSBTAG00000046862	MARCKSL1	152.116	84.631	195.107	79.0707	139.928	130.171
ENSBTAG00000001792	MICOS13	141.377	143.74	141.169	98.8894	125.379	130.111
ENSBTAG00000007806	MTPN	103.842	187.264	121.621	113.175	123.652	129.911
ENSBTAG00000011239	SEC11A	138.708	95.9876	105.607	149.949	158.379	129.726
ENSBTAG00000004937	SEC61A1	116.469	120.016	139.325	152.471	117.254	129.107
ENSBTAG00000005096	COX7A2	128.242	145.298	146.345	103.08	119.119	128.417
ENSBTAG00000000091	NDUFB8	124.872	141.315	122.178	130.242	123.399	128.401
ENSBTAG00000007203	STT3A	104.487	140.397	125.237	152.826	116.592	127.908
ENSBTAG00000020547	BCAP31	95.5557	183.906	167.467	93.318	99.166	127.883
ENSBTAG00000020244	EFNA1	90.9597	125.156	102.049	189.294	131.211	127.734
ENSBTAG00000009713	ATP5MK	148.768	173.286	126.74	97.8844	91.9835	127.732
ENSBTAG00000001086	FHL2	158.307	87.7342	180.418	115.768	95.3441	127.514
ENSBTAG00000053726	EIF4EBP2	137.635	105.058	153.129	104.407	135.032	127.052
ENSBTAG00000032557	TMEM258	149.225	133.847	130.799	121.228	98.8654	126.793
ENSBTAG00000001589	TM9SF2	119.112	112.814	116.959	134.3	149.374	126.512
ENSBTAG00000003418	MSN	155.763	116.778	148.193	84.0921	127.621	126.49
ENSBTAG00000005970	XBP1	102.003	179.733	120.961	105.294	123.561	126.31
ENSBTAG00000019603	LDHB	126.162	121.365	132.998	129.154	120.616	126.059
ENSBTAG00000015677	KARS1	130.303	122.843	115.267	123.777	137.673	125.973
ENSBTAG00000006910	ASRGL1	160.597	141.901	172.745	90.3744	63.2505	125.774
ENSBTAG00000018801	SNX3	134.762	119.692	145.568	116.877	111.789	125.738
ENSBTAG00000046786	UQCRFS1	128.312	114.816	128.889	121.3	135.019	125.667
ENSBTAG00000006033	NDUFA1	99.7941	201.866	145.941	83.9687	95.4599	125.406
ENSBTAG00000009462	MDH2	111.415	153.188	140.595	116.936	104.767	125.38
ENSBTAG00000000705	COX7A2L	124.663	113.266	104.357	144.164	140.107	125.312
ENSBTAG00000005316	GDI2	135.546	110.215	120.674	131.634	127.588	125.131
ENSBTAG00000012317	PNP	180.763	52.1563	151.099	113.392	128.236	125.129
ENSBTAG00000015249	B4GALT1	105.261	47.4862	62.3281	170.642	231.716	123.487
ENSBTAG00000011412	LAMB1	78.7693	220.1	118.709	100.934	97.9543	123.293
ENSBTAG00000011611	OSTC	119.419	117.432	123.999	144.712	109.611	123.035
ENSBTAG00000005694	TMED10	105.24	130.466	116.061	133.616	128.32	122.74
ENSBTAG00000018033	PIP4K2A	144.325	40.0527	72.3854	171.971	183.66	122.479
ENSBTAG00000011966	LAMC1	67.3757	323.139	125.696	51.1624	44.0027	122.275
ENSBTAG00000006441	ATP5PB	123.86	127.558	105.409	129.934	124.055	122.163
ENSBTAG00000016744	CAPRIN1	117.35	121.861	125.423	125.014	119.081	121.746
ENSBTAG00000016975	H2AZ2	129.65	101.636	99.5244	144.913	132.973	121.739
ENSBTAG00000005432	CAPG	132.796	46.2526	94.3855	153.25	181.233	121.583
ENSBTAG00000000562	TOMM20	117.213	118.91	129.517	139.681	102.142	121.493
ENSBTAG00000006644	SPCS2	95.4618	98.491	101.874	177.231	132.504	121.112
ENSBTAG00000013060	IQGAP1	119.724	158.495	133.107	97.5863	92.2407	120.231
ENSBTAG00000030503	H2AJ	135.255	54.4231	77.508	172.91	160.81	120.181
ENSBTAG00000013308	RBMX	103.206	138.541	126.792	115.557	115.98	120.015
ENSBTAG00000015910	ITGB1	75.9057	203.903	129.522	104.864	83.307	119.5
ENSBTAG00000015000	VCP	128.907	161.734	134.774	83.1371	87.891	119.289
ENSBTAG00000020330	BTG1	109.721	103.362	77.8603	176.818	128.353	119.223
ENSBTAG00000008292	SNRPD1	137.804	127.796	156.112	76.462	97.8396	119.203
ENSBTAG00000008837	CSNK2B	131.728	123.45	127.56	113.033	100.047	119.163
ENSBTAG00000014261	TARS1	101.683	209.778	114.012	80.4061	89.5898	119.094
ENSBTAG00000006564	PSMA1	135.423	140.021	151.223	75.3834	91.3594	118.682
ENSBTAG00000021746	ANXA5	111.866	132.063	119.578	113.504	115.497	118.502
ENSBTAG00000014648	RPN2	97.8154	121.625	121.559	132.814	118.164	118.395
ENSBTAG00000018278	ATP5PO	121.676	126.665	129.027	107.361	106.945	118.335
ENSBTAG00000024476	CKS1B	115.325	190.612	96.6518	109.316	79.4735	118.276
ENSBTAG00000020345	CNN3	103.648	153.211	145.688	105.131	83.2388	118.183
ENSBTAG00000025001	MRPL45	123.373	96.3506	131.273	142.558	97.2838	118.168
ENSBTAG00000048107	CANX	98.4338	128.354	121.805	135.327	105.089	117.802
ENSBTAG00000001926	RAD23B	112.791	125.088	192.116	78.9118	78.946	117.571
ENSBTAG00000019226	PAG8	69.952	36.491	92.6985	231.155	156.493	117.358
ENSBTAG00000017267	COX5A	117.937	94.8218	119.529	121.055	133.357	117.34
ENSBTAG00000010988	MORF4L1	124.242	121.168	123.139	100.6	113.395	116.509
ENSBTAG00000046037	SLC25A5	98.388	131.132	136.865	116.176	98.0406	116.12
ENSBTAG00000017143	PDIA4	111.629	148.845	128.945	135.234	53.6957	115.67
ENSBTAG00000031569	GOLM1	78.2524	97.6086	92.6295	176.384	133.416	115.658
ENSBTAG00000000561	OCLN	105.127	151.104	120.083	93.3598	105.216	114.978
ENSBTAG00000014032	EIF3H	132.336	104.882	106.375	119.217	111.819	114.926
ENSBTAG00000002510	HNRNPUL2	116.548	126.003	121.881	106.728	103.32	114.896
ENSBTAG00000012232	CYC1	110.094	109.796	122.926	106.895	123.027	114.548
ENSBTAG00000016720	RAB1A	120.213	84.1995	90.5215	128.722	148.92	114.515
ENSBTAG00000012739	C1QBP	116.909	107.757	145.299	110.109	92.2623	114.467
ENSBTAG00000010451	PA2G4	113.92	116.687	154.51	85.3742	99.9967	114.098
ENSBTAG00000016057	CSRP1	144.363	141.471	127.097	93.5452	63.8445	114.064
ENSBTAG00000000598	CST3	117.664	40.0705	64.4356	191.467	156.569	114.041
ENSBTAG00000020480	SPTLC2	103.924	147.804	128.234	100.287	88.1576	113.681
ENSBTAG00000010157	TOMM22	118.015	113.386	118.985	105.977	110.929	113.458
ENSBTAG00000003401	ACTR3	106.935	190.524	113.472	75.4606	80.6123	113.401
ENSBTAG00000006656	RANBP1	121.629	138.239	145.831	89.4445	71.4306	113.315
ENSBTAG00000008985	PCBP1	127.944	103.829	135.13	97.9998	101.499	113.28
ENSBTAG00000018914	RAB25	123.169	16.6865	75.4309	188.954	161.888	113.226
ENSBTAG00000011140	FAM162A	110.981	60.3727	153.291	143.777	97.0048	113.085
ENSBTAG00000055252	UBE2E1	106.568	165.657	121.194	85.4087	85.5057	112.867
ENSBTAG00000051755	ARF3	123.083	95.2962	118.577	106.95	119.969	112.775
ENSBTAG00000009683	PSMA6	137.27	115.277	134.862	84.6232	91.0775	112.622
ENSBTAG00000017798	ERH	124.085	122.628	139.383	77.6021	96.7742	112.095
ENSBTAG00000007754	NDUFA3	113.41	73.7652	96.4986	141.988	134.11	111.954
ENSBTAG00000000696	ILK	107.49	155.243	128.266	83.1509	85.1366	111.857
ENSBTAG00000001055	HNRNPL	95.2918	148.412	166.802	64.8236	83.6176	111.789
ENSBTAG00000020054	TNFRSF21	68.7358	118.738	106.499	135.845	128.09	111.581
ENSBTAG00000002608	SEPTIN2	100.204	127.158	112.515	100.919	115.826	111.324
ENSBTAG00000020645	GNAI2	115.23	118.683	109.302	107.302	104.29	110.961
ENSBTAG00000008034	LMAN2	98.0145	100.638	121.226	121.543	113.323	110.949
ENSBTAG00000018274	FADD	119.316	123.057	170.548	68.3918	72.062	110.675
ENSBTAG00000009479	UQCRQ	122.505	120.987	142.643	78.4882	87.6067	110.446
ENSBTAG00000006072	LRRC59	116.094	162.642	149.677	55.2824	66.7531	110.09
ENSBTAG00000010012	BTF3	115.21	112.463	109.57	109.23	103.542	110.003
ENSBTAG00000031837	IMPDH2	110.381	103.731	120.407	120.538	93.0936	109.63
ENSBTAG00000031875	BANF1	118.1	144.391	102.302	92.9956	90.3552	109.629
ENSBTAG00000017889	CCT5	123.28	138.397	154.714	64.3044	67.2642	109.592
ENSBTAG00000011805	PLIN3	110.889	50.928	67.4445	139.688	176.601	109.11
ENSBTAG00000001825	SP6	71.5059	9.14236	26.2897	240.028	198.211	109.035
ENSBTAG00000006883	EIF4B	115.24	90.6131	92.8932	124.582	121.588	108.983
ENSBTAG00000018016	NUPR1	83.4001	121.585	20.2657	142.558	176.971	108.956
ENSBTAG00000017864	PRPH	100.338	16.0102	47.2431	204.462	175.003	108.611
ENSBTAG00000006346	DAP	108.709	64.666	56.8383	162.67	150.069	108.59
ENSBTAG00000009509	NDUFA6	126.304	131.77	98.8053	87.4513	97.4319	108.352
ENSBTAG00000016988	PIN1	119.01	115.795	88.1693	105.487	112.405	108.173
ENSBTAG00000002579	FBL	96.2516	123.747	151.407	90.8952	76.5766	107.776
ENSBTAG00000014150	BBLN	159.117	78.6544	79.6079	114.109	106.588	107.615
ENSBTAG00000006702	EIF3E	119.287	97.1758	93.3023	114.46	113.686	107.582
ENSBTAG00000019150	PLD3	74.2802	33.7691	41.8972	192.479	194.604	107.406
ENSBTAG00000021192	NOP53	111.39	94.7828	114.911	106.644	109.257	107.397
ENSBTAG00000009727	ADIPOR1	92.1691	68.8007	90.0039	159.243	126.066	107.256
ENSBTAG00000001246	ATP1A1	94.7907	80.4984	154.854	92.2776	113.506	107.185
ENSBTAG00000017212	HYPK	114.091	121.005	153.562	77.2476	69.4909	107.079
ENSBTAG00000027654	EIF4EBP1	119.899	122.125	132.455	95.9713	63.7334	106.837
ENSBTAG00000019216	TUFM	107.187	85.5023	111.613	123.341	106.112	106.751
ENSBTAG00000003043	GNG2	58.6698	321.395	107.395	21.7073	23.9896	106.632
ENSBTAG00000004679	WARS1	116.245	137.325	109.885	81.9664	87.6596	106.616
ENSBTAG00000003151	DNAJB11	93.056	153.054	123.487	97.6253	65.5242	106.549
ENSBTAG00000031061	POLR2L	108.013	109.597	119.142	101.468	94.3585	106.516
ENSBTAG00000017604	RAB13	101.694	119.889	75.6673	115.787	118.555	106.319
ENSBTAG00000004077	YWHAG	106.478	151.429	126.403	77.4455	69.5559	106.262
ENSBTAG00000009508	SMDT1	115.149	123.112	90.7444	96.5548	103.044	105.721
ENSBTAG00000031752	TMEM256	106.854	89.5804	125.87	99.6423	105.285	105.446
ENSBTAG00000039992	TUBA1C	99.6349	152.41	110.397	66.6273	97.3793	105.29
ENSBTAG00000014129	RAB5B	112.127	78.6075	105.552	103.401	123.896	104.717
ENSBTAG00000021955	NPC2	75.8724	116.012	113.536	108.173	109.758	104.67
ENSBTAG00000016069	ARF4	101.724	138.398	105.83	82.5178	93.3748	104.369
ENSBTAG00000009307	RER1	97.8024	115.822	107.359	105.767	94.7086	104.292
ENSBTAG00000003359	ELOVL5	79.1854	62.0675	33.7311	135.306	208.949	103.848
ENSBTAG00000007540	GLUD1	99.5433	98.4353	93.3802	129.605	97.8782	103.768
ENSBTAG00000013016	GNAI3	103.01	116.976	126.027	92.1522	80.6113	103.755
ENSBTAG00000000599	CCNI	117.646	34.626	45.6425	193.891	125.875	103.536
ENSBTAG00000002639	ZDHHC7	105.832	104.25	115.287	118.402	73.6835	103.491
ENSBTAG00000002528	EIF3A	99.3718	113.245	118.995	98.3978	86.149	103.232
ENSBTAG00000031641	PSMD8	114.013	115.586	133.153	73.507	79.3311	103.118
ENSBTAG00000019077	DAD1	104.717	137.469	123.156	72.893	75.5621	102.759
ENSBTAG00000010982	UBE2B	112.184	99.5299	97.7035	116.872	86.0485	102.468
ENSBTAG00000051809	STMP1	124.863	85.6071	88.3254	105.036	108.414	102.449
ENSBTAG00000020308	EIF4G2	107.186	120.761	123.606	75.0816	81.755	101.678
ENSBTAG00000011104	RTN4	99.8568	139.078	82.4835	83.8813	101.983	101.457
ENSBTAG00000008978	USP22	115.846	79.397	81.8756	105.19	124.58	101.378
ENSBTAG00000012788	COX6A1	100.863	107.173	106.252	99.6459	92.5081	101.288
ENSBTAG00000011699	CDC37	106.385	109.459	110.705	90.21	88.5973	101.071
ENSBTAG00000030302	EDF1	116.114	59.2117	100.056	112.064	113.8	100.249
ENSBTAG00000017122	HSPG2	110.534	96.6858	108.916	100.076	84.3848	100.119
ENSBTAG00000014643	EEF1D	113.132	95.829	96.3906	102.005	92.6043	99.9922
ENSBTAG00000004416	NUDC	106.362	103.549	153.075	54.126	82.1033	99.8429
ENSBTAG00000051150	TOMM7	125.352	109.195	108.962	66.0195	87.7348	99.4526
ENSBTAG00000011284	SLC39A1	87.9861	107.383	125.814	88.1364	86.5457	99.1731
ENSBTAG00000047059	TIMM17A	110.783	122.662	140.259	56.8871	64.0437	98.9268
ENSBTAG00000006391	NDUFAB1	104.561	100.597	98.883	80.2354	110.337	98.9226
ENSBTAG00000013387	CHMP4B	107.888	91.2129	110.784	103.493	80.017	98.679
ENSBTAG00000038842	NEDD8	110.63	110.124	113.914	63.3454	93.6225	98.3273
ENSBTAG00000031800	PPDPF	105.901	47.0221	56.4825	157.504	123.088	97.9996
ENSBTAG00000006134	DYNLRB1	108.109	126.161	109.969	74.792	70.9215	97.9905
ENSBTAG00000017426	PDCD6IP	96.8389	70.732	96.7916	108.093	116.307	97.7524
ENSBTAG00000009886	KDELR3	105.167	122.754	96.5212	78.6076	84.8376	97.5773
ENSBTAG00000005843	REXO2	95.314	87.5104	60.7552	106.519	136.715	97.3627
ENSBTAG00000021759	NDUFB2	98.0963	101.18	104.638	97.243	85.6076	97.353
ENSBTAG00000014146	SPCS3	99.6701	104.455	139.932	76.1256	65.3887	97.1144
ENSBTAG00000001038	SNRPB	90.3935	119.909	131.661	67.942	75.4356	97.0683
ENSBTAG00000016174	NCL	84.4871	107.901	130.575	84.4831	77.8193	97.0532
ENSBTAG00000012792	SRSF9	90.8714	109.903	113.438	76.3756	94.484	97.0143
ENSBTAG00000020630	KCMF1	96.6116	120.478	80.5701	112.517	73.2104	96.6775
ENSBTAG00000013600	PSMG1	113.935	76.5511	95.8549	85.4499	110.761	96.5103
ENSBTAG00000002808	PSMA3	121.363	93.1241	109.908	71.4158	85.4678	96.2559
ENSBTAG00000011825	TRIR	106.378	94.1237	102.804	78.8975	96.5173	95.7441
ENSBTAG00000011351	TMEM259	83.5675	98.9041	111.599	106.316	78.3216	95.7417
ENSBTAG00000052518	TUBB4B	123.082	111.578	124.839	47.6166	70.8565	95.5944
ENSBTAG00000013882	CHMP2A	102.607	83.0012	100.294	88.0181	103.851	95.5542
ENSBTAG00000008977	TOMM6	103.594	117.749	118.642	71.1527	65.8327	95.394
ENSBTAG00000001137	CLTA	108.964	61.4413	90.3208	115.933	98.9412	95.12
ENSBTAG00000007101	F3	75.1683	114.791	100.522	109.948	74.6398	95.0138
ENSBTAG00000015278	ARPC5L	117.957	75.9845	105.735	77.6408	97.2235	94.908
ENSBTAG00000019910	SDCBP	87.8062	74.1326	46.8417	123.083	142.063	94.7854
ENSBTAG00000037728	PAGE4	198.518	39.6917	201.02	16.2099	18.23	94.7338
ENSBTAG00000011736	IGF2BP1	82.2884	100.982	118.838	99.4004	71.7265	94.647
ENSBTAG00000011765	GABARAPL1	72.6675	187.198	87.561	69.9979	55.3984	94.5645
ENSBTAG00000000203	ATP6V1G1	97.138	94.6259	96.7916	89.5592	93.8524	94.3934
ENSBTAG00000014724	EIF4A2	101.976	77.4504	74.9597	135.292	82.2861	94.3929
ENSBTAG00000015156	NDUFB1	108.562	101.804	108.54	78.4251	71.168	93.6999
ENSBTAG00000053107	COX5B	92.1598	98.2226	102.013	84.0258	91.8045	93.6451
ENSBTAG00000020641	PSMA5	100.536	122.564	119.84	56.0555	69.1019	93.6196
ENSBTAG00000021187	ID2	64.1512	138.493	82.2778	91.5358	90.5811	93.4079
ENSBTAG00000032777	TOMM5	106.201	131.684	117.225	45.9875	63.9203	93.0036
ENSBTAG00000007993	CORO1C	98.8961	72.9151	87.0635	96.4248	108.464	92.7528
ENSBTAG00000019156	CCT2	93.8822	114.079	120.159	72.2729	62.5973	92.5981
ENSBTAG00000021288	PSMB4	108.778	79.7685	105.485	82.2139	86.4468	92.5385
ENSBTAG00000003908	MAPRE1	98.2862	115.284	97.3315	69.6399	81.1972	92.3478
ENSBTAG00000004242	ARPC1A	107.377	65.1986	94.7748	89.4479	103.888	92.1373
ENSBTAG00000020097	PERP	80.5368	86.4662	111.33	85.8156	96.4992	92.1296
ENSBTAG00000006414	NUTF2	102.19	116.283	102.438	64.1481	75.4521	92.1022
ENSBTAG00000007606	HNRNPU	86.9037	113.928	113.985	60.3431	84.6051	91.9529
ENSBTAG00000008621	PRKAR1A	93.5785	103.29	98.9382	84.0261	78.0196	91.5705
ENSBTAG00000017733	CA2	149.598	24.834	27.2626	139.655	116.029	91.4757
ENSBTAG00000020175	UBE2K	95.5734	103.445	112.215	74.6552	71.4559	91.4688
ENSBTAG00000023429	PLS1	115.419	18.4166	55.137	104.026	162.037	91.007
ENSBTAG00000018103	HMGB1	95.2402	115.686	113.956	55.9927	73.2346	90.8218
ENSBTAG00000013671	UTP14A	81.8131	126.041	104.623	62.6889	78.8161	90.7964
ENSBTAG00000010692	SND1	109.655	51.334	80.2868	112.3	99.167	90.5486
ENSBTAG00000019810	AARS1	93.461	170.407	87.3656	49.7687	51.4167	90.4839
ENSBTAG00000002746	OSTF1	114.356	70.6474	81.5567	105.559	80.2007	90.4641
ENSBTAG00000040006	SRSF3	84.1946	126.679	121.457	56.8555	63.0161	90.4403
ENSBTAG00000002688	ATP1B1	72.5196	118.227	86.0318	87.6924	86.8932	90.2728
ENSBTAG00000015991	CDH1	93.3592	37.4956	93.2781	108.833	118.183	90.2299
ENSBTAG00000015892	NDUFB4	105.022	115.205	98.3098	60.9018	71.0157	90.0908
ENSBTAG00000006202	ST13	102.181	72.6833	81.4473	100.451	93.2184	89.9962
ENSBTAG00000012586	HSPD1	99.3323	78.0572	90.6918	111.701	69.692	89.8948
ENSBTAG00000009761	ACTR2	79.662	81.9111	88.4527	99.6037	99.7482	89.8756
ENSBTAG00000008224	PAIP2	79.2768	96.6984	87.4284	103.573	82.0449	89.8043
ENSBTAG00000014205	PRKAR2A	76.6144	91.4368	80.1879	93.9655	106.434	89.7277
ENSBTAG00000021678	SLC31A1	84.333	121.645	63.181	89.4796	89.6557	89.6589
ENSBTAG00000009603	UQCRH	87.84	86.4999	81.0522	103.345	88.988	89.545
ENSBTAG00000052268	SELENOF	78.7952	115.952	85.8995	87.2033	79.5275	89.4755
ENSBTAG00000011074	BRD2	98.3473	112.348	84.5138	76.1117	75.7272	89.4096
ENSBTAG00000020405	NDUFB9	89.3888	118.315	94.861	66.2868	77.638	89.2979
ENSBTAG00000011435	NPEPPS	79.0161	75.6289	80.7433	137.473	72.7304	89.1183
ENSBTAG00000001700	CDC42	89.3864	100.288	87.3482	83.9184	83.8364	88.9554
ENSBTAG00000040584	DSC2	85.1461	102.998	120.182	60.6787	75.7468	88.9503
ENSBTAG00000018593	PSENEN	80.1307	96.5893	81.3597	92.3918	93.8197	88.8582
ENSBTAG00000051448	TMEM9	85.6218	72.4833	79.4795	102.673	103.598	88.7712
ENSBTAG00000010790	EIF3L	95.1073	96.8756	100.998	72.8387	77.5815	88.6802
ENSBTAG00000017825	SEC13	106.042	102.749	90.0279	66.293	77.7172	88.5659
ENSBTAG00000018655	MYDGF	88.4627	112.766	96.6195	76.4501	65.7122	88.0021
ENSBTAG00000013627	HNRNPAB	80.2785	124.477	117.882	43.8777	73.3962	87.9823
ENSBTAG00000009795	SF3B5	80.949	132.461	92.4972	72.5997	60.6262	87.8267
ENSBTAG00000018446	GCA	106.033	56.2855	126.516	63.4511	85.6889	87.5948
ENSBTAG00000004855	PRDX6	114.11	80.2174	121.871	51.8803	67.9277	87.2012
ENSBTAG00000014440	PSMA4	105.115	89.5867	98.967	55.3385	85.915	86.9844
ENSBTAG00000005278	WEE1	73.7476	151.38	86.8167	70.6582	51.874	86.8953
ENSBTAG00000024542	PIGC	85.4926	84.4665	83.9092	86.3043	93.967	86.8279
ENSBTAG00000006934	CYP11A1	121.758	11.8796	16.1724	138.909	145.418	86.8274
ENSBTAG00000013873	MSX2	78.3304	53.5202	40.0977	131.715	129.682	86.669
ENSBTAG00000016168	APLP2	51.489	151.555	84.4686	72.2264	73.2304	86.5938
ENSBTAG00000005384	COPZ1	98.9678	81.3821	94.1831	72.5075	85.0356	86.4152
ENSBTAG00000004402	PRELID3B	98.0946	96.0142	89.3407	74.7712	72.7436	86.1929
ENSBTAG00000006101	PSMD4	90.7327	91.7317	107.099	59.8463	80.9101	86.064
ENSBTAG00000014239	CCNB1	89.0665	103.98	102.908	67.0856	66.2319	85.8544
ENSBTAG00000032829	GHITM	93.5462	116.392	75.3932	69.0701	72.9309	85.4665
ENSBTAG00000020776	POLR2E	93.5046	101.114	102.816	63.0586	66.1296	85.3245
ENSBTAG00000005907	NDUFB6	90.0199	87.2858	88.8804	86.2718	74.0349	85.2986
ENSBTAG00000002012	CIAO2A	78.3747	79.2122	65.744	87.5812	113.697	84.9218
ENSBTAG00000027722	IPO7	79.0281	93.3904	91.5863	85.633	74.8223	84.892
ENSBTAG00000021082	TMEM125	101.738	52.8661	97.0696	88.5841	83.5316	84.758
ENSBTAG00000031249	PSMG4	99.3957	76.1707	77.6492	90.2154	78.3279	84.3518
ENSBTAG00000004371	CS	88.6248	80.1453	95.0525	84.3492	73.5793	84.3502
ENSBTAG00000012726	PSMB5	92.0249	103.914	91.3913	64.4041	69.3828	84.2234
ENSBTAG00000012634	NDUFB7	91.0098	97.004	83.2415	69.2004	79.8793	84.067
ENSBTAG00000005969	EIF2S2	82.1671	120.961	84.4053	62.3869	69.9199	83.968
ENSBTAG00000009125	ALDH1A3	41.1884	81.6077	271.276	14.8484	9.78728	83.7415
ENSBTAG00000019295	MDH1	89.5506	72.672	63.5213	96.0714	96.4877	83.6606
ENSBTAG00000019125	SLC1A1	102.326	99.8291	156.551	27.5451	31.5066	83.5517
ENSBTAG00000014262	BZW2	69.7004	129.976	67.2507	84.1919	63.0362	82.831
ENSBTAG00000000985	RAB10	82.9434	114.15	89.9964	65.3265	61.7063	82.8245
ENSBTAG00000009805	CFDP2	84.6364	92.2696	101.248	64.9066	70.9088	82.794
ENSBTAG00000009863	BHLHE40	69.9049	84.3272	59.5129	118.094	81.9067	82.7492
ENSBTAG00000004037	JUN	93.555	91.5992	72.3906	82.2312	73.4202	82.6392
ENSBTAG00000015716	ERO1A	71.2343	58.712	65.8751	144.662	72.2401	82.5447
ENSBTAG00000008733	MAGED1	75.6086	73.952	65.7197	96.6714	99.7525	82.3408
ENSBTAG00000024561	H3-3A	78.9312	76.5732	75.524	94.1803	86.4647	82.3347
ENSBTAG00000018286	RNF181	92.1758	89.6491	85.3182	67.6196	76.2226	82.197
ENSBTAG00000010956	SCARB2	64.2883	77.7768	52.7652	102.38	111.734	81.7889
ENSBTAG00000019883	IST1	76.4564	98.8214	84.8199	79.3933	69.3393	81.7661
ENSBTAG00000003067	PSMB7	107.565	81.7202	89.3945	58.313	71.5078	81.7001
ENSBTAG00000013650	SLC66A1	91.8366	55.707	58.0791	83.6605	118.919	81.6404
ENSBTAG00000017265	VBP1	66.4021	130.641	111.351	46.1514	53.4265	81.5945
ENSBTAG00000010959	HINT1	91.9696	87.8717	83.1197	71.5274	73.1314	81.524
ENSBTAG00000009112	TRAM2	62.8635	54.9143	79.0043	89.7432	120.587	81.4225
ENSBTAG00000013573	BIRC5	91.3549	69.8919	85.9942	80.5097	79.0877	81.3677
ENSBTAG00000046869	RNH1	96.662	51.4156	88.0887	69.312	101.102	81.316
ENSBTAG00000012447	PPP1CB	71.2592	105.993	71.6729	83.6282	72.4282	80.9963
ENSBTAG00000039307	YAP1	69.1329	97.7824	85.6846	62.1858	89.6637	80.8899
ENSBTAG00000014931	MLF2	82.4711	99.4953	94.6739	63.0449	64.1514	80.7673
ENSBTAG00000012383	CHMP5	90.0305	69.5935	63.4205	83.3603	96.6098	80.6029
ENSBTAG00000010481	UBXN1	98.6122	53.2886	70.759	91.3856	88.7272	80.5545
ENSBTAG00000003994	IGFBP3	65.5072	22.819	191.536	60.5897	61.3458	80.3596
ENSBTAG00000014388	EIF3I	86.4139	79.0774	88.4665	77.2113	70.6016	80.3541
ENSBTAG00000000347	RHOG	82.0108	60.8994	68.7483	109.63	80.325	80.3227
ENSBTAG00000010312	MAPK1	95.1131	76.0337	79.5224	73.7631	76.9341	80.2733
ENSBTAG00000035556	CDV3	76.3561	114.466	107.368	51.7464	51.3838	80.264
ENSBTAG00000003746	SCP2	69.7375	28.7648	68.9976	95.2872	138.464	80.2502
ENSBTAG00000009246	DPY30	93.7125	85.7647	85.6244	61.2481	72.6156	79.7931
ENSBTAG00000008541	MGST1	96.7118	37.4773	101.017	61.2278	102.05	79.6968
ENSBTAG00000012117	ATP6AP1	66.3564	108.746	97.3081	59.2715	66.7509	79.6865
ENSBTAG00000003882	EMC3	72.3481	86.6554	70.4503	86.9957	81.7608	79.6421
ENSBTAG00000019697	NPAS2	92.7254	81.5106	77.3787	76.3482	69.0959	79.4118
ENSBTAG00000045582	ARPC5	91.342	78.043	84.7083	61.4441	81.3561	79.3787
ENSBTAG00000019271	NARS1	66.964	153.61	86.9936	39.9527	49.0549	79.315
ENSBTAG00000006665	ERP29	69.1818	59.7378	88.0566	96.8173	82.6195	79.2826
ENSBTAG00000001324	SLCO2A1	85.6027	5.11881	4.93991	187.385	110.906	78.7904
ENSBTAG00000019237	TXNDC5	65.3251	94.9651	80.3379	71.9955	80.8027	78.6852
ENSBTAG00000016161	FLII	87.7121	91.2343	105.717	58.9141	49.7329	78.662
ENSBTAG00000017605	AK2	77.6083	86.3123	113.919	63.1646	51.951	78.591
ENSBTAG00000023997	VAMP8	91.324	76.2802	80.3079	57.1705	87.082	78.4329
ENSBTAG00000000898	F2RL2	98.8791	28.9802	45.5899	106.502	112.067	78.4037
ENSBTAG00000000825	MRPS26	87.5231	87.0086	107.261	55.3926	54.0551	78.248
ENSBTAG00000021307	BNIP3L	91.1301	55.0321	72.8961	101.452	70.6745	78.2369
ENSBTAG00000000678	CSDE1	77.1925	64.3645	71.9961	90.279	86.4227	78.051
ENSBTAG00000004059	SOAT1	69.5662	42.3388	87.1703	64.5239	123.837	77.4873
ENSBTAG00000013623	TIMM13	73.3038	108.72	104.967	39.5147	60.1373	77.3285
ENSBTAG00000004871	NDUFV2	90.8581	77.0531	84.295	65.6939	68.5211	77.2842
ENSBTAG00000040497	LIN28A	42.8505	103.486	123.827	52.1395	63.9356	77.2477
ENSBTAG00000015767	RNF10	78.1493	79.496	78.2021	72.0833	77.7022	77.1266
ENSBTAG00000019256	GLA	74.1193	31.0889	51.5063	76.265	152.279	77.0518
ENSBTAG00000006756	MATR3	67.5664	92.5828	76.4418	66.2271	81.6179	76.8872
ENSBTAG00000003577	GSPT1	78.7707	105.548	105.127	45.6502	49.0584	76.8309
ENSBTAG00000008793	RNASE1	120.906	0.56656	13.2644	14.8655	234.272	76.7748
ENSBTAG00000000434	CRYAB	57.6583	95.9048	143.043	40.8106	45.6269	76.6088
ENSBTAG00000018937	HMOX2	78.6074	63.9688	129.475	61.5505	49.4022	76.6008
ENSBTAG00000012804	REEP5	68.5532	31.3645	35.9592	109.327	136.523	76.3453
ENSBTAG00000002094	ATP5MF	76.7571	79.0819	76.5642	70.3229	78.9843	76.3421
ENSBTAG00000010584	AP2S1	88.8805	66.4168	79.0769	74.9581	71.9134	76.2491
ENSBTAG00000031797	MANF	98.0187	85.4155	83.3192	79.8676	34.1936	76.1629
ENSBTAG00000000808	COX14	89.6092	96.8263	77.1638	56.033	60.8026	76.087
ENSBTAG00000012177	SNRPD2	80.65	75.1839	80.4289	72.6436	70.7338	75.928
ENSBTAG00000017547	DBNL	102.493	44.146	80.5742	57.4986	94.6277	75.868
ENSBTAG00000018928	QARS1	75.7196	62.6415	70.3023	88.5628	81.9031	75.8259
ENSBTAG00000004161	UBE2D2	80.3272	87.1623	70.9185	66.6221	73.9921	75.8044
ENSBTAG00000000215	GNB1	81.2889	67.72	73.129	82.3956	74.1721	75.7411
ENSBTAG00000000706	ADAMTS1	69.0056	66.7102	90.4783	72.0674	80.1283	75.678
ENSBTAG00000021744	PSMC3	82.498	77.5073	90.7846	54.8025	72.1276	75.544
ENSBTAG00000027879	MPC1	70.5188	139.062	72.7086	51.6627	43.3182	75.454
ENSBTAG00000039374	IPO5	73.1484	85.7736	74.7149	74.9793	68.5877	75.4408
ENSBTAG00000016771	PLK2	61.2618	192.333	98.3864	10.5858	14.5771	75.4288
ENSBTAG00000014302	TOMM70	79.5587	77.1554	77.0789	74.0163	69.1972	75.4013
ENSBTAG00000004295	NDUFA8	79.1332	74.1762	76.3368	67.782	78.5423	75.1941
ENSBTAG00000009506	NAGA	52.4806	64.4774	58.7263	104.963	94.8816	75.1059
ENSBTAG00000020968	MPC2	72.5657	78.6899	96.6356	67.3336	60.1626	75.0775
ENSBTAG00000014265	SREBF2	40.3328	49.4355	56.9463	118.166	109.521	74.8803
ENSBTAG00000011415	ETF1	77.6043	86.6866	93.1792	54.1084	62.6313	74.842
ENSBTAG00000050219	MICOS10	77.118	67.6346	77.0695	74.089	78.1544	74.8131
ENSBTAG00000032848	GOLPH3	65.2725	98.797	72.2041	62.7275	74.8156	74.7633
ENSBTAG00000021506	ARL6IP5	66.0964	109.448	61.5546	82.2694	53.8835	74.6504
ENSBTAG00000051352	SURF4	71.4187	78.4882	68.2988	72.2319	81.9451	74.4765
ENSBTAG00000011883	ARL1	81.3651	86.0662	69.3107	66.1274	68.9953	74.3729
ENSBTAG00000017626	GFPT1	76.624	30.9079	62.7759	135.378	65.7008	74.2774
ENSBTAG00000020662	SARNP	91.7202	70.0239	68.2254	71.3112	69.5751	74.1712
ENSBTAG00000016266	SDHD	67.5674	67.1369	71.6887	84.4791	78.9714	73.9687
ENSBTAG00000005675	SLC44A4	75.2157	36.269	97.7047	78.4426	81.8945	73.9053
ENSBTAG00000010444	ERBB3	71.3365	11.1356	32.6281	105.675	147.845	73.7241
ENSBTAG00000007964	ARPC4	77.6535	63.1055	78.8344	70.6589	78.1991	73.6903
ENSBTAG00000021461	PSMD3	87.9886	61.9581	99.8124	53.6029	64.2465	73.5217
ENSBTAG00000012125	GDI1	60.5707	91.7736	90.5969	64.1864	60.0881	73.4431
ENSBTAG00000006049	BZW1	80.1362	91.6688	82.0713	50.3552	62.7728	73.4009
ENSBTAG00000017166	C9H6orf58	71.5054	6.49589	16.8808	121.233	150.633	73.3496
ENSBTAG00000015154	MCL1	68.181	97.927	84.1534	59.895	56.4542	73.3221
ENSBTAG00000006556	COPB1	70.2014	86.4234	69.4564	70.6719	69.5332	73.2573
ENSBTAG00000008716	SSB	74.3091	91.2957	98.1988	49.7936	52.5676	73.233
ENSBTAG00000027506	SNRPB2	88.6519	57.9539	78.3162	76.0197	64.5346	73.0953
ENSBTAG00000017189	POLE4	81.2144	75.6863	94.859	54.2214	59.2083	73.0379
ENSBTAG00000025313	DYNLL2	77.7902	98.0726	75.0328	47.3792	66.8718	73.0293
ENSBTAG00000005865	MAPK6	87.914	74.3479	73.3651	68.5139	60.296	72.8874
ENSBTAG00000002493	VPS35	82.1959	84.8009	81.0863	54.3097	61.2241	72.7234
ENSBTAG00000021569	DDB1	76.5261	52.8966	56.7731	105.343	71.4671	72.6011
ENSBTAG00000014553	ATP6V0D1	94.7615	49.2539	59.2249	79.7152	79.0334	72.3978
ENSBTAG00000020309	G3BP1	70.3249	104.96	98.4761	34.0577	53.8433	72.3323
ENSBTAG00000005002	GALE	79.0678	55.083	83.8184	66.8759	76.6014	72.2893
ENSBTAG00000037377	ABHD14B	91.178	46.357	71.8038	72.3254	79.6412	72.2611
ENSBTAG00000018451	PTMS	62.6936	87.2837	80.8517	56.2127	73.8174	72.1718
ENSBTAG00000036078	EMP1	77.2205	33.6992	38.7076	111.742	99.4287	72.1596
ENSBTAG00000011954	SEC11C	99.3237	62.1742	91.0463	55.7137	51.6948	71.9905
ENSBTAG00000002628	SLC44A2	75.9889	23.4112	52.0367	97.979	110.519	71.9869
ENSBTAG00000007783	MYBL2	97.7515	47.2156	81.7201	61.937	71.2904	71.9829
ENSBTAG00000049516	ARL6IP1	74.4074	85.626	62.2539	63.1942	73.674	71.8311
ENSBTAG00000020757	PCBP2	78.1705	65.7399	66.558	76.6104	71.858	71.7874
ENSBTAG00000014233	CCT8	70.6478	85.1267	93.5433	52.3706	56.805	71.6987
ENSBTAG00000007438	STT3B	72.4933	54.3714	69.9862	79.2764	82.2922	71.6839
ENSBTAG00000002377	PSMB2	83.7635	82.2558	86.376	50.64	55.2235	71.6518
ENSBTAG00000020560	CLPTM1	65.2849	77.1782	68.4899	71.7856	75.0566	71.559
ENSBTAG00000001908	DLD	65.0323	89.3042	90.4284	49.5603	63.2858	71.5222
ENSBTAG00000012756	CCT7	74.8858	72.4366	95.5899	53.5378	59.7946	71.249
ENSBTAG00000016420	CTNNB1	72.231	65.8671	82.5761	61.3281	73.7447	71.1494
ENSBTAG00000013240	SLC3A2	41.3295	144.93	56.782	55.1707	57.0609	71.0547
ENSBTAG00000001057	ARFGAP3	53.7903	30.5681	50.9113	107.443	112.096	70.9617
ENSBTAG00000002575	SSU72	78.1974	74.3467	75.1647	56.932	69.9296	70.9141
ENSBTAG00000010009	TMCO1	69.1944	69.618	58.1696	72.2113	85.1536	70.8694
ENSBTAG00000016658	ABHD4	60.8612	111.097	77.5625	64.3059	39.1971	70.6047
ENSBTAG00000006416	EMC4	73.1996	65.7106	76.0419	66.7664	71.274	70.5985
ENSBTAG00000014872	CAPNS1	66.7418	140.73	81.1724	30.6544	33.4704	70.5538
ENSBTAG00000009849	PLAC8A	73.9509	5.81971	33.5986	91.9716	147.096	70.4874
ENSBTAG00000007562	TRAM1	69.0424	76.1265	69.7204	68.5526	68.7452	70.4374
ENSBTAG00000019023	NANS	85.4942	75.0327	81.4802	56.6815	53.4896	70.4357
ENSBTAG00000017913	BUB3	72.0558	112.083	83.1136	38.7288	45.3041	70.257
ENSBTAG00000054195	GPX1	119.075	65.6871	74.7237	38.2632	53.3095	70.2116
ENSBTAG00000014784	NT5DC2	64.9339	59.0439	58.9118	93.1972	74.4708	70.1115
ENSBTAG00000016401	OPTN	69.721	110.223	80.2391	49.0096	40.0262	69.8437
ENSBTAG00000012619	CNPPD1	72.3131	102.128	73.421	53.7488	46.891	69.7004
ENSBTAG00000008191	SLC39A7	56.1282	82.4479	55.532	69.9886	84.0163	69.6226
ENSBTAG00000011043	RAC2	31.3485	0.852508	5.43117	183.453	127.008	69.6187
ENSBTAG00000014295	CAPZA1	70.7394	79.688	75.4132	58.1233	63.0022	69.3932
ENSBTAG00000024723	CHCHD3	64.2296	69.7525	70.4036	72.3574	70.0435	69.3573
ENSBTAG00000017685	JUP	74.3738	53.6493	89.8918	65.0373	63.3666	69.2638
ENSBTAG00000030674	AK4	68.1788	79.3003	80.0078	60.3991	57.7503	69.1272
ENSBTAG00000000605	ATP5PF	73.656	73.9629	77.4751	54.0724	66.3744	69.1082
ENSBTAG00000001697	TRA2B	58.3273	103.335	89.9347	39.5321	54.2924	69.0843
ENSBTAG00000011837	GET3	78.9775	79.1978	73.5013	53.3791	60.0126	69.0136
ENSBTAG00000004736	GRB2	71.9022	73.5063	76.0493	59.3994	61.5262	68.4767
ENSBTAG00000007394	RPL22L1	59.9259	78.5689	93.7828	61.1898	48.8726	68.468
ENSBTAG00000003695	WDR45B	64.8698	79.9798	60.7058	78.4329	57.4159	68.2808
ENSBTAG00000006928	OAT	72.9869	105.302	83.6614	38.3168	41.0987	68.2732
ENSBTAG00000009289	MS4A8	40.7703	109.101	90.3134	42.7305	58.4486	68.2727
ENSBTAG00000008607	ARID3A	67.9922	43.2104	79.1698	72.4441	78.3038	68.224
ENSBTAG00000018153	NRBP1	75.1018	70.8294	75.7155	58.0877	61.3563	68.2181
ENSBTAG00000016073	UGCG	54.7249	85.4319	91.815	55.6889	53.3673	68.2056
ENSBTAG00000006609	ERRFI1	61.5398	39.0422	70.1052	108.913	60.9973	68.1196
ENSBTAG00000001107	CACYBP	79.86	79.6735	93.382	47.6812	39.8166	68.0827
ENSBTAG00000014964	GALK1	91.636	44.774	78.4253	59.8396	65.3282	68.0006
ENSBTAG00000009844	CCN1	48.1002	145.415	104.585	34.8851	7.01596	68.0004
ENSBTAG00000047739	TSC22D1	39.5449	76.5693	37.9768	94.4465	91.3386	67.9752
ENSBTAG00000008186	UBXN6	73.8602	57.9597	50.027	90.2063	67.3428	67.8792
ENSBTAG00000008353	CDKN1A	62.0341	43.1904	45.6135	113.792	73.8449	67.6951
ENSBTAG00000009483	POLR2G	69.7294	79.7937	73.6161	51.7556	63.1394	67.6069
ENSBTAG00000014322	FAM234B	51.6424	13.9655	27.7355	129.282	115.278	67.5807
ENSBTAG00000019712	ST14	69.3201	41.9414	85.8602	76.3218	64.3826	67.5652
ENSBTAG00000035081	SERINC2	65.6724	25.7474	58.5588	95.9728	91.6784	67.526
ENSBTAG00000002610	FKBP3	68.97	73.4409	75.976	53.0034	65.0568	67.2894
ENSBTAG00000014238	ATP6V1E1	66.2386	94.7318	56.5338	59.925	58.8263	67.2511
ENSBTAG00000007172	GOT2	70.2686	56.6194	66.5983	73.8631	67.9599	67.0619
ENSBTAG00000046712	PSMC2	75.5561	73.6618	86.296	38.7596	59.9171	66.8381
ENSBTAG00000017468	NUCB2	76.853	48.7719	75.4976	52.3184	80.4668	66.7815
ENSBTAG00000014501	FERMT2	62.8919	105.215	52.9182	53.9365	58.7412	66.7405
ENSBTAG00000003407	SF3B6	71.3568	67.8436	72.5015	60.0805	61.8596	66.7284
ENSBTAG00000021923	DSG2	62.8513	98.2537	73.4778	47.4454	51.2727	66.6602
ENSBTAG00000009345	AMZ2	75.1697	75.8591	68.3659	57.5141	56.2559	66.6329
ENSBTAG00000015112	PSMD6	78.18	67.8833	68.8421	58.3088	58.5797	66.3588
ENSBTAG00000010843	PGRMC2	62.9164	91.9651	75.8832	53.2633	47.5969	66.325
ENSBTAG00000012497	KHDRBS1	62.6403	73.0778	68.0059	65.9796	61.6911	66.2789
ENSBTAG00000004881	MTHFD2	76.7849	83.9523	112.329	26.357	31.3928	66.1631
ENSBTAG00000021691	PSMD14	71.7966	86.8235	85.9447	41.6861	44.5576	66.1617
ENSBTAG00000027317	RNF114	54.2308	108.329	50.6238	72.5044	44.1584	65.9694
ENSBTAG00000046797	NRAS	62.9859	87.6719	68.4019	53.3521	57.0473	65.8918
ENSBTAG00000008642	POLR1D	71.6576	75.1492	60.6085	62.2282	59.1848	65.7657
ENSBTAG00000019685	BAG6	69.4494	54.9756	75.0253	70.5839	58.7736	65.7615
ENSBTAG00000001303	HSPB8	61.969	131.176	53.8651	44.2185	37.4042	65.7266
ENSBTAG00000021720	MRPL27	80.1973	75.7993	77.1962	41.2318	53.8477	65.6544
ENSBTAG00000009541	SUCLG2	63.5647	56.6592	48.8905	74.47	83.5961	65.4361
ENSBTAG00000007385	EMC7	62.8232	79.184	67.7511	57.9957	59.1608	65.383
ENSBTAG00000003319	FLRT3	49.2312	134.093	82.3852	36.1024	24.7726	65.3169
ENSBTAG00000021273	SEMA4B	37.602	19.3379	32.7193	164.674	72.2306	65.3127
ENSBTAG00000010739	BLOC1S2	71.1799	91.418	58.4533	54.8368	49.661	65.1098
ENSBTAG00000046174	GNA13	59.0977	84.3937	62.8755	68.0896	51.045	65.1003
ENSBTAG00000048459	CARHSP1	72.6985	11.5445	33.471	105.603	101.984	65.0603
ENSBTAG00000014766	SRSF1	58.7882	76.953	90.0124	37.7286	60.7881	64.8541
ENSBTAG00000020152	PFDN2	77.2883	72.3195	68.5419	52.8272	52.544	64.7042
ENSBTAG00000016858	SAR1A	71.0565	80.8746	63.6805	54.4318	53.2374	64.6562
ENSBTAG00000005455	USP7	66.3042	64.0518	66.1822	58.5421	67.767	64.5695
ENSBTAG00000014367	PRKX	67.5812	49.1889	49.6921	89.2045	67.1344	64.5602
ENSBTAG00000003388	DPM2	72.8925	76.3748	79.0818	37.0887	57.268	64.5411
ENSBTAG00000045828	PTBP1	60.2003	80.4174	81.7698	53.4531	46.8065	64.5294
ENSBTAG00000043949	PAWR	65.3847	62.6838	59.6978	80.7834	52.7701	64.2639
ENSBTAG00000008314	SDHB	63.8662	60.5901	51.3131	80.4178	64.5668	64.1508
ENSBTAG00000039591	TMEM167A	54.4358	89.8536	70.6016	47.1757	58.6541	64.1442
ENSBTAG00000019604	VASP	58.1676	63.0255	72.9203	69.7996	56.7936	64.1413
ENSBTAG00000007913	CWC15	64.4686	68.5979	73.8037	52.0164	61.7257	64.1224
ENSBTAG00000040295	CHCHD2	74.2698	60.2958	79.7812	55.4758	50.6209	64.0887
ENSBTAG00000007721	DPM1	63.5624	75.0983	63.6138	53.2777	64.5819	64.0268
ENSBTAG00000008135	SLIRP	75.2322	77.986	69.2642	43.8705	53.3261	63.9358
ENSBTAG00000016707	FKBP9	59.6436	63.5908	68.5508	59.7655	67.2445	63.759
ENSBTAG00000005808	TMEM14C	68.4022	60.5077	63.1633	61.0032	65.587	63.7327
ENSBTAG00000048655	NT5E	70.6573	2.42334	8.74354	103.697	132.109	63.526
ENSBTAG00000009178	STXBP2	63.9981	64.9951	63.7566	61.251	63.5997	63.5201
ENSBTAG00000019443	CTDNEP1	65.274	69.9382	60.7194	62.7871	58.7393	63.4916
ENSBTAG00000002745	APEX1	59.1146	81.6877	82.7333	44.4261	49.4957	63.4915
ENSBTAG00000011913	CKAP4	52.0408	61.3424	73.0279	65.4402	64.888	63.3479
ENSBTAG00000000694	TAF10	66.8716	66.0989	67.1176	59.2253	57.1211	63.2869
ENSBTAG00000001489	TUBA1A	64.6094	108.68	90.6827	18.7547	33.5169	63.2487
ENSBTAG00000017525	ATG12	57.8415	59.188	63.1417	68.1764	67.7816	63.2258
ENSBTAG00000009534	NDUFB10	71.2475	51.6289	68.7051	61.3179	63.0736	63.1946
ENSBTAG00000011105	SLC38A2	54.4471	115.438	60.3778	44.3853	41.07	63.1437
ENSBTAG00000010617	KRTCAP2	65.5895	62.8177	65.9924	59.0277	62.2764	63.1407
ENSBTAG00000039731	RND3	55.4967	87.5271	44.9292	56.016	71.7243	63.1387
ENSBTAG00000001565	MESD	61.8634	69.3233	79.5767	49.2236	54.7352	62.9444
ENSBTAG00000016093	PLP2	55.278	68.0409	59.9719	66.8537	64.5084	62.9306
ENSBTAG00000009145	SLC7A4	42.495	6.29828	33.795	98.1513	133.362	62.8203
ENSBTAG00000005660	PSMD2	67.3876	60.33	78.788	51.5544	55.9631	62.8046
ENSBTAG00000006051	NMT1	59.8214	79.8531	66.2693	55.207	51.5929	62.5488
ENSBTAG00000049306	MSRB1	86.8301	64.543	97.1531	27.4616	36.2943	62.4564
ENSBTAG00000000717	PLPP2	58.895	50.0693	56.187	70.8591	76.1021	62.4225
ENSBTAG00000002352	GGA2	49.8476	61.383	72.3585	68.4115	59.9837	62.3969
ENSBTAG00000017335	HGFAC	45.1423	120.88	68.721	43.1638	33.947	62.3708
ENSBTAG00000000660	FAM83D	65.9907	28.4133	53.2106	61.6919	102.127	62.2867
ENSBTAG00000019387	NIFK	63.1801	95.6659	83.359	32.2807	36.7798	62.2531
ENSBTAG00000015527	MYO1D	70.6219	46.6862	54.6382	74.8532	64.1738	62.1947
ENSBTAG00000019913	DNPH1	68.9475	52.1948	84.2971	46.084	58.9657	62.0978
ENSBTAG00000010309	XPO6	68.0079	66.9698	80.7084	47.5239	47.0283	62.0477
ENSBTAG00000013956	BCL2L13	71.8189	60.3068	60.5035	67.2917	50.3127	62.0467
ENSBTAG00000004555	LRP2	77.5429	28.1594	66.5001	33.3129	104.551	62.0133
ENSBTAG00000021805	RAB5IF	70.71	46.2177	60.1402	73.4943	59.4267	61.9978
ENSBTAG00000053755	TMA7	67.1987	63.5586	52.4504	63.6549	62.9281	61.9582
ENSBTAG00000025121	EMC6	63.1412	67.2641	76.3423	58.9812	43.8936	61.9245
ENSBTAG00000005730	GPAT4	49.2603	58.7892	53.9945	77.0692	69.9341	61.8095
ENSBTAG00000018496	TIMM17B	50.8671	58.1507	82.3442	58.2469	58.5559	61.633
ENSBTAG00000013880	WWC1	68.2914	73.9609	72.373	42.5624	50.614	61.5604
ENSBTAG00000012758	YIPF5	59.391	72.0862	59.3364	56.7708	59.8971	61.4963
ENSBTAG00000023907	COL18A1	29.6276	116.713	59.267	49.3272	52.4807	61.4831
ENSBTAG00000012069	CCDC167	79.3655	59.0808	63.117	52.4842	53.2668	61.4628
ENSBTAG00000008001	NUCKS1	61.6475	69.6538	68.5443	48.7641	57.5804	61.238
ENSBTAG00000002378	NUCB1	58.1823	49.5434	74.2321	66.9908	57.0322	61.1962
ENSBTAG00000000950	MRPS16	68.745	66.7086	74.7625	49.7758	45.9817	61.1947
ENSBTAG00000020935	HIF1A	36.8722	116.675	60.4392	63.4785	28.1459	61.1222
ENSBTAG00000006550	GABARAPL2	58.3873	63.215	51.5264	72.1083	60.2501	61.0974
ENSBTAG00000012760	NDUFB3	61.281	64.2908	59.6508	63.1822	56.9571	61.0724
ENSBTAG00000005868	HEBP1	53.7729	27.9052	19.6627	129.161	74.7284	61.0461
ENSBTAG00000016918	MYOF	59.3603	37.4629	76.6655	48.2044	83.4787	61.0344
ENSBTAG00000033727	RBPMS	53.8109	75.25	44.3761	71.0585	60.4052	60.9801
ENSBTAG00000019204	RTN3	58.6077	49.0811	50.2988	78.9577	67.9331	60.9757
ENSBTAG00000000375	SSRP1	54.4288	72.985	64.3467	61.9807	50.76	60.9002
ENSBTAG00000013391	ANKH	90.607	19.2373	61.7068	52.9468	79.9353	60.8866
ENSBTAG00000001035	SF1	65.9253	55.7604	66.8246	60.0384	55.3275	60.7752
ENSBTAG00000027173	CHP1	60.0768	74.2795	73.4268	48.8489	46.9507	60.7165
ENSBTAG00000022825	BRI3	64.5289	62.791	54.0562	60.9471	61.2575	60.7161
ENSBTAG00000002367	HCFC1R1	60.6382	67.1702	70.1498	57.3625	48.1484	60.6938
ENSBTAG00000004903	KRT15	21.3178	11.7579	14.0151	153.703	102.638	60.6864
ENSBTAG00000011027	PTGR1	69.7571	50.3533	63.4988	38.6373	81.1176	60.6728
ENSBTAG00000007115	GSR	53.2242	141.938	62.4345	24.611	20.907	60.623
ENSBTAG00000048059	TMEM86A	47.7754	27.0948	109.006	32.2691	86.8869	60.6064
ENSBTAG00000010135	PEDS1	61.6025	59.9993	54.5304	59.9734	66.7789	60.5769
ENSBTAG00000016882	VPS26A	64.8537	68.7131	56.6114	51.9587	60.6119	60.5498
ENSBTAG00000003422	SNX5	69.7961	51.178	47.8965	70.7979	62.7025	60.4742
ENSBTAG00000007875	SAFB	59.992	76.2057	74.2779	36.4475	55.1813	60.4209
ENSBTAG00000027316	UBE2V1	63.6672	55.0474	57.2364	57.7407	68.0547	60.3493
ENSBTAG00000025358	SNX2	68.1258	59.8547	60.2184	58.3252	55.1369	60.3322
ENSBTAG00000020998	RUVBL1	63.4808	70.0753	77.0992	44.3385	46.2822	60.2552
ENSBTAG00000017592	GPAT3	54.1817	23.5209	56.4596	80.549	86.4791	60.2381
ENSBTAG00000010984	CDKN2AIPNL	68.1442	55.8235	62.8235	53.221	60.8468	60.1718
ENSBTAG00000008172	EGLN3	35.5318	36.6594	24.9478	100.451	103.151	60.1482
ENSBTAG00000022027	DDT	70.441	52.14	48.7145	69.9381	59.482	60.1431
ENSBTAG00000023607	HACD2	56.9347	48.5012	53.3689	63.2187	78.6869	60.1421
ENSBTAG00000013513	ATP6V1C1	60.5104	62.8781	51.9222	70.4794	54.3851	60.0351
ENSBTAG00000026916	PRR13	69.3188	66.9918	61.2789	48.3313	54.0058	59.9853
ENSBTAG00000008443	LARP1	54.1691	90.6146	84.8154	27.1125	42.8496	59.9123
ENSBTAG00000047027	C10H14orf119	62.2871	78.5348	67.6367	39.835	51.0044	59.8596
ENSBTAG00000005465	NDUFA9	61.9972	54.6892	60.4521	60.8008	61.2129	59.8305
ENSBTAG00000019851	PPP2R1A	64.4215	50.9369	60.5532	68.0462	54.947	59.781
ENSBTAG00000008160	MBOAT2	29.7775	30.213	17.5497	121.661	99.6343	59.7671
ENSBTAG00000015874	CASP3	61.1315	33.1131	55.9236	83.0802	65.1126	59.6722
ENSBTAG00000002182	COX17	60.7884	72.3631	89.8426	33.2774	40.7546	59.4052
ENSBTAG00000007893	SCPEP1	40.1308	14.5873	14.2127	116.085	111.95	59.3931
ENSBTAG00000016508	CTDSP2	55.8352	53.7608	54.3808	69.5567	63.2702	59.3608
ENSBTAG00000013038	UBE2L3	67.5998	60.5813	64.5694	44.4602	59.1438	59.2709
ENSBTAG00000016265	DNAJA1	68.9144	53.8956	57.7408	64.81	50.9826	59.2687
ENSBTAG00000009351	ATXN10	51.7366	60.3622	55.9418	67.0355	60.8056	59.1763
ENSBTAG00000005338	EIF3M	62.0077	72.7891	60.8564	49.3224	50.8369	59.1625
ENSBTAG00000014376	ANKRD13A	54.8554	25.4194	40.7009	95.7614	79.06	59.1594
ENSBTAG00000007502	CKMT1A	47.2793	11.8771	11.8451	149.683	74.9003	59.117
ENSBTAG00000000843	NDRG2	87.7686	66.1234	51.7091	43.3612	46.2732	59.0471
ENSBTAG00000044155	BSPRY	65.0549	34.4266	44.2986	66.6043	84.7944	59.0357
ENSBTAG00000003390	SF3A1	65.9606	60.7097	67.2646	45.2722	55.9415	59.0297
ENSBTAG00000016874	DNAJB1	64.5023	43.3251	104.178	52.629	30.2775	58.9824
ENSBTAG00000003927	AAMP	56.1879	56.5601	72.877	49.3306	59.9351	58.9781
ENSBTAG00000006690	ARCN1	60.8437	65.7964	58.1571	55.4481	54.591	58.9673
ENSBTAG00000002778	SF3B2	61.6087	55.4345	66.3819	52.7032	58.6885	58.9633
ENSBTAG00000017803	RAB14	61.8315	52.5984	52.8664	59.8189	67.4328	58.9096
ENSBTAG00000003830	PSMB3	70.5765	60.7554	60.4789	47.0485	55.6585	58.9036
ENSBTAG00000034985	PHLDA1	49.843	95.8463	58.1924	43.8789	46.5922	58.8705
ENSBTAG00000021651	UQCRC2	58.1369	60.1327	61.2524	55.7074	58.7193	58.7898
ENSBTAG00000010207	NUDT21	59.303	58.1812	60.7341	53.7043	61.79	58.7425
ENSBTAG00000012860	PDZD11	51.5915	97.4741	75.6454	33.5273	35.3444	58.7165
ENSBTAG00000052791	JUND	63.6419	41.2425	73.604	57.6801	57.3441	58.7025
ENSBTAG00000016973	PRSS8	63.438	17.2061	67.1834	76.4116	69.2719	58.7022
ENSBTAG00000005012	HSPH1	68.3957	41.2136	96.1318	56.0912	31.4792	58.6623
ENSBTAG00000015099	RPL26L1	66.01	75.0972	47.1748	51.5196	53.2454	58.6094
ENSBTAG00000016977	FUNDC2	50.2499	87.4147	75.4047	37.5917	41.9394	58.5201
ENSBTAG00000007399	LAMP2	47.7738	63.2369	64.8819	58.6686	57.2734	58.3669
ENSBTAG00000008967	RAP1B	58.3762	68.5211	58.1439	47.1762	59.1288	58.2693
ENSBTAG00000017636	AKT1	59.3604	35.4531	50.9711	80.737	64.3528	58.1749
ENSBTAG00000004521	LSM7	59.8243	81.4838	63.7776	40.3868	45.2302	58.1405
ENSBTAG00000051013	RASSF3	47.3534	64.6891	48.2411	59.6766	70.6547	58.123
ENSBTAG00000012928	PPP4C	63.9874	41.0008	58.1015	62.4694	64.6571	58.0432
ENSBTAG00000047801	CRELD2	71.7563	61.9533	66.3122	59.4714	30.4707	57.9928
ENSBTAG00000020693	DERL1	52.4246	75.8104	57.5185	52.2653	51.9365	57.991
ENSBTAG00000006104	SNU13	61.7577	57.8423	64.2391	53.1798	52.9001	57.9838
ENSBTAG00000014927	OXSR1	67.4365	53.2358	69.0229	49.3716	50.7627	57.9659
ENSBTAG00000004374	CNPY2	56.7685	56.1358	62.8998	55.6881	58.144	57.9272
ENSBTAG00000019526	CMTM6	48.2666	77.6935	61.2982	48.2924	53.9068	57.8915
ENSBTAG00000016810	PYCR3	67.188	56.9566	64.9646	47.1006	52.4378	57.7295
ENSBTAG00000017463	RPS19BP1	62.5372	65.4345	73.6057	32.7906	53.8545	57.6445
ENSBTAG00000013009	AURKA	62.8764	69.445	54.2868	57.0526	44.448	57.6217
ENSBTAG00000008431	MOGAT1	71.0902	23.2124	87.4356	52.4354	52.4243	57.3196
ENSBTAG00000010230	CAPN1	53.4287	66.8932	54.0117	53.5894	58.5898	57.3026
ENSBTAG00000007799	MTFR2	51.4284	97.5389	61.0126	39.3453	36.5963	57.1843
ENSBTAG00000014105	SRPRA	45.0725	68.9941	75.0559	48.3168	48.0932	57.1065
ENSBTAG00000014353	SRP14	64.5023	57.9303	76.417	37.744	48.9182	57.1024
ENSBTAG00000014734	CHD4	60.2744	56.3715	65.7234	52.2091	50.7818	57.072
ENSBTAG00000033453	MTCH1	53.9023	58.7312	59.3097	52.835	60.4218	57.04
ENSBTAG00000003474	RAB15	70.6737	20.7236	43.4844	75.4729	74.8402	57.039
ENSBTAG00000020958	LRRC8D	54.3524	110.285	57.1193	28.9009	34.3034	56.9921
ENSBTAG00000013593	SNRPA1	71.5231	67.9591	76.1864	29.2767	39.45	56.8791
ENSBTAG00000006533	NSFL1C	65.5526	65.5546	74.6927	35.6631	42.9224	56.8771
ENSBTAG00000009960	FLOT1	46.0998	45.4037	49.6351	89.5964	53.406	56.8282
ENSBTAG00000009841	CNDP2	57.7775	25.2507	46.1215	78.3386	76.5202	56.8017
ENSBTAG00000003711	EPAS1	57.7211	42.1316	39.3105	56.2251	88.5866	56.795
ENSBTAG00000021262	SNRPD3	60.4248	59.7921	69.4733	54.5144	39.7277	56.7865
ENSBTAG00000003165	ADAMTS9	28.4876	114.978	64.8794	32.4173	42.7105	56.6945
ENSBTAG00000012152	NONO	52.593	57.2503	56.8803	55.2185	61.3329	56.655
ENSBTAG00000032360	NAP1L1	57.1658	59.6008	53.5958	49.3177	63.3734	56.6107
ENSBTAG00000039138	MRPL41	70.5451	52.6542	60.838	42.8138	56.1475	56.5997
ENSBTAG00000019944	METAP2	56.9059	75.8492	64.4437	39.6772	46.0036	56.5759
ENSBTAG00000021188	MRPL16	55.6836	79.3326	77.8563	33.653	36.1096	56.527
ENSBTAG00000007483	UNC119B	39.6916	134.839	53.7117	31.3272	22.4374	56.4015
ENSBTAG00000005326	CSNK1A1	56.8605	68.067	52.5683	53.062	51.4277	56.3971
ENSBTAG00000000341	ISOC1	69.4536	30.1107	51.8969	37.8305	92.3059	56.3195
ENSBTAG00000035907	DDX3X	43.9151	74.2461	78.7678	41.6034	42.9736	56.3012
ENSBTAG00000005119	PSMD1	62.7057	76.4475	71.2496	30.8408	39.445	56.1377
ENSBTAG00000032374	SELENOK	45.9383	107.631	54.4325	44.0699	28.1434	56.0431
ENSBTAG00000048622	TMOD3	58.3693	63.3654	69.6522	45.3842	43.1864	55.9915
ENSBTAG00000021275	CIB1	62.0366	47.8605	52.5195	64.3006	53.2027	55.984
ENSBTAG00000020663	ORMDL2	60.5446	54.9799	53.7513	49.9418	60.2999	55.9035
8S	5	266.61	1.50041	4.7454	2.79389	3.20019	55.7699
ENSBTAG00000002220	SPTLC1	52.3125	70.3843	54.7226	44.7824	56.6301	55.7664
ENSBTAG00000011045	MRPS36	62.358	62.4728	56.1621	46.6775	50.8675	55.7076
ENSBTAG00000003303	MRPL58	65.7351	53.0445	61.2211	51.829	46.7036	55.7067
ENSBTAG00000011580	DAG1	48.7946	19.7529	41.2666	66.6707	101.82	55.6609
ENSBTAG00000032089	CDC42EP2	23.022	159.89	70.0099	14.1862	11.1582	55.6532
ENSBTAG00000046996	EPN1	56.581	50.9019	56.9075	56.6023	57.247	55.6479
ENSBTAG00000018049	MKNK2	50.9246	85.4504	43.5542	50.3836	47.638	55.5902
ENSBTAG00000002423	PSMD12	60.784	64.083	67.5433	33.8233	51.6947	55.5857
ENSBTAG00000031998	CXCL16	51.7562	76.4206	105.942	24.3645	19.1342	55.5236
ENSBTAG00000003967	OTUB1	61.4624	59.8751	61.2239	42.2016	52.8234	55.5173
ENSBTAG00000051249	SMIM26	57.5109	58.1503	65.7178	41.0636	54.6374	55.416
ENSBTAG00000012065	DNAJC3	50.3354	86.2835	46.7872	52.4598	41.2063	55.4145
ENSBTAG00000010909	SLC30A1	48.4422	78.2162	67.7683	45.5079	36.7697	55.3409
ENSBTAG00000034077	ASIP	29.7279	23.4833	61.9174	78.7895	82.7826	55.3401
ENSBTAG00000017455	ADAM9	54.7554	55.83	69.999	42.4611	53.3254	55.2742
ENSBTAG00000046588	DNAJB9	39.6742	14.5664	13.5486	108.522	99.8992	55.2421
ENSBTAG00000039466	CDR2L	42.4172	123.044	81.7174	17.3277	10.9326	55.0877
ENSBTAG00000013792	UBALD2	66.4563	36.1693	71.5943	50.4712	50.5908	55.0564
ENSBTAG00000013860	GADD45A	47.1714	114.095	38.4369	54.0821	21.1359	54.9843
ENSBTAG00000014421	PBX2	53.7143	45.829	54.3213	58.2817	62.2229	54.8738
ENSBTAG00000014820	OXA1L	57.7739	54.7655	50.1185	53.6516	57.9983	54.8616
ENSBTAG00000016208	TGM2	33.4664	33.531	141.121	29.4299	36.6115	54.832
ENSBTAG00000004086	SPINT1	51.0683	32.9581	75.1132	58.014	55.8755	54.6058
ENSBTAG00000004872	MRPL20	64.5118	62.4062	68.6601	38.9365	38.1861	54.5401
ENSBTAG00000002000	TIMM8B	64.5496	55.3454	64.8752	36.4854	50.9389	54.4389
ENSBTAG00000017855	ITM2C	42.7018	79.0887	49.049	48.883	52.4293	54.4303
ENSBTAG00000019906	VPS25	62.4668	53.8488	52.8121	41.6443	60.9314	54.3407
ENSBTAG00000017424	VAPB	60.5337	53.7928	52.6205	50.6394	53.8467	54.2866
ENSBTAG00000012902	ARL8B	59.5134	55.8707	52.6205	52.4191	50.9751	54.2798
ENSBTAG00000012537	CASP6	62.489	35.9538	37.924	50.0232	84.6733	54.2126
ENSBTAG00000015683	HSPA4	54.3887	66.4665	74.7364	31.6353	43.5998	54.1653
ENSBTAG00000001708	TTLL12	60.1276	40.4865	55.619	52.4321	62.0899	54.151
ENSBTAG00000025494	PAQR8	53.4583	15.5873	19.2915	63.5127	118.827	54.1353
ENSBTAG00000004315	HDLBP	59.8158	47.9165	52.1911	60.2817	50.2776	54.0965
ENSBTAG00000002525	C7H19orf53	60.1708	45.9876	57.6603	55.5593	51.0086	54.0773
ENSBTAG00000003485	MAGOH	58.3688	67.1723	65.8001	34.8254	43.931	54.0195
ENSBTAG00000005904	RBBP4	55.9959	52.2418	57.2411	56.1418	48.1439	53.9529
ENSBTAG00000015398	TJP1	53.2556	59.4163	58.2186	47.5388	51.216	53.9291
ENSBTAG00000011709	IMPA1	59.4762	38.8261	59.0003	58.14	54.1921	53.9269
ENSBTAG00000005957	CSE1L	59.7272	62.8184	67.371	37.2604	42.1996	53.8753
ENSBTAG00000004695	CDK9	52.875	60.4636	63.4622	43.288	49.0441	53.8266
ENSBTAG00000017845	BAG1	59.042	41.5323	41.7481	58.5639	68.056	53.7885
ENSBTAG00000025191	SKP1	56.2195	55.2381	56.7483	46.3372	54.3578	53.7802
ENSBTAG00000010279	DUSP14	53.0704	76.6087	64.5465	38.7984	35.7613	53.757
ENSBTAG00000002203	NDUFS2	51.1563	51.2022	53.5972	55.1372	57.4052	53.6996
ENSBTAG00000003752	SLC25A24	49.7458	76.4037	52.2233	41.8693	48.2069	53.6898
ENSBTAG00000013045	DKC1	36.8252	88.7509	97.2831	19.2394	26.1196	53.6436
ENSBTAG00000002327	TMEM208	50.6414	59.5359	61.1526	44.2979	52.4581	53.6172
ENSBTAG00000002820	RBBP7	58.4895	49.6266	59.8401	37.0005	62.9018	53.5717
ENSBTAG00000019106	EIF1B	49.8557	70.6581	65.319	41.9094	40.0179	53.552
ENSBTAG00000019512	G6PD	50.4731	64.036	60.1415	41.1702	51.9335	53.5509
ENSBTAG00000011645	U2AF1	56.8636	68.3987	72.5521	31.571	38.3599	53.5491
ENSBTAG00000022731	SSR1	49.7643	65.4797	53.5452	50.5248	48.4028	53.5433
ENSBTAG00000018447	RABGGTB	58.8344	55.2629	45.4588	63.0141	44.9781	53.5096
ENSBTAG00000054330	TUBB2B	52.2028	52.7012	25.6209	76.1051	60.3876	53.4035
ENSBTAG00000054773	UBE2R2	47.2827	51.1953	44.3015	71.0019	53.0357	53.3634
ENSBTAG00000011388	STOML2	53.3077	55.6236	63.7955	48.7544	45.1622	53.3287
ENSBTAG00000019915	GSN	41.0115	46.6324	56.6232	56.3901	65.9409	53.3196
ENSBTAG00000007387	ENY2	61.142	61.5889	63.7393	34.2768	45.5364	53.2567
ENSBTAG00000025571	MRPS18A	56.8773	77.4397	64.3491	31.669	35.8837	53.2438
ENSBTAG00000006543	EIF3CL	53.3617	50.1428	70.9021	45.3415	46.4677	53.2432
ENSBTAG00000006214	LOXL2	27.6311	123.185	70.3064	27.3671	17.5545	53.2088
ENSBTAG00000018812	NOP56	52.4107	84.6125	80.279	18.0458	30.327	53.135
ENSBTAG00000005947	PLAU	33.5729	66.4798	102.333	38.1297	25.0131	53.1058
ENSBTAG00000020477	AHSA1	63.9823	48.4253	64.445	49.2318	39.1598	53.0488
ENSBTAG00000016252	LSM12	52.9279	55.6235	59.4916	51.2022	45.469	52.9428
ENSBTAG00000049437	CBX3	43.749	63.9454	55.4998	49.0346	51.9616	52.8381
ENSBTAG00000007303	RAD21	51.2083	57.6061	51.4037	52.028	51.8556	52.8203
ENSBTAG00000005634	LSM2	52.642	67.4622	58.2892	40.8988	44.2789	52.7142
ENSBTAG00000005441	ZMAT2	58.5217	54.4717	66.6032	34.2433	49.7221	52.7124
ENSBTAG00000024549	SNRPC	55.9639	69.7176	54.967	36.5994	46.2606	52.7017
ENSBTAG00000045931	MAGT1	40.2945	56.0058	52.682	60.4401	53.8854	52.6616
ENSBTAG00000016708	CLTC	58.9321	47.6624	53.7843	51.2743	51.6115	52.6529
ENSBTAG00000001586	OTUD7B	48.7572	92.6974	51.1514	28.2209	42.1062	52.5866
ENSBTAG00000012805	TSPAN13	37.752	123.94	41.833	39.2046	20.0418	52.5542
ENSBTAG00000045510	EMC10	43.1703	57.2236	55.0863	49.9996	57.1715	52.5303
ENSBTAG00000017139	STX7	50.533	60.1208	59.3805	45.92	46.665	52.5238
ENSBTAG00000036262	GBE1	58.4557	62.8201	60.3445	35.4881	45.4691	52.5155
ENSBTAG00000019682	PRRC2A	47.1241	52.1091	60.9356	49.8442	51.6661	52.3358
ENSBTAG00000048308	ICMT	62.5458	38.868	50.5882	52.2243	57.239	52.2931
ENSBTAG00000018631	SAP18	60.2508	54.8115	59.5481	44.6146	42.1038	52.2658
ENSBTAG00000015820	UXT	57.3634	67.5698	51.6488	42.3424	42.3808	52.2611
ENSBTAG00000012649	LSM8	68.4682	42.5709	48.9893	50.8475	50.205	52.2162
ENSBTAG00000019552	PGRMC1	43.2769	80.0834	69.0517	33.3565	35.0491	52.1635
ENSBTAG00000015101	HMGB2	51.6275	59.2799	59.2362	51.015	39.5492	52.1416
ENSBTAG00000012620	RETREG2	55.823	47.168	44.7103	65.6688	47.2984	52.1337
ENSBTAG00000010624	DCTN2	52.8483	76.8769	42.7279	43.9421	44.1177	52.1026
ENSBTAG00000017423	TMEM214	51.0273	65.9435	65.1028	33.6766	44.7077	52.0916
ENSBTAG00000016328	SFPQ	48.4472	73.4411	68.3956	22.217	47.4953	51.9992
ENSBTAG00000008498	ALYREF	57.7618	58.399	62.2223	40.7392	40.6063	51.9457
ENSBTAG00000038696	RAB8A	61.8551	54.9863	50.0616	40.8792	51.9186	51.9402
ENSBTAG00000008731	PRDX3	50.6975	38.916	49.7291	51.1165	69.046	51.901
ENSBTAG00000017689	BRMS1	59.1624	57.9468	76.6462	31.2984	34.4052	51.8918
ENSBTAG00000016298	TM9SF3	44.2783	56.2938	54.4504	47.1297	56.8982	51.8101
ENSBTAG00000016929	HNRNPA0	47.6551	54.1437	59.7424	51.1764	45.6952	51.6826
ENSBTAG00000015972	GLRX2	54.4019	72.1133	56.6579	40.2358	34.8472	51.6512
ENSBTAG00000011488	PRPF8	50.6514	49.5892	59.2425	46.179	52.374	51.6072
ENSBTAG00000017846	F11R	43.613	50.7224	49.8659	63.0348	50.242	51.4956
ENSBTAG00000002412	CYB5B	54.0019	53.071	52.8168	43.5136	53.9222	51.4651
ENSBTAG00000046307	CEBPD	51.3207	22.4957	59.1625	70.348	53.866	51.4386
ENSBTAG00000000014	TXN2	56.2269	51.8768	57.7292	39.9941	51.0271	51.3708
ENSBTAG00000007840	HMGCR	36.1378	54.2345	65.9716	50.5606	49.7949	51.3399
ENSBTAG00000003300	MFGE8	40.5347	31.7341	36.413	78.34	69.1038	51.2251
ENSBTAG00000018761	SLC35F6	53.2369	36.678	54.3608	45.7598	65.9297	51.193
ENSBTAG00000019025	NDUFA11	53.8601	43.548	53.0556	55.6232	49.4477	51.1069
ENSBTAG00000016139	TMEM120A	42.713	75.5493	57.1266	46.7866	33.3189	51.0989
ENSBTAG00000014588	RSL1D1	49.4967	68.5429	79.341	24.797	33.2979	51.0951
ENSBTAG00000012495	SF3B4	60.9763	54.4537	77.892	26.9594	35.0965	51.0756
ENSBTAG00000008202	PRKCSH	42.4481	46.1094	46.9622	65.0444	54.7857	51.07
ENSBTAG00000013579	SARAF	68.3038	50.4722	45.42	51.2618	39.8792	51.0674
ENSBTAG00000013930	ATP5F1C	51.8724	38.7755	49.7897	62.0804	52.762	51.056
ENSBTAG00000016764	UBA1	48.3569	60.7926	68.5299	35.1198	42.4757	51.055
ENSBTAG00000013952	HNRNPD	52.0832	43.2133	73.0954	45.7907	40.6056	50.9576
ENSBTAG00000004783	CORO1B	45.8168	28.4908	43.6495	65.9483	70.6265	50.9064
ENSBTAG00000007812	NDUFA13	50.4625	46.1195	56.8011	47.7758	53.3568	50.9031
ENSBTAG00000008109	TMEM97	49.0122	38.9098	75.3644	42.6003	48.6174	50.9008
ENSBTAG00000020439	BUD31	52.9745	60.2946	48.7318	47.6029	44.869	50.8945
ENSBTAG00000009689	RWDD1	53.5485	57.4397	66.9359	37.4757	38.8767	50.8553
ENSBTAG00000008761	TRAFD1	49.5295	29.1571	33.1167	72.2594	69.9897	50.8105
ENSBTAG00000013863	DUSP1	55.5644	84.9733	60.1166	31.1205	22.012	50.7573
ENSBTAG00000020554	AIF1	52.2041	11.8164	34.8324	77.7243	77.1535	50.7461
ENSBTAG00000016562	SEC63	44.6136	49.6907	66.5311	55.4937	37.3923	50.7443
ENSBTAG00000013212	COPG1	53.5477	51.1575	51.3287	49.6242	47.6873	50.6691
ENSBTAG00000001781	TOMM40	47.0458	63.0601	63.7233	42.6013	36.8343	50.653
ENSBTAG00000008545	ATF3	54.2721	73.461	52.9725	43.1471	29.228	50.6161
ENSBTAG00000019569	CD151	42.5592	75.8628	47.7826	44.4935	42.379	50.6154
ENSBTAG00000013990	WNT6	40.9321	2.382	14.2946	94.2875	100.96	50.5713
ENSBTAG00000015857	TPRG1L	57.7544	41.2789	46.7173	52.2065	54.8052	50.5525
ENSBTAG00000017147	AK3	48.1025	107.565	55.4432	20.9569	20.4956	50.5126
ENSBTAG00000019085	SRP54	56.4082	55.6637	50.1222	45.2371	44.9967	50.4856
ENSBTAG00000022314	EMD	40.7937	63.2675	62.8482	44.4103	40.5964	50.3832
ENSBTAG00000017067	BUD23	49.2158	71.1479	68.1774	32.0522	31.1427	50.3472
ENSBTAG00000024781	MRPL17	43.5381	53.7146	53.1049	60.7922	40.4746	50.3249
ENSBTAG00000000451	TMEM126A	56.7698	70.9256	55.4857	32.5689	35.5408	50.2582
ENSBTAG00000018483	NDUFS3	51.3992	43.3746	54.6826	51.2639	50.4252	50.2291
ENSBTAG00000015041	NDUFA2	62.4651	36.6241	60.7797	41.4653	49.6573	50.1983
ENSBTAG00000017779	HSD17B10	38.7931	79.6527	80.4619	25.9463	25.9797	50.1667
ENSBTAG00000033398	HKDC1	52.8951	19.7218	23.6594	56.4276	97.7492	50.0906
ENSBTAG00000021705	UFC1	55.1686	54.0904	54.4078	43.0721	43.7078	50.0893
ENSBTAG00000009871	RAB18	57.0011	48.5974	42.7482	54.5839	47.0919	50.0045
ENSBTAG00000015069	PCNP	50.1003	61.97	56.2078	40.9286	40.8049	50.0023
ENSBTAG00000001104	CMTM4	47.9287	56.6183	49.3083	39.4472	56.4742	49.9553
ENSBTAG00000010832	JAGN1	50.8971	54.4188	63.3602	36.6026	44.3718	49.9301
ENSBTAG00000007718	TGIF1	47.4657	46.6683	53.1975	53.5245	48.5217	49.8755
ENSBTAG00000014827	UBQLN1	58.6916	46.2769	43.247	45.1112	56.05	49.8753
ENSBTAG00000003058	ADRM1	62.1107	54.6653	62.3183	29.0945	40.7986	49.7975
ENSBTAG00000003329	FST	16.5198	171.324	53.2155	4.34177	3.53132	49.7865
ENSBTAG00000006017	NFKB2	43.7358	79.0029	69.5235	34.4701	21.9518	49.7368
ENSBTAG00000015009	LAMTOR4	41.3005	55.8918	54.3726	48.3549	48.7254	49.7291
ENSBTAG00000014175	STRAP	51.3991	54.9912	55.4622	41.1589	45.5547	49.7132
ENSBTAG00000006713	ZDHHC6	50.8704	59.4473	50.6622	38.1147	49.4465	49.7082
ENSBTAG00000009077	SNRPA	53.9351	68.7944	52.4396	34.4128	38.7438	49.6652
ENSBTAG00000002463	NDUFB5	45.775	50.8166	43.8184	54.5113	53.3626	49.6568
ENSBTAG00000008184	CCT6A	49.7983	63.1328	69.0986	31.1256	35.0082	49.6327
ENSBTAG00000005027	GLRX3	60.3777	47.9022	52.0128	45.3155	42.197	49.561
ENSBTAG00000020199	F2R	37.534	39.6939	36.5763	70.9112	62.9221	49.5275
ENSBTAG00000003068	MSMO1	23.126	40.8764	80.7813	47.9558	54.2955	49.407
ENSBTAG00000019930	CLNS1A	52.2068	38.0156	42.9129	49.1869	64.6993	49.4043
ENSBTAG00000016165	KRT7	45.1066	19.1817	41.1914	69.4528	71.5072	49.2879
ENSBTAG00000030172	PRPSAP1	63.3618	20.85	36.0277	60.0543	65.9969	49.2581
ENSBTAG00000009304	PDCD5	55.4576	68.5578	53.0075	26.7821	42.472	49.2554
ENSBTAG00000000274	YKT6	50.9672	58.5495	59.66	31.7465	45.3171	49.2481
ENSBTAG00000005596	IGFBP2	86.2598	9.13467	43.566	66.359	40.4842	49.1608
ENSBTAG00000012691	GTF2E2	60.239	45.6543	46.7445	49.2941	43.8333	49.153
ENSBTAG00000020504	CDK2AP1	47.3617	65.9652	58.1138	38.8728	35.2612	49.1149
ENSBTAG00000049588	SUPT4H1	60.5636	42.872	50.0047	52.2456	39.6716	49.0715
ENSBTAG00000018046	B3GNT2	46.7182	40.4831	71.6605	31.8834	54.3369	49.0164
ENSBTAG00000014891	SRSF7	53.9293	63.0507	70.8532	21.3544	35.4683	48.9312
ENSBTAG00000026266	MYL12B	59.4412	49.8335	44.5904	43.017	47.6134	48.8991
ENSBTAG00000008935	PFDN5	65.0482	39.9033	40.708	47.2392	51.4415	48.868
ENSBTAG00000009526	TMEM59	44.5657	41.0987	37.9946	62.3568	58.099	48.823
ENSBTAG00000010913	SRXN1	64.7473	93.2164	55.2599	15.2256	15.5246	48.7948
ENSBTAG00000019516	COMT	49.2774	11.9853	24.956	90.6895	66.9577	48.7732
ENSBTAG00000007152	OS9	46.0631	39.2756	37.5423	60.151	60.7072	48.7478
ENSBTAG00000003942	PIP4K2C	53.3456	50.7061	53.9851	39.6852	45.5098	48.6463
ENSBTAG00000004600	OTUD5	51.1718	39.5312	49.7536	51.9057	50.5176	48.576
ENSBTAG00000006730	SUSD2	26.825	40.2002	18.4451	81.8262	75.2473	48.5088
ENSBTAG00000019136	STUB1	56.9243	39.489	57.0576	39.49	49.3742	48.467
ENSBTAG00000026993	TMBIM4	51.8604	47.9294	49.8041	42.9301	49.384	48.3816
ENSBTAG00000007943	AZIN1	35.458	91.7883	52.2401	29.2089	33.2104	48.3811
ENSBTAG00000045548	CRKL	49.6629	56.3363	54.0773	38.467	43.3567	48.38
ENSBTAG00000002830	U2AF2	44.1114	59.5679	59.788	36.5168	41.4024	48.2773
ENSBTAG00000016991	EFNB2	34.1426	23.4576	21.0918	74.9844	87.6857	48.2724
ENSBTAG00000011767	PALS1	28.8146	13.6948	16.3373	96.0426	86.2911	48.2361
ENSBTAG00000008756	ELF3	58.5463	21.8382	52.3056	57.4109	51.0317	48.2265
ENSBTAG00000004268	TRAPPC5	63.6887	36.1932	43.5913	45.8095	51.6117	48.1789
ENSBTAG00000014024	POMP	58.3979	54.1022	49.4971	35.7508	43.1462	48.1788
ENSBTAG00000011215	ACTN4	54.0178	54.4887	63.382	34.4702	34.2378	48.1193
ENSBTAG00000027980	TAF9	55.4309	65.633	57.9256	29.387	32.1578	48.1069
ENSBTAG00000027711	YIF1B	40.2802	56.3277	56.8007	43.7658	43.3358	48.102
ENSBTAG00000014191	QSOX1	57.8304	53.3613	43.4598	47.5838	38.1634	48.0797
ENSBTAG00000016746	UBE2C	51.4605	55.6692	45.1728	46.4581	41.6095	48.0741
ENSBTAG00000019274	ATIC	53.89	67.5843	59.3139	26.4596	32.5895	47.9675
ENSBTAG00000009034	AP3D1	53.8022	40.2344	49.0793	47.0716	49.5368	47.9449
ENSBTAG00000039958	GYS1	55.8975	35.3316	65.3844	47.303	35.5457	47.8924
ENSBTAG00000015438	RRBP1	37.9546	54.1241	50.7515	44.074	52.4335	47.8675
ENSBTAG00000018362	TMEM109	35.2568	65.7451	74.991	31.9262	31.0143	47.7867
ENSBTAG00000019471	CNIH4	48.6217	66.5104	55.1326	33.3337	35.2558	47.7708
ENSBTAG00000011100	CTSC	24.7656	96.9731	67.223	25.1891	24.1788	47.6659
ENSBTAG00000012184	PTTG1	59.6704	37.6959	30.8572	55.6173	54.3698	47.6421
ENSBTAG00000000948	RAB2A	47.3539	46.5557	38.9735	46.1926	58.9692	47.609
ENSBTAG00000011987	ERG28	34.1031	64.4009	63.5018	30.9995	45.0019	47.6014
ENSBTAG00000032996	P4HA1	32.6564	48.9693	45.5717	55.3241	55.1821	47.5407
ENSBTAG00000012654	CHCHD1	54.1877	45.4624	54.8188	37.6074	45.3266	47.4806
ENSBTAG00000016103	CBFB	49.4438	50.1891	55.7894	38.1376	43.7077	47.4535
ENSBTAG00000001182	SEPTIN7	42.5357	66.6703	48.9759	36.2409	42.4527	47.3751
ENSBTAG00000018339	ATP5MC1	47.9539	49.4403	52.1222	52.7694	34.3938	47.3359
ENSBTAG00000017652	NUP50	44.4299	62.0099	48.4403	42.8121	38.8201	47.3025
ENSBTAG00000008136	SNW1	48.0108	61.8118	49.5157	37.6478	39.1653	47.2303
ENSBTAG00000003545	TAF1D	60.2012	36.2396	32.6511	56.1364	50.7143	47.1885
ENSBTAG00000003914	MVB12A	58.6965	36.587	46.0041	49.9151	44.4446	47.1294
ENSBTAG00000000078	GLIPR2	51.0154	78.5569	58.3166	22.9744	24.7536	47.1234
ENSBTAG00000014970	LAMTOR5	62.0931	47.7187	49.9526	34.8981	40.7134	47.0752
ENSBTAG00000002650	ZPR1	42.5252	54.2296	46.8682	45.1395	46.5241	47.0573
ENSBTAG00000013981	SPTSSA	40.071	61.657	81.5889	15.7601	35.8095	46.9773
ENSBTAG00000025606	YIPF2	44.9533	46.2135	49.3145	47.3974	46.8884	46.9534
ENSBTAG00000033032	FAM50A	41.1175	65.7713	58.0703	27.249	42.3908	46.9198
ENSBTAG00000020123	AUP1	49.3865	49.0445	48.9703	42.822	44.287	46.9021
ENSBTAG00000010105	SLC35G1	41.5734	30.22	43.6767	44.6961	74.055	46.8443
ENSBTAG00000009522	EIF4E	43.1416	64.7621	58.1924	31.7332	36.131	46.7921
ENSBTAG00000006056	HEXIM1	50.9635	48.6035	50.9516	25.9784	57.4255	46.7845
ENSBTAG00000000640	SELENOS	42.715	72.4673	57.8937	30.244	30.5955	46.7831
ENSBTAG00000008306	MKRN1	49.4974	42.8932	40.9168	45.5616	55.0098	46.7758
ENSBTAG00000001027	SERPINH1	16.4852	105.854	53.5636	27.6263	30.2479	46.7554
ENSBTAG00000021801	INPP5F	44.2296	26.2029	43.8961	58.7422	60.5185	46.7179
ENSBTAG00000009050	ADIPOR2	45.6261	34.9271	52.1503	44.0853	56.5686	46.6715
ENSBTAG00000000974	IARS1	41.5823	76.4911	40.9317	33.5847	40.5942	46.6368
ENSBTAG00000014822	MRPL52	45.9603	66.6506	47.7377	38.0305	34.7647	46.6288
ENSBTAG00000013320	TSPAN1	7.716	1.73787	5.93264	156.167	61.3391	46.5785
ENSBTAG00000021620	PITHD1	41.7713	54.3845	52.5344	41.3718	42.6813	46.5487
ENSBTAG00000000417	MRPL12	48.5463	54.7849	54.7951	34.6461	39.9335	46.5412
ENSBTAG00000018263	WAC	49.0258	56.6988	45.4719	40.0059	40.6062	46.3617
ENSBTAG00000016199	CLINT1	43.869	47.7722	42.8256	44.6193	52.7006	46.3573
ENSBTAG00000006916	TAF15	40.3659	44.5941	55.4083	35.2297	55.8331	46.2862
ENSBTAG00000018883	DCTN3	57.6016	42.3451	44.9245	42.0399	44.0939	46.201
ENSBTAG00000007253	TSPAN33	24.4162	16.2689	25.0525	82.8611	82.3476	46.1893
ENSBTAG00000007960	TOP1	36.8325	57.5987	58.0805	34.1832	44.0147	46.1419
ENSBTAG00000016098	BRK1	52.3979	48.4788	46.2311	34.2938	49.2494	46.1302
ENSBTAG00000018000	CLN3	52.6994	31.1321	49.4078	48.2418	49.1555	46.1273
ENSBTAG00000011473	MYL9	36.1555	104.996	57.1277	14.8041	17.1265	46.0419
ENSBTAG00000001446	ABRACL	46.8218	51.6272	50.9854	37.9264	42.561	45.9843
ENSBTAG00000007648	NET1	43.0236	33.4046	22.683	76.4941	54.262	45.9735
ENSBTAG00000016783	PGLS	52.0395	47.391	43.0716	44.0632	43.2837	45.9698
ENSBTAG00000000797	MRPL9	50.1184	40.9092	41.3553	47.6588	49.763	45.961
ENSBTAG00000017329	GMNN	51.2659	74.6823	47.9224	27.5417	28.3202	45.9465
ENSBTAG00000013736	PROM1	47.1405	12.5216	28.0742	71.686	70.2521	45.9349
ENSBTAG00000046337	TUBB6	42.0993	114.176	49.4301	13.9241	9.79195	45.8842
ENSBTAG00000011918	BLOC1S1	63.1179	47.1816	48.7301	30.8966	39.3774	45.8607
ENSBTAG00000021372	SEPTIN11	45.2479	66.5541	57.9734	28.0822	31.223	45.8161
ENSBTAG00000048809	VPS37B	42.6844	28.6312	42.7172	71.1824	43.8104	45.8051
ENSBTAG00000012774	RAB7B	59.6565	25.3994	62.7153	28.7385	52.2724	45.7564
ENSBTAG00000017496	ATP5ME	49.2816	56.6184	46.316	36.8555	39.419	45.6981
ENSBTAG00000014583	CALM3	49.4119	43.8303	46.0116	46.3319	42.4945	45.616
ENSBTAG00000039793	HDGF	36.2535	77.836	52.6219	31.0589	30.2634	45.6067
ENSBTAG00000000241	STAU1	45.4077	32.2371	43.0164	57.391	49.8218	45.5748
ENSBTAG00000010552	PSMG2	50.1626	51.653	54.2313	30.2934	41.167	45.5015
ENSBTAG00000005304	SRM	46.0996	59.0694	68.5807	39.2321	14.5066	45.4977
ENSBTAG00000050130	SNRPE	55.3282	50.5531	52.5565	34.8183	34.1229	45.4758
ENSBTAG00000018036	CNOT7	50.6379	46.88	48.5099	39.3304	41.8675	45.4451
ENSBTAG00000000252	POLE3	44.2334	68.3	46.3667	37.1474	31.1251	45.4345
ENSBTAG00000009887	DDX17	44.9875	40.1096	45.5133	46.4038	49.7523	45.3533
ENSBTAG00000006075	SUCLG1	49.6622	54.2318	50.6539	33.0271	38.7585	45.2667
ENSBTAG00000007895	SLC20A1	34.4111	77.7542	73.9878	25.737	13.7534	45.1287
ENSBTAG00000018643	PRC1	40.2617	55.3814	41.0768	55.7784	32.6151	45.0227
ENSBTAG00000018633	RABAC1	43.7382	50.2409	45.5816	41.0958	44.3144	44.9942
ENSBTAG00000033315	DNAJC1	40.1919	60.6073	53.0992	35.704	35.1279	44.9461
ENSBTAG00000007051	CLDN23	50.2883	26.5223	76.8062	29.0288	41.9959	44.9283
ENSBTAG00000046846	FAM32A	48.689	54.1919	48.257	32.1609	41.1482	44.8894
ENSBTAG00000007158	TSPAN31	37.0686	53.6664	48.1151	39.7846	45.8091	44.8888
ENSBTAG00000008417	VPS29	54.3934	54.5768	48.9647	30.6823	35.7989	44.8832
ENSBTAG00000007537	PEX19	50.1055	44.3126	53.8961	29.4694	46.4943	44.8556
ENSBTAG00000013123	PHB2	45.3316	33.5555	47.6971	54.211	43.4629	44.8516
ENSBTAG00000012632	TECR	49.6157	25.9334	48.0566	50.779	49.8128	44.8395
ENSBTAG00000000990	PSMA2	48.804	48.692	54.1072	33.1268	39.4652	44.839
ENSBTAG00000000855	NXN	44.132	44.1542	44.721	52.7416	38.2114	44.7921
ENSBTAG00000014809	ANXA6	37.8901	75.7492	54.6092	25.9473	29.7027	44.7797
ENSBTAG00000008237	TOLLIP	45.8509	39.5046	48.3356	47.6041	42.1075	44.6806
ENSBTAG00000010612	TMED4	35.6921	58.5672	53.903	35.5875	39.6329	44.6765
ENSBTAG00000013099	ALDOC	33.4033	12.7248	33.6214	84.6953	58.8706	44.6631
ENSBTAG00000012582	IARS2	41.4883	55.7335	48.8481	38.4631	38.6362	44.6338
ENSBTAG00000045822	C15H11orf96	59.0628	6.71925	30.517	62.943	63.9235	44.6331
ENSBTAG00000009914	NDUFS6	47.7043	41.2784	52.268	38.2549	42.8593	44.473
ENSBTAG00000005285	MRPS33	51.2699	41.0447	45.5946	41.1108	43.3402	44.472
ENSBTAG00000019441	MED28	47.3297	55.649	51.9429	30.9339	36.4211	44.4553
ENSBTAG00000000099	CERS2	33.1147	57.6037	53.2403	39.1409	38.9293	44.4058
ENSBTAG00000018065	YARS1	34.1033	83.0346	50.3025	22.9324	31.6514	44.4048
ENSBTAG00000013183	COL23A1	21.2859	48.7393	41.5315	46.5753	63.8216	44.3907
ENSBTAG00000052508	SEM1	47.1587	38.0117	50.9288	37.2234	48.1543	44.2954
ENSBTAG00000030258	CDC42EP1	56.8229	26.5412	45.8729	41.1587	51.0389	44.2869
ENSBTAG00000022004	FLNB	49.9819	49.2393	45.7352	40.7593	35.7154	44.2862
ENSBTAG00000006909	PIK3CB	51.3187	35.9005	47.4485	47.733	38.9691	44.274
ENSBTAG00000008873	NCBP2	38.7168	52.6909	52.1296	36.0801	41.1537	44.1542
ENSBTAG00000015053	CFL2	33.9449	113.908	42.4254	14.8607	15.2891	44.0857
ENSBTAG00000011694	TIMM23	47.6797	54.972	54.4301	25.3842	37.9456	44.0823
ENSBTAG00000001933	PTPA	48.421	44.6906	39.6813	42.1942	45.4238	44.0822
ENSBTAG00000010723	PFDN6	48.4718	45.8432	58.1356	34.3502	33.3759	44.0354
ENSBTAG00000020760	SNAP29	52.4912	41.4051	43.7261	41.8645	40.6214	44.0217
ENSBTAG00000004333	COPA	47.8123	52.7915	43.8577	37.8362	37.4471	43.9489
ENSBTAG00000047214	TRAPPC1	48.3787	34.7163	46.7081	40.8844	48.917	43.9209
ENSBTAG00000001207	SERPINB8	39.7886	85.7906	50.0159	22.4879	21.0532	43.8272
ENSBTAG00000013935	NTPCR	48.1797	50.9823	53.6565	29.6987	36.5577	43.815
ENSBTAG00000016730	ANP32E	41.4057	47.7916	55.2468	32.4019	42.1848	43.8062
ENSBTAG00000021016	GTF2F1	45.0128	52.1246	61.0732	26.6494	34.0638	43.7848
ENSBTAG00000009087	GNG10	40.9331	55.085	43.0084	41.0335	38.6564	43.7433
ENSBTAG00000018847	HARS1	43.4953	59.9252	52.4455	28.8048	33.9694	43.7281
ENSBTAG00000010899	TIMP2	47.0754	44.8763	20.6639	54.2405	51.5545	43.6821
ENSBTAG00000010193	RAB7A	50.5973	41.2497	44.6603	42.4609	39.4051	43.6747
ENSBTAG00000005961	CDC42SE2	34.8234	72.9279	40.3672	32.5387	37.7002	43.6715
ENSBTAG00000006792	EHD4	51.771	66.995	34.6677	35.405	29.4289	43.6535
ENSBTAG00000002060	RPL19	50.0512	45.291	39.1456	45.1744	38.5029	43.633
ENSBTAG00000040151	GCH1	53.0699	46.9653	68.6194	28.249	21.1757	43.6158
ENSBTAG00000011480	PITPNA	47.0925	51.7886	56.2165	23.2191	39.7264	43.6086
ENSBTAG00000006246	CBX5	42.2852	57.0497	45.1534	34.0957	39.4045	43.5977
ENSBTAG00000010715	MRPL37	49.5006	47.5112	47.8091	37.4471	35.665	43.5866
ENSBTAG00000021039	HNRNPM	40.2533	52.9852	58.0082	24.5825	42.0207	43.57
ENSBTAG00000000019	SERINC1	36.4523	52.8159	37.4403	52.3881	38.7445	43.5682
ENSBTAG00000048090	UBE2G2	42.5006	37.1183	34.9133	60.2875	42.6209	43.4881
ENSBTAG00000050933	SHISA4	47.5661	62.8399	45.0954	31.7233	30.1398	43.4729
ENSBTAG00000055158	TP53INP1	44.3504	30.2315	28.1357	55.1825	58.9078	43.3616
ENSBTAG00000050986	PXDN	34.3475	51.8597	22.4374	47.6532	60.3004	43.3197
ENSBTAG00000018258	SRSF2	44.5255	45.6806	69.252	24.0209	33.112	43.3182
ENSBTAG00000013641	BAG3	61.398	43.1571	54.6084	36.9209	20.2414	43.2652
ENSBTAG00000001992	CYP51A1	9.90947	33.0972	36.8325	52.82	83.3027	43.1924
ENSBTAG00000005577	RNASEH2C	44.8398	46.3632	56.5246	31.3646	36.8241	43.1833
ENSBTAG00000014227	NDFIP2	32.5922	39.1599	44.7062	54.6425	44.5447	43.1291
ENSBTAG00000009047	YPEL3	40.1612	26.7703	34.1062	79.6316	34.8476	43.1034
ENSBTAG00000016511	POLDIP3	40.3876	59.4556	42.897	38.0208	34.6212	43.0764
ENSBTAG00000000359	EIF3J	39.5653	65.5668	51.9069	33.2683	25.0499	43.0714
ENSBTAG00000005481	ADAM10	35.24	59.5422	39.6059	34.1974	46.6565	43.0484
ENSBTAG00000019929	ITGAV	44.1765	79.1825	37.6294	24.5632	29.4172	42.9938
ENSBTAG00000021766	HBEGF	39.0227	42.7751	87.0286	27.219	18.7433	42.9578
ENSBTAG00000001225	RBM14	47.5421	51.0103	54.4364	28.1894	33.3845	42.9125
ENSBTAG00000014558	DDX21	38.4428	57.2953	58.445	32.5229	27.683	42.8778
ENSBTAG00000017416	KPNA4	45.4742	53.5576	48.1596	31.1379	36.0594	42.8777
ENSBTAG00000021370	BLMH	46.746	35.1214	40.0706	44.2435	48.1243	42.8612
ENSBTAG00000003553	ZFP36L2	40.9685	46.3826	39.1701	33.634	54.1189	42.8548
ENSBTAG00000002871	COPS6	43.1361	47.0875	42.7266	39.5475	41.5832	42.8162
ENSBTAG00000019500	CNIH1	37.1851	53.1367	46.6194	33.8732	42.9297	42.7488
ENSBTAG00000017007	TRIB3	36.2934	62.0489	17.7688	55.8094	41.7404	42.7322
ENSBTAG00000012471	ILF2	47.3331	48.2631	49.846	30.0749	38.1425	42.7319
ENSBTAG00000020819	YY1	43.042	47.7059	44.3164	40.5837	38.0009	42.7298
ENSBTAG00000002048	PTPN11	41.496	61.0324	52.1345	26.6112	32.3551	42.7258
ENSBTAG00000047702	NAA10	34.0693	59.7271	62.4456	28.5379	28.8355	42.7231
ENSBTAG00000019891	MRPL40	48.8162	45.5623	50.792	35.3371	32.9996	42.7015
ENSBTAG00000020496	C23H6orf62	46.8336	42.45	45.4828	34.4134	44.2749	42.6909
ENSBTAG00000040585	NR6A1	44.125	36.9996	42.6103	37.4511	52.0543	42.6481
ENSBTAG00000013419	HTATIP2	54.757	63.9154	48.6335	17.7752	27.7996	42.5761
ENSBTAG00000050016	COX7B2	24.3287	120.605	42.8723	12.5737	12.4332	42.5625
ENSBTAG00000005665	CRK	39.7559	58.2832	50.6617	28.5665	35.3617	42.5258
ENSBTAG00000051295	FXYD4	40.0749	16.6046	51.3437	45.2623	59.158	42.4887
ENSBTAG00000016501	ARHGAP1	46.5904	28.2086	37.8323	47.2153	52.5084	42.471
ENSBTAG00000006755	C15H11orf58	37.1792	55.2749	47.7538	34.0331	38.0611	42.4604
ENSBTAG00000012865	DEK	38.8254	55.6258	43.6613	34.7895	39.2554	42.4315
ENSBTAG00000012803	SRP19	42.6972	67.903	44.4842	27.0504	29.938	42.4146
ENSBTAG00000001987	SWAP70	40.0035	36.4598	36.5221	46.7297	52.2816	42.3993
ENSBTAG00000005975	OARD1	51.2168	43.3779	40.0627	33.5968	43.665	42.3839
ENSBTAG00000008103	ALDH1A1	16.6249	150.689	35.5785	4.17769	4.80536	42.3752
ENSBTAG00000003399	SMARCA5	42.8174	40.3266	42.4294	46.1598	40.1401	42.3747
ENSBTAG00000021653	TRIP12	39.5289	33.2971	33.3007	55.9575	49.6935	42.3555
ENSBTAG00000006633	IRF3	42.4785	43.5824	51.31	39.5289	34.8142	42.3428
ENSBTAG00000015106	DSP	46.1587	19.9518	65.1758	40.3225	39.9623	42.3142
ENSBTAG00000006950	COPS4	45.3767	42.9668	40.4565	42.5542	40.035	42.2778
ENSBTAG00000017009	CMC2	52.5784	39.0571	41.3855	40.8514	37.0217	42.1788
ENSBTAG00000006672	SYNCRIP	36.2895	54.4072	52.6016	31.4139	36.0827	42.159
ENSBTAG00000021838	ESRP1	46.3313	44.1803	36.6097	40.2029	42.9618	42.0572
ENSBTAG00000015363	CDC42SE1	39.0663	44.6539	41.9675	45.8185	38.6483	42.0309
ENSBTAG00000004349	DAZAP2	52.8755	17.1308	21.7613	57.6575	60.5929	42.0036
ENSBTAG00000004993	NXT1	54.6821	36.4872	51.1575	45.2329	22.453	42.0025
ENSBTAG00000007765	TFCP2L1	39.3846	57.911	47.7437	27.1576	37.8052	42.0004
ENSBTAG00000054726	UQCC2	53.1002	46.6785	51.2803	28.259	30.5893	41.9814
ENSBTAG00000008114	CD99	40.9928	54.159	54.1847	25.2681	34.9445	41.9098
ENSBTAG00000004118	ALAS1	56.9682	28.4601	46.2664	33.2772	44.0243	41.7992
ENSBTAG00000005989	LAP3	35.1288	30.9361	42.0081	56.5354	44.2206	41.7658
ENSBTAG00000009218	ANLN	48.3832	46.113	52.6258	22.3071	39.2893	41.7437
ENSBTAG00000010662	LIMK2	42.5089	32.8746	26.5773	50.286	56.4685	41.743
ENSBTAG00000016851	RPS6KB1	39.9796	30.3163	72.4414	27.4579	38.3171	41.7025
ENSBTAG00000009026	PACS1	41.4158	44.3106	26.0102	51.8682	44.7645	41.6739
ENSBTAG00000031688	RBM4	43.961	50.4601	44.9899	31.0443	37.8519	41.6614
ENSBTAG00000006071	CTTN	42.6835	49.8674	49.8064	30.9693	34.5269	41.5707
ENSBTAG00000019181	BAIAP2L1	42.3872	39.1267	38.245	40.0018	48.0229	41.5567
ENSBTAG00000000111	UGP2	45.6075	22.7827	43.5738	49.7241	46.0364	41.5449
ENSBTAG00000007214	ELL2	33.4863	20.5903	30.7424	81.2955	41.5257	41.5281
ENSBTAG00000019564	SMU1	46.6334	37.3696	46.5664	33.6944	43.3674	41.5262
ENSBTAG00000015663	STIP1	49.7566	34.1597	50.6593	32.569	40.4003	41.509
ENSBTAG00000022114	TMEM65	41.6485	70.9725	53.1821	18.7465	22.7942	41.4688
ENSBTAG00000021442	CRTAP	29.8395	42.7827	32.7249	56.4133	45.4914	41.4504
ENSBTAG00000044868	bta-mir-1843	39.1198	61.2597	57.851	20.125	28.7644	41.424
ENSBTAG00000002045	PSMD13	46.7014	37.0043	41.53	41.1992	40.4159	41.3702
ENSBTAG00000005008	WSB1	34.4255	51.0904	50.7618	33.1596	37.3479	41.357
ENSBTAG00000016894	CYFIP1	45.8611	42.9969	40.132	36.5207	41.1607	41.3343
ENSBTAG00000005466	C8H8orf58	41.2368	10.2081	27.2272	60.3857	67.4864	41.3089
ENSBTAG00000001296	TMEM50A	28.6812	70.9853	52.0039	30.9403	23.796	41.2813
ENSBTAG00000012090	GGTA1	32.1083	36.7186	27.4085	57.6731	52.2113	41.2239
ENSBTAG00000018453	ANKRD37	29.0418	8.9663	29.0661	83.9183	55.0311	41.2047
ENSBTAG00000018942	SSX2IP	48.1583	58.5923	52.8108	23.623	22.7519	41.1872
ENSBTAG00000008990	DRG1	40.8464	63.4535	53.6591	18.8941	28.9853	41.1677
ENSBTAG00000015354	ZDHHC9	28.5785	64.1928	39.7479	42.2693	30.8934	41.1364
ENSBTAG00000011190	FLNA	26.1835	81.1563	54.1002	24.0858	20.0934	41.1238
ENSBTAG00000020050	MLEC	32.9015	52.0989	59.0749	30.6082	30.8579	41.1083
ENSBTAG00000006065	PCNA	49.089	44.9414	53.2716	24.0398	34.1954	41.1074
ENSBTAG00000011150	PFN2	54.5677	53.6828	39.597	30.1131	27.4673	41.0856
ENSBTAG00000047942	DESI1	50.4357	47.5883	65.4609	21.6991	19.9552	41.0279
ENSBTAG00000018402	TSC22D2	34.3996	38.8524	39.6965	55.522	36.5951	41.0131
ENSBTAG00000017801	ATP6AP2	28.2019	62.4012	42.8223	36.5111	34.9957	40.9864
ENSBTAG00000011206	GALNT1	39.9383	48.8597	36.2563	36.3808	43.2682	40.9406
ENSBTAG00000031184	CDKN1C	64.0911	2.81981	11.7886	53.145	72.8276	40.9344
ENSBTAG00000010593	SRP72	39.8708	41.2141	38.3017	44.0754	40.8332	40.859
ENSBTAG00000013081	PSPH	31.7409	93.156	31.0609	19.1954	29.1066	40.852
ENSBTAG00000020421	SUPT16H	40.4876	47.7054	48.1978	30.3201	37.5038	40.8429
ENSBTAG00000016264	FKBP8	37.1162	31.204	40.2422	50.2921	45.338	40.8385
ENSBTAG00000000630	LSM14A	41.9055	37.7855	38.0317	43.1283	43.24	40.8182
ENSBTAG00000044139	ZFP42	44.8263	53.7798	46.0525	16.6828	42.5706	40.7824
ENSBTAG00000045567	PRR15	30.1359	52.1033	16.3134	44.2856	60.9516	40.7579
ENSBTAG00000017120	PHB1	41.1245	59.7439	58.3063	20.5637	23.4904	40.6458
ENSBTAG00000038151	ELOF1	50.9229	31.1353	45.7161	33.6967	41.68	40.6302
ENSBTAG00000021762	ZC3H15	39.6716	49.0635	42.9463	38.3289	32.9773	40.5975
ENSBTAG00000008578	LSM4	38.9199	46.6935	57.5542	27.2205	32.4958	40.5768
ENSBTAG00000014804	HNRNPDL	44.1008	28.2054	38.9815	55.2889	36.2754	40.5704
ENSBTAG00000015512	HEXB	29.695	41.1591	40.8388	39.0035	51.8368	40.5066
ENSBTAG00000001950	RDH11	35.9731	51.3392	52.1292	30.9577	32.0592	40.4917
ENSBTAG00000006670	ERGIC3	38.3956	31.8926	38.9475	45.3853	47.6934	40.4629
ENSBTAG00000018423	DDX5	40.1841	37.8716	50.8048	35.069	38.2027	40.4265
ENSBTAG00000050948	NUP62	43.2767	41.2656	53.8452	30.8656	32.6579	40.3822
ENSBTAG00000015266	SDHAF2	44.6146	36.0972	35.7547	40.5024	44.7261	40.339
ENSBTAG00000026191	GET4	38.7282	22.6036	38.4491	51.4127	50.2442	40.2876
ENSBTAG00000013011	PLAA	48.4772	35.9998	39.4661	42.9333	34.436	40.2625
ENSBTAG00000011951	MRTO4	41.0676	54.6836	53.7679	22.2976	29.4586	40.2551
ENSBTAG00000005940	PRKAB1	44.8767	26.0111	35.9828	43.4697	50.8027	40.2286
ENSBTAG00000012490	ETFA	37.4881	36.7323	36.159	44.3945	46.0496	40.1647
ENSBTAG00000042631	SNORD86	33.9869	45.6281	77.8089	18.9755	24.3527	40.1504
ENSBTAG00000024726	HJURP	52.5896	53.3748	49.0514	18.0799	27.6141	40.142
ENSBTAG00000017243	GATA3	39.6909	3.97664	15.7315	67.0527	73.7005	40.0305
ENSBTAG00000016481	CALU	32.6847	65.3808	38.7147	35.6741	27.6551	40.0219
ENSBTAG00000000510	ATG101	46.7744	50.701	37.3405	36.5045	28.7864	40.0214
ENSBTAG00000004014	FBLN2	16.7923	67.8513	34.2738	35.2447	45.7996	39.9923
ENSBTAG00000011905	RRAS2	21.4647	116.438	43.8015	9.95757	8.25471	39.9833
ENSBTAG00000013127	LPCAT3	33.1101	32.1764	34.9153	55.6535	43.9015	39.9513
ENSBTAG00000017856	TSTD1	46.666	27.5768	42.41	41.9834	41.0113	39.9295
ENSBTAG00000025210	COL4A2	21.842	75.3648	44.5258	25.8607	31.9355	39.9057
ENSBTAG00000009384	AGTRAP	37.4231	21.7438	27.954	61.0619	51.2589	39.8884
ENSBTAG00000018645	DLX5	45.5438	2.47055	9.96954	61.3675	79.9727	39.8648
ENSBTAG00000011626	ATP2C1	43.2048	58.0701	31.9797	28.665	37.2345	39.8308
ENSBTAG00000015188	KLF6	41.9481	70.8171	44.0049	23.7285	18.2446	39.7486
ENSBTAG00000000141	NFU1	56.258	38.3472	30.7642	41.2273	32.0829	39.7359
ENSBTAG00000021861	NELFB	44.3718	37.6736	43.8369	35.5702	37.1609	39.7227
ENSBTAG00000009200	PAM16	43.7804	54.1519	46.6132	26.2901	27.3786	39.6429
ENSBTAG00000010931	SSBP1	43.3061	52.0425	42.7672	24.1069	35.9545	39.6355
ENSBTAG00000002654	DNAJC7	41.3686	41.7405	38.12	35.7664	40.9488	39.5888
ENSBTAG00000019821	DHX9	42.1487	43.4552	52.227	26.4659	33.5629	39.5719
ENSBTAG00000053296	EGLN1	38.9405	25.9945	35.6139	57.9272	39.3798	39.5712
ENSBTAG00000001449	SRA1	38.7689	58.9095	47.1386	22.5893	30.3395	39.5492
ENSBTAG00000018828	ATN1	32.3719	46.7948	50.8756	32.4296	35.2735	39.5491
ENSBTAG00000011785	WDR26	37.0798	36.8372	45.4583	41.2832	37.0411	39.5399
ENSBTAG00000018877	PDIA5	31.1678	38.8967	32.7379	52.8307	42.0057	39.5278
ENSBTAG00000008718	GALNT17	26.2445	13.0562	44.9192	40.5971	72.7515	39.5137
ENSBTAG00000009366	ARF5	43.7389	19.2124	33.4316	40.0676	60.9788	39.4859
ENSBTAG00000013231	C8H9orf40	44.1675	47.5574	47.6686	28.2359	29.7989	39.4856
ENSBTAG00000019928	AQP11	45.7892	5.18864	5.49536	58.4251	82.5214	39.4839
ENSBTAG00000021798	ERBB2	36.6997	14.221	25.1291	66.9903	54.2982	39.4677
ENSBTAG00000020607	ABCB6	39.2116	42.8752	49.0879	33.3942	32.6825	39.4503
ENSBTAG00000001403	PRKCI	35.5665	67.6413	35.6041	31.6269	26.7843	39.4446
ENSBTAG00000013031	TMEM62	45.9031	16.2078	39.9271	32.3286	62.5719	39.3877
ENSBTAG00000019927	CYB5R1	40.2825	37.8416	35.5287	40.531	42.74	39.3848
ENSBTAG00000000546	TOB1	36.3265	38.0979	37.0287	43.7494	41.2748	39.2954
ENSBTAG00000010388	MGAT4A	28.4702	55.5845	50.159	30.807	31.3831	39.2808
ENSBTAG00000005475	TCAF2	38.2381	11.364	14.9553	47.6039	84.2085	39.274
ENSBTAG00000019707	GATA2	33.6546	7.54831	30.4919	69.46	55.1775	39.2665
ENSBTAG00000019804	SNRNP25	37.6406	58.5762	54.0174	22.0726	23.9102	39.2434
ENSBTAG00000011044	TACC3	43.3831	41.9079	43.6219	30.8912	36.362	39.2332
ENSBTAG00000015362	BMP7	29.9642	68.0737	47.2658	23.903	26.7077	39.1829
ENSBTAG00000021883	AP3M1	42.5511	34.6096	33.1696	40.098	44.9749	39.0806
ENSBTAG00000000428	BAK1	45.4458	42.013	45.5399	22.0829	40.1667	39.0497
ENSBTAG00000016023	EIF4A3	42.7346	34.5441	49.2125	29.6788	38.9268	39.0194
ENSBTAG00000008528	SLC25A1	40.0673	30.9823	37.9866	41.0908	44.6815	38.9617
ENSBTAG00000003581	SETD7	45.5498	48.5512	47.9512	19.0785	33.5808	38.9423
ENSBTAG00000008573	ZFP36	36.0464	32.4775	49.1467	58.3897	18.5193	38.9159
ENSBTAG00000039719	PHGDH	35.4053	44.7632	44.6043	39.9485	29.6979	38.8839
ENSBTAG00000032021	RALB	42.1651	38.0992	42.0179	43.2024	28.7898	38.8549
ENSBTAG00000019854	ABCE1	40.9821	56.548	48.3966	21.9294	26.2369	38.8186
ENSBTAG00000013254	XPO1	39.905	49.3653	40.6645	28.7819	35.3418	38.8117
ENSBTAG00000015004	TBCB	45.3353	44.8349	38.5998	32.7437	32.3546	38.7737
ENSBTAG00000014060	LSM6	45.6604	45.1371	53.9012	21.8823	27.2482	38.7658
ENSBTAG00000005573	SCAND1	50.1237	31.7237	39.2891	34.3672	38.2998	38.7607
ENSBTAG00000018108	PXN	34.7969	41.4938	49.7404	33.0653	34.5518	38.7296
ENSBTAG00000006838	AIFM1	25.6609	24.2749	37.6088	55.4782	50.4907	38.7027
ENSBTAG00000006982	RAB5C	43.1854	27.1382	39.3169	40.4927	43.3251	38.6916
ENSBTAG00000010923	RAB9A	37.036	44.7614	46.2171	40.7892	24.5492	38.6706
ENSBTAG00000012622	TRA2A	33.9668	52.2039	45.5222	30.5737	30.9324	38.6398
ENSBTAG00000009738	MGAT4B	37.8779	44.3546	41.8363	33.4621	35.4877	38.6037
ENSBTAG00000015486	CD2BP2	36.3505	37.4734	48.0909	32.2038	38.7357	38.5709
ENSBTAG00000046485	RAB1B	36.5719	32.5629	42.446	34.143	47.0348	38.5517
ENSBTAG00000030170	JPT1	45.0186	28.7827	31.5191	44.6122	42.7556	38.5376
ENSBTAG00000014182	CTNNA1	36.7629	43.0856	42.6747	34.0077	36.0593	38.518
ENSBTAG00000001017	SLK	41.1019	53.1026	41.9792	22.6838	33.3084	38.4352
ENSBTAG00000006759	SUCLA2	36.3014	53.7853	38.2344	28.8332	35.0191	38.4347
ENSBTAG00000008717	SERPINE2	14.1753	83.6543	49.8835	25.2046	19.0422	38.392
ENSBTAG00000003001	LAMTOR1	45.7086	36.5875	42.5927	29.5917	37.3426	38.3646
ENSBTAG00000040334	MEX3D	38.8537	30.1286	29.298	54.2497	39.2312	38.3522
ENSBTAG00000031171	SH3GLB1	37.2424	43.3495	39.3757	39.328	32.3455	38.3282
ENSBTAG00000021820	DDX39A	43.8259	36.819	39.3993	36.5098	34.949	38.3006
ENSBTAG00000001948	VTI1B	42.8972	33.3629	38.8714	38.2568	38.0836	38.2944
ENSBTAG00000022009	MRPL38	41.819	40.9206	44.951	29.3784	34.3461	38.283
ENSBTAG00000016680	PPID	42.0507	42.4014	42.6528	31.2079	33.0349	38.2695
ENSBTAG00000015536	CPNE3	37.7631	31.0234	39.2752	40.2224	43.0004	38.2569
ENSBTAG00000013112	C7H5orf15	30.2279	47.8759	38.2597	36.3009	38.5735	38.2476
ENSBTAG00000046542	FAM174C	35.5142	50.3044	46.7527	29.8116	28.7616	38.2289
ENSBTAG00000006374	NHP2	44.991	52.3891	52.4197	20.1651	21.096	38.2122
ENSBTAG00000040333	QDPR	43.73	33.3681	42.114	33.8017	37.9729	38.1974
ENSBTAG00000021061	PSMC5	41.701	49.9323	46.1765	22.4375	30.6892	38.1873
ENSBTAG00000009067	DDX6	43.6716	29.6933	37.5683	34.3752	45.468	38.1553
ENSBTAG00000054746	NBDY	19.9071	102.565	48.4546	8.81387	10.8822	38.1246
ENSBTAG00000047604	HSD17B1	54.1417	12.6382	102.039	9.78215	12.011	38.1224
ENSBTAG00000004651	NME1	40.5712	52.6332	54.353	21.7199	21.1657	38.0886
ENSBTAG00000015962	MMADHC	38.816	41.6855	37.4031	34.37	38.1096	38.0768
ENSBTAG00000000207	PUDP	35.3471	16.137	22.6765	58.2921	57.7876	38.0481
ENSBTAG00000002849	IRF6	32.9066	46.063	49.1758	33.8264	28.0795	38.0103
ENSBTAG00000018425	PSMD7	42.1189	51.6503	45.3767	23.2898	27.2801	37.9431
ENSBTAG00000007499	HNRNPH2	34.3845	48.2513	48.8429	22.3138	35.8846	37.9354
ENSBTAG00000000077	ADSL	39.3944	38.3146	50.0217	30.3859	31.4762	37.9186
ENSBTAG00000019522	PPM1G	38.6047	37.446	41.3057	36.404	35.7595	37.904
ENSBTAG00000007215	RNPEPL1	44.0883	30.7264	35.2458	36.8385	42.6023	37.9003
ENSBTAG00000002381	ZDHHC5	38.7563	38.5051	50.0372	30.0616	31.992	37.8704
ENSBTAG00000005492	CCNY	45.5154	28.1425	32.5572	42.4697	40.6207	37.8611
ENSBTAG00000008915	SF3B1	38.2253	37.9331	42.8062	37.4314	32.7824	37.8357
ENSBTAG00000038062	FUT4	32.4538	25.9355	46.5726	30.1059	53.8436	37.7823
ENSBTAG00000005718	PLIN2	18.2893	105.487	21.1334	25.5305	18.2252	37.733
ENSBTAG00000023744	YPEL5	43.7692	43.0697	34.8903	39.0837	27.4121	37.645
ENSBTAG00000006833	LMAN1	31.3872	50.1742	42.0412	31.4832	33.1186	37.6409
ENSBTAG00000003835	BMP4	26.4053	48.0508	33.9398	48.3757	31.386	37.6315
ENSBTAG00000001424	MSH6	34.6295	40.4121	41.5274	31.438	40.1253	37.6264
ENSBTAG00000008118	RPF1	38.993	68.6964	45.7436	16.1746	18.2691	37.5753
ENSBTAG00000009663	YBX3	43.7259	35.5765	64.5667	26.2854	17.7176	37.5744
ENSBTAG00000001694	TYRO3	25.8006	26.0236	21.029	64.6328	50.2602	37.5492
ENSBTAG00000024657	ZFP91	41.1476	40.14	38.5584	35.3508	32.5226	37.5439
ENSBTAG00000019515	SNX17	37.3913	37.2618	40.3221	35.988	36.6956	37.5318
ENSBTAG00000016378	LRP10	38.9007	31.9421	45.2444	30.0538	41.4965	37.5275
ENSBTAG00000023407	B3GALT5	48.8482	3.58506	13.2772	53.5465	68.2476	37.5009
ENSBTAG00000013988	BID	44.6011	30.3945	37.2469	40.4108	34.791	37.4888
ENSBTAG00000010111	TCF7L1	34.9728	4.77692	18.7936	65.7505	63.0523	37.4692
ENSBTAG00000051386	AP3S1	33.9126	38.9382	37.2618	39.0111	37.9793	37.4206
ENSBTAG00000001710	CMTM8	24.762	39.2053	31.9709	48.07	43.0815	37.4179
ENSBTAG00000015136	AARSD1	40.2431	44.8093	47.9054	25.8484	28.1391	37.389
ENSBTAG00000005631	VARS1	32.6862	42.4332	55.3007	33.1483	23.0842	37.3305
ENSBTAG00000005951	HIC2	33.6823	33.3484	45.4234	37.0106	37.1782	37.3286
ENSBTAG00000005807	MICU1	37.5204	26.4348	42.0742	49.5896	30.9857	37.3209
ENSBTAG00000006082	DNASE2	27.4761	21.4614	26.1638	55.2566	55.9289	37.2574
ENSBTAG00000012094	SCAMP3	33.7536	40.1575	42.1807	37.1377	32.9006	37.226
ENSBTAG00000008863	TMEM87A	32.4493	29.2433	25.8164	44.0859	54.3925	37.1975
ENSBTAG00000019388	KIAA2013	34.2804	37.6651	39.153	35.6228	39.0318	37.1506
ENSBTAG00000037703	MICALL1	39.5636	39.6186	50.5146	28.1393	27.8791	37.143
ENSBTAG00000049851	PMAIP1	46.2753	54.1791	36.6991	22.9068	25.5269	37.1174
ENSBTAG00000008493	AQP3	24.7746	2.58288	12.911	88.5448	56.7527	37.1132
ENSBTAG00000050712	EHD1	34.0236	51.2531	38.2052	34.6176	27.4156	37.103
ENSBTAG00000019310	FOXK1	28.4875	43.5385	30.9606	57.2555	25.1794	37.0843
ENSBTAG00000027390	RTF2	42.2117	28.7663	39.6281	35.3923	39.272	37.0541
ENSBTAG00000015731	TXNL1	42.0253	39.6639	39.5284	35.4299	28.5435	37.0382
ENSBTAG00000037673	GSTM1	8.81128	126.997	33.8578	10.0493	5.30763	37.0047
ENSBTAG00000008130	MED10	41.5979	38.7876	47.1923	30.1054	27.3059	36.9978
ENSBTAG00000012341	CSNK2A1	36.8731	42.1415	35.7201	35.5934	34.5564	36.9769
ENSBTAG00000000322	CD2AP	29.0336	54.0749	40.0869	33.6629	27.9731	36.9663
ENSBTAG00000007784	NAA50	36.4973	43.3129	44.182	31.2353	29.5675	36.959
ENSBTAG00000007836	PPA1	29.1828	67.2701	55.126	17.9891	15.1601	36.9456
ENSBTAG00000007474	EIF3B	38.3585	50.4649	45.8244	25.852	24.1936	36.9387
ENSBTAG00000012046	JUNB	23.4309	29.3162	67.2471	43.7594	20.7194	36.8946
ENSBTAG00000004933	KLHDC2	39.3653	41.1179	36.7103	37.6554	29.5766	36.8851
ENSBTAG00000003313	TNFRSF9	11.3565	108.139	56.7191	3.7048	4.41635	36.8672
ENSBTAG00000012626	B4GALT5	33.2814	22.8924	36.2514	44.2307	47.6479	36.8608
ENSBTAG00000020035	RCAN1	52.5751	28.8379	20.0526	32.8224	49.698	36.7972
ENSBTAG00000053156	ISCA1	41.5378	33.3026	37.4882	35.5743	35.9522	36.771
ENSBTAG00000019495	TEAD3	43.9674	11.3269	35.2505	45.5004	47.4423	36.6975
ENSBTAG00000000073	LRPAP1	31.1851	20.8193	36.6747	46.1202	48.6411	36.6881
ENSBTAG00000011960	GOT1	24.7914	52.8698	23.5746	37.0471	44.7082	36.5982
ENSBTAG00000004199	DIABLO	36.9044	44.147	38.0539	31.6761	32.1344	36.5832
ENSBTAG00000011070	RTCB	40.0079	44.115	49.5492	23.3922	25.7637	36.5656
ENSBTAG00000046672	ZDHHC18	33.5662	42.883	44.2012	29.836	32.3223	36.5617
ENSBTAG00000011998	DUT	42.111	42.1066	36.7366	31.6496	30.1021	36.5412
ENSBTAG00000004051	SBDS	43.1862	43.1113	42.4108	30.0074	23.9807	36.5393
ENSBTAG00000047299	DGCR6L	46.5245	26.5773	41.8458	33.6459	34.0065	36.52
ENSBTAG00000031809	DENND1C	32.4755	47.8867	49.2119	25.8748	27.106	36.511
ENSBTAG00000022242	DPP3	37.7729	24.894	39.4161	27.92	52.2668	36.454
ENSBTAG00000019188	GAK	38.571	31.8407	41.6349	32.7637	37.4396	36.45
ENSBTAG00000012012	CYB5A	46.046	37.4189	33.7042	27.3598	37.6763	36.441
ENSBTAG00000001144	NAA20	37.3986	55.1614	42.8604	21.883	24.8393	36.4285
ENSBTAG00000015794	NES	34.5033	59.0107	56.4252	12.1375	19.9643	36.4082
ENSBTAG00000012703	GLO1	36.364	45.1017	50.8956	23.5495	25.9634	36.3749
ENSBTAG00000007923	LAMTOR3	44.2788	35.4144	37.089	25.6195	39.431	36.3665
ENSBTAG00000024701	TIMM10	40.7494	48.5847	48.1152	23.0395	21.1974	36.3372
ENSBTAG00000046979	LGMN	28.4963	26.9594	25.3629	56.6369	44.1462	36.3204
ENSBTAG00000025161	AGPAT2	35.507	9.37796	36.197	66.954	33.4892	36.305
ENSBTAG00000008858	ARHGAP8	38.8317	31.0241	33.2017	40.7407	37.7114	36.3019
ENSBTAG00000003602	RBPJ	32.9462	41.0714	34.5427	34.7007	38.2241	36.297
ENSBTAG00000005622	LITAF	42.2866	13.2005	25.8446	47.2726	52.7049	36.2619
ENSBTAG00000016703	CDC73	38.449	33.9654	32.3143	41.6725	34.8582	36.2519
ENSBTAG00000002275	PTP4A1	38.7811	55.2074	37.7788	24.4267	24.9734	36.2335
ENSBTAG00000008938	SRC	33.7714	26.5966	28.8675	46.678	45.1191	36.2065
ENSBTAG00000004823	MRPL35	38.3967	54.9821	47.5716	17.7717	22.307	36.2058
ENSBTAG00000003415	ESD	39.2049	48.7839	35.3695	24.7372	32.9166	36.2024
ENSBTAG00000021724	PDHB	32.5005	43.5026	37.6893	31.9689	35.3496	36.2022
ENSBTAG00000020539	CHPF	34.5161	32.6444	33.5618	41.8626	38.4151	36.2
ENSBTAG00000008964	DTD1	40.9665	37.3494	45.6258	24.7278	32.2632	36.1865
ENSBTAG00000021779	MGST2	39.8244	22.149	25.0008	48.8841	44.8612	36.1439
ENSBTAG00000009059	PITX2	24.0823	77.7985	42.0197	17.118	19.5612	36.1159
ENSBTAG00000002501	CUEDC2	33.8402	45.4171	39.8078	30.2505	31.1136	36.0858
ENSBTAG00000030425	ID3	19.5003	80.7562	38.8848	24.3023	16.7556	36.0398
ENSBTAG00000010508	BLVRB	56.6735	38.5158	42.4318	23.2042	19.3613	36.0373
ENSBTAG00000006423	PHF5A	37.2772	47.3721	45.1699	24.0315	26.3122	36.0326
ENSBTAG00000008711	BOK	39.8288	13.2061	20.7406	55.9333	50.3774	36.0172
ENSBTAG00000016956	GANAB	27.6677	55.1164	36.2266	28.509	32.4437	35.9927
ENSBTAG00000003315	MRPL57	41.8734	26.6922	39.509	36.2531	35.6077	35.9871
ENSBTAG00000019214	USP14	37.7742	49.4022	40.3714	27.9172	24.3372	35.9604
ENSBTAG00000025848	RBM3	28.933	45.749	43.6357	31.6116	29.7393	35.9337
ENSBTAG00000002363	SESN2	38.5432	58.4844	28.9536	24.4769	29.1838	35.9284
ENSBTAG00000002784	COPS5	37.7493	49.9738	38.7014	24.3916	28.7937	35.922
ENSBTAG00000018214	SHISA2	23.958	17.6688	115.217	7.46779	15.2204	35.9064
ENSBTAG00000019995	HIKESHI	35.332	35.7677	33.0161	36.0855	39.3019	35.9006
ENSBTAG00000019787	PAFAH1B3	42.8819	25.5081	29.734	44.1132	37.2649	35.9004
ENSBTAG00000016797	CSNK1G2	38.2242	20.5642	32.9741	45.1851	42.4934	35.8882
ENSBTAG00000001523	YES1	32.3593	30.5964	31.5917	44.1502	40.4542	35.8304
ENSBTAG00000047856	PAK2	33.6575	39.8691	30.8543	42.1149	32.6169	35.8225
ENSBTAG00000021601	PARD6B	30.3566	43.2173	43.0356	38.7799	23.6667	35.8112
ENSBTAG00000020759	NCLN	29.3817	33.5903	42.3513	36.7426	36.8692	35.787
ENSBTAG00000019202	EAF1	35.2028	47.0538	40.5844	25.742	30.2491	35.7664
ENSBTAG00000008896	DHX15	33.9247	46.0644	44.8721	23.9325	29.7461	35.708
ENSBTAG00000002827	ACAT2	28.9521	30.5985	54.1909	31.4508	33.1853	35.6755
ENSBTAG00000033983	MAP2K1	37.6184	37.9479	38.9013	34.4188	29.3594	35.6492
ENSBTAG00000011046	CDK7	42.502	42.3482	29.7244	36.2509	27.343	35.6337
ENSBTAG00000009417	ZFAND5	39.1245	47.3696	34.2909	30.1349	27.2036	35.6247
ENSBTAG00000007485	GRHL1	41.8534	8.47927	37.7789	28.3465	61.2718	35.546
ENSBTAG00000005761	DEDD2	37.9835	30.2949	23.7274	48.7013	36.9832	35.538
ENSBTAG00000002129	KLF5	36.1203	50.4314	45.5938	23.7759	21.6464	35.5136
ENSBTAG00000001996	SNRNP70	32.9924	28.7655	46.1662	30.8549	38.6521	35.4862
ENSBTAG00000004243	LYPLA1	30.9022	51.6299	39.6805	27.8069	27.1818	35.4403
ENSBTAG00000011865	MTA2	39.9031	27.4211	44.4691	29.6098	35.7711	35.4348
ENSBTAG00000008362	CTDSP1	41.311	17.616	40.6811	24.7683	52.6955	35.4144
ENSBTAG00000011623	VMP1	33.4327	37.2448	37.7329	31.8671	36.7939	35.4143
ENSBTAG00000053436	HSBP1	41.2433	34.8217	37.6814	28.012	35.2238	35.3964
ENSBTAG00000015301	MRPS10	36.7362	50.3073	41.3437	21.641	26.7621	35.3581
ENSBTAG00000007331	PLOD2	20.5957	38.2153	42.0794	34.9921	40.7573	35.328
ENSBTAG00000009939	CAND1	38.4013	34.3379	36.9656	32.0521	34.5705	35.2655
ENSBTAG00000020456	AGPAT3	26.1008	11.6909	19.8167	64.2866	54.3923	35.2575
ENSBTAG00000021767	UBE2N	41.7565	35.8295	43.0572	25.5653	30.0734	35.2564
ENSBTAG00000019457	MRPL22	46.5539	41.9683	38.3349	23.2834	26.0778	35.2436
ENSBTAG00000018967	YIPF3	33.8308	28.6741	31.3233	41.9113	40.4676	35.2414
ENSBTAG00000008523	TFE3	31.7352	48.656	44.1799	27.3484	23.8896	35.1618
ENSBTAG00000001141	ADAM17	34.0452	32.6821	28.0642	41.5091	39.3151	35.1231
ENSBTAG00000020541	PYURF	37.5872	44.9981	41.075	23.9291	27.9964	35.1172
ENSBTAG00000001289	MRPL18	38.5948	42.6953	43.836	25.3346	25.0569	35.1035
ENSBTAG00000003535	DPM3	38.6999	32.9231	36.6255	34.3482	32.7779	35.0749
ENSBTAG00000019160	GLOD4	33.46	45.7639	44.4104	23.6045	28.1294	35.0736
ENSBTAG00000048152	TUBG1	38.4259	38.2707	40.9984	21.2766	36.3018	35.0547
ENSBTAG00000018283	ACAA1	41.873	20.5228	34.388	40.6411	37.718	35.0286
ENSBTAG00000013858	HAPSTR1	29.8971	53.2363	42.0521	19.545	30.3842	35.0229
ENSBTAG00000002714	GNAI1	34.1945	12.4137	16.4845	43.1405	68.7972	35.0061
ENSBTAG00000049982	bta-mir-10181	38.7892	29.2013	38.6012	33.638	34.7895	35.0038
ENSBTAG00000017266	ITGA6	21.626	33.5214	39.5323	44.1205	36.2187	35.0038
ENSBTAG00000013128	ACBD3	31.8129	34.5801	28.9041	41.1133	38.6	35.0021
ENSBTAG00000002823	MPZL1	28.256	49.9184	44.3958	27.7481	24.6277	34.9892
ENSBTAG00000020417	DAPK3	34.5703	59.8412	44.594	19.0158	16.915	34.9872
ENSBTAG00000012898	RPS27L	33.6462	48.1428	62.3402	14.5489	16.1247	34.9606
ENSBTAG00000033621	SMCO4	42.527	13.9366	37.7946	32.669	47.8134	34.9481
ENSBTAG00000007244	NID1	14.2887	65.6167	42.267	19.5469	33.0032	34.9445
ENSBTAG00000006175	KDM5B	34.9784	33.5096	36.4578	37.7854	31.9024	34.9267
ENSBTAG00000016581	MRPL28	37.9282	30.9637	36.2171	35.1277	34.1719	34.8817
ENSBTAG00000009432	PMF1	35.4124	34.4337	26.6997	43.1518	34.5848	34.8565
ENSBTAG00000003798	AMFR	29.2676	41.754	35.7519	30.8079	36.6582	34.8479
ENSBTAG00000013613	SMIM7	32.5268	41.0491	34.532	31.1399	34.8426	34.8181
ENSBTAG00000005397	CD46	38.25	22.661	35.6091	34.1305	43.3387	34.7979
ENSBTAG00000003757	DNAJA2	38.0535	32.2675	44.9242	29.6221	28.9562	34.7647
ENSBTAG00000018349	IFI30	54.3176	14.2077	38.2999	23.2985	43.6551	34.7558
ENSBTAG00000038375	STOM	17.3813	30.0507	51.3353	47.9292	26.9136	34.722
ENSBTAG00000001827	GID8	36.0933	30.0082	32.6938	37.4456	37.3588	34.7199
ENSBTAG00000003543	KEAP1	36.8532	44.7462	42.8605	25.7607	23.3655	34.7172
ENSBTAG00000020495	SH3YL1	41.4072	24.8151	38.7383	30.4782	38.1197	34.7117
ENSBTAG00000008150	PKIA	52.2264	24.5476	28.9952	36.2522	31.5266	34.7096
ENSBTAG00000006244	WDR83OS	34.862	34.3167	36.9935	32.4699	34.8837	34.7052
ENSBTAG00000006227	IDH3A	33.3766	46.4329	47.3528	23.5176	22.8454	34.7051
ENSBTAG00000009389	HNRNPH1	31.0401	44.8684	38.4042	28.0717	31.1407	34.705
ENSBTAG00000015955	ERGIC1	31.5709	38.8189	24.8602	40.4495	37.4007	34.6201
ENSBTAG00000001795	LONP1	32.9812	39.1875	34.0508	34.6996	32.1581	34.6154
ENSBTAG00000010395	DOCK9	33.321	36.7302	28.386	32.9135	41.7264	34.6154
ENSBTAG00000015177	PRSS23	28.3122	29.3796	38.5007	26.0244	50.7724	34.5979
ENSBTAG00000009103	UBLCP1	38.6314	34.8775	52.3092	19.7354	27.163	34.5433
ENSBTAG00000002065	TFAP2C	40.443	11.8767	38.3398	32.4589	49.5831	34.5403
ENSBTAG00000043553	GPX3	23.3189	80.2684	36.5307	21.115	11.4474	34.5361
ENSBTAG00000021227	ATP5PD	38.7181	35.4234	35.6593	29.1796	33.5814	34.5124
ENSBTAG00000053374	NUS1	30.9234	32.0175	41.4092	32.4766	35.6361	34.4926
ENSBTAG00000004557	DHRS9	42.1962	10.5604	40.585	47.5508	31.5448	34.4874
ENSBTAG00000046587	CST6	37.7476	31.4678	33.9947	43.5459	25.5796	34.4671
ENSBTAG00000021558	LSM14B	26.9207	23.6538	26.0897	55.3918	39.7869	34.3686
ENSBTAG00000025046	ALKBH5	33.2512	32.0129	39.0814	38.3021	29.1685	34.3632
ENSBTAG00000002798	NABP2	34.6884	55.8092	34.2773	21.8959	25.0972	34.3536
ENSBTAG00000010502	SERTAD3	36.1643	37.3316	30.6238	36.1969	31.4225	34.3478
ENSBTAG00000013340	BAX	41.8048	33.0082	39.0106	29.484	28.4008	34.3417
ENSBTAG00000013113	VDAC1	31.1631	47.5852	35.8918	29.7923	27.045	34.2955
ENSBTAG00000014685	HPRT1	41.325	33.3375	33.9109	31.4285	31.4293	34.2862
ENSBTAG00000018045	SLC12A4	33.7942	50.0778	42.5863	19.9234	24.9645	34.2692
ENSBTAG00000004117	AZI2	34.4844	43.1468	30.892	33.6991	29.0905	34.2626
ENSBTAG00000007659	CORO2A	34.6257	22.5024	20.3606	41.3788	52.2393	34.2214
ENSBTAG00000007398	MRPS24	37.7083	32.4853	39.9008	31.673	29.3148	34.2164
ENSBTAG00000018417	PSMF1	39.1741	37.0172	35.1471	28.1099	31.3239	34.1544
ENSBTAG00000013726	RNPEP	38.013	14.0395	25.8444	47.7609	45.0582	34.1432
ENSBTAG00000033322	SRP9	32.5489	46.8426	40.7581	22.2644	28.2834	34.1395
ENSBTAG00000005426	PSMC1	40.1839	39.9922	42.0568	19.5863	28.8471	34.1333
ENSBTAG00000039442	SEC62	27.6465	48.8586	31.8034	28.6164	33.6254	34.1101
ENSBTAG00000020613	STK16	38.0221	34.853	37.4494	28.615	31.5435	34.0966
ENSBTAG00000018085	GTSF1	28.1207	67.6482	48.9468	13.4589	12.1552	34.066
ENSBTAG00000019565	NCOA4	35.2784	35.7728	44.2674	23.8618	30.8847	34.013
ENSBTAG00000020428	PAF1	34.2905	30.6903	40.8723	33.4311	30.7138	33.9996
ENSBTAG00000008076	SLC35B2	30.7138	37.8527	38.9659	26.9035	35.5538	33.998
ENSBTAG00000016445	YME1L1	30.7757	41.5162	40.8145	26.0974	30.7217	33.9851
ENSBTAG00000014626	RARS1	36.4074	39.6564	43.8244	19.296	30.5862	33.9541
ENSBTAG00000020307	C11H9orf78	36.6518	33.6442	31.149	33.41	34.7695	33.9249
ENSBTAG00000001856	POLR2C	32.4813	47.7424	45.7519	18.126	25.3273	33.8858
ENSBTAG00000030337	MYCBP	42.3595	34.9322	37.6934	23.9751	30.3256	33.8572
ENSBTAG00000002404	TMX2	27.7444	45.6671	37.1524	26.0158	32.6922	33.8544
ENSBTAG00000002699	KIT	29.2955	42.3439	21.931	42.2285	33.4613	33.852
ENSBTAG00000001348	COMMD8	33.1199	57.7347	39.8059	15.2817	23.2882	33.846
ENSBTAG00000013168	RPA3	32.8668	43.1004	35.9765	29.8072	27.4013	33.8304
ENSBTAG00000001161	SINHCAF	28.2482	56.4385	36.6199	25.7993	21.9703	33.8153
ENSBTAG00000009334	NDUFA5	38.4388	42.5402	41.4062	21.1436	25.4596	33.7977
ENSBTAG00000010619	PPP3R1	39.0484	24.014	30.014	40.5602	35.3229	33.7919
ENSBTAG00000010597	GGCT	47.916	16.0651	34.9573	31.1733	38.7319	33.7687
ENSBTAG00000016427	COMMD7	36.2353	28.477	29.7943	32.3089	41.8005	33.7232
ENSBTAG00000000945	ATP2C2	35.3875	5.32516	19.8918	46.4917	61.4469	33.7086
ENSBTAG00000001109	MRPS14	37.8757	40.6856	38.3186	23.3844	28.1896	33.6908
ENSBTAG00000030434	FUCA1	30.2944	25.2378	26.9991	46.2135	39.6083	33.6706
ENSBTAG00000047169	STEEP1	30.2794	52.7111	45.411	18.6236	21.2676	33.6585
ENSBTAG00000009826	GPD1L	42.6633	8.55753	54.9823	18.72	43.3474	33.6541
ENSBTAG00000013423	GLRX5	33.4877	36.7862	31.7393	35.8299	30.3651	33.6416
ENSBTAG00000015474	SRSF11	29.9489	40.4407	38.2267	31.0444	28.5039	33.6329
ENSBTAG00000013046	MPP1	32.6445	15.6878	38.1484	36.4036	45.2735	33.6316
ENSBTAG00000007865	GNPDA1	37.9932	22.6043	29.4837	34.5796	43.4682	33.6258
ENSBTAG00000003201	FNTA	31.9556	39.5324	36.7134	29.6667	30.0976	33.5931
ENSBTAG00000005734	GATA6	31.3883	36.1287	27.8496	34.8615	37.4651	33.5386
ENSBTAG00000027446	RSU1	30.4901	50.1828	33.8842	25.1734	27.8185	33.5098
ENSBTAG00000000754	PPP2R5A	26.6584	26.1235	25.7506	46.0323	42.7869	33.4703
ENSBTAG00000012170	UBL3	25.0915	55.0901	32.7441	27.8148	26.5946	33.467
ENSBTAG00000006708	ARIH1	31.2228	35.2467	32.6622	40.0224	28.0344	33.4377
ENSBTAG00000003222	ASNS	25.8181	78.1567	32.9926	16.3829	13.7941	33.4289
ENSBTAG00000013824	WWC3	34.4613	26.6248	35.6368	30.8452	39.4774	33.4091
ENSBTAG00000051287	NDUFB11	30.0813	41.4885	37.6953	28.6969	28.8246	33.3573
ENSBTAG00000000134	MPDU1	36.3893	41.3571	38.7983	22.4086	27.8055	33.3518
ENSBTAG00000011639	STK11	32.5179	40.8844	34.2686	29.0673	29.9754	33.3427
ENSBTAG00000001192	STX12	34.0027	18.1161	23.7726	52.7245	37.9759	33.3183
ENSBTAG00000019290	PACSIN2	29.1851	33.7298	23.3875	41.975	38.246	33.3047
ENSBTAG00000007374	LHFPL2	28.006	13.2105	28.2107	36.3907	60.6989	33.3034
ENSBTAG00000027024	ARHGAP5	26.5919	58.1826	35.5634	21.6359	24.4399	33.2827
ENSBTAG00000011198	PPP1CC	30.4783	36.1981	34.8643	33.0328	31.7977	33.2742
ENSBTAG00000016185	ENAH	27.0408	62.4147	35.9425	19.2032	21.6253	33.2453
ENSBTAG00000011383	SNX4	30.3789	40.489	40.8472	26.7406	27.6201	33.2151
ENSBTAG00000005269	CCNB2	33.2552	51.051	39.0704	21.045	21.6529	33.2149
ENSBTAG00000008789	HMG20B	43.2536	20.9029	35.2163	32.8676	33.567	33.1615
ENSBTAG00000026114	UBE2F	36.0912	37.5324	35.3379	29.2416	27.5696	33.1545
ENSBTAG00000000087	HSD17B12	28.5855	29.51	40.7121	32.4155	34.4075	33.1261
ENSBTAG00000012744	UBE2M	33.4732	41.0771	34.7318	29.5903	26.7117	33.1168
ENSBTAG00000008590	SPAG7	32.3665	32.4392	32.5155	31.8514	36.3432	33.1032
ENSBTAG00000006165	PRDX4	23.3818	35.1157	39.1483	35.9805	31.8819	33.1016
ENSBTAG00000033441	SHCBP1	35.6911	34.9623	34.6533	34.5148	25.6552	33.0953
ENSBTAG00000030942	MRPL3	34.5013	30.9613	30.5993	33.1945	36.1178	33.0748
ENSBTAG00000000897	IQGAP2	30.9504	52.2419	36.37	20.1848	25.6202	33.0734
ENSBTAG00000004072	CAPZA2	34.3125	34.3668	33.3611	33.3221	29.9476	33.062
ENSBTAG00000008009	PLD6	34.9985	38.7459	31.7135	32.0539	27.6699	33.0363
ENSBTAG00000018802	UBE2Z	33.509	42.5597	35.379	24.2677	29.1081	32.9647
ENSBTAG00000050061	INCENP	33.9367	35.7918	33.9682	31.2343	29.889	32.964
ENSBTAG00000016806	PAFAH1B1	33.7016	44.6715	32.8181	27.4465	26.0313	32.9338
ENSBTAG00000001822	SNX10	38.0997	21.2429	16.5506	47.2521	41.5109	32.9312
ENSBTAG00000004870	GALNT2	26.3435	47.4229	34.3652	23.7777	32.699	32.9217
ENSBTAG00000002331	DLGAP5	35.3571	43.8195	33.3329	24.9124	27.144	32.9132
ENSBTAG00000003077	DPF2	32.5869	38.7145	30.3307	29.26	33.5107	32.8806
ENSBTAG00000016795	RUFY3	39.4082	18.1126	39.5699	25.4034	41.4397	32.7868
ENSBTAG00000004943	CCNA2	39.2362	35.6593	41.9716	22.6783	24.3392	32.7769
ENSBTAG00000006242	USP9X	25.9692	22.7087	20.9395	41.5363	52.7249	32.7757
ENSBTAG00000017028	USO1	27.7166	32.5801	32.7087	35.6716	35.1941	32.7742
ENSBTAG00000039415	CHMP4A	35.4369	31.5881	29.5212	29.7933	37.4852	32.7649
ENSBTAG00000010992	CTSH	26.7277	50.5147	42.9946	19.3889	24.1465	32.7545
ENSBTAG00000047376	PIN4	32.6997	50.4844	42.0789	15.3892	23.0434	32.7391
ENSBTAG00000018374	WASF2	31.2794	36.6117	34.5946	31.7128	29.4695	32.7336
ENSBTAG00000004849	IGSF3	28.8787	44.9793	39.0011	24.5296	26.2789	32.7335
ENSBTAG00000014269	SCARB1	29.0071	6.77326	23.2419	65.7233	38.8504	32.7192
ENSBTAG00000052413	GNAS	28.5444	24.7294	33.0933	35.7137	41.3859	32.6933
ENSBTAG00000052280	NDUFA7	37.6417	33.9823	33.7414	27.6797	30.2801	32.665
ENSBTAG00000008629	MTFR1	31.9908	42.9321	34.2479	28.3842	25.7377	32.6586
ENSBTAG00000032961	IER3IP1	36.8726	36.7093	25.7027	32.5418	31.4636	32.658
ENSBTAG00000016599	MRPL53	35.5557	31.9983	34.7648	32.7977	27.9791	32.6191
ENSBTAG00000009368	RRAGC	34.894	43.372	32.5817	26.4365	25.759	32.6086
ENSBTAG00000009547	ZDHHC4	41.2201	30.9948	34.8406	28.154	27.7053	32.583
ENSBTAG00000021181	BUB1	36.2078	31.2715	28.5988	31.8776	34.7732	32.5458
ENSBTAG00000017279	VAPA	37.9204	32.2039	33.359	27.9198	31.0702	32.4947
ENSBTAG00000017388	SVBP	29.9161	55.975	35.1674	22.6732	18.6311	32.4726
ENSBTAG00000019742	FOXJ2	28.3357	26.2196	28.7654	47.8444	30.995	32.432
ENSBTAG00000014505	NGRN	36.6458	44.9059	32.9325	24.9068	22.556	32.3894
ENSBTAG00000007954	CDIPT	32.7229	30.0615	37.4209	28.8262	32.903	32.3869
ENSBTAG00000020179	AAAS	30.9221	36.9083	38.6862	25.8514	29.4502	32.3636
ENSBTAG00000004021	CDK2	31.3285	21.347	25.8196	43.032	40.2885	32.3631
ENSBTAG00000000911	UBE2H	34.4018	24.439	24.3007	44.8123	33.8208	32.3549
ENSBTAG00000000789	PPP1R7	31.6402	38.7089	29.8351	30.7097	30.748	32.3284
ENSBTAG00000000837	PARP1	30.4713	28.8003	37.6789	27.1057	37.5714	32.3255
ENSBTAG00000020431	DERL2	35.007	30.7005	30.3349	32.9317	32.6426	32.3233
ENSBTAG00000048620	CEBPZOS	41.3456	34.1219	37.2835	25.5263	23.0088	32.2572
ENSBTAG00000001258	TMEM50B	40.1366	12.2566	19.7647	38.486	50.4941	32.2276
ENSBTAG00000032719	TFRC	7.91838	81.111	50.4517	6.49981	14.8478	32.1657
ENSBTAG00000006612	SCAF1	31.261	37.4217	37.2001	25.9981	28.5764	32.0915
ENSBTAG00000032436	UBC	42.9073	36.5434	27.6144	29.1572	24.1493	32.0743
ENSBTAG00000021951	RBM17	30.6247	31.3173	34.2928	41.257	22.8487	32.0681
ENSBTAG00000010416	RIN3	33.71	32.7731	43.755	21.536	28.4542	32.0457
ENSBTAG00000006894	NOS2	34.9175	0.687905	5.328	59.056	60.0043	31.9987
ENSBTAG00000022613	CYCS	34.6581	48.3952	42.5743	15.8563	18.4965	31.9961
ENSBTAG00000021986	MAPK1IP1L	32.9093	38.1947	33.5638	22.5754	32.6892	31.9865
ENSBTAG00000018478	RPL7L1	31.1912	47.577	41.102	17.0787	22.9066	31.9711
ENSBTAG00000007572	ATP6V1F	37.8789	23.3853	27.8299	36.3785	34.2058	31.9357
ENSBTAG00000001294	PPP1R15A	34.4428	40.9049	18.6577	52.2137	13.4591	31.9356
ENSBTAG00000021199	COA8	38.0989	29.6196	30.4596	34.1434	27.32	31.9283
ENSBTAG00000027337	CTSA	26.8298	24.53	36.0301	32.1	40.0413	31.9062
ENSBTAG00000015466	NSUN2	31.3966	37.1642	44.7152	17.1321	28.881	31.8578
ENSBTAG00000018186	PDXK	43.3493	17.7651	39.0671	23.5348	35.5712	31.8575
ENSBTAG00000007356	ELF1	29.9798	28.8424	24.5619	37.1096	38.7429	31.8473
ENSBTAG00000010297	DHRS11	30.4171	25.2076	35.4305	32.0991	36.014	31.8337
ENSBTAG00000005748	SOX17	23.326	60.6775	36.7657	21.6522	16.7315	31.8306
ENSBTAG00000006364	GLMP	31.8364	27.6972	40.5487	26.3088	32.7239	31.823
ENSBTAG00000000569	HES1	30.2453	30.3394	18.0998	44.3541	36.0378	31.8153
ENSBTAG00000011787	ISCU	34.2722	35.1159	29.1786	27.3392	33.1157	31.8043
ENSBTAG00000008527	SRSF6	29.6154	36.0137	43.6279	19.0664	30.5906	31.7828
ENSBTAG00000011839	HMGCS1	15.3759	17.4304	60.2518	18.7423	47.0762	31.7753
ENSBTAG00000022044	RAB35	35.6672	25.2251	32.2414	32.1611	33.5565	31.7703
ENSBTAG00000004394	PKIB	12.5649	35.6131	19.896	50.4202	40.2584	31.7505
ENSBTAG00000012981	HEXA	32.3769	24.8107	29.9218	34.0967	37.418	31.7248
ENSBTAG00000003536	MARCHF6	30.9925	32.7227	32.7242	32.5128	29.6642	31.7233
ENSBTAG00000020980	CAT	38.8742	16.0033	24.5868	37.8476	41.1955	31.7015
ENSBTAG00000019511	CDC123	34.5671	37.3049	34.0396	23.1361	29.445	31.6985
ENSBTAG00000005082	MED21	39.6715	16.0423	21.5502	43.0084	38.1256	31.6796
ENSBTAG00000021260	GALNT11	25.937	11.5794	20.0302	56.4146	44.3929	31.6708
ENSBTAG00000016896	HERPUD1	26.2943	43.8357	25.5524	36.8803	25.7355	31.6596
ENSBTAG00000010298	GTF2A2	32.5895	36.3281	30.5345	29.2982	29.3896	31.628
ENSBTAG00000003168	HNRNPUL1	32.5498	26.0796	28.3138	36.3804	34.7249	31.6097
ENSBTAG00000008014	PPP5C	33.5452	24.7969	34.066	28.9541	36.5109	31.5746
ENSBTAG00000020983	RRAS	21.6738	56.1561	34.9889	27.8296	17.2011	31.5699
ENSBTAG00000003876	MCU	28.1953	47.5467	35.4122	28.5043	18.0336	31.5384
ENSBTAG00000000608	PRCC	34.2545	34.1221	37.4296	23.5522	28.1611	31.5039
ENSBTAG00000025099	RNF145	30.6189	30.9079	46.4066	24.9182	24.6342	31.4972
ENSBTAG00000001407	AP3S2	37.3222	26.1805	30.5346	29.4374	33.7186	31.4387
ENSBTAG00000002101	GDE1	24.8537	42.9189	37.0841	25.4243	26.7665	31.4095
ENSBTAG00000018813	IDH3B	33.3652	32.6879	31.4915	29.1473	30.3116	31.4007
ENSBTAG00000016415	LTA4H	29.857	10.1355	11.2256	28.2262	77.5289	31.3946
ENSBTAG00000008743	ALDH2	30.5745	32.5559	36.4128	27.8751	29.3521	31.3541
ENSBTAG00000012082	TNFRSF12A	26.8685	52.5431	44.4538	18.9494	13.8965	31.3422
ENSBTAG00000030801	MNAT1	30.5074	26.1913	34.0987	39.302	26.5517	31.3302
ENSBTAG00000009962	PDCL3	30.9218	47.4553	38.7269	16.2716	23.2324	31.3216
ENSBTAG00000017395	CERS5	24.7786	35.9071	29.2265	33.3782	33.2543	31.3089
ENSBTAG00000046493	PDCD6	37.8824	25.2093	27.025	27.3728	38.9521	31.2883
ENSBTAG00000001440	PMM2	30.245	39.1349	37.0777	20.9713	28.9677	31.2793
ENSBTAG00000051972	CEBPB	39.9681	25.7879	21.4888	28.5878	40.5413	31.2748
ENSBTAG00000053386	RAB43	28.3545	35.3613	49.1193	19.5022	23.9127	31.25
ENSBTAG00000032234	STK24	26.8895	33.1038	25.997	40.8011	29.3628	31.2308
ENSBTAG00000003476	FEM1A	38.4042	38.8363	35.2544	22.4577	21.1283	31.2162
ENSBTAG00000046019	SDHA	32.6396	29.3924	32.2799	28.2732	33.3899	31.195
ENSBTAG00000010549	IFRD1	37.8588	58.062	25.7123	21.5366	12.5182	31.1376
ENSBTAG00000019956	CMPK1	33.914	26.5415	23.2353	35.9635	36.0047	31.1318
ENSBTAG00000002280	KIF5B	30.6847	42.9104	39.3355	19.7178	22.8287	31.0954
ENSBTAG00000018663	GPRC5C	28.3484	33.2847	44.1645	26.8425	22.573	31.0426
ENSBTAG00000021802	MIEN1	33.7139	29.0259	41.6468	22.1124	28.5632	31.0124
ENSBTAG00000017321	SUMO3	32.3827	37.5152	30.7613	27.7821	26.2604	30.9404
ENSBTAG00000014881	PHF23	28.3805	40.9214	40.4449	21.7913	23.1399	30.9356
ENSBTAG00000006429	ACO2	27.6705	30.4675	37.1165	28.2872	31.0199	30.9123
ENSBTAG00000031194	PHLDA2	19.5124	3.38143	16.7091	101.921	12.8511	30.875
ENSBTAG00000010321	TTC1	36.7849	40.6981	38.36	18.0621	20.4473	30.8705
ENSBTAG00000016873	OSER1	33.1279	40.9565	31.7894	33.7854	14.6409	30.86
ENSBTAG00000006013	NT5DC3	21.2265	14.9946	19.7929	34.4381	63.6029	30.811
ENSBTAG00000019954	ABHD2	30.4345	40.242	29.0602	19.0873	35.1616	30.7971
ENSBTAG00000011229	TMUB1	21.427	42.9687	31.9316	28.4049	29.1015	30.7667
ENSBTAG00000045886	STARD4	26.6066	23.0224	33.4436	21.5198	49.1948	30.7575
ENSBTAG00000005533	PPP2R5D	31.039	33.8988	37.0153	29.5225	22.3116	30.7574
ENSBTAG00000006547	CCDC25	32.8415	36.1738	35.8389	22.4921	26.2797	30.7252
ENSBTAG00000009287	EBP	27.1742	25.2461	38.5053	23.9042	38.6796	30.7019
ENSBTAG00000006084	PINK1	26.2486	39.4031	21.1856	27.1368	39.4112	30.6771
ENSBTAG00000000284	NAALAD2	17.6648	22.8121	15.8552	40.834	56.1516	30.6636
ENSBTAG00000015169	UBXN4	32.7775	29.5897	32.532	27.3746	30.966	30.648
ENSBTAG00000008835	GPANK1	34.4039	37.5796	35.8397	20.6347	24.7291	30.6374
ENSBTAG00000005844	SCAMP2	31.9015	26.8462	29.7685	29.5956	34.7911	30.5806
ENSBTAG00000015511	FADS3	33.4258	29.6713	45.0887	25.206	19.3048	30.5393
ENSBTAG00000025540	ALKBH7	33.1613	24.6964	31.1479	31.3535	32.3369	30.5392
ENSBTAG00000021879	VCL	22.9409	56.8555	38.6071	15.8417	18.3843	30.5259
ENSBTAG00000014159	TTL	31.4941	56.1868	34.9061	16.4857	13.3023	30.475
ENSBTAG00000012885	ACAT1	28.9235	30.3019	38.396	25.334	29.3786	30.4668
ENSBTAG00000015920	TMEM147	29.0674	31.9296	34.6907	27.0959	29.5358	30.4639
ENSBTAG00000000744	DCTN6	34.2427	40.3082	34.7856	23.4059	19.5138	30.4512
ENSBTAG00000007757	PRPF31	31.2077	34.0386	35.7099	22.3681	28.8958	30.444
ENSBTAG00000014068	VDAC3	36.7141	29.2252	28.03	27.0455	31.1765	30.4383
ENSBTAG00000009969	RNPS1	30.2145	36.7214	35.0831	26.997	23.1052	30.4242
ENSBTAG00000014460	PARL	33.8091	34.1215	30.8643	25.9424	27.1124	30.37
ENSBTAG00000004829	YIF1A	32.4797	29.2084	31.739	29.0385	29.3624	30.3656
ENSBTAG00000014700	DYNC1LI1	31.5504	49.5577	31.4768	18.7813	20.2971	30.3327
ENSBTAG00000016368	LRPPRC	28.5718	33.5185	34.5288	31.609	23.3863	30.3229
ENSBTAG00000014095	HAUS7	30.5679	39.4906	36.919	18.4582	26.1639	30.3199
ENSBTAG00000005025	FAM91A1	31.2087	33.3844	35.8739	21.6284	29.3675	30.2926
ENSBTAG00000014474	API5	30.7797	34.5097	36.6743	21.9975	27.4751	30.2872
ENSBTAG00000000807	TMED3	29.0866	33.4279	31.3551	28.2775	29.278	30.285
ENSBTAG00000007515	UBE2Q1	32.779	31.3642	32.7601	26.8892	27.5355	30.2656
ENSBTAG00000016441	ZNF622	36.3375	43.8981	36.9985	16.5793	17.489	30.2605
ENSBTAG00000049469	bta-mir-12003	31.0884	40.0761	30.3267	17.1949	32.6152	30.2602
ENSBTAG00000044624	U7	29.3679	37.5302	30.6695	17.0022	36.7254	30.259
ENSBTAG00000011263	EIF6	29.8069	47.6014	44.926	13.7168	14.9232	30.1949
ENSBTAG00000003061	LAMA5	24.4498	54.0616	26.5889	25.0679	20.7538	30.1844
ENSBTAG00000016336	OGA	31.3067	33.3697	22.5766	27.5517	36.1152	30.184
ENSBTAG00000021769	CUL3	29.7448	29.9451	29.2262	32.5777	29.3803	30.1748
ENSBTAG00000053695	SS18L2	32.8588	32.8992	36.8786	23.0816	25.064	30.1565
ENSBTAG00000003968	UBP1	30.1662	39.3549	37.2733	19.1678	24.802	30.1528
ENSBTAG00000017565	SCFD1	31.5828	31.84	31.7749	24.7875	30.774	30.1518
ENSBTAG00000020093	CUL4A	29.9008	37.5288	32.7949	23.1976	27.3306	30.1505
ENSBTAG00000019105	NPLOC4	33.8438	38.4157	35.2441	19.2299	23.9769	30.1421
ENSBTAG00000000528	MANBAL	27.9977	37.4708	29.4551	26.844	28.9188	30.1373
ENSBTAG00000021067	ACTR1A	30.5579	36.1929	35.1771	20.6688	28.0542	30.1302
ENSBTAG00000008033	PPP6C	34.1693	32.9242	30.4293	26.9038	26.0174	30.0888
ENSBTAG00000019911	COA3	32.4805	36.8049	33.4753	17.2206	30.3464	30.0656
ENSBTAG00000000097	EFCAB14	34.3099	16.3481	22.7675	30.3739	46.4963	30.0591
ENSBTAG00000012584	GJB3	27.3039	29.5369	17.0541	47.0591	29.2497	30.0407
ENSBTAG00000018924	QRICH1	29.7736	33.2935	33.6613	23.4184	30.0076	30.0309
ENSBTAG00000038190	SMAP1	28.4502	23.6023	27.9113	37.726	32.4481	30.0276
ENSBTAG00000047747	NDFIP1	38.3593	18.81	26.4805	32.5784	33.8748	30.0206
ENSBTAG00000039035	HSPA6	43.141	7.42924	89.3374	3.19388	6.97603	30.0155
ENSBTAG00000000332	ERF	24.743	33.0016	36.8087	29.419	25.9456	29.9836
ENSBTAG00000003288	CCZ1	33.5147	32.2228	32.1021	24.9871	27.0907	29.9835
ENSBTAG00000000848	SNRNP200	32.4571	27.3198	35.3921	27.6476	27.0496	29.9732
ENSBTAG00000004075	IDI1	21.3039	25.7942	41.322	28.4497	32.9509	29.9641
ENSBTAG00000008143	STK17A	32.0671	13.8887	28.3966	44.8722	30.5159	29.9481
ENSBTAG00000005909	LEPROT	27.8655	28.2234	24.1644	32.4519	36.9687	29.9348
ENSBTAG00000006066	CDS2	26.5254	39.9523	33.3396	23.4764	26.3006	29.9189
ENSBTAG00000006486	TSEN34	30.1101	20.8012	25.6973	38.2091	34.6903	29.9016
ENSBTAG00000013951	CHFR	35.2528	32.2554	30.6619	25.7389	25.5857	29.8989
ENSBTAG00000004179	PSMD9	32.4347	30.6273	35.7469	24.2119	26.3299	29.8701
ENSBTAG00000044006	GINS2	41.6475	24.5874	31.9945	26.8539	24.2202	29.8607
ENSBTAG00000019782	TPI1	31.2192	23.4134	34.9916	28.5049	31.0797	29.8418
ENSBTAG00000016972	RAB11FIP4	38.1365	9.79946	26.8412	29.6208	44.8007	29.8397
ENSBTAG00000005295	SLC35E1	25.8992	22.2096	36.065	33.3707	31.6116	29.8312
ENSBTAG00000002756	CDCA2	32.8076	42.328	31.0014	23.226	19.7657	29.8258
ENSBTAG00000019255	NFE2L2	27.0119	45.7795	35.5594	19.311	21.4167	29.8157
ENSBTAG00000017560	CEBPG	33.3044	45.7029	25.8848	21.2123	22.8711	29.7951
ENSBTAG00000045762	SCAMP4	27.9528	33.0772	37.5919	24.127	26.2264	29.7951
ENSBTAG00000044075	SRPRB	27.0334	34.6994	34.3215	26.0748	26.7117	29.7682
ENSBTAG00000008330	RNF19B	17.8127	18.4312	29.4682	70.3874	12.5736	29.7346
ENSBTAG00000001460	LIN7C	31.3931	33.0774	39.0742	20.6136	24.4004	29.7117
ENSBTAG00000016350	NACC1	30.3076	29.2657	34.6437	23.7516	30.5776	29.7093
ENSBTAG00000007300	FHL3	30.2065	9.79347	19.0096	50.0921	39.3675	29.6938
ENSBTAG00000008674	FAM136A	33.3471	40.7957	40.9798	14.1511	18.8498	29.6247
ENSBTAG00000019275	INIP	30.7521	32.3221	25.8119	28.009	30.9471	29.5684
ENSBTAG00000008664	EIF2B2	33.8511	40.68	38.3088	14.7928	20.0384	29.5342
ENSBTAG00000047827	RENBP	23.6424	49.419	40.6451	16.6981	17.2421	29.5294
ENSBTAG00000001349	KIF1C	21.9237	27.1769	30.9052	33.3855	34.2456	29.5274
ENSBTAG00000005186	DBNDD2	32.4614	33.8455	27.9878	27.7754	25.4713	29.5083
ENSBTAG00000015723	CRIPT	32.2724	31.0112	27.0772	27.8502	29.2573	29.4937
ENSBTAG00000034193	BCO2	31.8342	11.8803	24.9791	30.8794	47.868	29.4882
[truncated: 12,500 more rows]

## Sheet: DS3.3
Dataset S3.3. Gene transcript FPKM identified in IVD conceptus tissue co-cultured with endometrium (Endo-IVD Conc).
Ensembl ID	Gene name	G.iii + 2.c	G.ii + 4.b	E.ii + 3.b	E.iii + 5.b	M.ii + 6.b	M.iii + 7.b	H.iii + 4.b	F.ii + 5.c	L.ii + 8.b	Mean FPKM
ENSBTAG00000005654	TMSB10	9545.95	8079	10821.3	7737.83	11107.1	13091.2	13784.3	12778.5	7320.91	10474
ENSBTAG00000022759	PAG11	10698.8	9775.17	2679.41	8805.26	392.548	1483.2	5945.41	9981.37	7386.19	6349.71
ENSBTAG00000043561	COX1	4744.2	6366.08	4211.43	4764.38	6936.36	3169.96	4515.7	15364.1	4832.07	6100.48
ENSBTAG00000006189	ACTG1	5017.03	4742.51	6344.46	4021.59	5230.82	5927.39	7038.25	4128.66	4819.78	5252.28
ENSBTAG00000004905	KRT19	4133.76	3750.19	5034.25	4628	7078.99	5496.99	4866.29	6809.97	4630.71	5158.79
ENSBTAG00000018122	TKDP1	6718.32	5444.87	2024.09	6967.64	611.548	5415.12	6398.27	6838.29	3043.67	4829.09
ENSBTAG00000001517	KRT18	5494.27	3827.25	2920.48	5087.34	2888.87	2337.51	4111.39	6570.97	5579.16	4313.03
ENSBTAG00000026199	ACTB	3249.51	3946.04	4206.91	3538.79	4552.34	3034.57	2868.57	2527.99	3789.14	3523.76
ENSBTAG00000011184	FTH1	3751.53	3757.4	2919.74	2939.06	4525.46	4100.71	3391.68	3403.39	2741.93	3503.43
ENSBTAG00000010156	TPT1	3458.7	2825.07	2957.73	3236.33	3496.18	3403.04	3333.17	5111.04	3614.62	3492.88
ENSBTAG00000018320	RPLP1	2890.72	2357.16	2590.59	2768.79	3110.92	2752.86	3039.73	8818.41	2978.97	3478.68
ENSBTAG00000000836	KRT8	3523.72	3028.76	2901.59	4052.74	3495.61	2543.85	2996.63	3810.27	4385.16	3415.37
ENSBTAG00000017389	RPLP0	2792.78	2645	3174.84	2629.74	2725.55	2258.88	3602.64	4755.53	3290.33	3097.25
ENSBTAG00000043560	COX3	1753.32	2177.06	2221.17	1776.31	4997.59	2013.43	1674.98	7934.36	2025.69	2952.66
ENSBTAG00000001260	PINLYP	4671.47	2889.66	630.901	5103.74	98.5142	181.238	1944.46	6810.54	3467.89	2866.49
ENSBTAG00000005620	RPS3	2615.41	2141.25	2389.42	2400.39	2672.13	2181.2	2781.6	4436.1	2930.45	2727.55
ENSBTAG00000019147	RPS20	2522	1883.27	2290.66	2144.96	2153.87	1821.59	2664.49	6240.13	2640.97	2706.88
ENSBTAG00000014731	GAPDH	2948.22	2384.09	2122.55	3349.67	746.454	1761.94	2266.13	3860.9	3461.57	2544.61
ENSBTAG00000003229	RPL23	2143.07	1827.17	1966.62	2188.21	2367.34	1965.92	2232.41	4698.27	2519.4	2434.27
ENSBTAG00000011559	RPL7A	2250.31	1812.69	2080.53	1937.7	2157.3	1656.69	2473.07	4663.62	2436.62	2385.39
ENSBTAG00000004556	SLC2A3	1937.99	2222.6	3426.74	1427.07	1639.52	3868.74	3786.13	1480.89	1574.63	2373.81
ENSBTAG00000005142	RPL37	2075.99	1761.61	1796.54	2018.25	2433.96	1948.31	2288.11	4375.11	2150.15	2316.45
ENSBTAG00000000522	AHSG	638.804	994.153	1141.15	421.507	10563.2	5018.59	892.602	670.51	371.19	2301.3
ENSBTAG00000002258	APOA1	894.871	1266.01	2008.64	753.499	5223.34	2852.35	2925.59	2221.27	870.358	2112.88
ENSBTAG00000015598	RPS10	1882.34	1569.27	1757.93	1893.01	2259.1	1628.99	2087.93	3565.21	2048.05	2076.87
ENSBTAG00000013866	RPS27	1715.71	1446.99	1632.12	1565.41	1604.84	1581.94	1849.96	5327.96	1895.58	2068.95
ENSBTAG00000013343	FTL	1818.62	1910.6	1912.94	1661.29	2434.17	2056.25	2126.11	2569.62	1748.44	2026.45
ENSBTAG00000002468	RPS28	2042.02	1438.46	1524.82	1701.23	2144.13	1480.02	2138.48	3270.75	2196.75	1992.96
ENSBTAG00000009908	RPS3A	1687.71	1520.08	1617.78	1693.07	2002.8	1466.25	1874.57	3570.6	1778.49	1912.37
ENSBTAG00000013924	RPS11	1763.49	1489.24	1486.74	1817.47	1462.82	1475.82	1671.78	3531.17	2085.79	1864.93
ENSBTAG00000017441	RPL27	1650.5	1406.36	1608.23	1588.5	1871.97	1550.58	1784.67	3329.36	1841.2	1847.93
ENSBTAG00000015147	S100A10	1429.97	1873.93	2104.77	1378.66	1954.75	2183.56	2172.96	1840.84	1483	1824.71
ENSBTAG00000004258	EEF2	2041.59	1693.41	1895.17	1717.07	1530.29	1753.44	2378.36	1458.49	1929.23	1821.9
ENSBTAG00000017531	FETUB	1210.37	1323.85	1984.09	676.83	5548.18	1992.82	2070.23	700.359	725.601	1803.59
ENSBTAG00000003642	PRDX1	2296.34	2454.59	1382.62	2301.92	1202.77	846.83	993.538	2628.68	2113.95	1802.36
ENSBTAG00000012044	RPL13	1702.87	1356.12	1497.01	1634.13	1955.1	1335.58	1936.15	2861.85	1805.03	1787.09
ENSBTAG00000014518	RPL9	1549.99	1350.56	1455.24	1489.52	1613.57	1427.49	1687.89	3323.86	1646.28	1727.16
ENSBTAG00000007737	UBA52	1637.7	1336.04	1454.27	1553.43	1581.87	1490.42	1854.38	2797.13	1729.86	1715.01
ENSBTAG00000013461	RPL24	1562.17	1280.42	1418.23	1393.38	1809.43	1283.24	1653.98	2726	1747.59	1652.72
ENSBTAG00000043556	COX2	640.435	1626.4	1162.25	901.245	3360.68	1169.23	1211.57	3572.22	1125.26	1641.03
ENSBTAG00000015831	RPL18A	1567.61	1274.67	1311.13	1492.07	1499.5	1300.94	1685.43	2541.83	1631.15	1589.37
ENSBTAG00000000622	RPS17	1362.87	1163.1	1256.03	1362.89	1728.71	1185.74	1507.55	3084.29	1553.21	1578.27
ENSBTAG00000030164	RPL38	1488.27	1068.44	1247.62	1314.31	1762.17	1230.55	1471.1	2928.5	1645.81	1572.98
ENSBTAG00000026327	RPL8	1341.12	1126.87	1419.17	1294.72	1576.85	1188.85	1703.54	2668.71	1438.67	1528.72
ENSBTAG00000021416	PRXL2A	1749.05	2039.36	568.965	2429.5	169.616	573.797	2028.68	2674.43	1038.03	1474.6
ENSBTAG00000009615	ANXA2	1608.87	1548.77	1797.7	1172.77	1838.87	1257.86	1160.18	1273.76	1474.19	1459.22
ENSBTAG00000015283	RPL32	1419.39	1211.68	1290.69	1234.21	1315.96	1131.38	1596.54	2258.29	1528.34	1442.94
ENSBTAG00000027772	RPS25	1407.52	1259.21	1239.01	1337.27	933.124	1280.87	1578.88	2374.99	1510.87	1435.75
ENSBTAG00000043584	ATP6	720.183	1542.21	1108.36	864.315	1914.46	957.585	1400.47	3493.02	878.813	1431.05
ENSBTAG00000018628	RPL29	1395.02	1099.01	1225.33	1248.45	1302.96	1064.68	1543.35	2210.18	1490.83	1397.76
ENSBTAG00000012003	PPIA	1120.56	939.38	1155.59	1517.13	1488.56	870.352	1431.68	2587.51	1312.12	1380.32
ENSBTAG00000002326	LGALS3	2824.51	1571.5	792.528	1752.26	205.966	385.554	377.687	1861.31	2245.23	1335.17
ENSBTAG00000019494	RPL10A	1338.53	1012.72	1163.09	1145.41	1132.16	1053.07	1430.49	2028.16	1418.74	1302.49
ENSBTAG00000022902	RPL17	1183.63	1008.93	1113.89	1075.61	1212.06	1150.06	1288.76	2242.36	1304.05	1286.59
ENSBTAG00000003362	HSP90B1	1311.4	867.556	1093.01	957.159	893.467	1622.16	2380.96	1181.73	1039.42	1260.76
ENSBTAG00000023343	RPL28	1164.14	946.596	1024.67	1155.96	1091.21	1048.69	1299.08	2201.72	1245.44	1241.94
ENSBTAG00000052794	SSLP1	1852.28	2087.43	479.947	1713.95	183.355	994.981	1140.55	1444.46	1031.84	1214.31
ENSBTAG00000020139	RPL7	1186.88	1038.55	1049.85	1164.11	987.319	986.76	1292.23	1931.49	1259.67	1210.76
ENSBTAG00000005296	RPL13A	1151.35	912.139	1077.38	1087.9	1181.85	916.967	1202.48	1974.37	1336.27	1204.52
ENSBTAG00000017804	BNIP3	1614.01	982.343	1366.94	921.158	248.922	1147.33	1564.95	1567.03	1076.35	1165.45
ENSBTAG00000004915	PFN1	1068.29	1017.87	1014.9	1217.14	1390.24	990.178	1017.11	1310.69	1225.22	1139.07
ENSBTAG00000002038	RPL14	1061.69	886.635	880.959	972.166	930.023	796.885	1112.81	2366.96	1117.46	1125.07
ENSBTAG00000015989	RPS5	1132.54	885.412	954.482	1090.07	1065.8	857.422	1214.29	1595.31	1268.67	1118.22
ENSBTAG00000007662	HSPA5	1139.33	426.994	1171.28	157.821	374.656	1894.99	4092.7	621.838	128.966	1112.06
ENSBTAG00000021377	S100A14	1416.37	1183.03	952.5	719.07	1040.49	1217.6	1552.85	1186.24	723.719	1110.21
ENSBTAG00000014534	EEF1A1	1108.26	889.375	1149.55	1198.23	1045.24	989.293	1097.15	1320.04	1119.67	1101.87
ENSBTAG00000006963	RPL12	791.108	702.022	790.576	1147.84	1206.46	951.636	949.655	2130.16	1199.6	1096.56
ENSBTAG00000005211	RPL4	1025	905.886	978.646	1060.1	1063.02	918.428	1162.1	1443.16	1107.42	1073.75
ENSBTAG00000001601	PKM	942.107	966.22	1215.12	1121.23	1172.04	1031.26	1061.07	906.338	1117.17	1059.17
ENSBTAG00000040308	RPS13	1019.19	868.412	833.783	1038.38	919.414	850.15	1059.6	1616.65	1154.66	1040.03
ENSBTAG00000001777	RPLP2	998.541	809.999	883.433	904.603	1006.57	755.432	1116.1	1705.21	1048.27	1025.35
ENSBTAG00000010347	EZR	1148.16	1194.54	1112.49	1018.73	862.298	1209.41	808.299	775.975	940.265	1007.8
ENSBTAG00000011969	HSPB1	758.341	914.844	1150.36	412.809	1504.94	1393.21	1552.15	915.885	422.718	1002.81
ENSBTAG00000013358	RPS23	731.069	777.776	680.039	992.414	938.299	667.718	1073.8	1840.08	1056.38	973.064
ENSBTAG00000019718	RPS15	877.958	745.8	874.11	835.978	900.036	758.677	991.68	1708.98	993.204	965.158
ENSBTAG00000043577	ND4	482.832	921.313	680.247	650.604	1037.59	588.34	865.531	2872.69	554.674	961.536
ENSBTAG00000013533	CLIC1	990.638	889.479	966.127	1012.48	627.313	636.526	681.977	1578.69	1250.6	959.314
ENSBTAG00000015473	RPS27A	751.856	722.43	715.081	840.861	804.528	771.891	912.106	2255.65	853.193	958.622
ENSBTAG00000046358	PABPC1	908.372	908.536	804.573	1376.35	726.26	866.683	873.052	759.912	1264.76	943.167
ENSBTAG00000050661	IFNT3	1273.86	2456.6	378.261	1547.52	85.7044	403.356	260.203	807.491	1208.37	935.707
ENSBTAG00000000778	HSP90AB1	1042.77	870.934	931.879	798.071	795.21	850.389	1223.2	926.621	914.106	928.131
ENSBTAG00000043564	ATP8	445.297	1080.42	773.997	605.802	750.44	726.745	854.636	2479.28	600.204	924.092
ENSBTAG00000013411	ENO1	984.512	851.739	996.532	856.667	1007.53	670.126	855.385	1007.94	997.664	914.233
ENSBTAG00000015285	RPS8	790.897	699.991	786.864	750.13	931.393	731.974	908.491	1765.89	836.954	911.398
ENSBTAG00000020807	FAU	847.513	661.39	772.2	712.337	877.662	592.161	953.791	1958.98	789.737	907.308
ENSBTAG00000002648	RPS18	940.857	712.479	774.045	785.049	880.161	711.807	980.861	1313.64	955.697	894.955
ENSBTAG00000043568	ND3	343.447	840.562	621.705	477.202	1628.42	636.586	742.554	2203.48	482.758	886.302
ENSBTAG00000043546	ND6	435.862	847.539	687.724	735.503	741.565	536.995	656.698	2614.26	651.608	878.639
ENSBTAG00000009580	SH3BGRL3	879.253	748.963	910.137	849.342	964.276	775.872	769.395	1007.58	957.84	873.628
ENSBTAG00000015978	ANXA1	1035.57	862.158	405.17	1326.47	804.605	831.257	318.433	792.113	1436.01	867.976
ENSBTAG00000043550	CYTB	430.169	857.622	689.817	541.713	844.278	546.351	765.392	2486.44	465.921	847.522
ENSBTAG00000006969	TUBB	1005.81	819.747	886.234	914.999	456.542	715.925	1061.87	794.463	940.675	844.029
ENSBTAG00000006487	RPS9	748.362	577.021	693.555	746.038	752.491	563.164	850.099	1722.32	830.526	831.508
ENSBTAG00000000524	CSTB	1101.22	808.249	786.736	645.91	504.113	641.737	942.203	1040.55	962.84	825.951
ENSBTAG00000043558	ND1	293.176	842.314	549.659	566.418	1160.57	490.412	1059.9	2042.19	399.855	822.722
ENSBTAG00000043563	ND5	413.537	814.797	697.043	716.452	399.549	557.858	689.628	2536.85	572.931	822.071
ENSBTAG00000015316	NPM1	756.839	658.249	782.878	835.868	741.743	703.994	986.062	1070.08	797.883	814.845
ENSBTAG00000016822	PPIB	767.797	651.728	732.185	572.282	830.837	841.86	1269.26	1013.87	598.874	808.744
ENSBTAG00000020795	RPS21	680.411	533.469	643.818	547.236	726.482	488.153	763.882	2049.62	800.554	803.736
ENSBTAG00000023462	RPS6	781.27	668.114	719.555	711.213	739.481	631.182	855.667	1285.62	814.515	800.735
ENSBTAG00000018800	RPS4X	765.013	628.217	726.658	698.423	902.888	631.535	822.659	1182.55	781.838	793.309
ENSBTAG00000043571	ND2	272.874	853.886	612.192	612.448	716.389	522.668	1004.15	1985.07	544.222	791.544
ENSBTAG00000018522	OAZ1	726.923	641.723	668.989	710.472	760.138	653.052	802.55	1083.25	792.939	760.004
ENSBTAG00000001360	RPS12	731.077	563.16	590.677	639.871	708.139	590.821	743.444	1373.14	769.826	745.573
ENSBTAG00000026278	CLDN4	1091.58	920.86	971.348	422.99	787.7	863.747	700.649	445.583	500.483	744.993
ENSBTAG00000021455	CFL1	608.507	680.458	811.863	748.092	1130.93	643.024	635.634	648.758	749.074	739.593
ENSBTAG00000014127	PTGS2	1228.71	1111.76	557.472	1355.55	105.863	522.909	197.803	527.505	1043.94	739.057
ENSBTAG00000009902	AKR1B1	357.51	517.218	252.738	1801.67	145.78	501.968	384.595	1106.66	1570.52	737.629
ENSBTAG00000012344	RPL26	759.016	666.088	567.563	687.924	703.371	603.368	783.989	1043.06	728.018	726.933
ENSBTAG00000003228	RPL3	738.266	545.887	653.377	656.803	551.531	545.02	801.125	1199.01	785.006	719.558
ENSBTAG00000007454	RPL10	889.284	669.705	790.878	465.626	645.205	411.97	990.98	751.915	577.761	688.147
ENSBTAG00000051254	RPL37A	571.226	468.445	530.603	534.707	717.223	534.443	659.635	1485.33	627.255	680.985
ENSBTAG00000006045	P4HB	772.028	550.114	769.076	552.76	357.949	781.307	1098.31	708.526	532.483	680.283
ENSBTAG00000020733	RPS15A	557.716	555.127	538.842	583.444	612.724	638.211	671.562	1300.29	571.396	669.924
ENSBTAG00000015582	HMOX1	1903.77	1613.57	557.96	276.704	41.1124	290.654	244.753	261.769	762.389	661.409
ENSBTAG00000021093	RPS16	651.514	525.54	559.56	620.551	522.394	549.71	686.504	1109.76	717.975	660.389
ENSBTAG00000007622	CTSD	833.131	642.061	583.571	1048.89	223.425	388.273	179.056	929.924	1011.09	648.825
ENSBTAG00000001794	RPL36	619.547	478.955	533.718	566.343	571.389	512.703	676.49	1166.68	656.808	642.514
ENSBTAG00000015089	LGALS1	426.015	543.674	708.313	426.903	1085.19	781.774	580.544	606.436	583.652	638.056
ENSBTAG00000001648	RPL21	545.925	470.489	508.526	512.896	704.526	518.402	610.337	1206.66	589.864	629.736
ENSBTAG00000021421	SSR4	825.78	624.831	648.309	373.113	698.665	412.763	918.839	752.63	406.513	629.049
ENSBTAG00000002953	TXN	560.742	613.091	554.657	674.48	783.673	379.123	349.644	1004.86	572.835	610.345
ENSBTAG00000014764	CD9	968.598	1107.38	574.436	547.045	470.497	526.583	269.403	311.648	700.027	608.402
ENSBTAG00000009757	RPSA	577.182	469.361	534.726	566.545	527.688	506.997	639.261	1015.58	624.237	606.842
ENSBTAG00000017368	YBX1	537.151	512.196	571.437	662.435	537.754	540.427	707.208	736.169	621.473	602.917
ENSBTAG00000012697	PGAM1	674.782	546.555	722.569	628.119	439.53	426.592	589.722	713.809	625.749	596.381
ENSBTAG00000015114	CALR	595.806	415.256	612.467	394.047	413.835	722.834	1101.58	622.32	479.662	595.312
ENSBTAG00000033096	PAG2	1278.94	970.301	298.849	583.731	24.7083	204.528	744.24	565.829	593.761	584.988
ENSBTAG00000013162	HSPA8	744.674	639.012	562.554	500.306	305.83	598.934	715.375	552.142	574.86	577.076
ENSBTAG00000017196	PDIA3	529.012	440.27	505.843	508.922	706.665	642.224	776.094	570.867	486.903	574.089
ENSBTAG00000025564	RPL36AL	519.027	475.826	476.705	507.46	587.017	429.199	499.593	1081.5	587.579	573.767
ENSBTAG00000016224	RPS7	492.128	405.242	460.7	494.551	539.001	415.382	548.287	1206.49	557.529	568.812
ENSBTAG00000014208	RPL35A	488.821	409.915	409.517	482.031	580.714	430.887	516.482	1157.19	572.416	560.885
ENSBTAG00000043559	ND4L	270.714	594.583	445.911	413.608	350.463	367.191	490.337	1762.83	351.109	560.75
ENSBTAG00000012927	ALDOA	493.566	465.413	544.318	744.675	471.103	435.612	424.788	702.698	714.704	555.209
ENSBTAG00000017246	UBB	575.826	436.817	427.27	469.959	473.72	705.391	857.872	518.528	438.952	544.926
ENSBTAG00000015107	SLC16A1	591.137	595.045	484.606	899.918	191.964	406.516	453.054	577.4	704.57	544.912
ENSBTAG00000002282	EIF1	518.45	445.712	535.861	492.473	469.601	576.158	727.91	728.848	393.992	543.223
ENSBTAG00000008648	PRDX5	553.882	444.476	314.67	769.069	231.321	200.549	491.562	1313.72	516.102	537.261
ENSBTAG00000047418	SLC25A6	536.752	391.269	463.391	568.284	487.313	450.737	609.361	581.5	638.132	525.193
ENSBTAG00000000163	DDIT4	887.458	334.221	509.497	444.811	89.4822	499.979	767.753	658.395	531.416	524.779
ENSBTAG00000000132	EIF4A1	491.158	441.614	519.429	530.224	552.791	427.486	514.609	637.821	605.501	524.515
ENSBTAG00000010123	APOE	252.33	310.534	587.278	122.235	1609.99	758.488	674.122	249.7	136.236	522.323
ENSBTAG00000011963	RPS19	501.5	427.461	432.69	460.177	442.724	380.334	504.523	865.995	582.715	510.902
ENSBTAG00000016648	BSG	514.423	464.671	452.537	677.644	346.087	377.132	416.12	671.215	632.1	505.77
ENSBTAG00000003758	TKT	512.778	495.774	568.48	251.187	487.635	611.77	847.384	323.286	264.788	484.787
ENSBTAG00000038896	RPS26	442.163	387.941	373.708	423.453	494.535	369.357	494.047	832.38	502.124	479.968
ENSBTAG00000003920	TGM1	372.91	343.775	262.418	506.882	681.678	799.435	266.643	610.364	428.452	474.728
ENSBTAG00000011843	EEF1G	496.916	391.284	431.573	437.672	407.844	361.429	545.237	665.022	513.699	472.297
ENSBTAG00000023659	MT2A	829.037	408.957	692.805	297.982	19.0394	551.515	180.127	430.712	652.814	451.443
ENSBTAG00000046394	RPL23A	422.256	341.495	373.964	395.874	410.758	290.879	434.344	811.106	503.073	442.639
ENSBTAG00000045901	CLDN6	358.557	381.576	466.258	638.815	370.957	236.885	263.632	462.311	774.976	439.33
ENSBTAG00000016024	MYL12A	424.07	450.69	480.932	362.564	512.857	401.04	461.023	421.755	401.103	435.115
ENSBTAG00000002549	PTMA	399.292	325.545	318.195	574.01	303.863	387.519	438.024	670.648	497.238	434.926
ENSBTAG00000019648	RACK1	435.608	358.234	427.057	388.942	456.189	381.108	510.198	532.372	422.959	434.741
ENSBTAG00000013264	RPS24	376.335	332.629	356.659	376.458	469.921	382.02	432.287	756.978	399.076	431.374
ENSBTAG00000009535	RPS2	402.578	335.542	376.523	390.141	417.523	353.859	496.187	681.275	415.537	429.907
ENSBTAG00000016315	COTL1	183.133	313.296	346.605	401.254	1054.47	508.667	377.659	261.42	416.537	429.226
ENSBTAG00000003935	TMBIM1	499.835	368.247	368.735	516.927	257.091	368.329	587.574	429.91	453.253	427.767
ENSBTAG00000053003	GPX4	303.473	293.405	311.918	534.177	238.101	245.696	271.163	990.083	660.79	427.645
ENSBTAG00000009223	SFN	543.638	584.759	585.517	293.778	448.691	385.721	250.194	387.98	305.528	420.645
ENSBTAG00000001928	PDIA6	360.25	298.462	497.045	295.531	351.824	511.271	721.054	386.954	316.078	415.385
ENSBTAG00000024874	MAD2L1	405.976	502.937	396.77	269.064	448.197	401.521	573.279	312.059	428.552	415.373
ENSBTAG00000001575	CALM2	454.38	455.605	427.713	501.048	229.476	277.685	314.584	457.115	602.579	413.354
ENSBTAG00000048549	IFNT	595.612	978.82	162.692	606.72	30.5039	166.299	95.5024	291.596	781.563	412.145
ENSBTAG00000015145	S100A11	459.276	497.931	410.204	230.908	468.885	581.019	479.524	327.567	242.005	410.813
ENSBTAG00000048565	BASP1	529.471	505.391	361.092	652.647	120.632	241.927	337.489	333.075	584.174	407.322
ENSBTAG00000018499	ANXA8L1	252.144	354.946	554.79	216.519	784.16	568.013	402.837	217.607	265.832	401.872
ENSBTAG00000013854	CALML5	366.709	198.231	60.5472	955.703	19.7657	68.8003	37.4277	1175.18	729.554	401.325
ENSBTAG00000026886	ATP5MJ	309.47	273.071	270.451	409.309	408.14	253.336	357.979	845.107	445.829	396.966
ENSBTAG00000000894	PGK1	371.113	385.431	415.375	504.118	313.972	319.057	252.467	505.384	490.081	395.222
ENSBTAG00000012975	VDAC2	414.612	351.503	435.261	367.974	306.758	299.914	447.961	477.953	431.907	392.649
ENSBTAG00000021979	EEF1B2	387.06	311.044	330.551	342.17	376.995	289.504	414.128	696.446	385.361	392.584
ENSBTAG00000017462	ATF4	418.401	385.345	382.858	335.321	624.141	392.434	350.643	393.16	246.973	392.142
ENSBTAG00000010799	MYL6	270.486	315.093	390.658	312.83	680.815	323.128	307.032	589.848	308.434	388.703
ENSBTAG00000013363	CAP1	424.601	457.588	331.056	499.339	271.128	337.092	248.455	353.061	551.61	385.992
ENSBTAG00000047186	NME2	364.405	300.47	370.498	356.432	365.056	275.052	476.4	545.193	392.687	382.91
ENSBTAG00000014835	SPARC	243.735	283.141	485.711	116.91	745.822	599.323	636.86	163.371	109.043	375.991
ENSBTAG00000002507	ATP5F1A	313.148	312.203	340.538	405.046	446.433	274.793	405.603	454.654	413.927	374.038
ENSBTAG00000031723	RPL6	342.227	307.877	342.267	347.824	375.454	312.628	388.775	557.884	379.271	372.69
ENSBTAG00000020905	RPL11	332.509	274.66	322.734	328.128	292.912	287.434	361.366	785.067	359.843	371.628
ENSBTAG00000006474	EPCAM	482.354	382.91	370.658	393.435	271.525	261.318	245.635	499.036	407.195	368.23
ENSBTAG00000004279	RHOA	357.438	352.575	386.824	366.066	362.955	377.576	376.238	368.871	345.615	366.018
ENSBTAG00000005574	CLU	290.964	361.16	387.336	127.624	790.06	415.701	409.591	125.894	353.787	362.457
ENSBTAG00000000182	SPINT2	302.799	303.197	374.073	314.103	429.694	385.261	390.007	428.06	307.723	359.435
ENSBTAG00000015434	DSTN	301.914	293.555	283.658	467.226	270.403	243.97	313.988	576.762	465.851	357.481
ENSBTAG00000008300	FN1	253.973	299.62	467.951	119.418	481.773	831.596	551.665	110.794	92.0877	356.542
ENSBTAG00000011931	CD63	345.556	336.751	307.839	331.08	346.353	350.454	312.96	495.191	373.527	355.523
ENSBTAG00000019253	RPL36A	397.099	284.664	331.655	280.738	364.528	232.768	417.684	544.376	330.063	353.731
ENSBTAG00000002068	TAGLN2	487.105	487.606	388.303	283.34	344.111	334.411	297.081	226.4	326.354	352.746
ENSBTAG00000015163	TM4SF1	245.617	305.741	383.059	40.1565	408.568	772.264	788.448	84.1519	83.82	345.758
ENSBTAG00000054085	SELENOP	170.982	245.908	310.567	361.694	574.378	601.008	247.751	258.2	331.552	344.671
ENSBTAG00000018189	CSTB	262.284	239.24	569.77	136.845	326.674	531.078	528.291	330.098	168.284	343.618
ENSBTAG00000019453	PTGES	382.075	306.266	128.079	787.711	27.5349	32.7189	51.996	569.839	799.317	342.837
ENSBTAG00000000550	ATP5F1D	325.669	271.128	288.148	306.737	383.911	264.345	421.865	452.438	351.576	340.646
ENSBTAG00000052337	RPS29	304.546	247.087	289.937	302.1	300.066	246.294	328.474	667.736	374.264	340.056
ENSBTAG00000023472	PPP1R14A	175.164	233.03	412.578	156.189	615.012	347.677	607.242	373.738	132.699	339.259
ENSBTAG00000049833	RPL39	315.173	267.379	294.788	169.07	445.846	187.422	364.052	770.009	221.444	337.242
ENSBTAG00000021945	NID2	211.694	370.53	326.622	191.375	452.891	674.443	498.305	154.292	149.828	336.665
8S	5	250.052	264.573	196.545	106.38	422.237	449.489	475.483	473.835	377.351	335.105
ENSBTAG00000013315	ATP5F1B	272.183	260.302	290.175	379.471	413.548	276.452	331.165	396.08	396.518	335.099
ENSBTAG00000004553	TPM4	324.297	402.4	465.299	219.428	431.318	440.997	383.196	152.493	193.108	334.726
ENSBTAG00000038488	TMSB4X	368.303	362.483	319.65	271.384	273.978	287.752	275.175	480.903	281.973	324.623
ENSBTAG00000008683	LDHA	345.586	301.696	304.415	343.459	262.626	228.765	229.997	507.002	378.808	322.484
ENSBTAG00000038186	GLRX	338.155	304.686	95.1539	663.47	35.5817	100.558	83.3773	704.285	545.394	318.962
ENSBTAG00000013406	CSRP2	396.804	279.534	202.065	521.432	62.2447	120.784	212.19	552.751	505.137	316.993
ENSBTAG00000002944	ATP5MC3	245.022	228.506	294.217	332.428	382.868	200.527	303.782	522.863	321.621	314.648
ENSBTAG00000014971	SEC61G	303.39	282.812	302.931	239.799	283.43	276.767	335.053	537.098	224.597	309.542
ENSBTAG00000000442	RBP4	156.735	232.072	255.83	117.563	789.987	578.058	309.016	210.677	110.882	306.758
ENSBTAG00000012062	PRDX2	258.145	211.944	291.295	313.156	319.847	174.712	255.16	516.433	412.167	305.873
ENSBTAG00000012849	COL4A1	165.459	237.607	380.818	123.884	617.298	551.118	448.09	106.121	110.598	304.555
ENSBTAG00000001553	HNRNPA1	270.472	258.222	279.829	406.819	273.815	221.62	299.538	360.182	351.95	302.494
ENSBTAG00000002026	RPL5	259.226	242.06	261.285	272.604	271.437	254.237	288.843	577.828	276.871	300.488
ENSBTAG00000055033	RAN	253.576	236.424	297.324	280.046	341.105	241.46	359.835	395.394	293.846	299.89
ENSBTAG00000015388	RPL18	286.145	230.103	251.062	277.089	319.583	227.25	300.601	466.003	317.638	297.275
ENSBTAG00000003205	RPL35	259.046	236.994	240.973	239.184	316.53	269.425	289.858	532.412	256.157	293.398
ENSBTAG00000055207	SCD	246.189	244.082	129.685	783.725	71.4594	107.267	178.226	303.075	510.548	286.029
ENSBTAG00000021499	PSAP	243.218	257.408	221.713	185.051	496.151	428.95	328.699	176.725	224.949	284.763
ENSBTAG00000019448	CLDN7	378.543	298.609	328.851	246.695	155.776	206.112	272.476	375.991	281.98	282.781
ENSBTAG00000017125	PABPC4	316.882	245.613	230.754	336.688	169.057	227.602	357.478	279.992	348.547	279.179
ENSBTAG00000034529	HMGA1	293.67	225.788	332.148	291.734	196.102	232.329	359.991	275.682	297.777	278.358
ENSBTAG00000000251	ALAD	138.106	210.952	258.711	277.375	352.511	328.084	238.583	401.928	279.539	276.199
ENSBTAG00000017967	PTGES3	274.881	259.193	266.032	285.57	281.123	263.521	283.368	298.936	265.796	275.38
ENSBTAG00000013950	TKDP4	43.2626	202.446	218.598	117.783	31.8817	1539.06	175.593	95.9036	41.2878	273.979
ENSBTAG00000020894	LAPTM4A	345.419	272.794	233.669	283.467	200.761	209.6	208.09	340.679	358.413	272.543
ENSBTAG00000021944	RTRAF	257.616	225.944	232.073	261.816	221.154	201.1	301.573	405.57	267.662	263.834
ENSBTAG00000011140	FAM162A	291.77	207.366	273.473	303.776	81.4518	142.266	217.263	516.676	336.527	263.396
ENSBTAG00000001988	EIF3D	294.463	242.771	242.356	253.709	232.246	221.37	277.699	287.136	271.186	258.104
ENSBTAG00000005349	RPL27A	229.21	193.56	213.673	237.287	257.409	211.196	268.749	444.312	249.583	256.109
ENSBTAG00000005191	RPN1	256.561	221.398	225.519	238.402	237.19	250.638	333.246	289.553	250.854	255.929
ENSBTAG00000006396	GPI	274.767	259.642	239.819	355.031	127.784	199.629	157.518	327.561	359.125	255.653
ENSBTAG00000005664	YWHAE	190.825	229.947	264.033	260.867	362.66	233.626	222.867	248.572	270.013	253.712
ENSBTAG00000014226	RPL34	230.44	194.275	215.205	208.642	254.829	183.438	248.692	485.641	255.11	252.919
ENSBTAG00000016278	RPL30	236.989	199.121	200.403	232.977	266.353	203.579	248.355	420.56	266.435	252.752
ENSBTAG00000012589	HSPE1	222.301	208.149	216.292	210.419	261.784	206.267	327.342	358.26	263.392	252.69
ENSBTAG00000011182	PDLIM1	245.549	266.173	329.476	108.577	434.188	364.487	274.145	139.562	107.44	252.178
ENSBTAG00000047249	EIF4H	241.537	220.655	273.498	297.268	150.833	242.743	248.531	318.545	270.681	251.588
ENSBTAG00000014337	EIF2S3	311.413	272.142	264.494	201.784	246.717	180.374	338.632	228.28	209.907	250.416
ENSBTAG00000008570	RPS14	224.257	186.224	222.862	196.622	260.129	188.006	253.655	463.749	240.325	248.425
ENSBTAG00000047330	FABP5	193.629	148.1	83.9443	532.688	51.8575	107.697	68.0541	392.993	648.72	247.52
ENSBTAG00000018588	TMBIM6	249.317	265.319	189.923	303.921	179.725	194.007	233.087	302.736	291.699	245.526
ENSBTAG00000012244	TUBA1B	207.874	236.639	273.278	340.903	231.659	125.483	174.261	307.829	304.204	244.681
ENSBTAG00000048761	UBE2D3	277.48	237.393	239.309	230.866	216.715	222.178	228.661	310.006	222.968	242.842
ENSBTAG00000014423	RPL22	194.699	174.937	171.502	202.449	230.537	185.859	212.96	594.029	209.002	241.775
ENSBTAG00000017633	EIF1AX	216.787	176.049	237.197	215.187	242.984	140.224	260.144	442.374	234.848	240.644
ENSBTAG00000006342	ATP5IF1	177.588	173.843	196.849	246.331	301.94	182.343	265.454	371.606	247.522	240.386
ENSBTAG00000033217	TPM3	151.661	238.729	300.53	151.421	476.407	306.876	240.204	137.873	141.921	238.402
ENSBTAG00000011212	EIF3K	242.147	209.762	212.672	195.328	239.787	188.612	282.994	328.274	245.168	238.305
ENSBTAG00000025441	HSPA1A	340.103	264.928	246.74	38.0299	204.929	383.528	508.085	32.5625	120.252	237.684
ENSBTAG00000009495	BCAM	248.161	231.266	151.148	448.189	107.881	182.289	87.3319	216.625	463.031	237.325
ENSBTAG00000009617	SLC2A1	182.159	248.162	234.613	288.514	139.319	249.034	250.479	278.618	249.111	235.556
ENSBTAG00000004381	TACSTD2	479.628	441.399	277.881	140.06	42.2785	246.719	161.762	118.823	205.781	234.926
ENSBTAG00000010242	LAMP1	309.48	233.945	180.402	352.069	122.206	132.259	177.332	267.547	334.192	234.381
ENSBTAG00000007605	FKBP4	268.173	214.909	215.147	180.365	174.078	173.086	342.03	269.955	268.281	234.003
ENSBTAG00000007196	TAGLN	24.5788	125.596	466.084	12.1423	685.908	356.527	386.133	37.0529	8.30422	233.592
ENSBTAG00000005735	ATP5MC2	201.116	190.137	193.331	251.322	213.608	207.441	228.991	350.045	264.891	233.431
ENSBTAG00000034848	F2RL1	217.768	265.027	328.008	114.901	291.102	361.724	278.987	96.4413	146.172	233.348
ENSBTAG00000004531	CCT4	240.845	223.641	224.833	247.897	173.652	185.982	248.318	265.532	275.658	231.818
ENSBTAG00000020764	CNN2	198.978	223.8	301.728	154.096	299.885	282.007	272.157	145.987	192.043	230.076
ENSBTAG00000013607	WDR1	229.046	248.064	292.233	186.361	250.728	257.862	279.096	132.366	189.286	229.449
ENSBTAG00000025644	CALM1	265.925	293.655	217.484	225.445	160.443	232.715	213.743	203.121	227.896	226.714
ENSBTAG00000007332	ATP5MG	141.967	176.228	211.588	177.46	278.325	189.907	247.277	400.223	217	226.664
ENSBTAG00000003263	TBCA	175.574	171.57	198.793	210.506	280.904	178.572	204.687	400.477	203.426	224.946
ENSBTAG00000018471	SSR3	217.608	198.65	215.567	183.505	259.475	242.49	255.987	263.899	181.933	224.346
ENSBTAG00000001595	MT1E	309.07	139.413	294.091	278.45	3.83224	126.768	53.0585	328.364	484.559	224.178
ENSBTAG00000014883	GABARAP	218.367	204.668	217.355	249.732	161.25	186.242	186.894	294.41	297.012	223.992
ENSBTAG00000005009	PRELID1	196.26	184.33	224.023	188.584	254.783	192.008	259.063	283.345	229.408	223.534
ENSBTAG00000012442	CTSB	236.913	205.788	153.742	294.267	149.23	264.032	135.784	241.699	326.612	223.119
ENSBTAG00000017864	PRPH	102.779	119.544	282.422	81.1746	348.965	698.361	177.053	144.691	51.8899	222.987
ENSBTAG00000007415	SLC7A8	152.647	257.087	281.451	154.187	390.116	303.885	194.047	81.4317	178.751	221.511
ENSBTAG00000007375	MIF	234.062	173.79	243.416	206.569	164.254	142.595	235.321	368.152	225.188	221.483
ENSBTAG00000018101	AHCY	158.06	140.615	215.531	155.663	416.934	274.021	248.135	195.094	168.629	219.187
ENSBTAG00000001394	TMED9	210.212	181.177	239.862	210.795	202.723	212.35	267.792	233.755	195.277	217.105
ENSBTAG00000016079	COX4I1	190.449	169.956	175.975	228.266	241.262	162.491	214.498	336.616	231.191	216.745
ENSBTAG00000004861	EIF3F	217.327	185.516	196.75	239.306	180.319	154.458	237.914	268.831	264.185	216.067
ENSBTAG00000018152	MYADM	233.529	289.413	300.225	143.408	225.849	308.171	227.341	79.1999	135.502	215.849
ENSBTAG00000004256	ODC1	180.099	115.507	130.477	439.463	112.72	108.557	130.806	325.233	398.703	215.73
ENSBTAG00000010336	TALDO1	239.509	249.275	211.35	251.63	120.082	109.934	143.571	308.08	296.864	214.477
ENSBTAG00000016595	CYSTM1	204.79	191.65	259.136	125.587	207.255	319.684	273.287	186.235	160.656	214.253
ENSBTAG00000000913	UQCR10	161.245	143.797	189.993	181.897	292.475	136.524	238.296	384.456	193.964	213.627
ENSBTAG00000010910	COPS9	200.831	182.915	139.739	247.664	224.138	142.236	162.762	354.515	261.796	212.955
ENSBTAG00000017258	ACSL3	324.551	299.579	137.033	278.796	77.2823	117.823	136.651	227.619	307.364	211.855
ENSBTAG00000003880	EMILIN2	53.9963	175.553	365.71	147.074	461.969	263.275	173.071	137.797	124.677	211.458
ENSBTAG00000018768	HMGN1	186.866	214.715	174.856	269.762	207.864	142.056	165.992	280.155	247.11	209.931
ENSBTAG00000050155	SERPINB6	263.249	195.046	235.596	184.499	202.993	202.874	198.821	207.605	195.848	209.615
ENSBTAG00000001788	PDPN	476.325	294.981	317.606	190.312	69.9495	92.3267	62.8002	143.493	227.106	208.322
ENSBTAG00000013953	CALD1	89.4068	158.43	371.833	59.4045	393.066	320.657	358.824	65.5906	56.0228	208.137
ENSBTAG00000016819	FABP3	118.6	213.372	192.018	117.275	435.896	243.919	142.089	306.57	102.548	208.032
ENSBTAG00000000562	TOMM20	200.493	155.475	220.507	191.66	145.165	184.001	246.513	300.2	228.164	208.02
ENSBTAG00000006607	CCNG1	176.265	224.371	310.591	148.815	252.261	221.625	237.089	124.028	172.084	207.459
ENSBTAG00000018115	PEBP1	166.291	177.031	231.416	182.709	285.866	186.082	236.323	225.147	167.148	206.446
ENSBTAG00000008122	GNG5	172.66	178.659	229.006	231.293	187.628	159.442	170.188	278.003	235.811	204.743
ENSBTAG00000003191	FSCN1	93.0522	129.184	91.2159	534.397	60.1073	140.422	82.8721	228.124	479.541	204.324
ENSBTAG00000008340	ATOX1	185.686	152.62	218.629	154.042	256.574	161.951	303.874	240.566	163.561	204.167
ENSBTAG00000000497	AKR1A1	234.786	275.342	189.932	237.654	112.326	131.144	119.536	240.6	283.089	202.712
ENSBTAG00000012705	DEGS1	198.526	211.091	254.123	129.801	371.532	224.82	174.475	105.275	135.762	200.601
ENSBTAG00000000711	NDRG1	161.003	168.685	290.658	121.062	207.645	341.588	297.681	122.598	86.4616	199.709
ENSBTAG00000006085	DDOST	194.515	177.587	215.346	184.23	143.702	189.471	258.272	217.251	215.143	199.502
ENSBTAG00000012847	NIBAN2	165.661	213.348	290.853	60.7475	252.404	323.626	356.598	52.4816	75.284	199
ENSBTAG00000008303	FKBP1A	209.845	212.66	248.094	174.655	159.486	202.066	186.301	199.899	191.61	198.291
ENSBTAG00000008692	UQCR11	129.542	128.806	165.029	199.002	304.709	111.661	202.325	340.75	199.335	197.907
ENSBTAG00000025001	MRPL45	242.926	185.545	246.245	171.729	77.3759	170.047	198.194	248.613	240.057	197.859
ENSBTAG00000006370	CCT3	197.675	182.883	208.685	170.44	200.824	178.208	242.098	208.813	190.042	197.741
ENSBTAG00000004463	KDELR1	222.761	187.525	179.741	197.697	170.595	196.815	216.664	195.213	206.689	197.078
ENSBTAG00000013901	PTDSS1	160.456	164.065	144.49	235.201	226.003	232.606	249.913	156.203	203.04	196.886
ENSBTAG00000051530	CRB3	259.912	219.858	264.417	144.972	175.067	169.649	190.737	128.859	215.696	196.574
ENSBTAG00000009517	DBI	100.403	131.94	184.27	191.68	354.212	121.078	136.326	383.598	164.501	196.445
ENSBTAG00000019543	ELOB	147.951	130.316	167.229	201.89	202.95	112.68	192.238	361.594	234.492	194.593
ENSBTAG00000001521	UQCRB	124.643	126.225	161.613	163.299	266.436	132.479	169.844	443.518	158.492	194.061
ENSBTAG00000039630	TMED2	192.915	163.992	170.197	238.044	128.592	205.61	268.284	180.83	186.261	192.747
ENSBTAG00000047694	SERF2	154.159	149.259	183.652	184.168	234.006	169.13	211.559	281.002	160.083	191.891
ENSBTAG00000002457	SEC61B	189.327	142.625	190.683	142.244	187.888	178.984	263.758	272.26	155.868	191.515
ENSBTAG00000011382	NHERF1	344.46	277.904	183.245	179.37	69.072	73.088	192.607	211.972	189.301	191.224
ENSBTAG00000027361	ROMO1	146.9	128.428	156.867	185.202	207.884	115.379	194.176	372.756	199.178	189.641
ENSBTAG00000015716	ERO1A	266.114	184.375	207.227	178.249	36.2885	243.663	246.993	169.446	170.331	189.187
ENSBTAG00000030209	ARHGDIA	165.323	188.769	244.443	128.916	307.409	198.135	221.627	110.907	136.464	189.11
ENSBTAG00000006270	HSP90AA1	257.33	189.701	205.531	103.121	150.573	208.838	334.678	113.74	138.141	189.073
ENSBTAG00000030587	LASP1	193.285	265.877	259.504	141.007	187.119	230.699	163.482	64.9641	192.211	188.683
ENSBTAG00000017077	CTSV	106.298	142.275	375.973	47.5422	379.832	261.814	255.946	64.4386	57.2298	187.928
ENSBTAG00000037651	S100A2	214.129	180.476	223.999	175.08	78.6127	89.269	177.884	392.248	157.082	187.642
ENSBTAG00000055082	COX6B1	151.166	138.548	144.305	174.388	174.662	142.96	186.141	382.783	193.348	187.589
ENSBTAG00000014204	S100A16	222.089	224.816	209.558	165.194	194.997	138.657	155.595	170.768	204.285	187.329
ENSBTAG00000005127	PSMA7	159.083	150.531	151.407	206.013	187.477	128.073	206.209	315.03	181.49	187.257
ENSBTAG00000002018	EIF5A	159.316	161.666	199.365	190.396	226.299	158.376	193.566	198.555	190.305	186.427
ENSBTAG00000049452	UBL5	142.629	135.489	154.447	184.79	208.515	130.905	149.181	363.25	191.697	184.545
ENSBTAG00000009470	CLIC4	232.404	232.471	320.519	77.1043	194.205	239.229	210.676	55.4321	93.5696	183.957
ENSBTAG00000046936	MRFAP1L1	156.498	165.134	182.219	227.674	228.259	142.215	145.342	209.041	198.842	183.914
ENSBTAG00000037728	PAGE4	194.239	126.522	28.3394	283.561	12.4231	7.79371	16.5134	506.036	478.806	183.804
ENSBTAG00000003109	ITM2B	187.139	183.3	101.77	305.84	81.5748	86.9698	104.284	251.798	345.412	183.121
ENSBTAG00000006422	TRIM28	186.127	159.282	196.834	171.479	190.432	157.882	216.921	153.853	210.815	182.625
ENSBTAG00000002734	EIF3G	187.262	163.715	172.855	199.494	172.649	135.249	175.162	223.986	210.285	182.295
ENSBTAG00000001212	SSR2	196.729	150.484	168.424	141.816	159.791	165.087	223.813	268.859	163.188	182.021
ENSBTAG00000009542	ZC3H10	140.492	120.182	142.33	133.152	159.339	141.687	152.885	492.858	153.859	181.865
ENSBTAG00000046248	ARPC1B	143.341	163.786	145.217	267.55	129.912	113.527	102.154	278.481	288.872	181.427
ENSBTAG00000031569	GOLM1	202.766	243.006	210.062	67.694	131.291	303.752	291.054	80.9481	89.2696	179.983
ENSBTAG00000010658	PFKL	178.391	176.756	206.292	192.38	125.689	166.06	168.908	168.388	224.47	178.593
ENSBTAG00000025617	RPS4Y1	137.883	115.367	147.299	240.286	166.818	126.318	153.993	256.719	258.229	178.101
ENSBTAG00000052272	COX8A	148.017	122.852	152.737	187.834	206.573	126.034	197.966	263.342	194.29	177.738
ENSBTAG00000018854	SOD1	167.7	172.521	132.015	246.017	136.87	105.379	115.401	249.176	266.516	176.844
ENSBTAG00000035998	CKB	146.496	117.848	256.782	79.3692	331.835	251.969	191.542	99.251	109.057	176.016
ENSBTAG00000021580	HNRNPA3	137.452	166.608	193.479	182.18	234.103	145.247	201.014	140.091	170.149	174.48
ENSBTAG00000002829	TCP1	193.015	164.703	195.573	146.825	184.734	147.046	210.71	160.366	167.329	174.478
ENSBTAG00000013912	TXNRD1	336.001	371.898	257.595	68.0166	151.277	124.776	128.775	36.2315	91.074	173.96
ENSBTAG00000009237	KDELR2	179.874	157.217	196.151	157.841	154.087	183.319	257.562	157.064	121.279	173.822
ENSBTAG00000020106	AP2M1	201.946	161.276	150.125	159.656	148.594	143.161	209.652	182.778	203.436	173.403
ENSBTAG00000015505	FADS2	107.361	135.869	67.7392	458.903	45.8034	75.0495	155.682	202.717	310.737	173.318
ENSBTAG00000044040	PDAP1	157.212	156.937	169.156	209.439	229.868	124.381	154.764	167.043	188.732	173.059
ENSBTAG00000016516	CYB5R3	196.098	183.173	164.964	167.464	123.988	157.113	231.453	164.246	168.18	172.964
ENSBTAG00000013390	PSMB6	166.261	142.778	150.793	183.813	163.123	111.043	140.269	292.325	205.935	172.927
ENSBTAG00000047362	RCN1	103.568	97.5711	268.759	41.0806	439.444	199.674	277.56	80.6825	46.6211	172.773
ENSBTAG00000015127	SDC4	213.526	164.836	145.09	159.629	137.33	237.893	201.993	125.991	149.045	170.592
ENSBTAG00000006586	KPNB1	185.76	155.742	204.111	136.392	129.602	197.295	266.883	111.153	141.648	169.843
ENSBTAG00000031752	TMEM256	112.626	115.086	164.657	164.056	128.556	148.479	128.094	352.493	213.922	169.774
ENSBTAG00000011611	OSTC	153.09	138.071	161.335	135.614	152.055	190.291	219.709	249.583	125.926	169.52
ENSBTAG00000010701	NACA	141.435	132.328	158.57	161.247	209.718	137.378	177.831	238.325	163.719	168.95
ENSBTAG00000013527	PGD	133.399	192.024	181.736	116.136	357.965	187.223	115.608	102.117	114.469	166.742
ENSBTAG00000007390	VAT1	141.407	167.324	194.793	117.093	248.476	195.777	181.244	114.754	123.867	164.971
ENSBTAG00000039121	PTP4A2	185.908	184.266	205.64	113.969	166.287	160.713	221.976	104.485	133.535	164.087
ENSBTAG00000017574	LMNA	169.399	142.818	171.563	143.348	257.794	178.499	150.151	125.743	127.42	162.971
ENSBTAG00000014724	EIF4A2	142.624	136.322	144.047	93.3576	201.31	253.927	190.614	184.458	119.189	162.872
ENSBTAG00000033080	RPL15	134.141	126.437	162.432	138.196	204.651	129.179	188.881	216.787	160.614	162.369
ENSBTAG00000009048	EFHD2	285.56	248.685	134.575	231.133	41.2521	122.313	72.2026	100.867	221.758	162.038
ENSBTAG00000000091	NDUFB8	132.403	115.655	138.519	155.1	176.688	116.014	184.344	264.167	173.029	161.769
ENSBTAG00000014140	ATP1B3	149.096	117.783	89.9849	280.724	143.733	41.9295	100.986	226.882	298.448	161.063
ENSBTAG00000008853	HNRNPF	132.927	160.209	155.608	203.351	222.526	148.172	105.455	128.224	189.503	160.664
ENSBTAG00000004937	SEC61A1	188.875	124.073	150.139	156.29	109.391	167.116	238.998	164.827	143.108	160.313
ENSBTAG00000010564	ELOVL6	182.838	239.381	133.288	294.511	92.1924	52.1301	46.7559	119.151	264.386	158.293
ENSBTAG00000007685	PSMB1	149.247	143.201	129.36	181.723	152.386	107.152	125.589	235.605	194.731	157.666
ENSBTAG00000019603	LDHB	153.693	150.159	172.848	130.303	162.274	132.489	198.404	177.94	133.612	156.858
ENSBTAG00000021131	HNRNPK	138.869	146.163	164.741	191.491	157.146	140.328	137.036	133.156	197.044	156.219
ENSBTAG00000019596	GPRC5B	90.4536	168.969	154.932	59.1937	225.301	311.062	258.277	77.6824	58.6896	156.062
ENSBTAG00000012146	PPP1CA	154.36	144.95	162.295	176.969	148.083	123.27	136.087	159.505	198.008	155.947
ENSBTAG00000030169	SUMO2	133.458	122.253	140.716	200.426	115.262	134.013	120.771	226.757	208.709	155.818
ENSBTAG00000053390	RAC1	153.748	146.296	165.872	148.549	152.75	168.676	171.821	166.912	126.497	155.68
ENSBTAG00000021955	NPC2	125.16	109.664	147.603	211.855	87.5775	116.703	144.744	263.665	193.473	155.605
ENSBTAG00000012957	SERBP1	126.522	133.717	157.136	160.566	186.072	136.698	178.42	153.755	166.417	155.478
ENSBTAG00000012159	CNBP	155.895	147.58	143.257	126.796	216.378	119.224	168.287	155.099	161.694	154.912
ENSBTAG00000010402	MYH9	125.061	145.858	274.249	117.766	185.406	219.058	152.364	66.2178	105.349	154.592
ENSBTAG00000021367	ANP32B	132.33	142.443	134.646	168.48	150.649	119.271	158.755	222.966	158.373	154.213
ENSBTAG00000011145	NDUFA4	125.546	110.001	135.015	158.853	173.707	105.656	140.005	259.464	177.282	153.948
ENSBTAG00000018889	ATP6V0B	179.912	139.299	124.521	165.107	137.257	99.2884	105.293	228.613	200.134	153.269
ENSBTAG00000006033	NDUFA1	152.504	139.188	141.147	115.16	198.503	86.0782	199.14	229.749	116.675	153.127
ENSBTAG00000020480	SPTLC2	216.863	180.64	149.967	133.585	76.3841	143.373	227.755	118.1	124.893	152.396
ENSBTAG00000013631	GLUL	116.984	121.196	142.48	117.128	275.25	263.491	76.785	116.649	132.914	151.431
ENSBTAG00000024909	H3-3B	118.178	135.936	121.256	182.337	167.861	134.241	105.403	233.981	162.878	151.341
ENSBTAG00000017970	ZYX	150.369	174.705	205.336	90.4647	235.39	185.44	159.768	61.7349	97.3769	151.176
ENSBTAG00000001086	FHL2	243.669	228.42	127.425	134.525	66.6867	127.494	102.566	121.781	201.607	150.464
ENSBTAG00000001311	MORF4L2	131.068	153.582	166.997	130.789	214.254	156.177	156.152	117.644	123.841	150.056
ENSBTAG00000010157	TOMM22	123.816	105.893	116.322	176.225	155.753	98.8302	130.559	258.134	183.729	149.918
ENSBTAG00000007363	LSM3	97.5154	100.441	118.724	168.015	181.7	97.473	87.2379	348.461	149.05	149.846
ENSBTAG00000035030	TMED7	181.938	141.412	148.266	174.285	105.65	142.151	178.717	110.853	157.163	148.937
ENSBTAG00000021204	TES	258.334	170.98	146.391	111.805	79.998	142.871	208.579	101.909	117.312	148.686
ENSBTAG00000020547	BCAP31	219.16	172.216	148.073	110.003	168.479	74.7421	171.532	163.833	109.979	148.669
ENSBTAG00000005096	COX7A2	120.086	114.8	125.583	165.415	171.071	108.15	118.059	249.394	159.799	148.04
ENSBTAG00000020527	IDH1	148.183	190.437	50.1562	349.96	50.6548	88.5124	56.4219	160.543	236.414	147.92
ENSBTAG00000020244	EFNA1	147.899	123.129	150.796	122.492	141.711	220.38	151.033	137.216	133.314	147.552
ENSBTAG00000012586	HSPD1	159.733	152.99	110.027	132.134	120.226	115.235	207.574	134.635	194.677	147.47
ENSBTAG00000045980	ARF6	129.247	159.88	217.17	116.164	183.632	143.616	151.469	83.6085	141.107	147.321
ENSBTAG00000007203	STT3A	154.74	120.168	139.98	117.709	132.896	166.635	244.008	131.99	115.567	147.077
ENSBTAG00000051210	GSTP1	85.2767	146.515	191.075	86.7887	237.647	156.823	180.329	111.735	125.49	146.853
ENSBTAG00000001938	CKS2	124.975	130.083	191.549	112.649	199.86	154.886	183.307	126.577	97.2939	146.798
ENSBTAG00000000720	CTSL	196.726	153.655	112.97	210.731	36.614	96.692	80.1528	186.751	238.96	145.917
ENSBTAG00000032557	TMEM258	149.145	120.121	133.339	125.68	114.328	120.067	187.197	223.881	135.326	145.454
ENSBTAG00000031837	IMPDH2	155.502	124.274	150.225	116.457	133.258	129.664	200.149	155.508	140.989	145.114
ENSBTAG00000018959	RAB11A	168.242	160.5	131.104	151.777	108.887	118.209	127.516	158.671	172.777	144.187
ENSBTAG00000017143	PDIA4	135.253	74.9299	181.781	56.4108	132.146	196.641	367.196	79.7442	58.6244	142.525
ENSBTAG00000014032	EIF3H	138.071	124.498	126.052	138.283	117.15	126.337	157.875	196.907	148.954	141.57
ENSBTAG00000002108	YWHAQ	162.94	155.548	112.983	204.913	64.0723	81.2476	86.1536	163.673	232.371	140.434
ENSBTAG00000014648	RPN2	153.26	128.725	125.719	135.601	126.608	131.362	192.116	130.344	139.48	140.357
ENSBTAG00000011419	HSPA9	101.392	110.83	162.467	100.733	257.574	144.268	174.713	109.388	96.2803	139.738
ENSBTAG00000005345	ARPC3	125.561	123.852	111.764	154.441	139.37	107.979	112.965	205.714	159.694	137.927
ENSBTAG00000051150	TOMM7	117.706	116.886	93.0599	171.549	134.787	78.6716	102.561	248.816	176.904	137.882
ENSBTAG00000001792	MICOS13	114.713	97.3241	118.585	146.109	161.712	82.8457	106.178	227.439	178.368	137.031
ENSBTAG00000015591	SQSTM1	264.113	194.152	136.762	91.815	63.4184	151.886	107.42	122.692	100.875	137.015
ENSBTAG00000009713	ATP5MK	109.95	111.866	129.581	116.259	174.16	115.751	140.563	222.86	108.747	136.637
ENSBTAG00000019096	UQCRC1	140.291	119.604	123.504	147.092	143.65	90.6195	127.599	166.639	169.914	136.546
ENSBTAG00000017122	HSPG2	118.527	171.855	160.911	54.3334	160.631	348.357	141.755	31.0193	39.2567	136.294
ENSBTAG00000012890	SLC25A3	119.474	124.447	130.12	158.308	188.567	85.156	92.6229	165.911	159.799	136.045
ENSBTAG00000007754	NDUFA3	101.366	100.758	108.94	127.938	191.057	129.959	137.668	211.197	114.722	135.956
ENSBTAG00000011224	CITED2	105.526	115.555	125.228	130.952	129.764	244.636	169.633	87.3552	111.641	135.588
ENSBTAG00000007806	MTPN	132.091	134.317	166.812	147.094	96.1964	147.338	203.33	60.2042	123.706	134.565
ENSBTAG00000014643	EEF1D	141.079	111.728	105.442	121.801	127.701	89.4379	159.627	214.743	138.999	134.506
ENSBTAG00000018278	ATP5PO	90.0232	94.4606	113.159	131.359	174.671	91.1473	122.404	252.344	139.508	134.342
ENSBTAG00000015677	KARS1	132.903	115.379	140.631	136.398	136.848	126.411	143.25	139.394	136.64	134.206
ENSBTAG00000005316	GDI2	129.731	120.53	130.153	153.279	130.171	114.335	133.42	133.195	161.817	134.07
ENSBTAG00000007540	GLUD1	160.71	134.047	147.3	89.0881	174.349	161.991	153.311	91.5221	92.1744	133.833
ENSBTAG00000020518	PARK7	99.7574	109.604	144.596	124.631	222.591	94.7976	134.015	148.996	124.35	133.704
ENSBTAG00000000705	COX7A2L	102.092	115.399	115.497	122.08	134.036	129.105	157.995	174.92	141.357	132.498
ENSBTAG00000016975	H2AZ2	97.2575	100.278	100.73	178.961	100.45	82.4694	105.019	238.455	184.749	132.041
ENSBTAG00000018972	GARS1	114.239	137.511	151.583	93.2448	192.027	141.434	175.67	104.436	73.6148	131.529
ENSBTAG00000017468	NUCB2	248.256	118.365	54.5337	178.599	36.1781	36.1111	121.483	293.599	95.9805	131.456
ENSBTAG00000014299	RHOC	158.252	147.434	165.089	120.688	99.5359	125.495	102.208	120.735	142.103	131.282
ENSBTAG00000005757	FUS	62.6837	109.512	110.537	180.469	237.535	112.37	73.0205	107.521	187.115	131.196
ENSBTAG00000016524	RALY	112.426	120.261	145.052	115.388	201.661	126.799	131.825	115.354	110.619	131.043
ENSBTAG00000006883	EIF4B	145.661	124.265	128.541	148.752	101.809	122.403	129.037	124.164	149.257	130.432
ENSBTAG00000009863	BHLHE40	198.696	125.647	108.56	117.296	54.2618	132.134	198.667	100.713	137.147	130.347
ENSBTAG00000031134	YWHAH	146.061	155.798	178.362	73.8791	157.755	151.11	159.308	72.5815	75.8179	130.075
ENSBTAG00000040116	H1-10	82.8263	112.888	142.158	190.822	156.081	94.9708	93.8144	149.557	145.215	129.815
ENSBTAG00000006441	ATP5PB	109.096	104.828	109.601	119.774	146.809	111.157	136.711	180.375	138.965	128.591
ENSBTAG00000011396	HNRNPC	98.1561	108.124	117.039	152.623	156.09	124.902	122.848	136.066	137.355	128.134
ENSBTAG00000009104	SERP1	128.634	100.545	158.505	92.785	101.531	137.013	241.851	114.157	77.9747	128.111
ENSBTAG00000017604	RAB13	120.762	127.966	126.727	114.665	116.707	132.825	115.379	183.491	113.168	127.966
ENSBTAG00000000599	CCNI	201.013	162.155	92.2129	143.664	37.1021	126.447	126.523	107.389	145.241	126.861
ENSBTAG00000009462	MDH2	93.0772	85.5016	124.309	101.297	254.133	113.69	161.651	114.835	90.4865	126.553
ENSBTAG00000008837	CSNK2B	113.35	109.682	128.558	127.45	140.611	102.148	116.413	146.946	153.143	126.478
ENSBTAG00000010012	BTF3	110.988	106.437	116.656	126.002	142.865	106.46	131.338	172.689	123.782	126.358
ENSBTAG00000001589	TM9SF2	132.629	150.683	126.101	154.665	82.0073	115.895	118.798	106.588	147.286	126.072
ENSBTAG00000053726	EIF4EBP2	144.89	138.118	131.998	174.688	61.7178	119.31	129.232	53.1537	181.269	126.042
ENSBTAG00000019077	DAD1	125.696	114.361	114.924	130.313	125.824	105.108	121.942	153.469	142.038	125.964
ENSBTAG00000012739	C1QBP	114.37	102.935	116.264	116.943	139.966	92.7988	148.548	164.66	133.723	125.579
ENSBTAG00000001137	CLTA	122.228	103.278	81.958	179.91	64.847	71.7159	92.2552	234.107	179.751	125.561
ENSBTAG00000002579	FBL	101.924	86.9085	113.402	107.125	196.265	100.146	169.714	142.805	111.228	125.502
ENSBTAG00000006702	EIF3E	116.914	107.025	118.907	123.597	121.716	110.584	121.031	181.078	128.164	125.446
ENSBTAG00000017363	SAT1	165.262	114.187	137.726	67.8042	75.5703	157.009	212.897	118.267	79.3559	125.342
ENSBTAG00000011765	GABARAPL1	89.3328	97.5247	182.463	31.994	165.302	195.624	283.335	50.1923	32.1306	125.322
ENSBTAG00000006495	GNB2	159.521	132.793	121.88	138.507	80.1031	104.357	116.237	126.477	144.788	124.962
ENSBTAG00000020959	SET	96.6963	110.752	131.622	114.682	181.351	122.295	161.158	104.023	101.394	124.886
ENSBTAG00000013060	IQGAP1	98.0006	130.438	146.356	72.6609	187.212	242.14	133.007	36.4747	66.4136	123.634
ENSBTAG00000019150	PLD3	97.1725	87.2848	58.5546	282.647	51.8895	66.9843	50.5695	178.304	237.749	123.462
ENSBTAG00000016988	PIN1	98.7586	96.0467	96.9309	137.478	118.709	100.726	126.113	183.909	148.972	123.071
ENSBTAG00000009307	RER1	148.308	110.446	115.217	111.678	98.638	110.943	166.81	135.088	109.27	122.933
ENSBTAG00000011358	IER3	176.244	138.202	101.081	100.226	84.203	156.64	95.374	119.183	134.005	122.795
ENSBTAG00000018646	ATP6V1B2	113.547	115.877	125.286	162.975	134.184	131.797	51.3962	105.153	163.617	122.648
ENSBTAG00000010386	ARPC2	119.152	137.271	130.572	120.745	135.609	114.774	120.585	100.814	123.946	122.608
ENSBTAG00000018801	SNX3	135.268	139.11	133.715	129.835	102.194	103.981	114.611	112.179	131.725	122.513
ENSBTAG00000046869	RNH1	119.65	102.495	98.3465	170.344	56.7732	52.5154	85.7386	182.262	232.803	122.325
ENSBTAG00000040497	LIN28A	89.5193	90.2835	180.638	101.91	137.801	122.493	218.803	55.3199	103.356	122.236
ENSBTAG00000002510	HNRNPUL2	121.461	128.578	128.505	147.486	88.3723	113.788	124.762	101.313	137.506	121.308
ENSBTAG00000016846	YWHAB	97.6669	115.63	126.989	147.546	123.286	93.8138	124.202	122.266	135.691	120.788
ENSBTAG00000011351	TMEM259	160.77	125.049	117.775	123.657	76.6253	103.818	128.137	107.242	143.569	120.738
ENSBTAG00000008034	LMAN2	99.5352	92.4394	115.135	112.589	153.37	118.828	145.683	148.333	98.6292	120.505
ENSBTAG00000027654	EIF4EBP1	104.104	120.097	115.828	99.9556	130.144	119.793	165.648	121.591	106.508	120.407
ENSBTAG00000005694	TMED10	109.907	111.411	123.708	139.161	97.0367	130.253	156.028	82.5422	132.41	120.273
ENSBTAG00000046037	SLC25A5	139.016	116.78	109.902	121.159	74.104	81.6151	168.523	142.895	127.665	120.184
ENSBTAG00000002639	ZDHHC7	184.611	168.148	106.18	124.826	61.0624	96.0396	97.4624	117.835	124.256	120.047
ENSBTAG00000017992	CD164	104.527	107.934	111.571	182.036	73.6778	126.276	110.666	111.638	151.38	119.967
ENSBTAG00000010988	MORF4L1	107.367	116.119	125.841	120.895	139.461	106.556	124.855	107.827	129.191	119.79
ENSBTAG00000055252	UBE2E1	110.314	109.132	115.148	122.499	132.374	113.989	83.9853	130.803	157.522	119.53
ENSBTAG00000013308	RBMX	94.9711	94.0952	111.259	159.927	115.739	112.131	121.866	113.553	151.792	119.482
ENSBTAG00000008224	PAIP2	110.426	101.484	116.063	122.615	99.2566	107.015	155.7	151.722	110.822	119.456
ENSBTAG00000017267	COX5A	91.4076	89.188	95.1028	124.546	134.286	73.7246	125.611	205.036	127.787	118.521
ENSBTAG00000009795	SF3B5	86.965	83.7698	74.0342	111.499	141.343	74.656	127.068	259.433	107.888	118.517
ENSBTAG00000011435	NPEPPS	182.072	122.781	121.002	108.714	58.9148	122.81	134.147	94.0425	121.244	118.414
ENSBTAG00000005432	CAPG	112.861	96.4921	56.405	192.429	70.5415	71.8031	86.0719	194.179	184.135	118.324
ENSBTAG00000015910	ITGB1	101.096	115.78	174.041	52.5408	141.136	156.611	229.351	38.2232	54.0778	118.095
ENSBTAG00000039992	TUBA1C	74.7907	66.2728	158.774	160.036	113.963	102.512	76.7143	126.713	181.83	117.956
ENSBTAG00000006656	RANBP1	84.6366	77.9799	105.004	69.6074	253.544	94.9759	182.09	128.144	64.529	117.835
ENSBTAG00000009479	UQCRQ	87.0478	85.8842	105.759	115.26	150.182	80.2865	121.635	191.063	121.815	117.659
ENSBTAG00000009727	ADIPOR1	119.547	103.326	96.5183	164.617	60.1307	91.8316	103.268	157.637	161.461	117.593
ENSBTAG00000006910	ASRGL1	186.006	125.35	117.476	78.0097	62.2974	96.6737	169.95	87.4539	132.309	117.281
ENSBTAG00000016744	CAPRIN1	118.171	110.951	117.308	136.183	107.771	117.607	128.637	81.0704	136.326	117.114
ENSBTAG00000019226	PAG8	205.687	138.376	83.6502	135.614	6.87776	81.3797	124.455	181.581	96.3829	117.111
ENSBTAG00000011412	LAMB1	124.639	104.33	168.479	59.821	108.825	166.471	196.322	65.7204	57.4185	116.892
ENSBTAG00000021746	ANXA5	82.3107	113.54	161.797	88.9137	215.759	105.24	131.709	80.723	67.9092	116.434
ENSBTAG00000009603	UQCRH	98.2562	79.0129	100.117	94.5136	149.09	99.2522	113.153	203.554	109.216	116.241
ENSBTAG00000004772	THEM4	60.6628	66.9588	42.3883	317.956	43.3297	50.77	58.2156	188.594	212.461	115.704
ENSBTAG00000015100	ATP6V0E1	113.539	121.148	94.0096	141.082	86.2168	103.688	99.0092	141.728	139.752	115.575
ENSBTAG00000003151	DNAJB11	93.4327	88.3919	113.034	88.7062	102.696	94.4177	243.024	116.725	97.2638	115.299
ENSBTAG00000009509	NDUFA6	82.9367	84.8941	95.2833	136.383	117.463	85.7687	91.0775	220.173	121.342	115.036
ENSBTAG00000002688	ATP1B1	94.4408	94.2469	160.668	51.4474	160.533	186.889	172.584	61.1992	52.1038	114.901
ENSBTAG00000008292	SNRPD1	86.3875	100.096	102.469	113.241	161.587	84.7752	117.21	162.275	106.037	114.898
ENSBTAG00000012788	COX6A1	87.7346	82.5529	99.7964	116.074	136.531	83.0158	116.47	188.233	115.245	113.962
ENSBTAG00000012962	SARS1	100.981	121.642	147.039	86.6507	167.497	108.701	117.483	100.357	74.0849	113.826
ENSBTAG00000013387	CHMP4B	148.734	116.347	114.849	116.737	97.1223	81.0357	95.9918	112.378	140.571	113.752
ENSBTAG00000010692	SND1	155.903	116.793	91.4071	144.795	57.3222	88.5865	120.46	97.8062	149.618	113.632
ENSBTAG00000012317	PNP	148.644	157.27	108.512	177.883	22.0052	52.1487	39.3793	131.213	183.679	113.415
ENSBTAG00000012225	KPNA2	117.201	126.491	117.801	129.624	135.559	82.754	105.428	82.4158	117.331	112.734
ENSBTAG00000030435	PNRC2	100.777	125.949	122.386	150.091	120.548	109.087	76.8114	84.725	122.801	112.575
ENSBTAG00000026497	A4GALT	96.485	97.1835	100.66	137.296	116.328	140.22	109.581	74.3815	140.98	112.568
ENSBTAG00000017040	LY6E	222.022	170.052	94.8924	155.33	21.3096	123.373	28.6653	93.5203	103.547	112.523
ENSBTAG00000009886	KDELR3	125.086	115.748	141.925	85.7193	79.457	104.435	175.624	105.95	76.7647	112.301
ENSBTAG00000000696	ILK	86.1432	105.666	156.894	76.2905	171.357	144.255	110.595	73.8286	84.0798	112.123
ENSBTAG00000019216	TUFM	104.391	87.1004	105.048	124.518	105.715	87.4495	114.806	143.434	133.956	111.824
ENSBTAG00000007725	ARF1	110.713	116.924	120.414	106.111	105.929	117.47	134.103	89.6916	101.91	111.474
ENSBTAG00000014146	SPCS3	110.955	87.1963	101.415	93.3471	76.9462	80.1456	125.285	212.879	113.796	111.329
ENSBTAG00000011805	PLIN3	59.3748	69.2033	61.5662	227.385	80.7518	57.8531	63.5541	165.631	214.553	111.097
ENSBTAG00000021307	BNIP3L	100.803	103.932	129.469	125.093	70.6016	106.063	110.493	116.548	133.904	110.767
ENSBTAG00000006665	ERP29	104.221	93.2422	96.2686	92.3286	156.703	101.543	124.79	137.347	89.7008	110.683
ENSBTAG00000051809	STMP1	92.912	106.376	93.578	141.715	118.071	94.8238	92.3965	138.443	117.699	110.668
ENSBTAG00000048107	CANX	109.147	104.866	116.064	83.2175	92.8683	136.708	168.224	87.1274	93.461	110.187
ENSBTAG00000012778	CAPN2	95.4603	103.613	180.203	45.2234	255.627	138.097	92.1889	35.8971	45.1722	110.165
ENSBTAG00000013671	UTP14A	149.216	127.493	120.825	74.7798	117.992	78.8856	151.903	72.8332	97.2229	110.128
ENSBTAG00000014653	SPNS1	132.265	111.752	65.4373	186.51	42.7376	65.2399	50.0969	102.106	231.671	109.757
ENSBTAG00000004428	H2AZ1	82.4342	105.764	128.64	107.943	152.657	94.1767	82.4686	126.444	106.291	109.647
ENSBTAG00000021192	NOP53	121.8	90.5178	111.518	111.289	122.215	80.2424	105.602	116.042	126.843	109.563
ENSBTAG00000006644	SPCS2	101.585	95.7232	122.983	105.239	83.8447	120.584	139.595	121.5	94.3173	109.486
ENSBTAG00000016174	NCL	91.3292	92.9093	98.4056	96.53	183.909	95.206	122.289	104.285	98.4974	109.262
ENSBTAG00000009508	SMDT1	89.5856	76.1984	101.079	90.3879	108.695	75.6446	117.866	220.045	101.507	109.001
ENSBTAG00000021771	PTTG1IP	117.879	122.808	101.452	110.685	75.3839	152.457	122.943	85.9311	91.3378	108.986
ENSBTAG00000010982	UBE2B	123.215	123.183	97.7727	99.2435	70.5987	103.123	106.918	151.698	100.639	108.488
ENSBTAG00000031249	PSMG4	87.9397	66.4929	99.6121	91.9318	118.615	88.9334	112.943	212.84	96.1366	108.383
ENSBTAG00000014150	BBLN	143.028	151.2	74.2232	104.616	72.4324	70.6374	103.231	147.883	107.838	108.343
ENSBTAG00000003746	SCP2	68.6018	61.1553	46.1342	249.616	42.7217	41.2881	62.3716	190.183	212.107	108.242
ENSBTAG00000011239	SEC11A	93.3467	115.366	90.4964	119.2	100.045	100.985	93.356	145.983	114.293	108.119
ENSBTAG00000019697	NPAS2	92.6953	76.9275	93.5789	83.0701	99.324	81.0844	105.988	240.323	97.4841	107.831
ENSBTAG00000010452	PODXL	36.6964	78.5833	234.543	42.1011	193.071	161.679	162.894	33.5908	26.8705	107.781
ENSBTAG00000005675	SLC44A4	124.609	81.9678	65.0378	149.742	58.7379	86.5983	93.9039	144.231	162.461	107.476
ENSBTAG00000008985	PCBP1	126.977	120.08	116.863	104.27	89.4327	99.4704	95.5459	84.2748	129.766	107.409
ENSBTAG00000024476	CKS1B	101.405	92.7874	117.267	66.0581	128.564	137.114	160.885	88.7796	73.4947	107.373
ENSBTAG00000015156	NDUFB1	78.0601	72.8769	84.3366	108.466	118.394	74.0562	98.9786	204.436	125.984	107.288
ENSBTAG00000016720	RAB1A	90.774	105.278	93.4741	169.622	75.3167	86.1507	70.2882	142.331	131.11	107.149
ENSBTAG00000030302	EDF1	108.257	85.2033	85.3611	107.935	108	78.5612	135.082	149.905	105.02	107.036
ENSBTAG00000018274	FADD	161.296	141.42	132.69	71.1847	118.366	65.0347	67.6835	98.6624	106.439	106.975
ENSBTAG00000009683	PSMA6	101.067	102.024	109.028	101.11	123.944	82.6283	96.0736	135.303	109.535	106.746
ENSBTAG00000002608	SEPTIN2	96.7651	124.968	132.121	91.3378	110.523	137.028	110.044	76.1147	81.404	106.7
ENSBTAG00000003043	GNG2	50.1001	74.8537	164.155	18.009	315.597	114.24	154.195	38.5522	30.1495	106.65
ENSBTAG00000016168	APLP2	89.2876	111.743	129.946	50.1895	149.187	159.462	172.802	53.2016	43.3343	106.573
ENSBTAG00000002939	FURIN	98.333	107.801	44.6924	268.099	39.6982	38.926	47.4077	80.4347	233.711	106.567
ENSBTAG00000002528	EIF3A	110.651	97.6449	107.976	94.4624	129.91	126.258	111.389	84.7265	92.4028	106.158
ENSBTAG00000011736	IGF2BP1	105.017	104.58	117.351	112.676	74.2697	103.978	117.445	99.4233	115.904	105.627
ENSBTAG00000014784	NT5DC2	89.2381	84.137	117.861	106.016	87.5377	119.063	150.243	111.41	84.5286	105.559
ENSBTAG00000006564	PSMA1	117.601	110.537	106.331	92.8161	99.9792	79.5225	98.4373	133.666	110.212	105.456
ENSBTAG00000020630	KCMF1	139.994	109.216	105.456	93.8117	72.995	98.3992	123.312	101.449	104.366	105.444
ENSBTAG00000020968	MPC2	116.213	81.7154	93.3641	77.5819	125.902	76.5374	110.087	173.02	93.3894	105.312
ENSBTAG00000005907	NDUFB6	85.0248	85.8677	95.2298	84.7335	117.31	88.4364	134.211	160.907	95.3664	105.232
ENSBTAG00000000561	OCLN	146.561	134.75	129.865	99.6415	66.7401	115.2	78.9802	56.6927	118.514	105.216
ENSBTAG00000030503	H2AJ	94.4997	84.7113	75.8532	154.427	60.8964	55.9088	61.3278	207.634	151.284	105.171
ENSBTAG00000031875	BANF1	103.054	89.0226	108.835	86.4646	118.693	91.7957	132.3	117.969	93.7645	104.655
ENSBTAG00000011954	SEC11C	109.868	84.0769	69.5203	129.291	62.8143	55.898	99.2295	198.395	131.738	104.537
[truncated: 13,637 more rows]

## Sheet: DS3.4
Dataset S3.4. Gene transcript FPKM identified in IVP conceptus tissue co-cultured with endometrium (Endo-IVP Conc).
[truncated: 14,188 more rows]

[truncated: 11 more sheets: DS3.5, DS3.6, DS3.7, DS3.8, DS3.9, DS3.10, DS3.11, DS3.12, DS3.13, DS3.14, DS3.15]
