# Supplementary material for: Bovine Endometrium Drives and Responds to Divergence of In Vitro Produced Conceptus Biochemistry
Source: FASEB J. 2025 Aug 19;39(16):e70951. doi: 10.1096/fj.202501962R (PMC12363384; doi:10.1096/fj.202501962R)
Supplement: Supplementary file 4 — Data S4: fsb270951‐sup‐0004‐DataS4.xlsx. [file FSB2-39-e70951-s005.xlsx]

## Sheet: DS4.1
Dataset S4.1. Proteins identified in control media (Control Med), the base media used during tissue mono- and co-culture. Proteins were considered present when found in 70% of the Control Med samples.
Description	Protein ID	Gene Name	Control1	Control2	Control3	Control4	Control5	Control6	Control7	"Control_Mean"	"Control_SD"	"Control_CV"
"A0A140T897 submitted name: Albumin [OS=Bos taurus]"	A0A140T897	ALB	41.8522	42.0022	42.2627	42.0741	41.955	42.1177	42.018	42.0403	0.129856	0.308885
"G3X6N3 Beta-1 metal-binding globulin [OS=Bos taurus]"	G3X6N3	TF	38.0526	38.1877	38.4242	38.1644	38.1185	38.1896	38.0354	38.1675	0.129018	0.338031
"A0A140T8C8 submitted name: Kininogen-1 [OS=Bos taurus]"	A0A140T8C8	KNG1	33.8173	33.9734	34.2432	34.032	33.8588	34.0924	33.9785	33.9994	0.143266	0.421377
"A0A3Q1NJR8 Antithrombin-III [OS=Bos taurus]"	A0A3Q1NJR8		33.4194	33.5083	33.8403	33.6353	33.4862	33.6739	33.5982	33.5945	0.140365	0.417822
"P15497 Apolipoprotein A-I [OS=Bos taurus]"	P15497	APOA1	35.2953	35.3649	35.7362	35.511	35.3675	35.5026	35.3738	35.4502	0.148423	0.418679
"P81187 Complement factor B [OS=Bos taurus]"	P81187	CFB BF	32.0794	32.1956	32.511	32.2809	32.1349	32.3562	32.2311	32.2556	0.144812	0.448953
"A0A0A0MP92 submitted name: Serpin A3-7 [OS=Bos taurus]"	A0A0A0MP92		34.6025	34.7723	35.0479	34.8318	34.7053	34.8913	34.8455	34.8138	0.141582	0.406682
"A0A3Q1LQ02 Gc-globulin [OS=Bos taurus]"	A0A3Q1LQ02	GC	35.3699	35.549	35.8593	35.632	35.4874	35.6653	35.3363	35.557	0.181357	0.510044
"A0A452DJK6 submitted name: Serpin A3-1 [OS=Bos taurus]"	A0A452DJK6		33.6253	33.7714	34.0535	33.8299	33.7237	33.9052	33.7857	33.8135	0.136793	0.404553
"P00735 Prothrombin [OS=Bos taurus]"	P00735	F2	32.3747	32.3633	32.6055	32.4833	32.2385	32.5988	32.4447	32.4441	0.132361	0.407967
"F1MMD7 submitted name: Inter-alpha-trypsin inhibitor heavy chain H4 [OS=Bos taurus]"	F1MMD7	ITIH4	33.514	33.7009	33.911	33.7184	33.5581	33.8392	33.7562	33.714	0.141849	0.420743
"Q2UVX4 Complement C3 [OS=Bos taurus]"	Q2UVX4	C3	34.9144	35.0552	35.3257	35.1455	34.9523	35.2018	35.1023	35.0996	0.142395	0.405689
"F6R4P6 submitted name: Serpin family D member 1 [OS=Bos taurus]"	F6R4P6	SERPIND1	32.0468	32.1964	32.5238	32.2972	32.2197	32.4082	32.3354	32.2896	0.154678	0.479033
"A0A3Q1MJT2 submitted name: Alpha-1B-glycoprotein [OS=Bos taurus]"	A0A3Q1MJT2	A1BG	34.0527	34.0925	34.3962	34.2255	34.0408	34.3061	34.1062	34.1743	0.137329	0.401848
"Q28085 Complement factor H [OS=Bos taurus]"	Q28085	CFH HF1	31.5713	31.8461	32.0834	31.8405	31.7404	31.8506	31.731	31.809	0.156359	0.491556
"Q9TS73 submitted name: Trypsin inhibitor [OS=Bos taurus]"	Q9TS73		31.9614	32.0429	32.3735	32.1963	32.0741	32.2148	32.1869	32.15	0.135699	0.42208
"P28800 Alpha-2-antiplasmin [OS=Bos taurus]"	P28800	SERPINF2 PLI	33.3671	33.5149	33.7951	33.5867	33.4621	33.6114	33.4848	33.546	0.136488	0.406867
"A0A3Q1LZS5 submitted name: Tetranectin [OS=Bos taurus]"	A0A3Q1LZS5	CLEC3B	29.0874	29.2791	29.4742	29.2403	29.1154	29.2788	29.1752	29.2358	0.129573	0.443201
"Q0VCM5 Inter-alpha-trypsin inhibitor heavy chain H1 [OS=Bos taurus]"	Q0VCM5	ITIH1	30.3144	30.5667	30.8056	30.6119	30.4691	30.6966	30.584	30.5783	0.157337	0.514538
"Q95121 Pigment epithelium-derived factor [OS=Bos taurus]"	Q95121	SERPINF1 PEDF	31.5873	31.738	32.0316	31.8364	31.6824	31.8806	31.7235	31.7828	0.146152	0.459845
"Q3SZV7 Hemopexin [OS=Bos taurus]"	Q3SZV7	HPX	32.9944	33.2047	33.4074	33.3947	33.2141	33.4506	33.3955	33.2945	0.164301	0.493477
"F1N1I6 Actin-depolymerizing factor [OS=Bos taurus]"	F1N1I6	GSN	31.3487	31.3747	31.6031	31.6222	31.2392	31.4573	31.2892	31.4192	0.148724	0.473355
"Q05443 Lumican [OS=Bos taurus]"	Q05443	LUM LDC	30.3345	30.4653	30.7978	30.4657	30.4035	30.6936	30.6015	30.5374	0.166209	0.544279
"E1BPX9 submitted name: Leucine rich pentatricopeptide repeat containing [OS=Bos taurus]"	E1BPX9	LRPPRC	28.442	28.4933	28.801	28.6681	28.5665	28.6135	28.6001	28.5978	0.117371	0.410419
"A0A3Q1LI40 submitted name: Complement component C7 [OS=Bos taurus]"	A0A3Q1LI40	C7	29.8775	29.9535	30.2856	30.2515	29.9238	30.1254	29.9962	30.0591	0.162839	0.541729
"F1MVK1 submitted name: Uncharacterized protein [OS=Bos taurus]"	F1MVK1		32.4941	32.5614	32.852	32.6933	32.5144	32.7502	32.6749	32.6486	0.13154	0.402897
"Q7SIH1 Alpha-2-macroglobulin [OS=Bos taurus]"	Q7SIH1	A2M	36.7863	36.9373	37.1892	37.0169	36.8645	37.1027	36.9808	36.9825	0.137113	0.370751
"F1MX87 submitted name: Complement C8 alpha chain [OS=Bos taurus]"	F1MX87	C8A	28.5525	28.38	28.8113	28.6233	28.5393	28.9616	29.0509	28.7027	0.244884	0.853174
"Q3SZR3 Alpha-1-acid glycoprotein [OS=Bos taurus]"	Q3SZR3	ORM1 AGP	35.5454	35.8123	36.0626	35.8033	35.7213	35.9823	35.8653	35.8275	0.169491	0.473076
"A0A140T856 Coatomer subunit alpha [OS=Bos taurus]"	A0A140T856	COPA	29.4358	29.4694	29.83	29.6669	29.5222	29.6163	29.5702	29.5873	0.133815	0.452272
"A0A3Q1MSW9 Plasma retinol-binding protein [OS=Bos taurus]"	A0A3Q1MSW9	RBP4	30.1901	30.3679	30.6869	30.4096	30.3224	30.4174	30.2843	30.3826	0.155494	0.511785
"F1MMK9 Protein AMBP [OS=Bos taurus]"	F1MMK9	AMBP	33.1259	33.292	33.4148	33.244	33.1282	33.3367	33.2037	33.2493	0.107121	0.322176
"F6RMV5 submitted name: Leucine rich alpha-2-glycoprotein 1 [OS=Bos taurus]"	F6RMV5	LRG1	29.9197	30.0162	30.3137	30.0561	29.9301	30.1412	30.0271	30.0577	0.135711	0.451502
"F1N6H4 submitted name: Microtubule actin crosslinking factor 1 [OS=Bos taurus]"	F1N6H4	MACF1	32.5778	32.7501	33.0522	32.8923	32.5874	32.804	32.7248	32.7698	0.167576	0.511372
"A0A3Q1M3L6 submitted name: Uncharacterized protein [OS=Bos taurus]"	A0A3Q1M3L6		32.4594	32.69	32.9523	32.8668	32.6525	32.8237	33.056	32.7858	0.200909	0.612794
"E1B726 Plasminogen [OS=Bos taurus]"	E1B726	PLG	33.5757	33.687	33.9439	33.7551	33.6114	33.8406	33.6436	33.7225	0.132531	0.393005
"Q3ZCH5 Zinc-alpha-2-glycoprotein [OS=Bos taurus]"	Q3ZCH5	AZGP1	28.576	28.5146	28.9118	28.7148	28.6169	28.7812	28.4122	28.6468	0.168964	0.589818
"E1B805 submitted name: Uncharacterized protein [OS=Bos taurus]"	E1B805		28.8447	29.0775	29.4781	29.0641	28.9026	29.1622	28.962	29.0702	0.2104	0.723767
"A0A3Q1M564 submitted name: Adiponectin [OS=Bos taurus]"	A0A3Q1M564		31.9029	32.0265	32.3999	32.2577	32.0984	32.1769	32.0832	32.1351	0.161572	0.50279
"E1BF81 Corticosteroid-binding globulin [OS=Bos taurus]"	E1BF81	SERPINA6 CBG	29.01	28.9681	29.3703	29.0919	28.8952	29.2906	28.9243	29.0786	0.184646	0.634989
"A0A3Q1MNN6 submitted name: Uncharacterized protein [OS=Bos taurus]"	A0A3Q1MNN6		32.1726	32.5726	32.7409	32.3832	32.4361	32.4652	32.2629	32.4334	0.189088	0.583004
"A0A3Q1MQV3 submitted name: Thrombospondin-1 [OS=Bos taurus]"	A0A3Q1MQV3	THBS1	31.9074	32.0781	32.3763	32.0883	31.7764	32.1595	32.069	32.065	0.189149	0.589891
"E1BI28 submitted name: GM2 ganglioside activator [OS=Bos taurus]"	E1BI28	GM2A	30.8918	30.9579	31.1836	31.0973	31.0095	31.155	31.041	31.048	0.105124	0.338584
"A0A3Q1MRQ2 submitted name: Complement C8 gamma chain [OS=Bos taurus]"	A0A3Q1MRQ2		27.1182	27.3204	27.6869	27.3976	27.1528	27.4337	27.4294	27.3627	0.19211	0.702085
"F1N102 Complement component 8 subunit beta [OS=Bos taurus]"	F1N102	C8B	27.6253	27.5488	27.8393	27.7149	27.5183	27.7196	27.5943	27.6515	0.112658	0.40742
"A6QP30 submitted name: CPN2 protein [OS=Bos taurus]"	A6QP30	CPN2	28.6587	28.7127	29.0259	28.8268	28.724	28.8928	28.8199	28.8087	0.124909	0.433582
"Q3MHN2 Complement component C9 [OS=Bos taurus]"	Q3MHN2	C9	28.7506	28.7526	29.1041	28.9937	28.6749	28.9844	28.8117	28.8674	0.159468	0.552414
"P00741 Coagulation factor IX [OS=Bos taurus]"	P00741	F9	28.187	28.2971	28.5186	28.3065	28.1951	28.4061	28.3131	28.3176	0.116079	0.409919
"Q9TS74 submitted name: Pancreatic elastase inhibitor [OS=Bos taurus]"	Q9TS74		31.3101	31.4244	31.7018	31.4576	31.3253	31.4333	31.4187	31.4388	0.128855	0.409861
"A5D7R6 submitted name: ITIH2 protein [OS=Bos taurus]"	A5D7R6	ITIH2	34.558	34.7453	35.016	34.8196	34.694	34.8731	34.7029	34.7727	0.146836	0.422274
"Q2KIT0 Protein HP-20 homolog [OS=Bos taurus]"	Q2KIT0		28.8785	29.0726	29.3805	29.0161	28.9236	29.1851	29.0904	29.0781	0.168633	0.579931
"A4IFL4 submitted name: PPARD protein [OS=Bos taurus]"	A4IFL4	PPARD	30.5175	30.459	30.8942	30.761	30.5541	30.771	31.3921	30.7641	0.318702	1.03595
"Q2KIX7 Protein HP-25 homolog 1 [OS=Bos taurus]"	Q2KIX7		27.6289	27.7989	28.0561	27.9359	27.7911	27.887	27.8459	27.8491	0.13304	0.477717
"A0A3Q1M616 submitted name: Vitamin K-dependent protein C [OS=Bos taurus]"	A0A3Q1M616	PROC	27.6133	27.7703	28.0741	27.7862	27.7848	27.8343	27.8052	27.8097	0.136518	0.490898
"P42916 Collectin-43 [OS=Bos taurus]"	P42916	CL43	28.3876	28.6078	28.926	28.6987	28.5641	28.7118	28.4947	28.6273	0.173613	0.60646
"Q68RU0 submitted name: Ovarian and testicular apolipoprotein N [OS=Bos taurus]"	Q68RU0	ApoN	28.2165	28.2516	28.6486	28.3093	28.4284	28.5452	28.2928	28.3846	0.161991	0.570701
"A0A0F6QMJ3 submitted name: Complement component 5 [OS=Bos taurus]"	A0A0F6QMJ3	C5	30.6137	30.7734	31.0801	30.8426	30.7157	30.9158	30.7607	30.8146	0.150708	0.489081
"G3N2L2 submitted name: Reticulocalbin 1 [OS=Bos taurus]"	G3N2L2	RCN1	32.4013	32.5706	32.8134	32.5469	32.3943	32.582	32.4467	32.5365	0.145261	0.446455
"P81644 Apolipoprotein A-II [OS=Bos taurus]"	P81644	APOA2	32.3425	32.3404	32.5754	32.2311	31.8263	32.2184	31.84	32.1963	0.274299	0.851957
"Q2KIG3 Carboxypeptidase B2 [OS=Bos taurus]"	Q2KIG3	CPB2	28.0501	28.2072	28.533	28.2555	28.2204	28.3281	28.2966	28.2701	0.146182	0.517092
"Q32PI4 submitted name: Complement factor I [OS=Bos taurus]"	Q32PI4	CFI	31.1777	31.2601	31.5884	31.3323	31.2354	31.4067	31.2384	31.3199	0.139848	0.446515
"P56652 Inter-alpha-trypsin inhibitor heavy chain H3 [OS=Bos taurus]"	P56652	ITIH3	34.2326	34.1285	34.6302	34.5144	34.2704	34.5046	35.1543	34.4907	0.343237	0.995159
"P50448 Factor XIIa inhibitor [OS=Bos taurus]"	P50448		31	31.2399	31.5474	31.2392	31.1954	31.3013	31.1286	31.236	0.168403	0.539132
"E1BH06 submitted name: Complement component 4A [OS=Bos taurus]"	E1BH06		29.2404	29.2944	29.5932	29.4168	29.2893	29.5747	29.4728	29.4117	0.142221	0.483555
"Q3ZC42 Alcohol dehydrogenase class-3 [OS=Bos taurus]"	Q3ZC42	ADH5	29.7966	29.7969	29.8914	30.1445	29.9455	30.0491	30.7558	30.0543	0.334476	1.11291
"A6QR19 2-phospho-D-glycerate hydro-lyase [OS=Bos taurus]"	A6QR19	ENO2	31.3472	31.4355	31.7325	31.5622	31.3766	31.487	31.3214	31.4661	0.144126	0.458036
"P08169 Cation-independent mannose-6-phosphate receptor [OS=Bos taurus]"	P08169	IGF2R M6P	29.4956	29.6021	29.9376	29.7221	29.5653	29.8361	29.6394	29.6855	0.156611	0.527568
"P17690 Beta-2-glycoprotein 1 [OS=Bos taurus]"	P17690	APOH	32.42	32.6172	32.8655	32.5797	32.4673	32.6153	32.5511	32.588	0.143072	0.439034
"A0A3Q1M2R9 submitted name: Complement factor properdin [OS=Bos taurus]"	A0A3Q1M2R9	CFP	27.8197	27.912	28.2817	28.1443	27.9512	28.0729	27.9387	28.0172	0.158001	0.563944
"A0A3Q1MJB2 Fibulin-1 [OS=Bos taurus]"	A0A3Q1MJB2	FBLN1	31.3759	31.29	31.6597	31.5931	31.3346	31.667	31.5085	31.4898	0.157197	0.499198
"A0A3Q1MRM2 Transthyretin [OS=Bos taurus]"	A0A3Q1MRM2		29.9504	30.0035	29.7646	29.704	29.5925	29.5966	29.9691	29.7972	0.176764	0.593221
"A0A3Q1NB36 submitted name: Heteroous nuclear ribonucleoprotein R [OS=Bos taurus]"	A0A3Q1NB36	HNRNPR	33.5824	33.6251	33.7724	33.6256	33.5465	33.5218	33.5248	33.5998	0.0875152	0.260463
"E1BCW0 submitted name: HGF activator [OS=Bos taurus]"	E1BCW0	HGFAC	29.274	29.4176	29.6593	29.4572	29.383	29.4939	29.4154	29.4429	0.117698	0.399748
"Q24K22 Hepatocyte growth factor-like protein [OS=Bos taurus]"	Q24K22	MST1 HGFL	27.8708	28.1933	28.4729	28.462	27.8799	28.0767	27.7843	28.1057	0.28277	1.0061
"A0A3Q1N9Y5 Sulfhydryl oxidase [OS=Bos taurus]"	A0A3Q1N9Y5		26.1964	26.1911	26.1	26.0105	25.8152	26.2151	25.7988	26.0467	0.178339	0.684688
"A0A3Q1MA31 submitted name: Inter-alpha-trypsin inhibitor heavy chain H4 [OS=Bos taurus]"	A0A3Q1MA31	ITIH4	28.6789	28.7926	28.9766	28.8175	28.7217	28.7332	28.6314	28.7646	0.112876	0.392414
"Q0VCY8 15 kDa phosphoprotein enriched in astrocytes [OS=Bos taurus]"	Q0VCY8	PEA15	26.5598	26.8232	27.0007	26.7783	26.6897	26.8054	26.5277	26.7407	0.163655	0.612006
"Q32PA1 CD59 glycoprotein [OS=Bos taurus]"	Q32PA1	CD59	26.6384	26.7686	27.1627	26.9647	26.7583	27.0822	26.8706	26.8922	0.188267	0.700078
"A0A3Q1MFG3 40S ribosomal protein SA [OS=Bos taurus]"	A0A3Q1MFG3	RPSA	28.8266	28.958	29.2512	29.0363	28.9165	29.0233	29.0296	29.0059	0.131898	0.454727
"F1MZ96 submitted name: Uncharacterized protein [OS=Bos taurus]"	F1MZ96		29.4686	29.6919	30.1072	29.7368	29.6972	29.7704	29.4867	29.7084	0.212403	0.714958
"A0A6B9SCH7 submitted name: Ig lamda chain variable region [OS=Bos taurus]"	A0A6B9SCH7		26.4489	26.6422	26.9665	26.7785	26.6377	26.6333	26.5985	26.6722	0.161662	0.606105
"E1BNR0 submitted name: Apolipoprotein B [OS=Bos taurus]"	E1BNR0	APOB	33.6311	33.8378	33.9766	33.8079	33.5917	33.89	33.7843	33.7885	0.136635	0.404382
"A0A3S5ZPM3 6-phosphogluconate dehydrogenase, decarboxylating [OS=Bos taurus]"	A0A3S5ZPM3	PGD	29.2393	29.0061	29.512	29.5193	29.1147	29.4786	29.8534	29.3891	0.288675	0.982252
"Q3MHH8 Alpha-amylase [OS=Bos taurus]"	Q3MHH8	AMY2A	28.0826	28.2247	28.4848	28.2792	27.9566	28.426	28.4926	28.2781	0.206184	0.729132
"A2VE41 submitted name: EGF containing fibulin extracellular matrix protein 1 [OS=Bos taurus]"	A2VE41	EFEMP1	26.9492	27.2554	27.3014	27.1979	27.2172	27.2876	27.2027	27.2016	0.118484	0.435576
"Q2KJ63 Plasma kallikrein [OS=Bos taurus]"	Q2KJ63	KLKB1	28.4796	28.6117	28.9318	28.6429	28.559	28.707	28.5915	28.6462	0.144241	0.503525
"E1B7T3 submitted name: Nudix hydrolase 15 [OS=Bos taurus]"	E1B7T3	NUDT15	26.4489	26.6402	26.9364	26.7785	26.6126	26.6333	26.5985	26.6641	0.153857	0.577019
"A0A3Q1M6Q7 submitted name: Plectin [OS=Bos taurus]"	A0A3Q1M6Q7	PLEC	27.681	27.7435	27.9276	28.52	27.4518	28.0346	28.2166	27.9393	0.357321	1.27892
"K4JB97 submitted name: Alpha-2-macroglobulin variant 4 [OS=Bos taurus]"	K4JB97	A2M	33.7182	33.5013	34.0576	34.0569	33.767	33.9716	34.8789	33.9931	0.440077	1.29461
"Q29RK2 Pyruvate carboxylase, mitochondrial [OS=Bos taurus]"	Q29RK2	PC	30.6863	30.4973	31.0668	31.0721	30.4881	30.8237	30.4418	30.7251	0.269778	0.878037
"P34955 Alpha-1-antiproteinase [OS=Bos taurus]"	P34955	SERPINA1 PI	38.4182	38.4951	38.7475	38.5962	38.4647	38.726	38.6376	38.5836	0.128797	0.333812
"P98140 Coagulation factor XII [OS=Bos taurus]"	P98140	F12	27.5752	27.6148	27.8552	27.6521	27.3675	27.7224	27.5863	27.6248	0.149207	0.54012
"Q08E14 submitted name: Collagen alpha-1(III) chain [OS=Bos taurus]"	Q08E14	COL3A1	28.9629	28.974	29.314	29.0246	28.9375	29.1118	28.911	29.0337	0.140044	0.482348
"G3MYZ3 Afamin [OS=Bos taurus]"	G3MYZ3	AFM	31.5234	31.7073	32.0408	31.8219	31.6177	31.7778	31.6573	31.7352	0.167462	0.527685
"E1BI98 submitted name: Collagen type VI alpha 1 chain [OS=Bos taurus]"	E1BI98	COL6A1	28.3194	28.5089	28.9158	28.5348	28.5116	28.5765	28.2185	28.5122	0.220227	0.772394
"P01017 Angiotensinogen [OS=Bos taurus]"	P01017	AGT SERPINA8	32.3172	32.5812	32.9243	32.6231	32.5756	32.7083	32.5087	32.6055	0.185502	0.568928
"A0A3Q1MGM5 Glutathione-independent PGD synthase [OS=Bos taurus]"	A0A3Q1MGM5	PTGDS	25.3086	25.3563	25.7979	25.4273	25.3476	25.4594	25.4052	25.4432	0.164591	0.646894
"G3X6Y4 submitted name: Osteomodulin [OS=Bos taurus]"	G3X6Y4	OMD	26.1669	26.2486	26.54	26.3976	26.1916	26.4221	26.2609	26.3183	0.137445	0.52224
"A0A3Q1MU93 Beta-2-microglobulin [OS=Bos taurus]"	A0A3Q1MU93		27.9883	27.9662	28.4123	28.1361	27.9866	28.2251	27.9832	28.0997	0.169006	0.601452
"Q2KIU3 Protein HP-25 homolog 2 [OS=Bos taurus]"	Q2KIU3		27.6949	27.6563	27.9155	27.849	27.6023	28.024	28.0439	27.8266	0.178524	0.64156
"P17697 Clusterin [OS=Bos taurus]"	P17697	CLU	30.854	30.9284	31.1158	30.8749	30.7429	30.9383	30.7543	30.8869	0.126689	0.410171
"P63258 Actin, cytoplasmic 2 [OS=Bos taurus]"	P63258	ACTG1 ACTG	30.2388	30.3211	30.629	30.3643	30.2243	30.4711	30.4293	30.3826	0.141766	0.466603
"P02081 Hemoglobin fetal subunit beta [OS=Bos taurus]"	P02081		34.8002	34.9039	35.1967	34.9443	34.81	34.9848	34.8458	34.9265	0.137417	0.393445
"Q29RU4 Complement component C6 [OS=Bos taurus]"	Q29RU4	C6	25.3906	25.2731	25.9035	25.7228	25.5189	25.7224	25.7277	25.6084	0.221846	0.866302
"A0A3Q1N541 Osteonectin [OS=Bos taurus]"	A0A3Q1N541	SPARC	27.6915	28.1387	28.1496	28.2078	27.7925	28.669	28.334	28.1404	0.327655	1.16436
"A3KN12 Adenylosuccinate lyase [OS=Bos taurus]"	A3KN12	ADSL	26.7622	26.5938	26.469	26.4692	26.7802	26.5121	26.7059	26.6132	0.135896	0.510632
"P02453 Collagen alpha-1(I) chain [OS=Bos taurus]"	P02453	COL1A1	30.0423	30.2291	30.5103	30.3161	30.1634	30.3393	30.2029	30.2576	0.148879	0.492038
"A0A452DIP8 submitted name: Coagulation factor X [OS=Bos taurus]"	A0A452DIP8	F7	27.55	27.4577	27.7606	27.7216	27.5571	27.8294	27.7781	27.6649	0.141404	0.511129
"A7E307 RNA helicase [OS=Bos taurus]"	A7E307	DDX17	28.2247	28.2811	28.5447	28.6026	28.4492	28.6129	28.4955	28.4587	0.152556	0.536062
"E1B9R5 submitted name: Dynein axonemal heavy chain 8 [OS=Bos taurus]"	E1B9R5	DNAH8	28.6179	28.5245	28.8684	28.839	28.5115	28.6708	29.2076	28.7485	0.245893	0.855324
"Q3T0A3 Complement factor D [OS=Bos taurus]"	Q3T0A3	CFD	26.4874	26.8297	27.0574	26.7429	26.578	26.8115	26.7141	26.7459	0.18458	0.690126
"A0A452DJG1 H(+)-transporting two-sector ATPase [OS=Bos taurus]"	A0A452DJG1	ATP6V1A	26.4985	26.5875	27.1058	26.802	26.7902	26.6228	26.5685	26.7108	0.207738	0.777733
"F1MGU7 submitted name: Fibrinogen gamma-B chain [OS=Bos taurus]"	F1MGU7	FGG	32.3905	32.8598	33.1437	32.9175	32.4826	32.8667	33.1268	32.8268	0.29159	0.888269
"G8JKX4 submitted name: Actin, aortic smooth muscle [OS=Bos taurus]"	G8JKX4	ACTA2	30.7599	30.7579	31.1277	30.9895	30.7532	30.9251	30.9801	30.8991	0.146215	0.473201
"P63243 Receptor of activated protein C kinase 1 [OS=Bos taurus]"	P63243	RACK1 GNB2L1	32.1383	32.8612	33.2509	32.6718	32.2955	32.96	33.3334	32.7873	0.451841	1.3781
"G3N0V0 submitted name: Uncharacterized protein [OS=Bos taurus]"	G3N0V0		29.6518	29.8335	30.2592	30.3269	29.8565	29.9083	30.4279	30.0377	0.295863	0.984971
"Q29443 Serotransferrin [OS=Bos taurus]"	Q29443	TF	32.8187	31.7506	33.3045	32.7588	31.8524	32.896	32.3482	32.5327	0.572876	1.76092
"A5PJ69 submitted name: SERPINA10 protein [OS=Bos taurus]"	A5PJ69	SERPINA10	28.4107	28.585	28.9012	28.6189	28.5448	28.6909	28.6292	28.6258	0.149781	0.523238
"A0A140T881 submitted name: Apolipoprotein E [OS=Bos taurus]"	A0A140T881	APOE	30.0822	30	30.3054	30.1692	29.9008	30.2736	30.091	30.1175	0.144367	0.479346
"A0A3Q1MY30 submitted name: Laminin subunit beta 1 [OS=Bos taurus]"	A0A3Q1MY30	LAMB1	27.1455	27.2087	27.5606	27.4028	27.2489	27.3438	27.6923	27.3718	0.197077	0.720002
"A6QNW7 submitted name: CD5 molecule like [OS=Bos taurus]"	A6QNW7	CD5L	27.378	27.428	27.7623	27.4989	27.3715	27.5914	27.5424	27.5104	0.13832	0.502792
"G3N1U4 submitted name: Serpin A3-3 [OS=Bos taurus]"	G3N1U4		28.8856	29.1659	29.4113	29.0148	29.0599	29.5026	29.9026	29.2775	0.351585	1.20087
"P19035 Apolipoprotein C-III [OS=Bos taurus]"	P19035	APOC3	28.7901	28.6128	28.7879	28.7889	28.1286	28.8091	28.503	28.6315	0.250223	0.873945
"A5PJQ1 submitted name: DEK protein [OS=Bos taurus]"	A5PJQ1	DEK	26.5374	26.7179	26.9925	26.7128	26.5401	26.6815	26.4872	26.6671	0.171294	0.642344
"Q3ZBS7 submitted name: Vitronectin [OS=Bos taurus]"	Q3ZBS7	VTN	31.1552	31.3125	31.5166	31.2955	31.1208	31.4145	31.3557	31.3101	0.13884	0.443434
"F1N6Y1 submitted name: Glucosidase II alpha subunit [OS=Bos taurus]"	F1N6Y1	GANAB	27.0289	27.1527	27.5405	27.158	26.9657	26.9774	27.1253	27.1355	0.195826	0.721662
"A0A3Q1LTK7 submitted name: ELKS/RAB6-interacting/CAST family member 1 [OS=Bos taurus]"	A0A3Q1LTK7	ERC1	27.945	27.4538	27.9792	28.3759	27.3153	28.1411	28.6556	27.9808	0.475931	1.70092
"F1MKG2 submitted name: Collagen type VI alpha 2 chain [OS=Bos taurus]"	F1MKG2	COL6A2	23.9998	24.1191	24.2853	24.2144	24.1235	24.1616	23.6972	24.0858	0.1928	0.80047
"A4IFA5 submitted name: Slit-like 2 [OS=Bos taurus]"	A4IFA5	VASN	25.5663	25.8972	26.1046	25.673	25.4934	25.8892	25.5901	25.7448	0.22275	0.865221
"Q76LV2 Heat shock protein HSP 90-alpha [OS=Bos taurus]"	Q76LV2	HSP90AA1 HSP90A HSPCA	30.7659	30.826	30.9732	30.9624	30.8576	30.9133	30.8941	30.8846	0.0742239	0.240326
"G5E5A9 Fibronectin [OS=Bos taurus]"	G5E5A9	FN1	31.577	31.707	31.8271	31.5897	31.6136	31.8375	31.71	31.6945	0.107836	0.340236
"Q3ZBT6 Transformer-2 protein homolog beta [OS=Bos taurus]"	Q3ZBT6	TRA2B SFRS10	25.9477	25.7713	25.8639	25.9793	25.8745	25.9375	25.9499	25.9034	0.0717475	0.276981
"A0A3Q1MR79 Ig-like domain-containing protein [OS=Bos taurus]"	A0A3Q1MR79		26.7285	26.8547	27.0668	26.8713	26.822	26.8714	26.6067	26.8316	0.141631	0.527851
"Q2KJH9 4-trimethylaminobutyraldehyde dehydrogenase [OS=Bos taurus]"	Q2KJH9	ALDH9A1	29.992	30.1676	30.6183	30.3885	30.1084	30.3358	30.2079	30.2598	0.206831	0.683517
"A0A3Q1M168 Alpha-1,4 glucan phosphorylase [OS=Bos taurus]"	A0A3Q1M168	PYGL	27.9744	28.2148	28.3988	28.3264	28.4603	28.2169	28.4312	28.289	0.169659	0.599736
"P19879 Mimecan [OS=Bos taurus]"	P19879	OGN OIF	26.4552	26.404	26.7592	26.5078	26.4936	26.5282	26.8476	26.5708	0.165854	0.624198
"A0A3Q1NEQ0 submitted name: Uncharacterized protein [OS=Bos taurus]"	A0A3Q1NEQ0	INHCA	30.6989	30.9983	31.1797	31.2688	30.6205	31.0354	31.1318	30.9905	0.243984	0.787287
"Q9TTK6 Membrane primary amine oxidase [OS=Bos taurus]"	Q9TTK6	AOC3	25.5227	25.7678	25.8448	25.6561	25.6477	25.7665	25.7284	25.7048	0.105444	0.410212
"Q1RMN8 submitted name: Immunoglobulin light chain, lambda gene cluster [OS=Bos taurus]"	Q1RMN8	IGL@	23.9214	24.1261	24.5607	24.3974	24.1328	24.3101	24.2055	24.2363	0.207997	0.858205
"F1MNM2 Glycosyl-phosphatidylinositol-specific phospholipase D [OS=Bos taurus]"	F1MNM2	GPLD1	27.0662	27.1102	27.1898	27.2659	26.9711	27.341	27.0698	27.1449	0.128029	0.471651
"E1BIB4 submitted name: Heteroous nuclear ribonucleoprotein L [OS=Bos taurus]"	E1BIB4	HNRNPL	27.2396	27.538	27.8519	27.5753	27.5197	27.6702	27.478	27.5533	0.186519	0.676939
"E1BLV6 Valine--tRNA ligase [OS=Bos taurus]"	E1BLV6	VARS1	27.7678	28.1593	27.8034	27.9771	27.4894	28.1086	27.8605	27.8809	0.227712	0.816731
"Q3SZ63 Nucleolar protein 56 [OS=Bos taurus]"	Q3SZ63	NOP56 NOL5A	24.5935	24.4902	24.6202	24.5151	24.3003	24.5151	24.4119	24.4923	0.108761	0.44406
"P13605 Fibromodulin [OS=Bos taurus]"	P13605	FMOD	31.7665	31.8484	32.2346	32.0492	31.872	32.0419	32.0418	31.9792	0.159074	0.497431
"G5E5T5 submitted name: Uncharacterized protein [OS=Bos taurus]"	G5E5T5		28.7335	29.0703	29.1107	28.9061	28.7757	29.0027	28.9004	28.9285	0.14229	0.491869
"A0A3Q1MKZ3 Vitamin K-dependent protein S [OS=Bos taurus]"	A0A3Q1MKZ3	PROS1	29.6077	29.6976	30.0292	29.8509	29.6777	29.8105	29.6715	29.7636	0.144274	0.484735
"Q9N2I2 Plasma serine protease inhibitor [OS=Bos taurus]"	Q9N2I2	SERPINA5	29.6243	29.697	29.7477	29.4923	29.3467	29.6685	29.5861	29.5947	0.136799	0.462243
"Q6URK6 Cadherin-5 [OS=Bos taurus]"	Q6URK6	CDH5	29.0106	29.2708	29.6117	29.1675	29.197	29.2015	29.3051	29.252	0.184177	0.629621
"F1MT41 submitted name: Prostaglandin F2 receptor inhibitor [OS=Bos taurus]"	F1MT41	PTGFRN	24.8778	25.6516	25.755	25.1771	25.518	25.089	25.1006	25.3099	0.33043	1.30554
"P49907 Selenoprotein P [OS=Bos taurus]"	P49907	SELENOP	23.3415	23.5982	24.1505	24.1111	23.6455	24.0863	24.0217	23.8507	0.318213	1.33419
"F1N0R5 von Willebrand factor [OS=Bos taurus]"	F1N0R5	VWF	28.2607	28.4598	28.9098	28.5724	28.3418	28.5588	28.7064	28.5442	0.219639	0.769467
"F1N6W9 submitted name: Collagen type XVIII alpha 1 chain [OS=Bos taurus]"	F1N6W9	COL18A1	25.3298	24.9634	25.2972	25.1173	24.9486	25.1804	24.8731	25.1014	0.178667	0.711781
"P12763 Alpha-2-HS-glycoprotein [OS=Bos taurus]"	P12763	AHSG FETUA	40.0871	40.2479	40.5142	40.2694	40.1797	40.3228	40.1408	40.2517	0.140731	0.349626
"A0A3Q1N2B9 Ig-like domain-containing protein [OS=Bos taurus]"	A0A3Q1N2B9		25.0554	24.9696	25.144	25.3199	24.7687	25.2138	24.9964	25.0668	0.180291	0.719242
"A0A3Q1NJB1 submitted name: Ceruloplasmin [OS=Bos taurus]"	A0A3Q1NJB1	CP	28.2161	28.2769	28.6562	28.4775	28.3432	28.5003	28.3659	28.4052	0.149946	0.527883
"Q58DL9 submitted name: Phospholipid transfer protein [OS=Bos taurus]"	Q58DL9	PLTP	25.5704	25.6639	25.9708	25.8484	25.4495	25.847	25.7198	25.7243	0.179862	0.69919
"A0A3Q1LIS3 submitted name: SPARC like 1 [OS=Bos taurus]"	A0A3Q1LIS3	SPARCL1	25.8557	26.1002	26.3195	26.1494	25.9653	26.1192	26.0887	26.0854	0.145761	0.558783
"A5D7D9 RNA helicase [OS=Bos taurus]"	A5D7D9	DHX15	28.593	28.608	28.7577	28.2729	28.6712	28.7134	29.401	28.7167	0.340622	1.18614
"E1BB91 submitted name: Collagen type VI alpha 3 chain [OS=Bos taurus]"	E1BB91	COL6A3	28.1879	28.6409	28.7812	28.2604	28.3541	28.7273	28.4358	28.484	0.23417	0.822111
"Q2HJB6 submitted name: Procollagen C-endopeptidase enhancer [OS=Bos taurus]"	Q2HJB6	PCOLCE	25.8981	25.979	26.3087	26.0184	25.9463	26.0213	25.823	25.9993	0.153374	0.589918
"A5D9D2 submitted name: Complement component 4 binding protein, alpha chain [OS=Bos taurus]"	A5D9D2	C4BPA	28.9364	29.047	29.2052	29.3118	29.1581	29.3016	29.1738	29.162	0.134205	0.460205
"Q3SWW8 Thrombospondin-4 [OS=Bos taurus]"	Q3SWW8	THBS4	28.3619	28.4911	28.8177	28.5331	28.2583	28.5347	28.3334	28.4757	0.184618	0.648335
"Q2TBQ1 submitted name: Coagulation factor XIII B chain [OS=Bos taurus]"	Q2TBQ1	F13B	27.9285	27.9207	28.2964	28.0237	27.8848	28.0897	27.8951	28.0056	0.148295	0.529518
"P02465 Collagen alpha-2(I) chain [OS=Bos taurus]"	P02465	COL1A2	28.5157	28.7003	28.9429	28.7052	28.6097	28.8125	28.6454	28.7045	0.139411	0.485676
"P00442 Superoxide dismutase [Cu-Zn] [OS=Bos taurus]"	P00442	SOD1	27.7698	27.9081	28.1829	27.873	27.7307	27.8697	27.8404	27.8821	0.14644	0.525211
"A0A3Q1MF21 submitted name: Periostin [OS=Bos taurus]"	A0A3Q1MF21	POSTN	29.3557	29.4233	29.6701	29.4745	29.3314	29.5021	29.3727	29.4471	0.116407	0.395308
"A0A3Q1N6I8 submitted name: Uncharacterized protein [OS=Bos taurus]"	A0A3Q1N6I8		31.1023	30.8448	31.5053	31.5512	31.0929	31.3864	32.2178	31.3858	0.445852	1.42055
"A0A3Q1MTZ0 submitted name: Follistatin-related protein 1 [OS=Bos taurus]"	A0A3Q1MTZ0	FSTL1	24.3348	24.5848	25.1037	24.9129	24.6779	24.6733	24.5778	24.695	0.24863	1.0068
"A6QR11 Protein kinase C-binding protein NELL2 [OS=Bos taurus]"	A6QR11	NELL2	25.1797	25.0768	25.0829	25.3432	24.883	25.2328	25.7881	25.2266	0.286425	1.13541
"E1BH94 submitted name: Peptidoglycan recognition protein 2 [OS=Bos taurus]"	E1BH94	PGLYRP2	26.4142	25.8215	26.7784	26.2062	25.892	26.6951	26.0996	26.2724	0.373527	1.42175
"G3N3S2 submitted name: Maltase-glucoamylase [OS=Bos taurus]"	G3N3S2	MGAM2	24.4778	24.6503	24.8976	24.5102	24.8538	24.7033	24.2395	24.6189	0.229714	0.933079
"Q9BGI3 Peroxiredoxin-2 [OS=Bos taurus]"	Q9BGI3	PRDX2	27.5898	27.8741	27.8249	27.6653	27.5363	27.7526	27.7012	27.7063	0.121495	0.43851
"M5FKF4 submitted name: Insulin-like growth factor binding protein, acid labile subunit [OS=Bos taurus]"	M5FKF4		26.9908	27.3177	27.5736	27.3982	27.0508	27.2771	27.2992	27.2725	0.199037	0.729809
"Q05716 Insulin-like growth factor-binding protein 4 [OS=Bos taurus]"	Q05716	IGFBP4	27.1151	27.1466	27.3699	27.129	27.0393	27.3425	27.3224	27.2093	0.13198	0.485054
"F1N3Q7 submitted name: Apolipoprotein A-IV [OS=Bos taurus]"	F1N3Q7	APOA4	29.0729	29.0032	29.3925	29.2439	28.9425	29.2112	29.118	29.1406	0.154023	0.52855
"P13384 Insulin-like growth factor-binding protein 2 [OS=Bos taurus]"	P13384	IGFBP2	28.4157	28.4816	28.5812	28.3252	28.1492	28.4005	28.2662	28.3742	0.142306	0.501534
"A0A3Q1N1J8 submitted name: Neural cell adhesion molecule 1 [OS=Bos taurus]"	A0A3Q1N1J8	NCAM1	26.9438	26.9299	27.4967	28.0159	26.9316	27.1972	27.2136	27.247	0.397735	1.45974
"Q0VCX5 Eukaryotic peptide chain release factor subunit 1 [OS=Bos taurus]"	Q0VCX5	ETF1	25.2308	24.7967	25.4562	25.3395	25.0492	25.1394	25.2704	25.1832	0.215281	0.854862
"P68301 Metallothionein-2 [OS=Bos taurus]"	P68301	MT2A MT2	26.4575	26.583	26.9683	26.6797	26.4782	26.6483	26.3441	26.5942	0.202082	0.759872
"Q58CS8 N-acetylglucosamine-1-phosphotransferase subunit gamma [OS=Bos taurus]"	Q58CS8	GNPTG	25.5371	25.6472	25.8882	25.6265	25.5301	25.8244	25.5881	25.6631	0.139939	0.545295
"F1MER7 submitted name: Heparan sulfate proteoglycan 2 [OS=Bos taurus]"	F1MER7	HSPG2	28.8158	28.9778	29.1248	28.958	28.7837	28.9838	29.0484	28.956	0.12084	0.417321
"P79105 Protein S100-A12 [OS=Bos taurus]"	P79105	S100A12 CAAF1	26.4563	26.6604	26.9933	26.8656	26.7937	26.9181	27.6467	26.9049	0.372634	1.38501
"Q29RQ1 Complement component C7 [OS=Bos taurus]"	Q29RQ1	C7	24.8158	24.8723	25.2917	24.9783	24.8245	24.9118	24.6265	24.903	0.203294	0.816342
"A0A3Q1MT05 UTP--glucose-1-phosphate uridylyltransferase [OS=Bos taurus]"	A0A3Q1MT05	UGP2	26.4159	26.6124	26.9046	28.1185	26.5986	26.6342	26.3789	26.809	0.602357	2.24685
"O02659 Mannose-binding protein C [OS=Bos taurus]"	O02659	MBL	26.1044	26.2936	26.5476	26.276	26.0309	26.1834	26.0634	26.2142	0.178258	0.680006
"F1MC48 submitted name: IQ motif containing GTPase activating protein 1 [OS=Bos taurus]"	F1MC48	IQGAP1	27.7978	27.9211	28.3427	27.9312	27.9425	28.1828	27.7673	27.9836	0.207482	0.74144
"Q5E9E3 Complement C1q subcomponent subunit A [OS=Bos taurus]"	Q5E9E3	C1QA	24.1392	23.7846	24.4442	24.3182	24.0155	24.0935	23.6123	24.0582	0.288646	1.19978
"Q8MJ16 submitted name: Attractin [OS=Bos taurus]"	Q8MJ16		24.751	24.9831	25.2775	25.1901	25.1708	25.1973	24.8825	25.0646	0.194968	0.777861
"Q3T149 Heat shock protein beta-1 [OS=Bos taurus]"	Q3T149	HSPB1 HSP27	28.4194	28.4689	28.7236	28.399	28.4885	28.5511	28.8237	28.5535	0.16081	0.563188
"P82943 Regakine-1 [OS=Bos taurus]"	P82943		25.6039	25.8959	26.4861	26.0679	26.0561	25.9285	25.7224	25.9658	0.284552	1.09587
"A0A3Q1NKL1 submitted name: Spectrin alpha, non-erythrocytic 1 [OS=Bos taurus]"	A0A3Q1NKL1	SPTAN1	25.8654	25.8565	26.0785	25.9484	26.5949	26.8505	26.1346	26.1898	0.385286	1.47113
"P06868 Plasminogen [OS=Bos taurus]"	P06868	PLG	28.9213	29.0844	29.2922	29.0612	28.8687	29.1379	28.7649	29.0186	0.178675	0.615726
"E1BFL8 submitted name: Interleukin 1 receptor accessory protein [OS=Bos taurus]"	E1BFL8		26.6894	26.72	26.933	27.2092	26.7	27.2648	27.3799	26.9852	0.296085	1.09721
"F1MGK8 submitted name: Oncostatin M receptor [OS=Bos taurus]"	F1MGK8	OSMR	25.3058	25.6414	25.8072	25.6154	25.5165	25.8318	25.7025	25.6315	0.18062	0.704677
"Q29437 Primary amine oxidase, liver isozyme [OS=Bos taurus]"	Q29437		27.2788	27.2702	27.536	27.3186	27.2401	27.3074	27.0747	27.2894	0.136019	0.498431
"P63217 Guanine nucleotide-binding protein G(I)/G(S)/G(O) subunit gamma-5 [OS=Bos taurus]"	P63217	GNG5 GNGT5	23.6537	23.8324	23.9121	23.5901	23.0869	23.482	23.327	23.5549	0.286315	1.21552
"Q5E9Z2 Hyaluronan-binding protein 2 [OS=Bos taurus]"	Q5E9Z2	HABP2	26.7548	26.9408	26.8577	26.614	26.6236	26.6702	26.5137	26.7107	0.149359	0.559174
"F1MW44 submitted name: Coagulation factor XIII A chain [OS=Bos taurus]"	F1MW44	F13A1	26.2842	26.289	26.3437	25.9635	25.6389	26.2004	26.1281	26.1211	0.247657	0.94811
"P01035 Cystatin-C [OS=Bos taurus]"	P01035	CST3	27.472	27.6431	28.0574	27.7589	27.6664	27.7589	27.4853	27.6917	0.198607	0.717209
"Q58CQ9 Pantetheinase [OS=Bos taurus]"	Q58CQ9	VNN1	30.3452	30.523	30.774	30.5383	30.4621	30.5724	30.4581	30.5247	0.132399	0.433744
"A5D7D1 Alpha-actinin-4 [OS=Bos taurus]"	A5D7D1	ACTN4	30.0481	30.2821	30.5416	30.4193	30.149	30.2876	30.4589	30.3124	0.174889	0.576955
"P00515 cAMP-dependent protein kinase type II-alpha regulatory subunit [OS=Bos taurus]"	P00515	PRKAR2A	24.5756	24.602	24.4085	24.2805	23.8733	24.7781	24.8847	24.4861	0.338981	1.38438
"Q0II59 Pyridoxal kinase [OS=Bos taurus]"	Q0II59	PDXK	28.4882	28.3756	28.5934	28.6122	28.6666	28.3828	28.3431	28.4946	0.130916	0.459443
"A0A3Q1NE82 submitted name: AHNAK nucleoprotein [OS=Bos taurus]"	A0A3Q1NE82	AHNAK	29.1221	29.2604	29.3886	30.4653	28.3701	29.4574	29.918	29.426	0.653097	2.21946
"A6QPQ2 Serpin A3-8 [OS=Bos taurus]"	A6QPQ2	SERPINA3-8	27.5733	27.9137	27.9308	28.122	27.511	28.0488	28.0243	27.8748	0.238611	0.85601
"A5D7A0 EF-hand domain-containing protein D2 [OS=Bos taurus]"	A5D7A0	EFHD2 SWS1	25.5962	25.9752	26.3633	26.2108	25.7349	25.8233	25.8285	25.9332	0.270713	1.04389
"A0A3Q1MUJ8 submitted name: Plexin B2 [OS=Bos taurus]"	A0A3Q1MUJ8	PLXNB2	26.0989	26.2097	26.5485	26.2896	26.2215	26.3649	26.3229	26.2937	0.14207	0.54032
"A0A3Q1M6P2 Thyroglobulin [OS=Bos taurus]"	A0A3Q1M6P2	TG	28.2768	28.4339	28.7214	28.4363	28.2999	28.5496	28.3426	28.4372	0.156511	0.550374
"E1BDX8 submitted name: Dynein cytoplasmic 1 heavy chain 1 [OS=Bos taurus]"	E1BDX8	DYNC1H1	27.6912	27.4326	27.9367	28.256	27.2591	28.098	27.7516	27.775	0.354223	1.27533
"F1N7I5 submitted name: Nuclear mitotic apparatus protein 1 [OS=Bos taurus]"	F1N7I5	NUMA1	27.8757	27.8284	28.4732	29.4628	27.815	28.0604	29.2598	28.3965	0.699189	2.46224
"A4FUC2 submitted name: HNRNPUL1 protein [OS=Bos taurus]"	A4FUC2	HNRNPUL1	26.3433	26.509	26.5779	26.4337	26.4316	26.1615	26.3787	26.4051	0.132921	0.503391
"E1BGJ0 submitted name: LDL receptor related protein 1 [OS=Bos taurus]"	E1BGJ0	LRP1	26.5289	26.813	26.8731	26.6613	27.7154	26.9269	26.8494	26.9097	0.380899	1.41547
"A0A3Q1MME4 Heterogeneous nuclear ribonucleoproteins A2/B1 [OS=Bos taurus]"	A0A3Q1MME4	HNRNPA2B1	25.598	25.9069	26.4401	26.4079	25.6462	26.336	26.5804	26.1308	0.405272	1.55094
"E1BLA8 submitted name: Golgi membrane protein 1 [OS=Bos taurus]"	E1BLA8	GOLM1	26.3182	26.2516	26.6108	26.2924	26.139	26.3908	26.1932	26.3137	0.154677	0.587818
"Q3SYR8 submitted name: Immunoglobulin J chain [OS=Bos taurus]"	Q3SYR8	IGJ	23.7398	24	24.2357	24.0268	23.8468	23.6914	23.7614	23.9003	0.19579	0.819197
"A0A6B9SE14 submitted name: Ig heavy chain variable region [OS=Bos taurus]"	A0A6B9SE14		25.7503	25.9594	26.2015	26.0851	25.8763	26.0267	25.8879	25.9696	0.149413	0.575338
"Q3ZCL0 submitted name: Cysteine-rich secretory protein 2 [OS=Bos taurus]"	Q3ZCL0	CRISP3 CRISP2	26.272	26.2011	26.543	26.0982	26.2781	26.1419	26.0582	26.2275	0.162015	0.617731
"Q28035 Glutathione S-transferase A1 [OS=Bos taurus]"	Q28035	GSTA1	27.343	27.2293	27.585	27.4494	27.2518	27.3238	27.6132	27.3994	0.153981	0.561987
"F6RLA2 submitted name: Testis specific serine kinase 4 [OS=Bos taurus]"	F6RLA2	TSSK4	27.9481	27.8648	28.2922	28.2454	27.7797	28.2207	28.774	28.1607	0.337174	1.19732
"F1MD83 C-X-C motif chemokine [OS=Bos taurus]"	F1MD83		28.3543	28.4022	28.6426	28.6994	28.3706	28.4011	28.7247	28.5135	0.166652	0.584465
"A0A3Q1M9B4 submitted name: Insulin-like growth factor II [OS=Bos taurus]"	A0A3Q1M9B4		26.5957	26.7684	26.9077	26.6279	26.5239	26.5729	26.5173	26.6448	0.14325	0.53763
"P01966 Hemoglobin subunit alpha [OS=Bos taurus]"	P01966	HBA	34.2349	34.1541	34.1274	33.8609	33.5805	34.0238	34.1989	34.0258	0.233082	0.685016
"Q28107 Coagulation factor V [OS=Bos taurus]"	Q28107	F5	28.3977	28.5161	28.8591	28.59	28.469	28.5925	28.5167	28.563	0.14709	0.514966
"Q95M17 Acidic mammalian chitinase [OS=Bos taurus]"	Q95M17	CHIA	28.4403	28.4708	28.8803	28.6715	28.5481	28.8467	28.7685	28.6609	0.178827	0.623941
"Q3ZC85 submitted name: Plasmalemma vesicle associated protein [OS=Bos taurus]"	Q3ZC85	PLVAP	24.6448	24.7543	24.737	24.7818	24.2793	24.7832	24.5852	24.6522	0.180345	0.731556
"F1MKS5 submitted name: Histidine-rich glycoprotein [OS=Bos taurus]"	F1MKS5	HRG	27.4796	27.7717	27.92	27.8336	28.349	27.9352	28.4844	27.9676	0.344089	1.23031
"F1MWK8 submitted name: Protein tyrosine kinase 7 (inactive) [OS=Bos taurus]"	F1MWK8	PTK7	24.6915	25.5348	25.634	25.3197	25.5277	25.5203	25.7666	25.4278	0.351446	1.38214
"Q9TT36 Thyroxine-binding globulin [OS=Bos taurus]"	Q9TT36	SERPINA7 TBG	30.5979	30.7565	31.026	30.8939	30.7479	31.0273	30.9002	30.85	0.157893	0.511809
"A0A3Q1LSF0 Ig-like domain-containing protein [OS=Bos taurus]"	A0A3Q1LSF0		26.8717	26.7944	27.3044	27.2104	26.6369	26.9604	26.8256	26.9434	0.237002	0.879631
"Q9TS85 submitted name: Histidine-rich GLYCOPROTEIN=FACTOR XIIIA substrate [OS=Bos taurus]"	Q9TS85		24.5832	24.7318	25.0542	25.0982	24.7225	25.2068	24.8234	24.8886	0.231787	0.931297
"F1N2D3 submitted name: Tight junction protein 1 [OS=Bos taurus]"	F1N2D3	TJP1	25.1875	25.4681	26.2076	26.5704	25.4213	25.6026	26.1745	25.8046	0.511126	1.98076
"Q3ZBZ8 Stress-induced-phosphoprotein 1 [OS=Bos taurus]"	Q3ZBZ8	STIP1	28.2955	28.5214	28.6434	28.4952	28.2501	28.4414	28.8338	28.4973	0.20004	0.701963
"P62935 Peptidyl-prolyl cis-trans isomerase A [OS=Bos taurus]"	P62935	PPIA	31.089	31.1095	31.5191	31.3132	31.2606	31.4474	31.6829	31.346	0.217595	0.694174
"G3MZT8 submitted name: Latent transforming growth factor beta binding protein 4 [OS=Bos taurus]"	G3MZT8	LTBP4	25.7643	25.9301	25.9442	25.8161	25.6739	25.9541	25.7964	25.8399	0.106287	0.41133
"E1BDE7 submitted name: Scaffold attachment factor B2 [OS=Bos taurus]"	E1BDE7	SAFB2	26.5495	26.5992	26.893	26.8182	26.4822	26.5255	26.1903	26.5797	0.231102	0.869467
"P06394 Keratin, type I cytoskeletal 10 [OS=Bos taurus]"	P06394	KRT10	31.5239	31.01	31.4381	31.6251	30.9268	31.6584	31.8254	31.4297	0.337905	1.07512
"Q2HJG2 Poly(U)-binding-splicing factor PUF60 [OS=Bos taurus]"	Q2HJG2	PUF60 Siahbp1	24.5007	24.6703	25.0958	24.7387	24.6093	24.7586	24.7203	24.7277	0.185049	0.748349
"G3MZI7 submitted name: Collagen type V alpha 1 chain [OS=Bos taurus]"	G3MZI7	COL5A1	26.6839	27.0356	27.303	26.9679	26.9943	27.1451	26.9323	27.0089	0.191131	0.707661
"A7E3W2 Galectin-3-binding protein [OS=Bos taurus]"	A7E3W2	LGALS3BP	29.1279	29.3294	29.4765	29.3041	29.1631	29.4682	29.3408	29.3157	0.134553	0.458981
"A0A6B9SE69 submitted name: Ig lamda chain variable region [OS=Bos taurus]"	A0A6B9SE69		22.6956	22.5713	23.0831	23.2699	22.6351	22.7683	22.8041	22.8325	0.253288	1.10933
"E1BKL4 submitted name: Cartilage intermediate layer protein 2 [OS=Bos taurus]"	E1BKL4	CILP2	25.125	25.5101	25.7819	25.1143	25.2151	25.7619	25.3941	25.4146	0.28253	1.11168
"A0A3Q1LLI6 submitted name: Uncharacterized protein [OS=Bos taurus]"	A0A3Q1LLI6		27.7506	28.2707	28.129	27.9116	27.9127	28.2129	27.9459	28.0191	0.188539	0.672894
"F1MYZ4 submitted name: Semaphorin 4B [OS=Bos taurus]"	F1MYZ4	SEMA4B	23.6017	23.8407	23.9543	23.6873	23.647	23.8529	23.676	23.7514	0.130733	0.55042
"Q5E9A3 Poly(rC)-binding protein 1 [OS=Bos taurus]"	Q5E9A3	PCBP1	35.5398	35.6879	35.9955	35.4544	35.6612	35.6328	35.7058	35.6682	0.169509	0.475238
"Q0VCK0 Bifunctional purine biosynthesis protein ATIC [OS=Bos taurus]"	Q0VCK0	ATIC PURH	26.7375	26.9249	27.2007	26.9493	26.8289	27.183	27.0562	26.9829	0.173818	0.644177
"Q5NTB3 Coagulation factor XI [OS=Bos taurus]"	Q5NTB3	F11	27.1241	27.3727	27.6005	27.2229	27.2352	27.4223	27.2388	27.3167	0.159915	0.585414
"A0A3Q1N8Q5 10 kDa chaperonin [OS=Bos taurus]"	A0A3Q1N8Q5	HSPE1	24.8541	24.9225	25.2714	25.079	24.8586	25.0987	25.9356	25.1457	0.379395	1.50879
"E1BH78 submitted name: Small nuclear ribonucleoprotein U5 subunit 200 [OS=Bos taurus]"	E1BH78	SNRNP200	25.9138	25.8471	25.9786	26.1871	25.8598	25.8396	26.1987	25.975	0.156406	0.602141
"A0A3Q1LIW3 AP-2 complex subunit alpha [OS=Bos taurus]"	A0A3Q1LIW3	AP2A2	26.9444	27.0288	27.3057	27.0303	27.0456	27.1626	27.1885	27.1009	0.123236	0.45473
"Q0V7N2 C3/C5 convertase [OS=Bos taurus]"	Q0V7N2	C2	23.971	24.156	24.3613	24.2125	23.9726	24.1017	23.916	24.0987	0.158524	0.657812
"F6QND5 Fibrinogen alpha chain [OS=Bos taurus]"	F6QND5	FGA	30.4438	30.558	30.8771	30.6178	30.5031	30.6486	30.6678	30.6166	0.140035	0.457382
"A5D7C6 Prolyl endopeptidase [OS=Bos taurus]"	A5D7C6	PREP	25.0967	25.6383	25.2683	26.4446	24.4891	26.8768	26.031	25.6921	0.823483	3.20519
"P61223 Ras-related protein Rap-1b [OS=Bos taurus]"	P61223	RAP1B	24.4065	24.2266	24.9057	24.2377	24.0764	24.303	24.5558	24.3874	0.273707	1.12233
"E1BJK2 Tubulin beta chain [OS=Bos taurus]"	E1BJK2	TUBB1	26.0293	26.1635	26.3505	26.0031	26.1157	26.1125	25.9996	26.1106	0.123069	0.471337
"E1BJ49 submitted name: Mannan binding lectin serine peptidase 2 [OS=Bos taurus]"	E1BJ49	MASP2	26.323	27.1977	27.5436	26.5207	26.309	26.5834	26.3882	26.6951	0.48257	1.80771
"Q3T145 Malate dehydrogenase, cytoplasmic [OS=Bos taurus]"	Q3T145	MDH1	28.793	29.099	29.1024	28.8652	28.3927	29.3483	29.3864	28.9981	0.346584	1.1952
"Q3SX32 Perilipin [OS=Bos taurus]"	Q3SX32	M6PRBP1	23.9919	23.7114	24.281	24.2078	23.8813	24.1787	24.542	24.1134	0.275452	1.14232
"E1BNQ9 submitted name: Heteroous nuclear ribonucleoprotein U like 2 [OS=Bos taurus]"	E1BNQ9	HNRNPUL2	25.6543	25.4007	25.9404	28.4281	25.2961	25.7191	26.6799	26.1598	1.09818	4.19796
"A6QNL0 Monocyte differentiation antigen CD14 [OS=Bos taurus]"	A6QNL0	CD14	24.4834	24.1781	24.878	24.4933	24.6215	25.5377	24.4982	24.67	0.435124	1.76378
"P35445 Cartilage oligomeric matrix protein [OS=Bos taurus]"	P35445	COMP	30.1108	30.1409	30.4564	30.3187	30.1264	30.3043	30.2117	30.2385	0.127398	0.42131
"A0A452DHZ5 Nucleobindin-1 [OS=Bos taurus]"	A0A452DHZ5	NUCB1	24.491	24.5657	24.9134	24.5276	24.2609	24.2935	24.3494	24.4859	0.222538	0.908838
"P11116 Galectin-1 [OS=Bos taurus]"	P11116	LGALS1	23.9649	24.2273	24.3725	24.2811	24.6913	23.9513	24.113	24.2288	0.257346	1.06215
"Q29S21 Keratin, type II cytoskeletal 7 [OS=Bos taurus]"	Q29S21	KRT7	29.0865	28.8728	28.9395	29.2318	28.9284	29.0833	29.0937	29.0337	0.125131	0.430984
"Q3T0K2 T-complex protein 1 subunit gamma [OS=Bos taurus]"	Q3T0K2	CCT3	25.9431	26.0352	26.4774	26.304	26.0011	26.1865	26.3079	26.1793	0.195512	0.746819
"P62261 14-3-3 protein epsilon [OS=Bos taurus]"	P62261	YWHAE	27.5771	27.9765	28.1855	27.7102	27.665	28.1779	27.7353	27.8611	0.250547	0.899273
"Q3MHL4 Adenosylhomocysteinase [OS=Bos taurus]"	Q3MHL4	AHCY	26.4181	26.4334	26.5646	26.7691	26.3953	27.7806	27.6568	26.8597	0.601527	2.23952
"G3N0S9 submitted name: Uncharacterized protein [OS=Bos taurus]"	G3N0S9		28.777	28.8192	29.1468	28.9589	28.7477	28.8961	28.7127	28.8655	0.150544	0.521536
"F1MYX5 submitted name: Lymphocyte cytosolic protein 1 [OS=Bos taurus]"	F1MYX5	LCP1	24.8561	24.5808	24.7435	24.612	24.9694	24.6979	24.4396	24.6999	0.177299	0.717814
"A0A3Q1N0N4 submitted name: Tropomyosin alpha-1 chain [OS=Bos taurus]"	A0A3Q1N0N4	TPM1	27.8676	28.7103	29.1255	28.2027	28.6275	28.2912	30.151	28.7108	0.752565	2.62119
"A5PKC2 submitted name: SHBG protein [OS=Bos taurus]"	A5PKC2	SHBG	26.7838	27.0937	27.4816	27.091	27.1983	27.421	27.2672	27.1909	0.233991	0.860548
"A0A3Q1LX10 submitted name: Regulator of chromosome condensation 1 [OS=Bos taurus]"	A0A3Q1LX10	RCC1	22.9985	22.8483	23.2361	23.1384	23.031	23.0646	23.2528	23.0814	0.14177	0.614219
"Q0VC92 Protein mago nashi homolog 2 [OS=Bos taurus]"	Q0VC92	MAGOHB MAGOH2	27.1991	27.2275	27.6248	27.3731	27.0782	27.3511	27.2851	27.3056	0.172307	0.631034
"Q2KJ83 Carboxypeptidase N catalytic chain [OS=Bos taurus]"	Q2KJ83	CPN1	27.5662	27.6297	27.8632	27.6941	27.591	27.907	28.0784	27.7614	0.191949	0.691424
"A6QLY8 submitted name: IGFBP7 protein [OS=Bos taurus]"	A6QLY8	IGFBP7	22.9105	22.985	21.9282	22.9246	22.4485	22.9377	22.6228	22.6796	0.386107	1.70244
"A0A3Q1MAY6 CTCK domain-containing protein [OS=Bos taurus]"	A0A3Q1MAY6		23.6766	23.8324	24.0654	23.9597	23.8482	23.9983	23.9371	23.9025	0.1285	0.537601
"A0A3Q1MWA3 submitted name: Ras-related protein Rab-1B [OS=Bos taurus]"	A0A3Q1MWA3	RAB1B	24.9543	25.0756	25.419	25.3137	25.1803	25.2798	25.3768	25.2285	0.167856	0.665344
"F6R4N7 Superoxide dismutase [Cu-Zn] [OS=Bos taurus]"	F6R4N7	SOD3	24.0317	23.6217	24.0883	24.0893	23.7412	23.9017	23.9285	23.9146	0.178235	0.745297
"E1BQ37 submitted name: Splicing factor proline and glutamine rich [OS=Bos taurus]"	E1BQ37	SFPQ	26.4532	26.5528	26.7975	26.4184	26.33	26.4022	26.8513	26.5436	0.203607	0.767065
"A0A3Q1MG04 Fibrinogen beta chain [OS=Bos taurus]"	A0A3Q1MG04	FGB	28.515	28.6294	28.8218	28.6892	28.5671	29.0626	28.7782	28.7233	0.185104	0.644437
"F1MDS0 submitted name: Proteoglycan 4 [OS=Bos taurus]"	F1MDS0	PRG4	24.0816	23.9757	24.8475	24.4982	23.7084	24.3101	24.3237	24.2493	0.370718	1.52878
"A0A6B9SBI8 submitted name: Ig heavy chain variable region [OS=Bos taurus]"	A0A6B9SBI8		26.2886	26.7316	27.2898	27.177	26.7232	27.2192	26.7097	26.877	0.364351	1.35562
"E1BGJ5 submitted name: CD93 molecule [OS=Bos taurus]"	E1BGJ5	CD93	25.2541	25.5497	25.6393	25.2997	25.1717	25.6695	25.5783	25.4518	0.203625	0.800042
"P52556 Flavin reductase (NADPH) [OS=Bos taurus]"	P52556	BLVRB SCAN	25.108	25.5685	25.6783	25.3443	25.1851	25.6068	25.4426	25.4191	0.216956	0.853517
"A0A3Q1M6I5 submitted name: Luc7-like protein 3 [OS=Bos taurus]"	A0A3Q1M6I5	LUC7L3	24.0189	23.8411	23.7722	23.8785	24.1365	23.8751	24.0399	23.9375	0.129556	0.541228
"F1MM88 submitted name: NIMA related kinase 9 [OS=Bos taurus]"	F1MM88	NEK9	25.6596	25.5014	26.0773	26.0539	25.6613	25.9533	26.4786	25.9122	0.333011	1.28515
"A0A3Q1LV73 submitted name: AHNAK nucleoprotein 2 [OS=Bos taurus]"	A0A3Q1LV73		24.5377	24.752	24.9785	24.8388	24.7668	24.7878	24.8144	24.7823	0.131485	0.530561
"Q2HJ33 Obg-like ATPase 1 [OS=Bos taurus]"	Q2HJ33	OLA1	24.5159	24.6565	25.1374	24.7994	24.5649	24.7383	24.6295	24.7203	0.207671	0.840083
"Q1RMN9 submitted name: C4b-binding protein alpha-like [OS=Bos taurus]"	Q1RMN9	LOC510860	26.072	25.8473	26.2084	26.2227	26.0312	26.2619	25.8843	26.0754	0.165657	0.635299
"A2I7N0 Serpin A3-4 [OS=Bos taurus]"	A2I7N0	SERPINA3-4	27.9532	28.1417	28.2988	28.072	27.8161	28.2172	27.9357	28.0621	0.170715	0.608349
"F1MS32 Apolipoprotein D [OS=Bos taurus]"	F1MS32	APOD	28.5189	28.6194	28.8618	28.6418	28.4992	28.7247	28.5766	28.6346	0.125909	0.439707
"P15781 Pulmonary surfactant-associated protein B [OS=Bos taurus]"	P15781	SFTPB SFTP3	25.8457	26.0046	26.407	26.3462	26.1808	26.2994	27.298	26.3403	0.466567	1.77131
"P62894 Cytochrome c [OS=Bos taurus]"	P62894	CYCS CYC	26.9152	27.0451	27.3548	27.1334	26.9488	27.19	27.377	27.1377	0.182976	0.67425
"F6R7W8 submitted name: Complement C8 gamma chain [OS=Bos taurus]"	F6R7W8		24.7821	24.2014	24.7628	24.802	24.146	25.051	25.0368	24.6832	0.367693	1.48965
"G5E5H2 Ig-like domain-containing protein [OS=Bos taurus]"	G5E5H2		27.2059	27.3138	27.7067	27.5488	27.3604	27.501	27.784	27.4887	0.210359	0.765259
"Q27967 Secreted phosphoprotein 24 [OS=Bos taurus]"	Q27967	SPP2 SPP24	26.166	26.2962	26.5525	26.4438	26.1818	26.4859	26.542	26.3812	0.165022	0.625531
"O18977 submitted name: Tenascin-X [OS=Bos taurus]"	O18977	TN-X	24.2028	24.5248	24.8648	24.4031	24.1857	24.0515	24.4211	24.3791	0.269342	1.10481
"Q58D62 Fetuin-B [OS=Bos taurus]"	Q58D62	FETUB	35.5711	35.6016	35.8739	35.6701	35.5179	35.7738	35.6584	35.6667	0.122489	0.343426
"A0A3Q1M9Z4 submitted name: Microtubule associated protein 1A [OS=Bos taurus]"	A0A3Q1M9Z4	MAP1A	26.9145	27.0274	27.4512	27.4058	27.0375	27.466	28.583	27.4122	0.564408	2.05897
"Q2KJ39 Reticulocalbin-3 [OS=Bos taurus]"	Q2KJ39	RCN3	25.6331	25.4034	25.9613	25.9246	25.4514	25.7839	25.6379	25.6851	0.216896	0.844443
"P04272 Annexin A2 [OS=Bos taurus]"	P04272	ANXA2 ANX2	27.7008	26.6199	28.3706	27.198	27.0397	27.1049	27.3409	27.3392	0.559234	2.04554
"P63048 Ubiquitin-60S ribosomal protein L40 [OS=Bos taurus]"	P63048	UBA52 UBCEP2	26.7403	26.8249	26.7614	26.8472	26.6769	26.6641	27.0016	26.7881	0.116288	0.434103
"F1MB08 2-phospho-D-glycerate hydro-lyase [OS=Bos taurus]"	F1MB08	ENO1	28.4772	28.3932	28.7813	28.6437	28.4239	28.7119	28.725	28.5937	0.158898	0.555711
"F1MJP4 submitted name: ADAM-like, decysin 1 [OS=Bos taurus]"	F1MJP4	ADAMDEC1	20.8127	20.5555	21.1182	20.5272	20.5151	20.6909	20.4752	20.6707	0.229895	1.11218
"A0A3Q1MK87 BACK domain-containing protein [OS=Bos taurus]"	A0A3Q1MK87		22.1304	22.0601	22.3709	22.465	22.4694	22.2701	22.9363	22.386	0.289042	1.29117
"A0A452DIS6 submitted name: Rho GDP-dissociation inhibitor 2 [OS=Bos taurus]"	A0A452DIS6	ERP27 ARHGDIB	24.1912	23.3344	24.3191	24.1694	24.272	24.1269	24.5533	24.138	0.381444	1.58026
"A6QL85 submitted name: RCC2 protein [OS=Bos taurus]"	A6QL85	RCC2	23.9342	24.2088	24.796	24.2221	23.8565	24.515	24.8411	24.3391	0.391395	1.60809
"A0A3Q1LHV0 CD44 antigen [OS=Bos taurus]"	A0A3Q1LHV0	CD44	24.7094	24.8449	25.1344	24.9169	24.8318	24.9205	24.842	24.8857	0.130122	0.522879
"Q3T0S5 Fructose-bisphosphate aldolase B [OS=Bos taurus]"	Q3T0S5	ALDOB	25.4719	25.5953	25.777	25.6597	25.4021	25.5241	25.3637	25.542	0.146364	0.573033
"A0A3Q1MHB0 Receptor protein-tyrosine kinase [OS=Bos taurus]"	A0A3Q1MHB0	EGFR	24.5244	24.9938	25.0262	24.8596	24.5192	24.6367	24.8914	24.7787	0.215625	0.870203
"P48616 Vimentin [OS=Bos taurus]"	P48616	VIM	26.411	26.6727	27.0241	27.3541	26.1947	27.4222	27.5407	26.9456	0.528911	1.96288
"Q2KIB0 Fumarylacetoacetate hydrolase domain-containing protein 2 [OS=Bos taurus]"	Q2KIB0	FAHD2B	23.8461	23.6939	24.3145	23.6639	23.6233	23.8153	25.3819	24.0484	0.63226	2.62911
"F1MYX2 Apolipoprotein M [OS=Bos taurus]"	F1MYX2	APOM	29.255	29.2498	29.4976	29.0909	29.0437	29.4392	29.4063	29.2832	0.174041	0.594335
"A6H7E3 submitted name: PDZ and LIM domain 1 [OS=Bos taurus]"	A6H7E3	PDLIM1	25.8095	25.9577	25.9791	25.5906	25.9186	25.7802	25.5113	25.7924	0.181778	0.704772
"F2Z4C1 Tubulin alpha chain [OS=Bos taurus]"	F2Z4C1	LOC100141266	26.9729	27.5805	27.743	27.5705	26.9775	27.6634	27.7052	27.459	0.336253	1.22456
"Q95M12 Legumain [OS=Bos taurus]"	Q95M12	LGMN PRSC1	24.6909	24.8837	25.1063	24.8282	24.6946	24.9473	24.701	24.836	0.156552	0.630343
"F1N455 Cathepsin C [OS=Bos taurus]"	F1N455	CTSC	26.6629	26.3592	26.8976	26.8864	26.7131	26.7857	26.6908	26.7137	0.181472	0.679322
"E1BKT9 submitted name: Desmoplakin [OS=Bos taurus]"	E1BKT9	DSP	26.9284	26.9989	27.0777	27.4501	26.9567	27.3735	28.1495	27.2764	0.436226	1.59928
"G8JKW7 submitted name: Serpin A3-7 [OS=Bos taurus]"	G8JKW7		26.6667	26.7859	27.1351	26.5474	26.6447	26.9169	26.8662	26.7947	0.198355	0.740277
"A0A3Q1LZD9 submitted name: Heteroous nuclear ribonucleoprotein A/B [OS=Bos taurus]"	A0A3Q1LZD9	HNRNPAB	26.4008	26.9273	25.8818	26.6484	27.4028	27.0478	26.1722	26.6402	0.529407	1.98725
"Q3SZA5 Spermine synthase [OS=Bos taurus]"	Q3SZA5	SMS	28.3729	28.3214	28.6398	28.2766	28.4466	28.3988	28.7219	28.454	0.165837	0.582825
"A0A3Q1LPK1 submitted name: Beta-arrestin-1 [OS=Bos taurus]"	A0A3Q1LPK1	ARRB1	28.24	28.8856	28.6723	30.1969	28.9269	29.0961	28.9781	28.9994	0.598021	2.06218
"E1B7G5 submitted name: RNA binding motif protein 12B [OS=Bos taurus]"	E1B7G5		28.8127	28.903	29.1996	29.162	27.763	27.8926	28.0059	28.5341	0.623977	2.18678
"Q10568 Cleavage and polyadenylation specificity factor subunit 2 [OS=Bos taurus]"	Q10568	CPSF2 CPSF100	24.4978	24.7307	25.2686	24.8164	24.3635	24.8884	24.7504	24.7594	0.290165	1.17194
"E1B9H3 submitted name: Cell cycle and apoptosis regulator 2 [OS=Bos taurus]"	E1B9H3	CCAR2	23.7373	23.689	23.9908	24.1964	23.8018	23.9389	24.5483	23.9861	0.301852	1.25845
"A0A3Q1LWF7 submitted name: SWI/SNF related, matrix associated, actin dependent regulator of chromatin subfamily c member 2 [OS=Bos taurus]"	A0A3Q1LWF7		31.0999	31.2942	31.6137	31.3553	31.2318	31.311	30.8951	31.2573	0.222674	0.712389
"P62157 Calmodulin [OS=Bos taurus]"	P62157	CALM CAM	25.3245	26.0034	26.2222	26.1405	25.8171	25.9341	26.9653	26.0582	0.495193	1.90034
"P10096 Glyceraldehyde-3-phosphate dehydrogenase [OS=Bos taurus]"	P10096	GAPDH GAPD	27.8601	29.4699	29.3565	28.1537	29.0971	28.4711	28.0787	28.641	0.658194	2.29808
"A6QLC4 Cadherin-1 [OS=Bos taurus]"	A6QLC4	CDH1	24.9201	25.1976	25.3889	25.1198	25.0186	24.8046	25.0109	25.0658	0.191222	0.762882
"Q1LZD9 Paraspeckle component 1 [OS=Bos taurus]"	Q1LZD9	PSPC1	22.808	22.8559	23.1652	23.0532	23.642	23.5038	22.828	23.1223	0.336297	1.45443
"A0A6B9SBR8 submitted name: Ig lamda chain variable region [OS=Bos taurus]"	A0A6B9SBR8		22.4308	21.951	22.2261	22.963	22.4308	22.1246	22.3432	22.3528	0.319956	1.43139
"A0A3Q1M1V6 Fibulin-5 [OS=Bos taurus]"	A0A3Q1M1V6	FBLN5	23.0565	23.3278	23.3416	22.5426	23.0888	22.7474	22.0189	22.8748	0.476289	2.08215
"Q1JPB0 Leukocyte elastase inhibitor [OS=Bos taurus]"	Q1JPB0	SERPINB1	23.6167	23.9315	24.0599	24.0137	23.7878	24.2869	25.0702	24.1095	0.473292	1.96309
"Q29451 Lysosomal alpha-mannosidase [OS=Bos taurus]"	Q29451	MAN2B1 MANB	25.3501	25.3605	25.6594	25.6477	25.336	25.8245	25.5366	25.5307	0.189771	0.743305
"A7MBJ5 Cullin-associated NEDD8-dissociated protein 1 [OS=Bos taurus]"	A7MBJ5	CAND1	25.9484	27.9368	28.0538	26.5783	27.4961	26.263	27.3029	27.0828	0.827132	3.05409
"A1L5B6 Annexin [OS=Bos taurus]"	A1L5B6	ANXA5	25.4555	25.3131	25.676	25.5146	25.412	25.7622	26.6174	25.6787	0.441514	1.71938
"F1MJ12 submitted name: Complement C1s subcomponent [OS=Bos taurus]"	F1MJ12		25.6187	26.0365	26.0574	25.9141	25.7933	26.098	25.7396	25.894	0.182023	0.702957
"Q3T0P6 Phosphoglycerate kinase 1 [OS=Bos taurus]"	Q3T0P6	PGK1	27.3071	27.6762	27.7577	27.6472	27.437	27.7184	27.5306	27.582	0.164244	0.595475
"A0A3Q1LJU5 submitted name: EMAP like 2 [OS=Bos taurus]"	A0A3Q1LJU5	EML2	24.9982	24.6835	24.0708	22.8498	24.9618	25.3687	24.901	24.5477	0.846742	3.44938
"A0A3Q1M5R4 L-lactate dehydrogenase [OS=Bos taurus]"	A0A3Q1M5R4	LDHB	27.3338	27.5212	27.838	27.5912	27.54	27.5396	27.613	27.5681	0.149474	0.542197
"Q3SX44 N(G),N(G)-dimethylarginine dimethylaminohydrolase 2 [OS=Bos taurus]"	Q3SX44	DDAH2	26.5156	26.5543	26.7562	26.5459	26.3732	26.7174	26.5006	26.5662	0.131419	0.494685
"F1MYC9 Spectrin beta chain [OS=Bos taurus]"	F1MYC9		24.4603	24.0831	24.6191	24.1102	23.9384	23.9617	25.4936	24.3809	0.552966	2.26803
"F1MKB7 Glutathione S-transferase omega [OS=Bos taurus]"	F1MKB7		24.9475	24.6289	25.1548	26.5618	24.916	25.2438	26.3277	25.3972	0.744827	2.93271
"Q9GKR3 submitted name: Vascular cell adhesion molecule 1 [OS=Bos taurus]"	Q9GKR3	VCAM1	27.0865	27.5954	27.0066	27.5532	27.3534	27.2867	27.5759	27.3511	0.239439	0.875427
"Q08DD1 Arylsulfatase A [OS=Bos taurus]"	Q08DD1	ARSA	28.1351	27.7964	28.5178	29.2924	28.0787	28.8167	28.8127	28.4928	0.521483	1.83023
"E1B8Q9 submitted name: Importin 8 [OS=Bos taurus]"	E1B8Q9	IPO8	22.7683	23.2274	23.5385	23.3627	23.3593	22.7949	22.6694	23.1029	0.349588	1.51318
"Q2HJG5 Vacuolar protein sorting-associated protein 35 [OS=Bos taurus]"	Q2HJG5	VPS35	25.0333	25.0599	24.7942	24.9076	24.9351	25.0023	24.7518	24.9263	0.117895	0.472975
"G3X757 15S Mg(2+)-ATPase p97 subunit [OS=Bos taurus]"	G3X757	VCP	27.8318	28.1962	28.2014	26.4579	27.6999	27.7177	27.5139	27.6598	0.589005	2.12946
"F1MVP0 submitted name: ADAM metallopeptidase with thrombospondin type 1 motif 13 [OS=Bos taurus]"	F1MVP0	ADAMTS13	26.1299	26.2682	26.5979	26.4515	26.3436	26.6431	26.4942	26.4183	0.182985	0.692644
"Q9XSK7 Hepatoma-derived growth factor [OS=Bos taurus]"	Q9XSK7	HDGF	28.0605	29.7412	29.9783	28.1458	29.1598	28.2159	30.2801	29.0831	0.944205	3.24658
"E1BQ32 submitted name: CRK proto-onco, adaptor protein [OS=Bos taurus]"	E1BQ32	CRK	25.0436	25.0522	25.3479	25.0672	25.0377	24.9697	24.4539	24.996	0.267898	1.07176
"A0A3Q1MBI4 submitted name: Neuronal cell adhesion molecule [OS=Bos taurus]"	A0A3Q1MBI4	NRCAM	24.1095	24.3952	24.5452	24.4004	24.5046	24.6325	24.4906	24.4397	0.167162	0.683977
"A0A3Q1M8B7 submitted name: Vitamin K-dependent protein Z [OS=Bos taurus]"	A0A3Q1M8B7		24.5134	24.4952	24.9629	24.7998	24.6662	24.5695	24.4651	24.6389	0.183946	0.746568
"P19120 Heat shock cognate 71 kDa protein [OS=Bos taurus]"	P19120	HSPA8 HSC70	27.4908	27.5264	27.8677	27.7615	27.4937	27.704	27.856	27.6714	0.166831	0.602898
"F1MNS5 submitted name: Ectonucleotide pyrophosphatase/phosphodiesterase 1 [OS=Bos taurus]"	F1MNS5	ENPP1	24.7513	25.0138	24.9099	24.7683	24.8057	24.8001	25.0063	24.8651	0.111147	0.446999
"A0A3Q1N9E9 submitted name: Laminin subunit alpha 4 [OS=Bos taurus]"	A0A3Q1N9E9	LAMA4	27.8329	28.0595	28.119	28.496	28.2337	28.3767	28.7796	28.2711	0.311351	1.10131
"E1B9H5 submitted name: Transforming growth factor beta receptor 3 [OS=Bos taurus]"	E1B9H5	TGFBR3	24.6606	24.807	25.1214	24.7031	24.7053	24.9589	24.5525	24.787	0.194277	0.783789
"F1MYQ8 submitted name: Uncharacterized protein [OS=Bos taurus]"	F1MYQ8	LUC7L2	23.1488	23.2611	23.6991	23.359	23.2367	23.3825	25.0371	23.5892	0.662081	2.80672
"Q5E9E6 60S ribosomal protein L10a [OS=Bos taurus]"	Q5E9E6	RPL10A	25.437	25.5225	25.9808	25.6025	25.987	25.7812	25.6105	25.7031	0.21833	0.849433
"Q3ZBG0 Proteasome subunit alpha type-7 [OS=Bos taurus]"	Q3ZBG0	PSMA7	23.6886	23.4104	24.6354	24.8851	24.5855	24.945	24.6593	24.4013	0.602053	2.4673
"A0A3Q1MLX2 Gluconolactonase [OS=Bos taurus]"	A0A3Q1MLX2	RGN	27.2062	27.293	27.528	27.4095	27.0688	27.4268	27.2258	27.3083	0.156718	0.573883
"A5D7F4 submitted name: PCDHGC3 protein [OS=Bos taurus]"	A5D7F4	PCDHGC3	23.9365	23.4989	23.8368	23.7741	23.9057	23.9878	22.8185	23.6798	0.412306	1.74117
"P20959 Insulin-like growth factor-binding protein 3 [OS=Bos taurus]"	P20959	IGFBP3	24.2798	23.2741	24.3628	24.2883	23.8873	24.1211	24.0636	24.0396	0.37426	1.55685
"A0A3Q1M5Q6 submitted name: Extracellular matrix protein 1 [OS=Bos taurus]"	A0A3Q1M5Q6		27.3701	27.2878	27.6785	27.512	27.3075	27.5457	27.2822	27.4263	0.154085	0.561817
"F1MT65 submitted name: HDGF like 2 [OS=Bos taurus]"	F1MT65	HDGFL2	23.0191	22.2981	23.3025	22.8324	22.5918	22.9682	24.3591	23.053	0.659266	2.85978
"A0A3Q1MM98 2-iminobutanoate/2-iminopropanoate deaminase [OS=Bos taurus]"	A0A3Q1MM98		23.06	23.7512	23.2543	24.9874	22.9042	23.7249	23.744	23.6323	0.691845	2.92754
"P37141 Glutathione peroxidase 3 [OS=Bos taurus]"	P37141	GPX3	23.8405	26.6533	26.6589	24.808	26.297	25.3042	24.633	25.4564	1.10438	4.33831
"A0A3Q1M5H7 submitted name: Mannose receptor C type 2 [OS=Bos taurus]"	A0A3Q1M5H7	MRC2	25.7734	26.1133	26.9977	26.7288	25.7927	27.1213	27.2404	26.5382	0.632701	2.38411
"Q05204 Lysosome-associated membrane glycoprotein 1 [OS=Bos taurus]"	Q05204	LAMP1	23.0813	22.9462	23.7582	23.7476	23.3035	23.5305	23.9165	23.4691	0.368855	1.57166
"Q3SZ52 Ubiquitin-conjugating enzyme E2 variant 1 [OS=Bos taurus]"	Q3SZ52	UBE2V1	27.1064	25.4906	26.4662	25.8498	25.6695	25.849	26.7667	26.1712	0.610773	2.33376
"F1MQZ0 Reticulon [OS=Bos taurus]"	F1MQZ0		23.9064	23.9296	23.8291	23.8969	23.8624	23.787	23.8521	23.8662	0.049047	0.205508
"A6QLL8 Fructose-bisphosphate aldolase [OS=Bos taurus]"	A6QLL8	ALDOA	26.3487	26.6184	26.8464	26.7704	26.4845	26.6934	26.5565	26.6169	0.170885	0.642016
"Q3SZ57 Alpha-fetoprotein [OS=Bos taurus]"	Q3SZ57	AFP	37.0427	37.2159	37.457	37.1992	37.0958	37.3204	37.0974	37.2041	0.145383	0.390771
"A7MBI6 Glyoxalase domain-containing protein 4 [OS=Bos taurus]"	A7MBI6	GLOD4	23.0671	23.3649	23.6852	23.3846	23.1942	23.3583	23.1035	23.3083	0.210833	0.904542
"A6H7D3 submitted name: KRT18 protein [OS=Bos taurus]"	A6H7D3	KRT18	29.9313	30.1731	30.1495	30.8015	29.1375	30.5895	30.7098	30.2132	0.573971	1.89974
"Q9N0V4 Glutathione S-transferase Mu 1 [OS=Bos taurus]"	Q9N0V4	GSTM1 GSTM	23.0955	22.8294	24.0956	23.3136	23.1732	23.4656	23.7619	23.3907	0.427325	1.8269
"A0A3Q1MLQ7 submitted name: Talin 1 [OS=Bos taurus]"	A0A3Q1MLQ7	TLN1	28.2674	28.36	28.6909	28.5216	28.2962	28.4836	28.4554	28.4393	0.146398	0.514774
"A1A4K5 Ectonucleotide pyrophosphatase/phosphodiesterase family member 2 [OS=Bos taurus]"	A1A4K5	ENPP2	24.0006	24.6056	24.6158	24.5958	23.8892	24.5981	24.1253	24.3472	0.327317	1.34437
"Q2HJD7 3-hydroxyisobutyrate dehydrogenase, mitochondrial [OS=Bos taurus]"	Q2HJD7	HIBADH	23.7336	23.0519	23.5327	24.0244	23.1578	24.1155	23.7198	23.6194	0.403278	1.7074
"F6QQ60 submitted name: Tropomyosin 4 [OS=Bos taurus]"	F6QQ60	TPM4	24.7606	24.8374	25.1882	24.9898	24.778	25.0823	25.0951	24.9616	0.17033	0.682368
"A0A3Q1LPA7 submitted name: A-kinase anchoring protein 9 [OS=Bos taurus]"	A0A3Q1LPA7		26.236	26.4349	26.8071	26.3509	26.3904	26.5221	26.1253	26.4095	0.218373	0.82687
"A0A3Q1MAP4 submitted name: Synaptonemal complex protein 3 [OS=Bos taurus]"	A0A3Q1MAP4	SYCP3	29.1766	28.9875	29.8569	29.6771	29.3074	29.5191	31.3645	29.6984	0.792055	2.66699
"Q27965 Heat shock 70 kDa protein 1B [OS=Bos taurus]"	Q27965	HSPA1B HSP70-2	25.451	25.5713	25.8089	25.3183	25.5764	25.6975	26.0841	25.6439	0.25063	0.977345
"A0A3Q1M5N3 Agrin [OS=Bos taurus]"	A0A3Q1M5N3	AGRN	27.613	27.6179	27.7629	28.9345	26.3414	27.9397	28.012	27.7459	0.766818	2.76371
"A6QM09 submitted name: Uncharacterized protein [OS=Bos taurus]"	A6QM09		30.7353	30.9716	31.2604	30.9425	31.0166	31.0431	30.9401	30.9871	0.156281	0.504341
"O97941 Complement C3 [OS=Bos taurus]"	O97941		21.4936	22.4527	22.3233	22.0833	22.0081	22.361	23.1959	22.274	0.51767	2.3241
"A0A3Q1LX72 submitted name: Regulator of G-protein-signaling 10 [OS=Bos taurus]"	A0A3Q1LX72	RGS10	23.407	23.0764	23.6278	23.2825	23.9362	23.8906	25.1183	23.7627	0.674592	2.83887
"Q3ZBQ9 Apolipoprotein M [OS=Bos taurus]"	Q3ZBQ9	APOM	21.5935	21.6424	22.3467	22.1686	21.5422	22.0768	21.9419	21.9017	0.314368	1.43536
"P62326 Thymosin beta-4 [OS=Bos taurus]"	P62326	TMSB4 THYB4	26.1657	26.2516	26.5634	26.0209	26.5014	26.196	26.6853	26.3406	0.243576	0.924716
"A0A3Q1MDA4 Dystroglycan [OS=Bos taurus]"	A0A3Q1MDA4	DAG1	24.2267	24.0418	24.4232	24.1994	24.2986	24.2947	24.0485	24.219	0.138248	0.570825
"G3N188 Ig-like domain-containing protein [OS=Bos taurus]"	G3N188		23.2934	24.5431	24.3908	23.7847	24.0165	23.6565	23.3821	23.8667	0.477692	2.00149
"Q0VCU1 Cytoplasmic aconitate hydratase [OS=Bos taurus]"	Q0VCU1	ACO1	22.9435	23.322	23.3949	23.0007	23.3669	23.2246	23.7436	23.2852	0.268202	1.15182
"A4IFB1 Serrate RNA effector molecule homolog [OS=Bos taurus]"	A4IFB1	SRRT ARS2	23.3671	24.1798	23.6722	23.7667	23.2155	23.5946	23.703	23.6427	0.307985	1.30267
"A0A3Q1MJI4 NEDD8-activating enzyme E1 catalytic subunit [OS=Bos taurus]"	A0A3Q1MJI4	UBA3	24.2166	24.3709	24.4746	24.3202	24.1506	24.2198	24.1113	24.2663	0.12863	0.530076
"A0A3Q1MTB6 Receptor protein-tyrosine kinase [OS=Bos taurus]"	A0A3Q1MTB6		26.4327	26.5869	26.9806	26.7116	26.4625	26.7136	27.9486	26.8338	0.524945	1.95629
"O02751 Craniofacial development protein 2 [OS=Bos taurus]"	O02751	CFDP2 BCNT	22.014	22.1224	22.9408	22.8511	21.5308	22.3079	22.3188	22.298	0.486443	2.18156
"A0A3Q1M0F0 Hexokinase [OS=Bos taurus]"	A0A3Q1M0F0	HK1	27.908	27.311	27.9292	28.2146	27.5181	27.9403	28.9209	27.9632	0.517777	1.85164
"F1N214 submitted name: ENAH actin regulator [OS=Bos taurus]"	F1N214	ENAH	25.1142	25.0475	25.2069	24.3091	25.0782	25.7239	25.6339	25.1591	0.463719	1.84314
"A7E3T7 S-adenosylmethionine synthase [OS=Bos taurus]"	A7E3T7	MAT2A	21.3617	21.491	21.6065	21.2067	21.5024	21.3034	21.3211	21.399	0.13891	0.649142
"P01030 Complement C4 [OS=Bos taurus]"	P01030	C4	26.7558	26.7438	27.7335	27.0848	27.0986	26.999	26.9195	27.0479	0.334324	1.23604
"Q3SYU7 Transportin-1 [OS=Bos taurus]"	Q3SYU7	TNPO1 KPNB2	23.3453	22.9932	23.8128	23.2825	23.9362	23.8906	25.2728	23.7905	0.743968	3.12717
"P55859 Purine nucleoside phosphorylase [OS=Bos taurus]"	P55859	PNP NP	26.9342	27.1097	27.385	27.1961	27.0586	26.9789	26.8507	27.0733	0.178687	0.660012
"E1BMX5 Neuropilin [OS=Bos taurus]"	E1BMX5	NRP1	22.331	22.447	22.4487	22.644	22.2116	22.1864	22.5966	22.4093	0.177021	0.789943
"F1MQ37 submitted name: Myosin heavy chain 9 [OS=Bos taurus]"	F1MQ37	MYH9	25.0501	24.9803	25.2909	24.998	24.804	25.428	25.5906	25.1631	0.280369	1.11421
"F2Z4F5 Dipeptidyl peptidase 3 [OS=Bos taurus]"	F2Z4F5	DPP3	25.0142	24.8172	25.5764	25.2046	25.0743	25.3489	27.0334	25.4384	0.744307	2.92591
"A0A6B9SBR3 submitted name: Ig lamda chain variable region [OS=Bos taurus]"	A0A6B9SBR3		23.0205	22.9876	23.3516	23.1301	23.0438	23.4694	23.4044	23.2011	0.201619	0.869006
"E1BIG6 Transferrin receptor protein 1 [OS=Bos taurus]"	E1BIG6	TFRC	22.6594	22.3858	22.9144	22.9851	21.9133	23.6085	22.7112	22.7397	0.526141	2.31376
"Q3SZN8 Ribonuclease inhibitor [OS=Bos taurus]"	Q3SZN8	RNH1	27.7151	27.5108	28.0082	27.3715	27.6958	27.4604	27.7252	27.641	0.21316	0.771172
"A5PKI3 Protein FAM3C [OS=Bos taurus]"	A5PKI3	FAM3C ILEI	22.6989	22.7615	23.0962	22.6239	23.4095	23.1714	23.1518	22.9876	0.293639	1.27738
"P19803 Rho GDP-dissociation inhibitor 1 [OS=Bos taurus]"	P19803	ARHGDIA	23.5146	23.692	24.7119	24.6214	24.4242	24.6059	23.7675	24.1911	0.511368	2.11387
"P51122 Acidic leucine-rich nuclear phosphoprotein 32 family member A [OS=Bos taurus]"	P51122	ANP32A LANP PHAP1	26.7239	27.0893	27.1936	27.0093	27.0843	27.2282	27.3285	27.0939	0.194594	0.71822
"Q5E9F5 Transgelin-2 [OS=Bos taurus]"	Q5E9F5	TAGLN2	25.7427	26.0622	26.3008	26.2793	25.7069	25.8863	26.1316	26.0157	0.242537	0.932273
"P48427 Tubulin-specific chaperone A [OS=Bos taurus]"	P48427	TBCA	25.6643	26.1234	26.6791	26.3779	25.5748	26.4235	25.524	26.0524	0.46536	1.78624
"Q28141 ATP-dependent RNA helicase A [OS=Bos taurus]"	Q28141	DHX9 DDX9 NDH2	25.5206	25.4367	26.3515	25.6722	24.7301	24.7731	23.7495	25.1763	0.837726	3.32745
"A0A3Q1NI32 submitted name: Thyroid hormone receptor associated protein 3 [OS=Bos taurus]"	A0A3Q1NI32	THRAP3	23.3668	23.4183	24.1773	25.2339	23.2424	24.4038	24.401	24.0348	0.728307	3.03022
"Q3T0S7 RNA transcription, translation and transport factor protein [OS=Bos taurus]"	Q3T0S7	RTRAF C10H14ORF166	25.1167	26.1262	25.7201	25.7084	25.1115	25.1906	25.7367	25.53	0.393128	1.53986
"F1MYG5 submitted name: Lamin A/C [OS=Bos taurus]"	F1MYG5	LMNA	24.9861	25.9039	25.6072	24.8632	25.1705	25.2316	26.3188	25.4402	0.527601	2.07389
"Q2KIW4 submitted name: Lecithin-cholesterol acyltransferase [OS=Bos taurus]"	Q2KIW4	LCAT	26.4341	26.5062	26.9143	26.6676	26.5054	26.633	26.5065	26.5953	0.162426	0.610734
"P48644 Aldehyde dehydrogenase 1A1 [OS=Bos taurus]"	P48644	ALDH1A1	22.4389	23.3	23.4066	23.3884	23.6692	22.5488	24.396	23.3068	0.666088	2.85791
"A0A3Q1LL35 submitted name: Uncharacterized protein [OS=Bos taurus]"	A0A3Q1LL35		21.6459	21.7104	22.0537	21.6828	21.5526	21.8701	22.0077	21.789	0.190739	0.87539
"Q92176 Coronin-1A [OS=Bos taurus]"	Q92176	CORO1A CORO1	24.7521	25.231	25.5074	26.2151	25.0099	25.0051	26.0942	25.4021	0.564852	2.22364
"A0A452DI16 Non-specific serine/threonine protein kinase [OS=Bos taurus]"	A0A452DI16	TIMP1	22.9487	21.9032	21.9974	23.1768	22.7076	23.72	22.7341	22.7411	0.638689	2.80852
"F1MTP5 submitted name: WD repeat-containing protein 1 [OS=Bos taurus]"	F1MTP5	WDR1	25.7059	26.6236	26.6853	26.4563	25.6368	25.7582	26.0909	26.1367	0.451124	1.72602
"A0A3Q1MDS4 Ras-related protein Rab-3 [OS=Bos taurus]"	A0A3Q1MDS4		20.6086	20.9218	21.1398	20.9904	20.604	20.8575	20.1461	20.7526	0.330854	1.59428
"A2VDQ6 submitted name: Cadherin 11 [OS=Bos taurus]"	A2VDQ6	CDH11	25.0912	24.5649	25.7266	24.4578	25.1806	24.6706	25.1255	24.9739	0.441891	1.76941
"Q2HJH3 Ester hydrolase C11orf54 homolog [OS=Bos taurus]"	Q2HJH3		22.6327	22.3089	21.6415	20.5555	22.9368	21.7759	22.3682	22.0314	0.792394	3.59666
"E1BCU8 Ig-like domain-containing protein [OS=Bos taurus]"	E1BCU8	ICOSLG	24.1481	24.3752	24.7365	24.5012	24.3735	24.5562	24.5059	24.4567	0.183202	0.749089
"P81125 Alpha-soluble NSF attachment protein [OS=Bos taurus]"	P81125	NAPA SNAPA	25.5651	25.6259	26.2088	25.4685	25.2252	24.5939	24.7165	25.3434	0.557103	2.19822
"A5PJP2 submitted name: SAFB protein [OS=Bos taurus]"	A5PJP2	SAFB	23.0955	22.7911	25.0167	24.8113	23.8923	24.8297	26.0062	24.349	1.14337	4.69578
"A0A3Q1LI93 submitted name: CD109 molecule [OS=Bos taurus]"	A0A3Q1LI93		26.9084	27.0734	27.2292	27.1447	26.9912	27.3211	27.3289	27.1424	0.161578	0.595299
"A0A6B9SBF6 submitted name: Ig heavy chain variable region [OS=Bos taurus]"	A0A6B9SBF6		23.7028	23.953	24.7452	24.6917	24.4194	24.295	24.4637	24.3244	0.379827	1.56151
"P55906 Transforming growth factor-beta-induced protein ig-h3 [OS=Bos taurus]"	P55906	TGFBI BIGH3	27.8955	28.1278	28.0956	28.1309	27.8823	30.1856	29.9836	28.6145	1.01125	3.53406
"A6QR15 submitted name: LOC535277 protein [OS=Bos taurus]"	A6QR15	TPM4 LOC535277	24.0067	24.0776	24.4049	24.1131	24.1324	24.1317	24.2391	24.1579	0.129275	0.535125
"P13696 Phosphatidylethanolamine-binding protein 1 [OS=Bos taurus]"	P13696	PEBP1 PBP PEBP	26.3134	26.46	26.4782	26.1614	26.4508	26.5245	26.6523	26.4344	0.156831	0.593283
"Q3T004 Serum amyloid P-component [OS=Bos taurus]"	Q3T004	APCS	25.4791	25.0326	25.4199	25.1931	24.9592	24.9752	25.2555	25.1878	0.210113	0.834186
"A0A3Q1LXG6 Ig-like domain-containing protein [OS=Bos taurus]"	A0A3Q1LXG6		21.2361	21.3741	21.7522	21.653	21.1871	21.2677	20.9603	21.3472	0.274553	1.28613
"O97680 Thioredoxin [OS=Bos taurus]"	O97680	TXN	26.0061	24.5896	26.6334	26.6104	26.1714	24.9867	26.0687	25.8666	0.785216	3.03564
"F1MQ21 submitted name: Nestin [OS=Bos taurus]"	F1MQ21	NES	22.0103	22.9057	22.7816	23.7497	22.8912	23.7024	23.6089	23.0928	0.634287	2.74668
"F1MCZ7 submitted name: Upstream binding transcription factor [OS=Bos taurus]"	F1MCZ7	UBTF	28.8841	29.0753	29.1898	29.0167	28.7848	29.2795	29.2546	29.0693	0.187549	0.645178
"P05689 Cathepsin Z [OS=Bos taurus]"	P05689	CTSZ	24.837	24.3845	24.6733	25.3235	24.8356	24.9212	25.0566	24.8617	0.294212	1.1834
"P26882 Peptidyl-prolyl cis-trans isomerase D [OS=Bos taurus]"	P26882	PPID CYPD	22.9911	22.4593	22.0461	23.8336	24.2819	23.8802	23.8948	23.341	0.846766	3.62781
"Q2KIY3 WD repeat and FYVE domain-containing protein 1 [OS=Bos taurus]"	Q2KIY3	WDFY1	24.2447	24.4024	24.4715	24.6521	24.162	24.5119	24.6127	24.4368	0.181551	0.742941
"Q08DQ6 submitted name: Zyxin [OS=Bos taurus]"	Q08DQ6	ZYX	24.2935	24.2838	24.8458	24.3708	24.5977	24.5589	25.0371	24.5697	0.2867	1.16688
"Q2HJ57 Coactosin-like protein [OS=Bos taurus]"	Q2HJ57	COTL1	26.3299	26.4251	26.6973	26.4977	26.4521	26.5146	26.286	26.4575	0.134865	0.509742
"F1N0K0 submitted name: Collagen alpha-1(XI) chain [OS=Bos taurus]"	F1N0K0	COL11A1	25.7917	25.9981	26.4647	26.1327	26.01	25.8745	25.8661	26.0197	0.226574	0.870778
"E1BPT8 submitted name: Notch receptor 3 [OS=Bos taurus]"	E1BPT8	NOTCH3	22.9658	22.6963	23.2766	23.0602	22.9023	22.9288	22.6856	22.9308	0.205527	0.896291
"Q5E997 F-actin-capping protein subunit alpha-2 [OS=Bos taurus]"	Q5E997	CAPZA2	24.5125	25.9017	25.8615	26.06	24.4659	26.2607	25.6002	25.5232	0.734297	2.87697
"F1MMD5 ATP-dependent DNA helicase 2 subunit 1 [OS=Bos taurus]"	F1MMD5	XRCC6	22.0255	22.2752	23.1358	22.7522	22.2397	22.641	22.812	22.5545	0.388975	1.7246
"F1MRT9 submitted name: Utrophin [OS=Bos taurus]"	F1MRT9	UTRN	23.7186	23.7686	25.3008	24.671	23.9615	24.6858	24.3944	24.3572	0.578685	2.37582
"A0A3Q1N173 submitted name: Uncharacterized protein [OS=Bos taurus]"	A0A3Q1N173		22.2336	23.269	23.7863	21.5582	23.0468	23.4842	23.1067	22.9264	0.771017	3.36301
"Q2TA49 Vasodilator-stimulated phosphoprotein [OS=Bos taurus]"	Q2TA49	VASP	23.1387	23.1031	23.1621	22.669	22.7425	22.832	21.7641	22.7731	0.48772	2.14165
"A0A452DID9 submitted name: Myosin light polypeptide 6 [OS=Bos taurus]"	A0A452DID9	MYL6	22.8217	22.6481	22.722	22.7628	22.4028	22.9574	23.0725	22.7696	0.216543	0.951018
"Q3T147 Spliceosome RNA helicase DDX39B [OS=Bos taurus]"	Q3T147	DDX39B BAT1 UAP56	25.4936	25.5183	25.242	25.9269	25.7972	25.9095	25.7945	25.6689	0.255732	0.996275
"Q5E983 Elongation factor 1-beta [OS=Bos taurus]"	Q5E983	EEF1B	24.8876	23.9074	25.0532	25.0011	24.8373	25.3463	26.1742	25.0296	0.674321	2.6941
"A0A3Q1LJ52 submitted name: Aldehyde dehydrogenase 3 family member A2 [OS=Bos taurus]"	A0A3Q1LJ52	ALDH3A2	27.7743	27.2004	28.1611	28.0458	27.5728	27.9807	29.6271	28.0518	0.76704	2.73437
"G5E5C8 Transaldolase [OS=Bos taurus]"	G5E5C8	TALDO1	24.9296	25.0558	25.3624	25.0245	24.8758	25.0872	24.9284	25.0377	0.162385	0.648564
"P00921 Carbonic anhydrase 2 [OS=Bos taurus]"	P00921	CA2	25.4036	25.3105	25.7502	25.8031	25.5329	25.6434	25.6925	25.5909	0.182833	0.714446
"P46196 Mitogen-activated protein kinase 1 [OS=Bos taurus]"	P46196	MAPK1 ERK2 PRKM1	23.1111	22.8993	23.2628	23.5372	23.2058	23.8037	23.731	23.3644	0.334968	1.43367
"Q3T046 3-hydroxybutyrate dehydrogenase type 2 [OS=Bos taurus]"	Q3T046	BDH2 DHRS6	22.7118	22.8045	22.9484	23.074	22.9585	23.439	23.5473	23.0691	0.31359	1.35935
"Q5E9F7 Cofilin-1 [OS=Bos taurus]"	Q5E9F7	CFL1	26.27	26.0439	25.9353	25.7227	26.3408	26.7225	25.4235	26.0655	0.427469	1.63998
"Q3ZCH0 Stress-70 protein, mitochondrial [OS=Bos taurus]"	Q3ZCH0	HSPA9	27.9257	27.9353	28.3642	27.9573	27.7935	28.0298	27.7548	27.9658	0.199857	0.714647
"P68103 Elongation factor 1-alpha 1 [OS=Bos taurus]"	P68103	EEF1A1 EEF1A EF1A	26.4132	26.5906	26.7053	26.6397	26.2616	26.4991	26.4151	26.5035	0.153509	0.579203
"A0A3Q1M504 submitted name: C-terminal binding protein 1 [OS=Bos taurus]"	A0A3Q1M504	CTBP1	21.7234	22.1073	22.8848	22.8536	22.6694	22.6365	22.7977	22.5247	0.440108	1.95389
"Q3SZV3 Elongation factor 1-gamma [OS=Bos taurus]"	Q3SZV3	EEF1G	24.2525	24.9842	23.3593	24.5828	24.7113	25.02	24.2922	24.4575	0.569975	2.33047
"Q28106 Contactin-1 [OS=Bos taurus]"	Q28106	CNTN1	25.8586	26.2176	26.3999	26.0975	26.1314	26.3709	26.1026	26.1684	0.184269	0.704166
"A0A3Q1LSC6 submitted name: Uncharacterized protein [OS=Bos taurus]"	A0A3Q1LSC6	LOC519737	21.8933	21.9345	22.3716	22.1531	22.1388	22.2333	21.7778	22.0718	0.209835	0.950694
"F1N430 Metalloproteinase inhibitor 2 [OS=Bos taurus]"	F1N430	TIMP2	22.7524	22.4204	22.974	23.1029	22.7765	22.8085	22.782	22.8024	0.211841	0.929031
"Q3ZCL8 SH3 domain-binding glutamic acid-rich-like protein 3 [OS=Bos taurus]"	Q3ZCL8	SH3BGRL3	22.7836	22.6125	22.5742	22.1326	22.6345	22.6571	22.307	22.5288	0.226497	1.00537
"Q56JX6 40S ribosomal protein S28 [OS=Bos taurus]"	Q56JX6	RPS28	24.5614	24.9665	25.2981	25.0617	24.9598	24.9429	24.8098	24.9429	0.225228	0.902978
"E1BE98 submitted name: Exportin 1 [OS=Bos taurus]"	E1BE98	XPO1	25.0355	25.3306	25.1822	25.3305	25.012	25.1011	26.2756	25.3239	0.438949	1.73334
"A0A3Q1M3I6 Serine/threonine-protein phosphatase 2A 55 kDa regulatory subunit B [OS=Bos taurus]"	A0A3Q1M3I6	PPP2R2A	23.9047	24.36	23.5474	23.1796	24.4872	24.5443	24.0649	24.0126	0.508814	2.11895
"A0A452DHX8 Amine oxidase [OS=Bos taurus]"	A0A452DHX8		23.0139	24.1685	24.2798	23.7931	23.3901	24.531	24.2919	23.924	0.550843	2.30247
"Q3ZBD3 Pterin-4-alpha-carbinolamine dehydratase [OS=Bos taurus]"	Q3ZBD3	PCBD1	22.2242	22.4279	22.3185	22.5496	22.7696	23.044	23.4307	22.6807	0.432644	1.90755
"G5E631 RNA helicase [OS=Bos taurus]"	G5E631	DDX3X	24.9097	24.0986	24.7567	24.7115	24.0753	25.0526	25.1973	24.6859	0.441488	1.78842
"A0A6B9SCJ6 submitted name: Ig lamda chain variable region [OS=Bos taurus]"	A0A6B9SCJ6		21.9573	21.3261	22.6163	22.5949	22.8335	22.3826	21.9659	22.2395	0.521293	2.34399
"G3N1H5 Ig-like domain-containing protein [OS=Bos taurus]"	G3N1H5		23.7266	24.2164	24.4046	24.4618	24.4678	24.3006	24.0427	24.2315	0.269057	1.11036
"A0A6B9SEA4 submitted name: Ig lamda chain variable region [OS=Bos taurus]"	A0A6B9SEA4		21.9573	21.3261	22.6163	22.5949	22.8335	22.3826	21.9659	22.2395	0.521293	2.34399
"F1MF97 submitted name: Nidogen 2 [OS=Bos taurus]"	F1MF97	NID2	22.9043	22.1612	23.7629	24.4762	23.2293	24.1331	24.0764	23.5348	0.813149	3.45509
"P01045 Kininogen-2 [OS=Bos taurus]"	P01045	KNG2	30.5372	30.6741	30.9283	30.7439	30.6164	30.8195	30.639	30.7083	0.132736	0.432247
"Q3ZC87 Pyruvate kinase [OS=Bos taurus]"	Q3ZC87	PKM2	26.779	27.1325	27.4413	27.1792	27.0354	27.1413	27.3327	27.1488	0.212219	0.781692
"A0A3Q1LZ62 Lipocln_cytosolic_FA-bd_dom domain-containing protein [OS=Bos taurus]"	A0A3Q1LZ62		24.4881	24.6258	25.1847	24.8264	24.7543	24.9581	24.7999	24.8053	0.224781	0.906181
"A0A3Q1MUX4 submitted name: Biotinidase [OS=Bos taurus]"	A0A3Q1MUX4	BTD	22.8959	23.2655	23.9556	23.3459	23.7103	23.9788	23.3758	23.504	0.395824	1.68407
"F6QGZ0 submitted name: LIM zinc finger domain containing 1 [OS=Bos taurus]"	F6QGZ0	LIMS1	23.0229	22.6539	23.3929	23.3525	22.6183	22.6645	23.4598	23.0235	0.379628	1.64887
"A6QLN6 submitted name: MYH11 protein [OS=Bos taurus]"	A6QLN6	MYH11	24.5233	23.9708	23.8902	25.3267	25.6423	24.136	26.4959	24.855	0.989489	3.98104
"P19858 L-lactate dehydrogenase A chain [OS=Bos taurus]"	P19858	LDHA	25.5476	25.6968	25.9037	25.9586	25.538	25.4066	25.4227	25.6391	0.221696	0.864677
"P33097 Aspartate aminotransferase, cytoplasmic [OS=Bos taurus]"	P33097	GOT1	24.4079	23.9474	24.2155	25.8776	24.4534	24.6438	24.6781	24.6034	0.615398	2.50127
"Q2KJD0 Tubulin beta-5 chain [OS=Bos taurus]"	Q2KJD0	TUBB5	26.0664	26.9785	26.9008	26.6312	26.2385	26.6631	26.6248	26.5862	0.330021	1.24133
"F1MQJ0 Angiotensin-converting enzyme [OS=Bos taurus]"	F1MQJ0	ACE DCP1	23.7792	23.1977	24.1041	23.4925	23.6458	24.004	23.4128	23.6623	0.324754	1.37245
"Q3SYV4 Adenylyl cyclase-associated protein 1 [OS=Bos taurus]"	Q3SYV4	CAP1	26.1376	26.2609	26.6162	26.4637	26.1481	26.3859	26.2864	26.3284	0.17305	0.657274
"A0A3Q1LSB6 ATP-citrate synthase [OS=Bos taurus]"	A0A3Q1LSB6	ACLY	26.5573	26.8569	27.3653	27.5002	25.6913	27.4574	27.6076	27.0052	0.694123	2.57034
"A0A3Q1M667 Ig-like domain-containing protein [OS=Bos taurus]"	A0A3Q1M667		24.3996	24.631	24.7429	24.5461	24.4344	24.637	24.3573	24.5355	0.14318	0.583563
"A0A3Q1M032 submitted name: Uncharacterized protein [OS=Bos taurus]"	A0A3Q1M032		28.0311	29.2611	30.6422	26.7563	26.9626	27.0938	26.7231	27.9243	1.50595	5.39295
"Q58DP6 submitted name: Ribonuclease A family member 4 [OS=Bos taurus]"	Q58DP6	RNASE4 RNS4	22.4736	22.4773	21.8735	23.1457	22.942	22.858	22.8199	22.6557	0.42167	1.86121
"A0A3Q1MP45 submitted name: Complement factor H [OS=Bos taurus]"	A0A3Q1MP45	CFH	27.154	27.4173	27.5667	27.3223	27.1977	27.2999	27.0828	27.2915	0.16525	0.6055
"A0A3Q1N5G3 Peptide-methionine (S)-S-oxide reductase [OS=Bos taurus]"	A0A3Q1N5G3	MSRA	22.2108	22.4332	21.4474	22.7385	21.033	21.9671	22.5065	22.0481	0.613633	2.78316
"O77834 Peroxiredoxin-6 [OS=Bos taurus]"	O77834	PRDX6 AOP2 GPX PHGPX	25.8981	25.7361	26.5702	26.0007	26.3704	26.2891	26.8269	26.2416	0.387491	1.47662
"A0A3Q1NAY5 submitted name: DnaJ heat shock protein family (Hsp40) member C9 [OS=Bos taurus]"	A0A3Q1NAY5	DNAJC9	30.1176	30.2569	30.773	30.592	30.4018	30.6032	31.4058	30.5929	0.422026	1.37949
"Q3MHP2 Ras-related protein Rab-11B [OS=Bos taurus]"	Q3MHP2	RAB11B	22.9265	23.0947	23.1348	23.4226	23.1768	23.5614	22.7671	23.1548	0.272004	1.17472
"Q3SX33 submitted name: Thy-1 cell surface antigen [OS=Bos taurus]"	Q3SX33	THY1	21.8796	22.4465	22.5621	22.3677	22.2382	22.8776	22.5807	22.4218	0.311971	1.39138
"A0A3Q1LUE9 Ig-like domain-containing protein [OS=Bos taurus]"	A0A3Q1LUE9		27.405	27.583	28.4484	27.6831	27.6208	27.7516	27.6315	27.7319	0.333575	1.20286
"P61157 Actin-related protein 3 [OS=Bos taurus]"	P61157	ACTR3 ARP3	28.1884	28.8439	28.4846	29.7613	26.7974	28.4777	29.1448	28.5283	0.923401	3.23679
"Q3B7M5 LIM and SH3 domain protein 1 [OS=Bos taurus]"	Q3B7M5	LASP1	22.1978	21.8997	22.4877	22.7008	21.8781	21.8692	22.4146	22.2068	0.337254	1.5187
"E1BE11 submitted name: Hemicentin 1 [OS=Bos taurus]"	E1BE11	HMCN1	26.97	27.0207	27.4233	27.1007	27.0376	27.1614	27.1277	27.1202	0.149057	0.549618
"A0A3Q1M0N0 submitted name: Collagen type XV alpha 1 chain [OS=Bos taurus]"	A0A3Q1M0N0		24.0831	24.2177	24.8042	23.7414	23.6902	24.1761	24.1603	24.1247	0.367819	1.52466
"A0JN47 submitted name: Plexin domain containing 2 [OS=Bos taurus]"	A0JN47	PLXDC2	23.857	22.8425	23.583	24.4925	23.9136	24.1712	24.906	23.9665	0.66163	2.76064
"Q3ZCK9 Proteasome subunit alpha type-4 [OS=Bos taurus]"	Q3ZCK9	PSMA4	22.6912	22.5371	23.3003	23.3157	23.4568	23.6154	24.4742	23.3415	0.638175	2.73408
"A0A3Q1LJT1 Ig-like domain-containing protein [OS=Bos taurus]"	A0A3Q1LJT1		24.736	24.8034	25.0984	25.0039	24.9164	24.9287	24.897	24.912	0.120048	0.481888
"Q3ZBD7 Glucose-6-phosphate isomerase [OS=Bos taurus]"	Q3ZBD7	GPI	24.6271	24.8274	24.7364	24.7143	24.5526	24.7498	25.0418	24.7499	0.156344	0.631695
"Q2NL07 submitted name: FDPS protein [OS=Bos taurus]"	Q2NL07	FDPS	23.8693	24.4545	24.1068	24.0507	23.7315	24.1865	23.5745	23.9963	0.295906	1.23313
"P63103 14-3-3 protein zeta/delta [OS=Bos taurus]"	P63103	YWHAZ	25.2242	25.3685	25.6768	25.3927	25.6799	25.5686	25.6112	25.5031	0.17583	0.689446
"P33072 Protein-lysine 6-oxidase [OS=Bos taurus]"	P33072	LOX	24.275	24.1255	24.5503	24.3387	24.2681	24.5065	24.5103	24.3678	0.158632	0.650993
"P60984 Glia maturation factor beta [OS=Bos taurus]"	P60984	GMFB	21.2986	21.4842	22.5832	22.2021	21.5452	21.9777	22.3185	21.9157	0.482697	2.20252
"A0A3Q1LPG0 submitted name: Uncharacterized protein [OS=Bos taurus]"	A0A3Q1LPG0		27.64	27.714	27.9805	28.3248	27.8616	27.9147	27.7315	27.881	0.229732	0.823972
"F1N789 Metavinculin [OS=Bos taurus]"	F1N789	VCL	30.4626	30.6466	30.9665	30.6747	30.517	30.7087	30.5736	30.65	0.164736	0.537474
"A0A3Q1MBP1 submitted name: Hypoxia up-regulated 1 [OS=Bos taurus]"	A0A3Q1MBP1	HYOU1	25.7322	26.0002	25.8962	25.8935	25.7881	26.3509	26.4421	26.0148	0.275614	1.05945
"A0A3Q1MCZ1 submitted name: Purine rich element binding protein B [OS=Bos taurus]"	A0A3Q1MCZ1	PURB	23.4372	22.6414	23.802	22.9219	23.1434	23.3435	23.0185	23.1868	0.379376	1.63617
"F1MVT7 submitted name: EPM2A interacting protein 1 [OS=Bos taurus]"	F1MVT7		27.9593	28.1611	28.4856	28.3196	28.1182	28.1558	28.1207	28.1886	0.168003	0.595997
"A0A3Q1M7Y3 submitted name: Ras-related C3 botulinum toxin substrate 1 [OS=Bos taurus]"	A0A3Q1M7Y3		22.1703	22.0629	22.9373	22.0957	21.9924	22.1637	22.8813	22.3291	0.401248	1.79698
"A0A452DIX3 Triosephosphate isomerase [OS=Bos taurus]"	A0A452DIX3	TPI1	25.3663	25.4234	25.6619	25.5058	25.5468	25.6582	25.8053	25.5668	0.152286	0.595641
"A0A3Q1MPF1 Rab GDP dissociation inhibitor [OS=Bos taurus]"	A0A3Q1MPF1	GDI2	24.3937	24.7999	25.1317	25.1976	24.9746	25.1248	25.2205	24.9775	0.295903	1.18468
"F1MLW8 submitted name: Uncharacterized protein [OS=Bos taurus]"	F1MLW8		29.4391	29.7675	30.2257	29.7584	29.775	29.8659	29.8074	29.8056	0.230599	0.773677
"A2VDZ9 Vesicle-associated membrane protein-associated protein B [OS=Bos taurus]"	A2VDZ9	VAPB	29.8901	29.7505	30.5284	30.0775	30.0642	30.005	29.2064	29.9317	0.400164	1.33692
"A0A3Q1M315 submitted name: Uncharacterized protein [OS=Bos taurus]"	A0A3Q1M315	CFH	25.6621	25.8103	26.025	25.8407	25.5777	25.7829	25.6724	25.7673	0.147158	0.571105
"F1MF78 submitted name: Spectrin repeat containing nuclear envelope protein 2 [OS=Bos taurus]"	F1MF78	SYNE2	22.7864	22.8754	22.8319	23.3322	22.6034	23.4018	23.1182	22.9928	0.297814	1.29525
"A0A3Q1MQS3 14-3-3 protein theta [OS=Bos taurus]"	A0A3Q1MQS3		24.9318	25.1513	25.7225	25.1632	25.0648	25.4063	26.7729	25.459	0.634316	2.49152
"E1B7S3 submitted name: Erythrocyte membrane protein band 4.1 like 3 [OS=Bos taurus]"	E1B7S3	EPB41L3	22.4065	22.7083	21.9109	22.2401	22.1702	22.7882	22.8955	22.4457	0.363826	1.62092
"O62768 Thioredoxin reductase 1, cytoplasmic [OS=Bos taurus]"	O62768	TXNRD1	23.0691	24.8634	24.1769	24.0964	23.3822	23.1541	22.9031	23.6636	0.725823	3.06725
"Q5EA01 Beta-1,4-glucuronyltransferase 1 [OS=Bos taurus]"	Q5EA01	B4GAT1 B3GNT1 B3GNT6	26.1816	29.6316	29.4042	27.5374	29.3913	28.0401	27.7404	28.2752	1.26681	4.48029
"A6QNJ7 submitted name: PGM5 protein [OS=Bos taurus]"	A6QNJ7	PGM5	24.4342	24.3414	25.1287	24.7486	23.7691	24.353	24.0906	24.4094	0.438297	1.79561
"A7Z014 submitted name: TKT protein [OS=Bos taurus]"	A7Z014	TKT	28.4777	28.5761	28.9437	28.6609	28.4986	28.4664	28.3984	28.5745	0.183293	0.641457
"Q2KIV9 Complement C1q subcomponent subunit B [OS=Bos taurus]"	Q2KIV9	C1QB	24.5049	24.4503	24.8744	24.0436	24.3996	24.6864	24.4801	24.4913	0.256782	1.04846
"F1N169 submitted name: Filamin A [OS=Bos taurus]"	F1N169	FLNA	28.2329	29.1157	29.4934	29.9534	28.4942	28.6739	29.3346	29.0426	0.607686	2.0924
"A0A3Q1LMV5 GST class-pi [OS=Bos taurus]"	A0A3Q1LMV5		23.1377	23.6267	23.9738	24.7174	23.0281	24.2821	24.1878	23.8505	0.619304	2.59661
"Q2YDE4 Proteasome subunit alpha type-6 [OS=Bos taurus]"	Q2YDE4	PSMA6	23.4104	22.1398	24.7884	23.9316	23.0103	23.1329	23.8957	23.4727	0.83966	3.57717
"E1BQ16 submitted name: O-GlcNAcase [OS=Bos taurus]"	E1BQ16	OGA	22.0939	22.7563	22.7285	22.4088	22.5512	22.6449	22.5612	22.535	0.227297	1.00864
"Q9TRY0 Peptidyl-prolyl cis-trans isomerase FKBP4 [OS=Bos taurus]"	Q9TRY0	FKBP4	25.2953	25.4059	25.174	24.9965	24.996	24.9894	25.054	25.1302	0.166665	0.663209
"A0A452DIA7 40S ribosomal protein S2 [OS=Bos taurus]"	A0A452DIA7	RPS2	26.4629	26.5208	26.6466	26.5556	26.7458	26.897	27.7105	26.7913	0.431213	1.60953
"A0A3Q1MKR2 submitted name: Glutamyl-prolyl-tRNA synthetase 1 [OS=Bos taurus]"	A0A3Q1MKR2	EPRS1	23.0263	23.3908	23.3544	24.4031	23.8871	23.412	23.9982	23.6388	0.473291	2.00218
"H7BWW0 Coronin [OS=Bos taurus]"	H7BWW0	CORO1B	23.2396	24.0396	23.6221	23.5161	23.0716	23.4867	25.7	23.8108	0.887094	3.72559
"Q3ZBM5 Sorting nexin-5 [OS=Bos taurus]"	Q3ZBM5	SNX5	22.5274	24.8243	23.2757	23.2567	22.9281	22.929	23.1342	23.2679	0.732474	3.148
"A7MBH9 submitted name: G protein subunit alpha i2 [OS=Bos taurus]"	A7MBH9	GNAI2	22.8844	22.5	23.5857	23.4541	23.1451	23.5071	25.2724	23.4784	0.880572	3.75056
"P12624 Myristoylated alanine-rich C-kinase substrate [OS=Bos taurus]"	P12624	MARCKS MACS	22.7651	23.4632	21.5464	21.4279	21.8344	21.5888	23.5908	22.3167	0.938477	4.20527
"E1BJW3 submitted name: Multimerin 2 [OS=Bos taurus]"	E1BJW3	MMRN2	20.8874	21.8253	21.7048	21.2745	20.6206	21.0734	20.7248	21.1587	0.468123	2.21244
"A5PJB8 submitted name: CTRB1 protein [OS=Bos taurus]"	A5PJB8	CTRB1 LOC618826	27.9729	28.0646	28.361	28.2717	28.033	28.3505	28.186	28.1771	0.157072	0.557447
"A2VDN7 submitted name: Heterogeneous nuclear ribonucleoprotein U (Scaffold attachment factor A) [OS=Bos taurus]"	A2VDN7	HNRNPU	21.9523	20.7779	20.6685	23.0752	21.9421	22.1479	21.4585	21.7175	0.835114	3.84535
"A0A3Q1M456 submitted name: Target of myb1 like 1 membrane trafficking protein [OS=Bos taurus]"	A0A3Q1M456		21.1381	21.0099	21.5979	21.4474	21.5985	21.6221	23.4242	21.6912	0.801549	3.69528
"A5PK70 Nucleoside diphosphate kinase [OS=Bos taurus]"	A5PK70	NME3	20.0504	19.1756	19.3497	19.4212	20.1632	18.7433	20.109	19.5732	0.545093	2.7849
"A0A6B9SE37 submitted name: Ig lamda chain variable region [OS=Bos taurus]"	A0A6B9SE37		24.2698	24.4291	24.7899	24.331	24.3515	24.5088	23.9239	24.372	0.261403	1.07255
"A0A3Q1MGP1 Complement subcomponent C1r [OS=Bos taurus]"	A0A3Q1MGP1	C1R	26.195	26.1725	26.53	26.2021	25.971	26.3968	26.5195	26.2838	0.205645	0.782401
"Q32T06 submitted name: Endopin 2C [OS=Bos taurus]"	Q32T06		31.306	31.5771	31.7461	31.5686	31.4225	31.5898	31.5302	31.5343	0.138788	0.440118
"E1BFW2 submitted name: Interacts with SUPT6H, CTD assembly factor 1 [OS=Bos taurus]"	E1BFW2	IWS1	20.7748	21.3439	20.6282	21.4058	21.6216	21.2834	21.0115	21.1527	0.359484	1.69946
"Q32LP0 Fermitin family homolog 3 [OS=Bos taurus]"	Q32LP0	FERMT3 KIND3 URP2	23.8975	24.5224	24.4432	24.184	24.144	24.5261	24.2847	24.286	0.230862	0.9506
"A0A3Q1MKY2 Thioredoxin domain-containing protein 17 [OS=Bos taurus]"	A0A3Q1MKY2		23.1341	23.3563	23.292	22.5767	23.2681	23.5337	23.112	23.1819	0.301983	1.30267
"Q28824 Myosin light chain kinase, smooth muscle [OS=Bos taurus]"	Q28824	MYLK	33.5622	33.6586	33.8087	33.8698	33.7297	34.1385	34.164	33.8474	0.230153	0.679974
"Q58DU5 Proteasome subunit alpha type-3 [OS=Bos taurus]"	Q58DU5	PSMA3	22.3358	22.6334	23.0037	23.165	23.445	23.9898	22.7426	23.0451	0.552676	2.39824
"A0A3Q1NDA1 Nuclear factor 1 [OS=Bos taurus]"	A0A3Q1NDA1	NFIC	21.2815	21.6705	19.3571	21.3557	22.1392	22.212	22.1007	21.4452	0.995396	4.64157
"Q3SZ65 Eukaryotic initiation factor 4A-II [OS=Bos taurus]"	Q3SZ65	EIF4A2	26.6002	27.3942	28.197	26.2658	26.5639	27.6867	27.5865	27.1849	0.713363	2.62412
"P07107 Acyl-CoA-binding protein [OS=Bos taurus]"	P07107	DBI	25.4001	26.2699	24.6851	25.4115	25.0395	25.7222	26.0716	25.5143	0.55697	2.18298
"F1MQU4 submitted name: BCL2 associated transcription factor 1 [OS=Bos taurus]"	F1MQU4	BCLAF1	24.793	24.8277	25.7805	25.2395	24.7648	24.9124	25.0305	25.0498	0.361847	1.44451
"F1MY84 submitted name: Chondroitin sulfate proteoglycan 4 [OS=Bos taurus]"	F1MY84	CSPG4	22.27	21.598	22.6725	21.3605	22.1989	22.8916	23.0205	22.2874	0.631572	2.83376
"P10103 High mobility group protein B1 [OS=Bos taurus]"	P10103	HMGB1 HMG1	22.7949	23.7978	23.7394	23.2455	23.6966	23.16	23.4424	23.4109	0.367415	1.56942
"A6QQ11 submitted name: PGM2 protein [OS=Bos taurus]"	A6QQ11	PGM2	25.2571	23.8843	24.1931	23.9257	23.7304	24.0211	24.889	24.2715	0.575005	2.36905
"A0A7S6NKN5 submitted name: MHC class I antigen [OS=Bos taurus]"	A0A7S6NKN5		24.901	24.1087	24.7219	25.197	24.6742	25.047	25.7893	24.9199	0.517475	2.07656
"Q3T108 Proteasome subunit beta type-4 [OS=Bos taurus]"	Q3T108	PSMB4	20.9775	21.355	21.1877	20.8448	21.5129	20.9255	21.2163	21.1457	0.242446	1.14655
"A0A3Q1LMV9 submitted name: Epiplakin 1 [OS=Bos taurus]"	A0A3Q1LMV9	EPPK1	24.9691	24.8774	25.6968	26.9382	25.2835	25.4652	27.2423	25.7818	0.940257	3.64698
"F6Q234 submitted name: Peptidase D [OS=Bos taurus]"	F6Q234	PEPD	24.2399	24.1209	24.1262	24.5201	24.1935	24.6405	25.1472	24.4269	0.375631	1.53778
"P31976 Ezrin [OS=Bos taurus]"	P31976	EZR VIL2	25.409	25.3536	26.1167	25.6055	25.4984	25.6876	25.688	25.6227	0.253727	0.990243
"Q2KJG3 Asparagine--tRNA ligase, cytoplasmic [OS=Bos taurus]"	Q2KJG3	NARS	23.7296	23.9799	24.4784	23.7156	23.1955	23.5295	25.9443	24.0818	0.911515	3.78507
"G5E589 Proteasome subunit beta [OS=Bos taurus]"	G5E589	PSMB1	23.6886	24.6965	23.5587	25.4013	22.1838	23.36	26.3067	24.1708	1.38835	5.74393
"Q2KJ47 submitted name: EH-domain containing 2 [OS=Bos taurus]"	Q2KJ47	EHD2	22.4641	21.6723	22.3475	23.4206	22.6815	22.6756	22.2686	22.5043	0.528255	2.34735
"E1BKZ1 Glutathione reductase [OS=Bos taurus]"	E1BKZ1	GSR	22.501	20.9121	22.7213	22.6857	22.6362	22.9157	23.0877	22.4942	0.723569	3.21668
"Q5E9T9 RNA-splicing ligase RtcB homolog [OS=Bos taurus]"	Q5E9T9	RTCB	23.1046	25.1412	24.7164	25.19	25.0573	25.1246	25.2063	24.7915	0.762247	3.07463
"A0A3Q1MH50 submitted name: Major allergen BDA20 [OS=Bos taurus]"	A0A3Q1MH50		25.8898	22.9602	23.1228	23.6142	22.581	22.927	23.6091	23.5291	1.1058	4.69971
"F1N5H8 submitted name: DEAD-box helicase 31 [OS=Bos taurus]"	F1N5H8	DDX31	24.8706	24.8226	25.0878	25.0175	24.7862	24.9814	25.3792	24.9922	0.202342	0.80962
"P50291 Follistatin [OS=Bos taurus]"	P50291	FST	24.2753	24.5131	25.2237	24.7015	24.345	24.3256	25.4495	24.6905	0.468497	1.89748
"F1MK61 NOL1/NOP2/Sun domain family member 2 [OS=Bos taurus]"	F1MK61	NSUN2	23.1816	23.4728	23.7611	24.4277	23.3637	23.5699	23.6377	23.6306	0.398742	1.68739
"P21752 Thymosin beta-10 [OS=Bos taurus]"	P21752	TMSB10	25.317	24.9249	25.3317	25.1089	24.9587	25.0827	25.5106	25.1763	0.215856	0.857374
"Q05718 Insulin-like growth factor-binding protein 6 [OS=Bos taurus]"	Q05718	IGFBP6	22.6329	22.5414	22.9076	22.6059	22.5921	22.8562	22.6135	22.6785	0.142538	0.628515
"Q9GLX9 Spondin-1 [OS=Bos taurus]"	Q9GLX9	SPON1 VSGP	22.8749	22.6818	22.4716	22.0603	21.8885	22.549	22.5532	22.4399	0.346803	1.54547
"Q3MHN0 Proteasome subunit beta type-6 [OS=Bos taurus]"	Q3MHN0	PSMB6	21.4853	21.3019	21.6233	22.1629	21.4892	21.5914	21.4841	21.5912	0.272217	1.26078
"A7YWH5 submitted name: DKC1 protein [OS=Bos taurus]"	A7YWH5	DKC1	21.2994	20.1628	21.4481	20.9631	20.8997	21.0031	23.3817	21.3083	1.00083	4.69691
"F1MWU9 submitted name: Heat shock protein family A (Hsp70) member 6 [OS=Bos taurus]"	F1MWU9	HSPA6	22.2177	21.7481	22.0114	22.0552	22.3906	22.0161	21.3313	21.9672	0.343143	1.56207
"F1N3V0 Malic enzyme [OS=Bos taurus]"	F1N3V0	ME1	22.8219	23.4778	23.455	23.2973	23.1472	23.339	23.0985	23.2338	0.230609	0.992558
"A0A140T894 submitted name: 14-3-3 protein beta/alpha [OS=Bos taurus]"	A0A140T894	YWHAB	23.1264	23.233	23.5794	23.9418	23.3138	23.6072	24.185	23.5695	0.385983	1.63764
"A0A3Q1MVZ1 Poly [ADP-ribose] polymerase [OS=Bos taurus]"	A0A3Q1MVZ1	PARP1	23.2503	21.8703	20.8971	22.3903	22.4737	23.5467	21.7196	22.3069	0.911502	4.08619
"Q3SWX7 Annexin A3 [OS=Bos taurus]"	Q3SWX7	ANXA3	22.0818	22.9912	23.283	22.8239	22.3229	23.0222	23.9019	22.9181	0.602736	2.62995
"Q56JW4 Adenine phosphoribosyltransferase [OS=Bos taurus]"	Q56JW4	APRT	22.5656	24.1429	23.303	24.5712	22.4514	22.5965	22.8011	23.2045	0.84321	3.63381
"A0A3S5ZPB0 Fructose-bisphosphate aldolase [OS=Bos taurus]"	A0A3S5ZPB0	ALDOC	23.2933	23.3526	23.6485	23.1226	23.3236	23.5874	23.9664	23.4706	0.282621	1.20415
"Q3ZCJ2 Aldo-keto reductase family 1 member A1 [OS=Bos taurus]"	Q3ZCJ2	AKR1A1	29.2465	29.7066	30.2578	30.1221	29.3296	29.9563	29.7011	29.76	0.381386	1.28154
"P01252 Prothymosin alpha [OS=Bos taurus]"	P01252	PTMA	21.7946	21.0904	22.1516	20.4641	23.2747	22.2609	23.1786	22.0307	1.0269	4.66123
"F1MMR6 Cathepsin D [OS=Bos taurus]"	F1MMR6	CTSD	25.0484	25.7079	25.6874	25.7961	25.2457	25.6975	25.4595	25.5204	0.280568	1.09939
"Q3MHP1 Ubiquitin-conjugating enzyme E2 L3 [OS=Bos taurus]"	Q3MHP1	UBE2L3	22.6942	23.8011	23.0547	23.1254	23.3786	23.4245	22.6119	23.1558	0.419986	1.81374
"Q8SPP7 Peptidoglycan recognition protein 1 [OS=Bos taurus]"	Q8SPP7	PGLYRP1 PGLYRP PGRP	26.2114	26.388	26.6467	26.5256	26.434	26.326	26.1429	26.3821	0.174537	0.661575
"H7BWV5 Copper homeostasis protein cutC homolog [OS=Bos taurus]"	H7BWV5	CUTC	30.3968	30.5652	30.957	31.0022	30.5729	30.809	30.7362	30.7199	0.221366	0.720595
"Q0VCU8 Eukaryotic translation initiation factor 3 subunit J [OS=Bos taurus]"	Q0VCU8	EIF3J EIF3S1	20.9439	20.4841	22.0905	21.3319	20.5397	20.9651	20.5331	20.984	0.577069	2.75004
"Q5E9A4 mRNA export factor [OS=Bos taurus]"	Q5E9A4	RAE1 MRNP41	19.5121	21.03	21.6351	21.3537	21.9657	21.9215	21.2294	21.2354	0.835634	3.93511
"A0A3Q1MII4 116 kDa U5 small nuclear ribonucleoprotein component [OS=Bos taurus]"	A0A3Q1MII4		26.3071	26.7381	27.6051	24.0962	27.7702	26.1585	25.63	26.3293	1.25008	4.74785
"A0A3Q1ME43 submitted name: G protein pathway suppressor 1 [OS=Bos taurus]"	A0A3Q1ME43	GPS1	24.0612	24.1313	24.4671	24.4666	24.2101	24.2842	24.2387	24.2656	0.155448	0.64061
"F1MD77 submitted name: Laminin subunit gamma 1 [OS=Bos taurus]"	F1MD77	LAMC1	20.9324	21.6765	22.1023	23.0347	21.2387	21.5921	22.9719	21.9355	0.815158	3.71615
"A0A3Q1MW62 submitted name: ADP-ribosylation factor 2 [OS=Bos taurus]"	A0A3Q1MW62		22.7933	23.6439	23.3724	23.2586	22.7716	23.5228	23.0769	23.2057	0.341127	1.47002
"E1BC59 Protein phosphatase 1 regulatory subunit [OS=Bos taurus]"	E1BC59	PPP1R12A	24.9584	24.1673	25.3359	25.5846	25.4484	22.97	24.2681	24.6761	0.937433	3.79895
"Q3MHR3 Dynein light chain 2, cytoplasmic [OS=Bos taurus]"	Q3MHR3	DYNLL2	22.8324	21.4221	21.1553	20.6872	21.6258	20.6953	22.2911	21.5299	0.800389	3.71757
"G3N0V2 Cytokeratin-1 [OS=Bos taurus]"	G3N0V2	KRT1	30.17	30.4795	30.0297	31.5474	28.7144	30.4695	31.032	30.3489	0.888832	2.92871
"Q08DP0 Phosphoglucomutase-1 [OS=Bos taurus]"	Q08DP0	PGM1	25.1437	25.9664	26.1177	26.1258	25.8019	25.4814	25.5046	25.7345	0.370642	1.44025
"P07688 Cathepsin B [OS=Bos taurus]"	P07688	CTSB	28.835	29.1641	28.7619	29.9372	28.0197	29.0991	29.5132	29.0472	0.606609	2.08836
"F1MZF2 submitted name: Desmocollin-2 [OS=Bos taurus]"	F1MZF2	DSC2	21.7244	20.8153	21.8245	21.9583	20.9657	22.3791	22.0826	21.6786	0.578655	2.66925
"Q3SX47 submitted name: Heterogeneous nuclear ribonucleoprotein C (C1/C2) [OS=Bos taurus]"	Q3SX47	HNRPC	20.9499	21.2944	21.1447	21.606	20.6033	20.5239	20.1999	20.9032	0.489193	2.34028
"Q3SZ62 Phosphoglycerate mutase 1 [OS=Bos taurus]"	Q3SZ62	PGAM1	24.7102	24.629	25.2542	25.0017	24.771	24.581	25.1758	24.8747	0.269326	1.08273
"P46193 Annexin A1 [OS=Bos taurus]"	P46193	ANXA1 ANX1	22.8355	22.9959	23.1912	22.981	22.6548	23.0496	23.3644	23.0104	0.230076	0.999881
"Q2HJ49 Moesin [OS=Bos taurus]"	Q2HJ49	MSN	26.249	25.7156	25.1865	25.1595	26.184	26.3156	26.3299	25.8772	0.524056	2.02517
"P79345 NPC intracellular cholesterol transporter 2 [OS=Bos taurus]"	P79345	NPC2	24.5025	24.4825	24.3776	24.0766	23.5132	24.3574	24.2789	24.2269	0.34537	1.42556
"Q3T0S6 60S ribosomal protein L8 [OS=Bos taurus]"	Q3T0S6	RPL8	22.1662	22.3727	23.8085	22.8869	23.3419	22.8837	22.649	22.8727	0.562043	2.45726
"F2Z4F0 submitted name: Actin related protein 1A [OS=Bos taurus]"	F2Z4F0	ACTR1A	22.7854	22.6149	23.1453	23.1333	23.2463	22.8764	23.683	23.0693	0.351679	1.52445
"Q3T0Q4 Nucleoside diphosphate kinase B [OS=Bos taurus]"	Q3T0Q4	NME2	24.6525	22.9893	23.3727	26.2685	24.5879	26.0524	25.1067	24.7186	1.23524	4.99721
"A0A3Q1MTY6 submitted name: Microtubule associated protein 1B [OS=Bos taurus]"	A0A3Q1MTY6	MAP1B	24.6651	24.8579	25.2864	25.4496	24.8137	25.0328	25.3798	25.0693	0.306277	1.22172
"Q3MHF7 S-methyl-5'-thioadenosine phosphorylase [OS=Bos taurus]"	Q3MHF7	MTAP	23.5261	23.4779	22.9107	23.7684	23.6322	23.3361	23.0282	23.3828	0.313913	1.34249
"A0A3Q1ND53 submitted name: Hydroxyacylglutathione hydrolase, mitochondrial [OS=Bos taurus]"	A0A3Q1ND53	HAGH	21.2199	21.4142	22.2111	21.086	21.6503	21.7286	21.3462	21.5223	0.378137	1.75695
"A0A3Q1MRJ9 submitted name: Nectin cell adhesion molecule 2 [OS=Bos taurus]"	A0A3Q1MRJ9	NECTIN2	21.2039	22.378	21.4426	21.6521	21.3453	22.1886	22.9133	21.8748	0.632084	2.88955
"Q17QG2 Nuclear migration protein nudC [OS=Bos taurus]"	Q17QG2	NUDC	25.0241	25.5114	26.4123	26.3106	25.5099	26.0249	26.0729	25.838	0.503336	1.94805
"Q6EWQ7 Eukaryotic translation initiation factor 5A-1 [OS=Bos taurus]"	Q6EWQ7	EIF5A	23.5564	24.0249	24.2889	23.8538	24.1542	23.4516	24.1225	23.9218	0.315925	1.32066
"A4FUC8 Cysteinyl-tRNA synthetase [OS=Bos taurus]"	A4FUC8	CARS1 CARS	22.5857	23.2716	23.9617	23.2458	23.7931	23.6464	24.6612	23.5951	0.652977	2.76743
"Q5E9K0 Proteasome subunit beta type-2 [OS=Bos taurus]"	Q5E9K0	PSMB2	19.4627	20.9073	20.9145	20.2316	20.6581	20.7634	20.1273	20.4378	0.531055	2.59839
"A6QL75 submitted name: PTP4A2 protein [OS=Bos taurus]"	A6QL75	PTP4A2	23.4777	23.4013	23.3632	24.8611	23.5669	23.8926	25.273	23.9765	0.773947	3.22794
"A0A3Q1LFG8 F-actin-capping protein subunit alpha [OS=Bos taurus]"	A0A3Q1LFG8	CAPZA1	22.0843	22.4196	22.095	21.66	20.5763	22.3791	22.9091	22.0176	0.741924	3.36969
"A0A3Q1MLC3 60S ribosomal protein L35a [OS=Bos taurus]"	A0A3Q1MLC3		22.6769	22.8258	22.9754	22.8534	22.7929	22.9067	22.9084	22.8485	0.0967365	0.423382
"Q3MHM5 Tubulin beta-4B chain [OS=Bos taurus]"	Q3MHM5	TUBB4B TUBB2C	22.5155	23.2474	23.5834	22.2121	23.6374	22.985	23.5022	23.0976	0.555143	2.40347
"E1BJA2 submitted name: Apoptosis inducing factor mitochondria associated 1 [OS=Bos taurus]"	E1BJA2	AIFM1	23.6933	25.3081	25.8222	26.6826	25.1967	24.6663	24.9182	25.1839	0.933592	3.7071
"A0A3Q1MHR7 submitted name: Uncharacterized protein [OS=Bos taurus]"	A0A3Q1MHR7	LOC787904	23.7703	23.4945	24.6456	23.9772	24.1136	23.7574	22.8837	23.806	0.544699	2.28807
"P00516 cGMP-dependent protein kinase 1 [OS=Bos taurus]"	P00516	PRKG1 PRKG1B PRKGR1A PRKGR1B	25.6013	24.8584	26.1964	25.8453	25.1851	25.2174	27.6581	25.7946	0.93589	3.62824
"Q2KJH6 Serpin H1 [OS=Bos taurus]"	Q2KJH6	SERPINH1	23.0537	23.2084	23.4344	23.2722	23.0726	23.2567	23.3779	23.2394	0.142503	0.613197
"A0A3Q1LJB2 IF rod domain-containing protein [OS=Bos taurus]"	A0A3Q1LJB2		27.6378	28.3967	28.173	28.2687	26.5334	28.1083	29.1246	28.0346	0.796839	2.84234
"P22226 Cathelicidin-1 [OS=Bos taurus]"	P22226	CATHL1 BAC1	26.5563	26.3702	26.6308	27.5069	26.3263	26.6187	26.5849	26.6563	0.394021	1.47815
"A0A3Q1MFI7 Ig-like domain-containing protein [OS=Bos taurus]"	A0A3Q1MFI7		26.1115	26.5625	26.5425	26.1328	25.64	27.5782	27.3815	26.5642	0.700202	2.63589
"P21856 Rab GDP dissociation inhibitor alpha [OS=Bos taurus]"	P21856	GDI1 RABGDIA	23.6691	23.1946	23.9504	26.6165	23.103	22.8778	22.2745	23.6694	1.40729	5.9456
"P56831 Interferon tau-3 [OS=Bos taurus]"	P56831	IFNT3	27.2991	27.601	27.6797	27.1546	27.0666	27.5214	26.8654	27.3125	0.302	1.10572
"Q3MHM6 Catenin alpha-1 [OS=Bos taurus]"	Q3MHM6	CTNNA1	23.9852	24.1104	24.4753	24.2719	24.1681	24.3823	24.44	24.2619	0.182653	0.752838
"Q3B7N0 Cadherin-13 [OS=Bos taurus]"	Q3B7N0	CDH13	25.0426	24.9045	25.1406	25.2036	25.0439	25.2603	24.7889	25.0549	0.165963	0.662398
"P68102 Eukaryotic translation initiation factor 2 subunit 1 [OS=Bos taurus]"	P68102	EIF2S1 EIF2A	20.6132	20.8455	21.716	22.4626	21.1486	21.1161	23.2169	21.5884	0.944457	4.37484
"Q3T160 Nucleophosmin [OS=Bos taurus]"	Q3T160	NPM1	22.9892	21.8355	22.7056	21.7152	22.118	22.4708	22.3172	22.3074	0.458175	2.05392
"P52193 Calreticulin [OS=Bos taurus]"	P52193	CALR CRT	24.4843	24.7926	25.5613	25.676	25.1721	25.1653	25.2575	25.1585	0.414019	1.64564
"A0A3Q1M0L5 submitted name: Uncharacterized protein [OS=Bos taurus]"	A0A3Q1M0L5	ADAMTS13	25.4717	25.6429	25.9427	25.8472	25.6206	25.8257	25.791	25.7345	0.162275	0.630572
"A0A3Q1N8P4 submitted name: Lysosomal associated membrane protein 2 [OS=Bos taurus]"	A0A3Q1N8P4	LAMP2	23.7171	24.066	24.3515	24.5221	23.8791	24.3291	23.6563	24.0745	0.337317	1.40114
"A0A3Q1LHT7 submitted name: Ribosome binding protein 1 [OS=Bos taurus]"	A0A3Q1LHT7	RRBP1	23.4259	22.602	23.1993	24.3398	22.5172	22.5975	22.6083	23.0414	0.672205	2.91737
"Q3SWX5 Cadherin-6 [OS=Bos taurus]"	Q3SWX5	CDH6	25.1189	25.2446	25.6024	25.3285	25.2356	25.3224	25.2875	25.3057	0.148714	0.587668
"Q17QI3 submitted name: Acetyl-CoA acetyltransferase 2 [OS=Bos taurus]"	Q17QI3	ACAT2	23.1943	23.6045	23.68	23.36	22.92	22.5667	22.9276	23.179	0.402109	1.7348
"F1MU12 submitted name: Keratin, type II cytoskeletal 8 [OS=Bos taurus]"	F1MU12		26.6557	27.2653	27.5487	27.8012	26.7248	27.9285	28.422	27.478	0.6445	2.34551
"Q2KI84 Histidine--tRNA ligase, cytoplasmic [OS=Bos taurus]"	Q2KI84	HARS1 HARS	21.1327	22.4855	22.8474	22.661	21.1127	22.0081	22.3792	22.0895	0.709227	3.2107
"Q3SZ16 Isoamyl acetate-hydrolyzing esterase 1 homolog [OS=Bos taurus]"	Q3SZ16	IAH1	24.4949	24.6616	24.5596	24.2404	24.0456	24.8493	24.7376	24.5127	0.283116	1.15497
"Q5E951 Tubulin-folding cofactor B [OS=Bos taurus]"	Q5E951	TBCB CKAP1	21.3538	21.7392	21.5822	22.5326	22.1034	22.2244	22.4222	21.994	0.443997	2.01872
"B0JYQ0 submitted name: ALB protein [OS=Bos taurus]"	B0JYQ0	ALB	33.4733	33.7444	33.9288	33.7564	33.4977	33.8583	33.632	33.6987	0.172976	0.5133
"P09487 Alkaline phosphatase, tissue-nonspecific isozyme [OS=Bos taurus]"	P09487	ALPL	20.2473	20.68	21.0493	20.6719	18.2563	20.4743	19.8476	20.1752	0.926439	4.59196
"A0A3Q1LV98 submitted name: Filamin C [OS=Bos taurus]"	A0A3Q1LV98	FLNC	25.8583	27.0683	26.5203	26.0089	25.9701	24.9338	27.3613	26.2459	0.816462	3.11082
"A0A3Q1M8H9 Calcium-activated neutral proteinase small subunit [OS=Bos taurus]"	A0A3Q1M8H9	CAPNS1	23.3951	22.2913	22.7472	23.5112	22.5003	23.4105	23.4064	23.0374	0.509418	2.21127
"Q9BGI1 Peroxiredoxin-5, mitochondrial [OS=Bos taurus]"	Q9BGI1	PRDX5	24.637	22.9965	25.0843	24.2965	23.2035	24.3331	22.6724	23.889	0.921765	3.85852
"Q32KL2 Proteasome subunit beta type-5 [OS=Bos taurus]"	Q32KL2	PSMB5	22.7655	22.4175	23.4956	23.0518	22.8088	22.9367	22.6784	22.8792	0.337735	1.47617
"Q8SPJ1 Junction plakoglobin [OS=Bos taurus]"	Q8SPJ1	JUP	23.152	22.8772	21.4099	24.3149	21.9018	23.847	22.6314	22.8763	1.02045	4.46074
"Q5E9J1 Heterogeneous nuclear ribonucleoprotein F [OS=Bos taurus]"	Q5E9J1	HNRNPF HNRPF	22.3699	23.7436	24.021	23.7128	23.6738	22.8752	22.5754	23.2817	0.657642	2.82472
"A6H768 Galactokinase [OS=Bos taurus]"	A6H768	GALK1	23.2796	23.7283	24.0827	23.695	23.5558	23.6641	23.8497	23.6936	0.247727	1.04555
"Q3SZH7 Leukotriene A-4 hydrolase [OS=Bos taurus]"	Q3SZH7	LTA4H	24.5993	25.4522	25.2802	25.5354	24.6909	25.6829	25.5815	25.2604	0.438893	1.73748
"Q3MHL3 Histone-binding protein RBBP4 [OS=Bos taurus]"	Q3MHL3	RBBP4	21.9741	20.5537	22.8739	24.3306	21.41	22.9802	23.266	22.4841	1.2622	5.61375
"Q3T0X6 40S ribosomal protein S16 [OS=Bos taurus]"	Q3T0X6	RPS16	25.0783	25.304	25.3254	25.2228	25.1013	25.1401	25.2706	25.2061	0.0999425	0.396501
"Q2HJI6 submitted name: Granulin [OS=Bos taurus]"	Q2HJI6	GRN	25.1961	25.197	25.5418	25.2865	24.8989	25.5676	25.2692	25.2796	0.227511	0.89998
"P31754 Uridine 5'-monophosphate synthase [OS=Bos taurus]"	P31754	UMPS	22.688	23.6537	24.4098	23.7428	23.3894	23.6495	25.7061	23.8913	0.948616	3.97055
"Q3T0X5 Proteasome subunit alpha type-1 [OS=Bos taurus]"	Q3T0X5	PSMA1	23.4193	23.8211	24.1651	24.7512	23.2691	25.1317	23.9371	24.0707	0.676373	2.80995
"P00586 Thiosulfate sulfurtransferase [OS=Bos taurus]"	P00586	TST	23.409	23.4817	23.1353	23.6721	23.3947	23.734	25.06	23.6981	0.631913	2.66651
"P02070 Hemoglobin subunit beta [OS=Bos taurus]"	P02070	HBB	26.5181	26.5864	26.7404	26.9001	26.8619	26.6423	27.168	26.7739	0.222874	0.83243
"E1BG76 submitted name: Sec1 family domain containing 1 [OS=Bos taurus]"	E1BG76	SCFD1	22.1414	20.8979	21.7506	21.2073	22.7517	21.5431	19.6062	21.414	1.00215	4.6799
"A0A3Q1MMA1 SEC22 vesicle-trafficking protein homolog B [OS=Bos taurus]"	A0A3Q1MMA1	SEC22B	20.4174	21.5359	22.2632	21.2169	21.853	21.7736	23.5134	21.7962	0.955246	4.38263
"P00429 Cytochrome c oxidase subunit 6B1 [OS=Bos taurus]"	P00429	COX6B1 COX6B	28.2716	28.4013	28.4543	28.4508	28.3878	27.1697	28.3052	28.2058	0.462038	1.6381
"Q76LV1 Heat shock protein HSP 90-beta [OS=Bos taurus]"	Q76LV1	HSP90AB1 HSPC3 HSPCB	24.2818	24.3542	24.6047	23.7626	24.2675	24.5042	24.5316	24.3295	0.281435	1.15676
"F1MC11 submitted name: Keratin, type I cytoskeletal 14 [OS=Bos taurus]"	F1MC11	KRT14	29.0556	29.5238	28.985	30.6141	27.6532	30.5859	30.0925	29.5014	1.0524	3.56727
"Q0III8 submitted name: RNASET2 protein [OS=Bos taurus]"	Q0III8	RNASET2	23.3695	22.6866	22.8922	24.2095	22.4911	23.3021	23.1964	23.1639	0.564209	2.43572
"O62654 Desmin [OS=Bos taurus]"	O62654	DES	27.6667	28.1086	28.2246	28.5799	28.0199	28.1061	32.1911	28.6996	1.56316	5.44664
"A0A3Q1LM20 Histone H4 [OS=Bos taurus]"	A0A3Q1LM20	LOC112445649	26.5124	27.0506	27.5383	26.9682	26.9047	27.0298	26.5942	26.9426	0.337306	1.25194
"A0A3Q1LVQ8 Zinc finger Ran-binding domain-containing protein 2 [OS=Bos taurus]"	A0A3Q1LVQ8	ZRANB2	23.6993	25.2408	26.281	25.5635	24.0174	25.0194	24.2652	24.8695	0.921493	3.70531
"A0A3Q1N9B4 submitted name: Ubiquitin-conjugating enzyme E2 N [OS=Bos taurus]"	A0A3Q1N9B4	UBE2N	21.8541	22.0424	21.112	21.699	20.9995	21.7603	22.3103	21.6825	0.474579	2.18876
"Q28105 Endothelial protein C receptor [OS=Bos taurus]"	Q28105	PROCR EPCR	23.949	24.8226	25.5396	23.295	23.5167	25.6573	24.938	24.5312	0.951469	3.87861
"Q9GLE5 72 kDa type IV collagenase [OS=Bos taurus]"	Q9GLE5	MMP2	25.9083	25.7775	26.6313	26.1322	26.0934	26.5912	26.1521	26.1837	0.321196	1.2267
"Q3ZBH5 submitted name: Proliferation-associated 2G4 [OS=Bos taurus]"	Q3ZBH5	PA2G4	20.8307	23.6893	23.6125	23.8632	21.3988	23.1817	23.8174	22.9134	1.2592	5.49548
"A7YW45 Protein arginine N-methyltransferase 5 [OS=Bos taurus]"	A7YW45	PRMT5 SKB1	24.3261	24.8861	24.9202	24.8979	23.9338	24.2882	21.7078	24.1372	1.13685	4.70994
"P02584 Profilin-1 [OS=Bos taurus]"	P02584	PFN1	26.2831	26.386	24.5928	26.3873	26.6774	26.3947	26.4479	26.167	0.704654	2.69291
"H7BWW2 Beta-hexosaminidase [OS=Bos taurus]"	H7BWW2		24.6541	24.8767	25.1067	24.9937	25.1601	25.0391	24.9973	24.9754	0.167933	0.672394
"Q95M18 Endoplasmin [OS=Bos taurus]"	Q95M18	HSP90B1 GRP94 HSPC4 TRA1	25.6952	25.9959	25.7578	25.4265	25.2616	26.0658	25.8443	25.721	0.291389	1.13288
"Q32L40 T-complex protein 1 subunit alpha [OS=Bos taurus]"	Q32L40	TCP1 CCT1	22.7438	24.7538	25.5555	25.6574	22.3676	25.0872	25.1667	24.476	1.34998	5.51553
"Q58DC0 Serine/threonine-protein phosphatase CPPED1 [OS=Bos taurus]"	Q58DC0	CPPED1 CSTP1	20.3831	20.6274	20.938	19.921	20.2689	20.0582	20.2825	20.3542	0.342546	1.68293
"P00432 Catalase [OS=Bos taurus]"	P00432	CAT	24.201	24.7768	24.9046	26.6119	24.3658	24.5857	24.5912	24.8624	0.806623	3.24435
"A0A3Q1N147 submitted name: RAB1A, member RAS onco family [OS=Bos taurus]"	A0A3Q1N147	RAB1A	25.4452	26.7161	27.3668	27.5151	24.9351	27.2581	27.6942	26.7044	1.08771	4.07315
"F1MWY9 submitted name: Enoyl-CoA delta isomerase 2 [OS=Bos taurus]"	F1MWY9	ECI2	23.8318	23.9253	24.3247	24.0674	23.9503	24.0432	24.2831	24.0608	0.183664	0.763333
"A0A452DIS2 Integrin beta [OS=Bos taurus]"	A0A452DIS2	ITGB1	22.735	21.9575	23.0416	23.0918	22.5969	22.9305	23.0867	22.7771	0.407111	1.78737
"P33672 Proteasome subunit beta type-3 [OS=Bos taurus]"	P33672	PSMB3	20.9945	19.9274	21.9715	20.7692	20.8264	21.1315	21.7658	21.0552	0.678255	3.22132
"Q3SYU2 Elongation factor 2 [OS=Bos taurus]"	Q3SYU2	EEF2	23.9527	24.2154	24.0277	25.105	23.8465	24.7535	24.4128	24.3305	0.459617	1.88905
"P21282 V-type proton ATPase subunit C 1 [OS=Bos taurus]"	P21282	ATP6V1C1 ATP6C VATC	23.9103	23.9782	24.4079	24.2488	24.0342	24.0724	24.1169	24.1098	0.169528	0.703149
"Q08DS7 AP-1 complex subunit beta-1 [OS=Bos taurus]"	Q08DS7	AP2B1	21.9898	20.9314	22.6069	20.0317	22.0162	22.1319	24.3342	22.006	1.34478	6.11097
"Q5XQN5 Keratin, type II cytoskeletal 5 [OS=Bos taurus]"	Q5XQN5	KRT5	28.4651	29.0682	28.3132	30.0759	26.8736	29.8169	29.5476	28.8801	1.10364	3.82147
"G3MZ71 submitted name: Keratin 2 [OS=Bos taurus]"	G3MZ71	KRT2	25.8297	26.5418	26.8692	26.4583	24.8036	26.401	26.6734	26.2253	0.704563	2.68658
"Q32PI5 Serine/threonine-protein phosphatase 2A 65 kDa regulatory subunit A alpha isoform [OS=Bos taurus]"	Q32PI5	PPP2R1A	20.4803	21.7872	22.7774	20.6161	21.5627	21.2576	21.1418	21.3747	0.776381	3.63224
"A7Z057 submitted name: 14-3-3 protein gamma [OS=Bos taurus]"	A7Z057	YWHAG	22.2002	22.1492	22.4761	22.0639	23.2762	22.0437	22.6181	22.4039	0.440386	1.96566
"Q08DB4 Copine-1 [OS=Bos taurus]"	Q08DB4	CPNE1	25.0495	24.591	25.4298	26.8148	25.2384	25.7468	26.5163	25.6267	0.797166	3.11069
"P06623 2',3'-cyclic-nucleotide 3'-phosphodiesterase [OS=Bos taurus]"	P06623	CNP	24.287	24.3109	24.8829	24.3829	24.4251	24.4284	23.8094	24.3609	0.314567	1.29128
"P49951 Clathrin heavy chain 1 [OS=Bos taurus]"	P49951	CLTC	23.8554	24.3182	24.1936	24.2853	23.9983	23.9299	23.924	24.0721	0.189431	0.786931
"Q3ZCI9 T-complex protein 1 subunit theta [OS=Bos taurus]"	Q3ZCI9	CCT8	24.6617	25.0058	25.2634	24.839	24.8804	24.6678	24.5075	24.8322	0.251645	1.01338
"Q6VBM2 Multifunctional protein ADE2 [OS=Bos taurus]"	Q6VBM2	PAICS	23.5161	24.7525	24.4764	24.6883	22.8824	21.0737	23.4004	23.5414	1.30389	5.53871
"G3MZZ6 Protein-L-isoaspartate O-methyltransferase [OS=Bos taurus]"	G3MZZ6	PCMT1	22.7326	22.8743	22.4575	23.2309	22.1535	23.0737	24.1574	22.9543	0.643158	2.80191
"P25326 Cathepsin S [OS=Bos taurus]"	P25326	CTSS	23.9493	23.1094	23.4095	23.5759	23.2302	23.5966	23.4801	23.4787	0.273191	1.16357
"A0A3Q1NN33 submitted name: CD99 molecule [OS=Bos taurus]"	A0A3Q1NN33	CD99	25.4318	25.5871	26.1832	25.5111	25.0017	25.1504	24.4243	25.3271	0.54734	2.16109
"F1MD34 submitted name: Niban apoptosis regulator 2 [OS=Bos taurus]"	F1MD34	NIBAN2	21.3328	23.5757	24.1805	23.3653	23.4579	21.6108	22.2521	22.825	1.08953	4.77339
"F1N6Z0 26S proteasome non-ATPase regulatory subunit 5 [OS=Bos taurus]"	F1N6Z0	PSMD5	24.573	23.7425	24.9149	24.0505	24.3531	24.7687	24.0227	24.3465	0.430113	1.76663
"Q5E947 Peroxiredoxin-1 [OS=Bos taurus]"	Q5E947	PRDX1	25.003	24.641	24.7111	25.8097	24.0471	24.0135	26.0185	24.892	0.7858	3.15684
"P50227 Sulfotransferase 1A1 [OS=Bos taurus]"	P50227	SULT1A1 STP	22.9825	25.9192	25.9867	25.1837	23.0511	24.2044	24.395	24.5318	1.2373	5.04366
"P25975 Procathepsin L [OS=Bos taurus]"	P25975	CTSL CTSL1	23.9403	23.9677	24.2699	23.8031	22.647	23.7618	24.0241	23.7734	0.523589	2.20241
"F1MH40 submitted name: Uncharacterized protein [OS=Bos taurus]"	F1MH40		23.1357	23.5356	23.8204	23.4601	23.2968	23.6889	23.5287	23.4952	0.22943	0.9765
"Q3SZF2 ADP-ribosylation factor 4 [OS=Bos taurus]"	Q3SZF2	ARF4	21.2766	19.7631	20.3413	20.546	19.9873	20.6259	21.0481	20.5126	0.540282	2.6339
"P20000 Aldehyde dehydrogenase, mitochondrial [OS=Bos taurus]"	P20000	ALDH2	25.7307	25.92	25.8678	25.7503	25.4431	25.9638	25.8305	25.7866	0.173281	0.671983
"A0A3Q1N1J5 Phospholipase B-like [OS=Bos taurus]"	A0A3Q1N1J5	PLBD2	23.1748	24.1653	24.0044	22.0987	23.3356	23.4265	22.7909	23.2852	0.704552	3.02576
"A0A3Q1M4Y9 Ubiquitin carboxyl-terminal hydrolase [OS=Bos taurus]"	A0A3Q1M4Y9	USP15	23.4276	23.4965	24.2408	25.9273	23.5739	23.7671	24.2001	24.0905	0.872923	3.62352
"F1N401 submitted name: Collagen alpha-1(XII) chain [OS=Bos taurus]"	F1N401	COL12A1	22.4206	22.3647	23.7887	24.0282	22.6098	23.142	23.4956	23.1214	0.674957	2.91919
"G3MZ95 submitted name: Four and a half LIM domains 1 [OS=Bos taurus]"	G3MZ95	FHL1	23.43	23.6665	23.7779	23.1702	23.7734	23.9305	24.267	23.7165	0.350926	1.47967
"Q5EAD2 D-3-phosphoglycerate dehydrogenase [OS=Bos taurus]"	Q5EAD2	PHGDH	22.7009	23.1198	22.9155	22.7056	23.0812	22.3971	22.8504	22.8244	0.249723	1.09411
"A0A452DIW1 submitted name: 60S ribosomal protein L10 [OS=Bos taurus]"	A0A452DIW1		23.4399	23.3176	23.8203	23.9093	23.2756	23.6782	23.9175	23.6226	0.276332	1.16978
"A5D989 Elongation factor 1-delta [OS=Bos taurus]"	A5D989	EEF1D	23.8753	21.4168	23.6064	23.257	24.9377	23.9063	23.2415	23.463	1.06773	4.55069
"Q3SZ54 Eukaryotic initiation factor 4A-I [OS=Bos taurus]"	Q3SZ54	EIF4A1	23.0213	22.7227	23.2818	22.5088	22.5596	22.5255	24.5071	23.0181	0.717192	3.11577
"Q3ZBD9 Microtubule-associated protein RP/EB family member 1 [OS=Bos taurus]"	Q3ZBD9	MAPRE1	22.5074	22.5513	22.9319	22.8387	22.9241	23.0726	23.7559	22.9403	0.414762	1.80801
"F1MU24 Alpha-1,4 glucan phosphorylase [OS=Bos taurus]"	F1MU24	PYGB	23.0177	23.5328	21.6408	22.0081	21.1309	19.7256	22.4704	21.9323	1.26699	5.77683
"F1MX50 submitted name: Cellular repressor of E1A stimulateds 1 [OS=Bos taurus]"	F1MX50	CREG1	22.8784	23.1711	23.6464	23.2194	22.906	22.9423	23.1243	23.1268	0.266133	1.15075
"Q2KJC8 Peptidyl-prolyl cis-trans isomerase FKBP9 [OS=Bos taurus]"	Q2KJC8	FKBP9	25.2165	25.1538	25.778	25.2187	24.9321	25.1493	26.3119	25.3943	0.480144	1.89075
"Q5E9C0 Ras suppressor protein 1 [OS=Bos taurus]"	Q5E9C0	RSU1	22.9698	22.9779	23.5197	22.9059	23.1247	23.85	23.2767	23.2321	0.345869	1.48876
"F1MJH2 40S ribosomal protein S4 [OS=Bos taurus]"	F1MJH2		24.365	24.2236	24.9712	24.6239	24.2463	24.2044	23.3089	24.2776	0.509309	2.09785
"F1MNI4 submitted name: RAB5B, member RAS onco family [OS=Bos taurus]"	F1MNI4	RAB5B	19.2422	23.2925	21.5748	21.4247	19.7471	20.9573	22.3503	21.227	1.40774	6.63182
"A0A3Q1LKR8 Ubiquitin-activating enzyme E1 [OS=Bos taurus]"	A0A3Q1LKR8	UBA1	24.8051	24.1363	26.2561	26.0486	25.5982	21.9934	23.6248	24.6375	1.51822	6.16222
"Q58D31 Sorbitol dehydrogenase [OS=Bos taurus]"	Q58D31	SORD	22.7505	22.2475	22.678	22.9995	22.2024	22.5864	22.8067	22.6101	0.292376	1.29312
"Q9XSG3 Isocitrate dehydrogenase [NADP] cytoplasmic [OS=Bos taurus]"	Q9XSG3	IDH1 ICDH	25.3478	23.9397	25.45	25.7745	25.9663	24.7676	25.208	25.2077	0.68026	2.69862
"Q0IIA4 submitted name: Glycoprotein 2 (Zymogen granule membrane) [OS=Bos taurus]"	Q0IIA4	GP2	22.0934	21.5148	21.9918	20.5471	22.0881	21.1893	22.0139	21.6341	0.589208	2.72352
"Q5E959 Serine-threonine kinase receptor-associated protein [OS=Bos taurus]"	Q5E959	STRAP	22.552	22.8254	23.3794	24.1829	22.5578	23.2537	22.9545	23.1008	0.572317	2.47747
"A1A4J1 ATP-dependent 6-phosphofructokinase, liver type [OS=Bos taurus]"	A1A4J1	PFKL	21.7884	22.1388	22.2011	21.9316	22.3348	21.9591	22.3209	22.0964	0.208525	0.943704
"A7E3S8 submitted name: Heat shock 70kD protein binding protein [OS=Bos taurus]"	A7E3S8	ST13	20.8501	20.5635	21.9401	19.6289	20.9198	19.6154	22.0923	20.8015	0.984668	4.73365
"G3MX65 submitted name: WAP four-disulfide core domain 2 [OS=Bos taurus]"	G3MX65	WFDC2	22.135	23.0054	23.0913	22.8608	22.9903	22.3451	22.1362	22.652	0.428846	1.89319
"P30932 CD9 antigen [OS=Bos taurus]"	P30932	CD9	23.197	23.0787	23.4836	23.2	23.3372	23.3314	23.5939	23.3174	0.177915	0.763015
"A0A3Q1LTX4 submitted name: Non-muscle caldesmon [OS=Bos taurus]"	A0A3Q1LTX4	CALD1	23.8927	23.928	24.6901	23.5409	23.5291	23.7624	23.4594	23.8289	0.422155	1.77161
"F1N7F9 submitted name: Calcium voltage-gated channel auxiliary subunit alpha2delta 1 [OS=Bos taurus]"	F1N7F9	CACNA2D1	24.6542	24.5044	24.8491	24.5818	24.5275	24.7082	24.6392	24.6378	0.117597	0.477304
"Q5E946 Parkinson disease protein 7 homolog [OS=Bos taurus]"	Q5E946	PARK7	24.0245	24.2096	24.7108	25.2824	24.3175	24.4155	27.9545	24.9878	1.37084	5.48603
"A1L555 submitted name: Prosaposin [OS=Bos taurus]"	A1L555	PSAP	26.6802	26.7183	27.2497	27.0163	26.9145	27.034	27.1675	26.9686	0.213633	0.792153
"F1N1X8 submitted name: Ubiquitin conjugating enzyme E2 Z [OS=Bos taurus]"	F1N1X8	UBE2Z	20.7074	21.1029	18.4697	21.0093	20.6212	21.1906	19.8455	20.4209	0.971595	4.75784
"A0A5H1ZRH6 Cadherin-2 [OS=Bos taurus]"	A0A5H1ZRH6	CDH2	24.908	24.8041	24.8948	24.8946	24.7676	25.0331	24.881	24.8833	0.0846252	0.340088
"P08728 Keratin, type I cytoskeletal 19 [OS=Bos taurus]"	P08728	KRT19	26.2986	26.6124	25.6547	28.3184	24.4642	29.7308	28.0408	27.0171	1.78695	6.61413
"A0A3Q1MSB5 Junctional adhesion molecule 1 [OS=Bos taurus]"	A0A3Q1MSB5	F11R	20.6123	20.8728	18.1213	18.9177	17.986	18.8771	20.7353	19.4461	1.26144	6.48688
"Q2HJ54 Phosphatidylinositol transfer protein alpha isoform [OS=Bos taurus]"	Q2HJ54	PITPNA	22.2951	22.1068	22.3559	23.218	21.815	22.6432	22.3958	22.4042	0.441456	1.97041
"A0A3Q1LR88 F-actin-capping protein subunit beta [OS=Bos taurus]"	A0A3Q1LR88		20.4788	20.122	19.2046	21.204	18.6641	19.5567	18.3808	19.6587	1.00944	5.13484
"A7MB82 submitted name: Adiponectin M [OS=Bos taurus]"	A7MB82	C1QTNF3 ADIM	25.3199	25.2015	24.0416	23.7417	23.5049	24.7813	25.3465	24.5625	0.786125	3.20051
"Q5E9X0 GDNF family receptor alpha-2 [OS=Bos taurus]"	Q5E9X0	GFRA2	22.1233	22.3809	20.4676	22.5023	20.8179	22.6004	20.5037	21.628	0.982267	4.54164
"A4FUZ1 Lactoylglutathione lyase [OS=Bos taurus]"	A4FUZ1	GLO1	21.6777	23.1787	22.5948	23.3737	21.2488	22.8033	22.2656	22.4489	0.774951	3.45206
"Q5E987 Proteasome subunit alpha type-5 [OS=Bos taurus]"	Q5E987	PSMA5	22.2915	23.157	23.6523	21.9419	21.4715	22.0555	25.2451	22.8307	1.29999	5.69407
"A0A3Q1LFQ2 submitted name: Uncharacterized protein [OS=Bos taurus]"	A0A3Q1LFQ2		21.5567	22.9666	20.4618	21.7366	18.939	21.8516	21.7911	21.3291	1.2813	6.0073
"A2VDL8 Protein transport protein Sec23A [OS=Bos taurus]"	A2VDL8	SEC23A	23.8065	23.9196	24.1563	23.8574	23.9284	23.909	24.0189	23.9423	0.114842	0.479662
"A7Z024 Protein XRP2 [OS=Bos taurus]"	A7Z024	RP2	23.4476	23.1341	23.7339	23.9019	23.2003	23.6694	24.4956	23.6547	0.464576	1.96399
"A0A3Q1N6L6 submitted name: KH-type splicing regulatory protein [OS=Bos taurus]"	A0A3Q1N6L6		24.4132	23.9438	24.9129	24.4256	24.4288	24.3029	23.7644	24.3131	0.372715	1.53298
"A0A3Q1ML18 submitted name: Amphiphysin [OS=Bos taurus]"	A0A3Q1ML18	AMPH	21.1886	22.8793	22.9424	20.6183	21.4056	22.4191	23.013	22.0666	0.979206	4.4375
"A0A3Q1MPS4 submitted name: Alpha-actinin-1 [OS=Bos taurus]"	A0A3Q1MPS4	ACTN1	23.6666	25.1532	25.4425	24.8629	25.6321	24.6941	25.0812	24.9332	0.643492	2.58086
"P16116 Aldo-keto reductase family 1 member B1 [OS=Bos taurus]"	P16116	AKR1B1	23.7114	24.1092	24.6746	23.7302	24.5612	24.4736	24.9743	24.3192	0.482757	1.98508
"K4JDT2 submitted name: Alpha-2-macroglobulin variant 20 [OS=Bos taurus]"	K4JDT2	A2M	30.0901	30.26	30.5207	30.3372	30.195	30.2728	30.1582	30.262	0.139969	0.462525
"A0A3Q1MQ34 submitted name: Filamin B [OS=Bos taurus]"	A0A3Q1MQ34	FLNB	22.9966	24.7953	25.5856	25.4151	25.5569	24.8628	24.6737	24.8409	0.897135	3.61153
"Q2KJ64 Arginase-1 [OS=Bos taurus]"	Q2KJ64	ARG1	23.6939	23.2459	23.3857	23.5969	22.9958	23.5462	24.3549	23.5456	0.427653	1.81627
"P56541 Deoxyribonuclease-2-alpha [OS=Bos taurus]"	P56541	DNASE2 DNASE2A DNL2	21.6283	22.6519	22.3336	21.4272	22.2024	21.8169	21.5332	21.9419	0.460308	2.09785
"Q56JV9 40S ribosomal protein S3a [OS=Bos taurus]"	Q56JV9	RPS3A	26.7174	27.0154	26.9928	26.7964	26.7483	27.1592	27.1786	26.944	0.191609	0.711137
"Q2NKY7 Septin-2 [OS=Bos taurus]"	Q2NKY7	SEPTIN2 SEPT2	21.4629	24.439	24.7218	25.261	23.9167	24.7889	26.1828	24.3962	1.47399	6.04191
"Q863B3 Staphylococcal nuclease domain-containing protein 1 [OS=Bos taurus]"	Q863B3	SND1	22.7372	22.3662	22.687	23.4614	22.8968	23.3574	24.6251	23.1616	0.750357	3.23966
"A5D7B7 Prolyl endopeptidase FAP [OS=Bos taurus]"	A5D7B7	FAP	25.7819	25.6196	26.2651	26.1637	25.985	26.3182	27.6163	26.25	0.653954	2.49125
"Q3ZCF3 S-phase kinase-associated protein 1 [OS=Bos taurus]"	Q3ZCF3	SKP1 SKP1A	20.1876	18.5113	22.2237	22.505	20.1797	21.4076	22.664	21.097	1.53611	7.28119
"Q56JV6 Twinfilin-1 [OS=Bos taurus]"	Q56JV6	TWF1	21.5715	20.3791	21.2153	21.3545	21.0097	21.3937	23.2797	21.4576	0.891662	4.15545
"A5PKJ3 Dynactin subunit 1 [OS=Bos taurus]"	A5PKJ3	DCTN1	23.9466	20.6079	24.7237	23.6383	22.8984	24.8281	24.7371	23.6257	1.50697	6.37851
"A1L5A7 submitted name: Drebrin 1 [OS=Bos taurus]"	A1L5A7	DBN1 PDLIM7	27.7642	31.5451	31.314	28.2056	31.1403	30.2822	28.4246	29.8109	1.63013	5.46825
"E1B7R4 Eukaryotic translation initiation factor 3 subunit A [OS=Bos taurus]"	E1B7R4	EIF3A EIF3S10	23.3753	23.879	23.6373	23.243	23.2737	23.8033	23.9948	23.6009	0.305718	1.29536
"F6RJ01 submitted name: Uncharacterized protein [OS=Bos taurus]"	F6RJ01		20.0222	20.8729	21.6903	21.3005	21.1405	21.0956	22.0132	21.1622	0.633825	2.99508
"F1MTY3 Helix-destabilizing protein [OS=Bos taurus]"	F1MTY3	HNRNPA1	21.5088	21.5294	22.4716	22.2717	22.2238	20.8224	21.2255	21.7219	0.612958	2.82185
"P39873 Brain ribonuclease [OS=Bos taurus]"	P39873	BRN	20.5321	20.8412	20.4974	20.6332	20.2202	18.7154	20.1857	20.2321	0.706494	3.49194
"E1BP91 Aminopeptidase [OS=Bos taurus]"	E1BP91	NPEPPS	24.2354	23.7992	25.7902	24.9353	26.0027	24.1085	23.9908	24.6946	0.89638	3.62986
"A0A6B9SDW4 submitted name: Ig lamda chain variable region [OS=Bos taurus]"	A0A6B9SDW4		22.9175	23.6955	23.2056	24.3245	21.8423	22.3657	22.1329	22.9263	0.889143	3.87826
"Q5KR48 Tropomyosin beta chain [OS=Bos taurus]"	Q5KR48	TPM2	24.9105	25.0286	25.3613	25.8064	25.0113	25.177	26.3553	25.3786	0.525108	2.0691
"P38657 Protein disulfide-isomerase A3 [OS=Bos taurus]"	P38657	PDIA3 GRP58	22.1927	22.2006	23.6857	26.2281	22.9987	22.0711	26.3176	23.6707	1.8665	7.88529
"Q0IIG2 submitted name: EGF containing fibulin extracellular matrix protein 2 [OS=Bos taurus]"	Q0IIG2	EFEMP2	20.0767	20.4016	19.4446	20.7927	18.5146	20.489	20.4005	20.0171	0.786121	3.92725
"A0A3Q1M3Z8 Nicotinate-nucleotide pyrophosphorylase [carboxylating] [OS=Bos taurus]"	A0A3Q1M3Z8	QPRT	22.8873	23.6766	24.241	24.6424	23.2637	24.3638	23.7082	23.8261	0.627382	2.63317
"P05631 ATP synthase subunit gamma, mitochondrial [OS=Bos taurus]"	P05631	ATP5F1C ATP5C ATP5C1	27.6438	28.073	28.3162	27.8791	27.856	27.8144	27.178	27.8229	0.35547	1.27762
"A0A3Q1MFE4 MICOS complex subunit MIC60 [OS=Bos taurus]"	A0A3Q1MFE4	IMMT	24.4207	25.0475	23.9191	26.9331	22.5195	24.4662	24.3053	24.5159	1.32431	5.40185
"Q3T0G3 submitted name: AHA1, activator of heat shock 90kDa protein ATPase homolog 1 (Yeast) [OS=Bos taurus]"	Q3T0G3	AHSA1	22.884	22.412	20.6156	19.2478	23.3931	23.9489	23.5275	22.2898	1.72851	7.7547
"G3N3Q3 Ig-like domain-containing protein [OS=Bos taurus]"	G3N3Q3		27.2588	27.3619	27.6433	27.2878	27.3567	27.6419	27.418	27.4241	0.15803	0.576246
"Q2TBI0 Lipopolysaccharide-binding protein [OS=Bos taurus]"	Q2TBI0	LBP	24.5457	25.695	26.5357	26.6975	23.8021	26.2372	26.5761	25.727	1.13128	4.39723
"A0A3Q1M9W4 Microtubule-associated protein [OS=Bos taurus]"	A0A3Q1M9W4	MAP4	24.8714	25.1262	25.4611	24.5805	23.5237	25.2343	25.7074	24.9292	0.721193	2.89296
"F6Q9Q9 Protein disulfide-isomerase [OS=Bos taurus]"	F6Q9Q9	P4HB	23.0016	24.0079	24.1775	24.6385	23.0719	23.9209	24.7996	23.9454	0.697873	2.91444
"A0A3Q1MB39 Adenosine kinase [OS=Bos taurus]"	A0A3Q1MB39	ADK	23.6749	23.7916	24.082	29.5118	23.3562	23.8302	23.4734	24.5314	2.20903	9.0049
"Q5E9A1 Nascent polypeptide-associated complex subunit alpha [OS=Bos taurus]"	Q5E9A1	NACA	23.2039	24.282	25.5222	25.5082	24.797	25.1114	25.1863	24.8016	0.825159	3.32704
"F1MBI1 Proteasome subunit beta [OS=Bos taurus]"	F1MBI1	PSMB7	21.4661	21.2085	21.5605	20.897	21.1739	21.1634	22.2386	21.3869	0.433761	2.02817
"Q3T0Z7 Dihydropteridine reductase [OS=Bos taurus]"	Q3T0Z7	QDPR	22.55	20.2823	23.0903	21.9961	20.2996	21.652	25.33	22.1715	1.74819	7.88486
"A5D7K0 Biliverdin reductase A [OS=Bos taurus]"	A5D7K0	BLVRA	29.0946	29.088	29.8411	29.5904	29.6943	29.7543	30.4652	29.6468	0.472876	1.59503
"A6QLT9 Alanine--tRNA ligase [OS=Bos taurus]"	A6QLT9	AARS	21.6908	21.3282	21.0549	22.079	21.453	20.8126	22.2028	21.5173	0.510861	2.37418
"A0A077S9Q3 Lysozyme [OS=Bos taurus]"	A0A077S9Q3	LYZF1 LOC281287	23.9415	24.5997	24.7797	24.347	23.6117	24.3719	23.9011	24.2218	0.417507	1.72368
"A4FV12 SUMO-activating enzyme subunit 2 [OS=Bos taurus]"	A4FV12	UBA2 SAE2	22.2066	21.9622	23.0487	22.3468	22.4291	22.2056	25.5117	22.8158	1.23581	5.41644
"A5PKH8 submitted name: PGM2L1 protein [OS=Bos taurus]"	A5PKH8	PGM2L1	22.3796	22.9812	23.5138	22.7836	22.6235	22.7237	22.8605	22.838	0.353505	1.54788
"A7MB07 submitted name: ADAM metallopeptidase with thrombospondin type 1 motif 1 [OS=Bos taurus]"	A7MB07	ADAMTS1	19.9003	20.3115	20.8567	20.1325	20.2097	19.7565	19.9109	20.154	0.365977	1.8159
"F1MZ46 submitted name: Acidic leucine-rich nuclear phosphoprotein 32 family member B [OS=Bos taurus]"	F1MZ46	ANP32B	26.9488	27.7695	26.8947	26.3243	27.6866	27.1292	26.5572	27.0443	0.537393	1.98709
"A0A3Q1MYV4 submitted name: Limbic system associated membrane protein [OS=Bos taurus]"	A0A3Q1MYV4	LSAMP	18.9051	19.4661	19.5354	19.6355	20.9421	19.6484	19.3636	19.6423	0.626247	3.18825
"Q0VCX2 Endoplasmic reticulum chaperone BiP [OS=Bos taurus]"	Q0VCX2	HSPA5 GRP78	26.2354	24.9673	23.2806	23.4313	25.1684	25.8169	23.8845	24.6835	1.16784	4.73125
"Q3MHR7 Actin-related protein 2/3 complex subunit 2 [OS=Bos taurus]"	Q3MHR7	ARPC2	20.8538	21.875	22.7738	21.1183	21.337	22.8625	20.8683	21.6698	0.85699	3.95476
"Q3SZK8 Na(+)/H(+) exchange regulatory cofactor NHE-RF1 [OS=Bos taurus]"	Q3SZK8	NHERF1 NHERF SLC9A3R1	22.1653	22.0791	22.2793	20.9143	22.0958	22.5576	21.2428	21.9049	0.594476	2.7139
"F1MGC0 Succinate--CoA ligase [ADP-forming] subunit beta, mitochondrial [OS=Bos taurus]"	F1MGC0	SUCLA2	25.7494	25.733	25.9815	25.61	25.6496	25.9432	25.8434	25.7872	0.141385	0.548277
"A0A3Q1LV36 submitted name: Importin 5 [OS=Bos taurus]"	A0A3Q1LV36	IPO5	22.0619	22.7672	22.6227	23.9117	22.0058	23.483	22.8835	22.8194	0.696986	3.05436
"P23805 Conglutinin [OS=Bos taurus]"	P23805	CGN1	21.9848	21.5744	21.483	22.2282	21.2662	21.9602	22.5061	21.8576	0.438737	2.00726
"A0A3Q1MQ24 submitted name: RAN binding protein 3 [OS=Bos taurus]"	A0A3Q1MQ24	RANBP3	23.9355	23.1202	28.1639	23.6827	23.0209	26.8269	24.1961	24.7066	1.98791	8.04609
"A0A3Q1MH44 submitted name: 60S ribosomal protein L18 [OS=Bos taurus]"	A0A3Q1MH44		22.005	27.0138	26.7583	24.2868	26.4836	24.9148	24.221	25.0976	1.79695	7.15984
"F1MRZ6 submitted name: Tenascin C [OS=Bos taurus]"	F1MRZ6	TNC	24.6212	23.5915	23.8314	23.7713	24.0523	24.3468	23.1182	23.9047	0.495055	2.07096
"A8E4P2 Phenylalanyl-tRNA synthetase beta subunit [OS=Bos taurus]"	A8E4P2	FARSB	24.8248	24.8395	26.4723	25.3159	24.0247	24.732	24.9347	25.0205	0.747018	2.98562
"A0A6B9SBN3 submitted name: Ig lamda chain variable region [OS=Bos taurus]"	A0A6B9SBN3		23.0215	22.737	23.0438	23.9742	22.9409	23.7295	24.5069	23.422	0.655817	2.80001
"A0A3Q1MF13 NAD(P)H-hydrate epimerase [OS=Bos taurus]"	A0A3Q1MF13	NAXE AIBP APOA1BP	22.2048	21.5502	23.1072	22.6958	22.6036	23.6685	23.0133	22.6919	0.680431	2.99856
"E1B8K6 Nucleolin [OS=Bos taurus]"	E1B8K6		20.7181	21.6709	21.1116	20.4484	21.3324	21.0512	20.3998	20.9618	0.467158	2.22862
"A0A3Q1LZ10 Septin [OS=Bos taurus]"	A0A3Q1LZ10	SEPTIN11	22.7616	22.7455	22.8286	18.6934	19.8413	20.1218	21.2559	21.1783	1.67186	7.89424
"G3MXV0 Peptidylprolyl isomerase [OS=Bos taurus]"	G3MXV0	FKBP5	18.6442	21.7228	21.0244	22.0645	21.33	22.677	20.0631	21.0751	1.35187	6.41451
"A0A3Q1MQI0 submitted name: Metadherin [OS=Bos taurus]"	A0A3Q1MQI0	MTDH	22.6771	23.1238	26.3435	22.5317	23.5634	22.275	19.2061	22.8172	2.10242	9.21418
"Q5E9B7 Chloride intracellular channel protein 1 [OS=Bos taurus]"	Q5E9B7	CLIC1	21.7742	23.314	23.8545	22.8119	22.9893	21.9092	23.7456	22.9141	0.822685	3.5903
"A0A3Q1MM55 Glucose-6-phosphate 1-dehydrogenase [OS=Bos taurus]"	A0A3Q1MM55	G6PD	22.547	21.3224	20.481	22.385	19.1516	18.1506	22.2754	20.9019	1.72141	8.23566
"P42899 60S acidic ribosomal protein P2 [OS=Bos taurus]"	P42899	RPLP2	20.7048	19.4952	21.3361	22.2647	21.5838	21.2292	19.8349	20.9212	0.98075	4.68782
"P13214 Annexin A4 [OS=Bos taurus]"	P13214	ANXA4 ANX4	21.7222	22.4479	23.4116	23.6076	22.115	23.0939	21.7359	22.5906	0.784537	3.47285
"Q08D91 Keratin, type II cytoskeletal 75 [OS=Bos taurus]"	Q08D91	KRT75	23.3018	24.0287	22.7712	24.8646	22.3831	25.337	25.0222	23.9584	1.16763	4.87359
"Q1JP73 Queuosine salvage protein [OS=Bos taurus]"	Q1JP73	QNG1	26.8079	27.4481	27.6684	27.5998	26.686	27.696	27.5686	27.3536	0.423386	1.54783
"A4FV94 submitted name: KRT6A protein [OS=Bos taurus]"	A4FV94	KRT6A	26.9253	27.315	27.1009	28.1267	25.8384	28.8408	28.2616	27.487	1.00449	3.65441
"A0A3Q1LMM6 submitted name: Parvin alpha [OS=Bos taurus]"	A0A3Q1LMM6	PARVA	21.8035	21.4693	22.378	22.1646	21.1603	22.2419	23.1088	22.0466	0.641372	2.90916
"E1BEL6 Neuropilin [OS=Bos taurus]"	E1BEL6	NRP2	23.4075	23.3627	23.6519	23.3275	23.823	23.8049	23.9675	23.6207	0.256261	1.0849
"A0A3Q1MFC3 Protein S100 [OS=Bos taurus]"	A0A3Q1MFC3	S100A11	20.4136	18.7063	19.7664	20.5787	20.2604	19.9513	19.7708	19.9211	0.620921	3.1169
"Q9MZ08 Basal cell adhesion molecule [OS=Bos taurus]"	Q9MZ08	BCAM	21.3139	21.6411	20.4341	22.4639	22.2571	20.1604	21.9492	21.46	0.882988	4.11458
"A0A3Q1M0U5 Receptor protein-tyrosine kinase [OS=Bos taurus]"	A0A3Q1M0U5	TIE1	23.3872	23.6385	23.8776	23.9318	23.4016	23.7785	22.8487	23.552	0.377158	1.60138
"F1MWD3 CCT-epsilon [OS=Bos taurus]"	F1MWD3	CCT5	20.3658	21.7652	23.3202	24.1132	18.6882	21.9252	21.5554	21.6762	1.79684	8.28947
"Q5EA79 Galactose mutarotase [OS=Bos taurus]"	Q5EA79	GALM	21.3046	21.0312	21.3613	21.3395	20.9563	21.2414	21.3651	21.2285	0.167128	0.787281
"A0A3Q1LL67 Golgi apparatus protein 1 [OS=Bos taurus]"	A0A3Q1LL67	GLG1	21.4453	25.5581	26.1757	25.704	25.3029	25.1821	24.9288	24.8996	1.57505	6.32562
"A0A3Q1M994 Polypyrimidine tract-binding protein 1 [OS=Bos taurus]"	A0A3Q1M994	PTBP1	24.0045	23.857	24.3356	24.2871	23.4842	25.3634	24.569	24.2716	0.598338	2.46518
"A7MBI5 submitted name: DPYSL3 protein [OS=Bos taurus]"	A7MBI5	DPYSL3	23.9229	23.6585	23.2443	24.8134	23.7373	23.4278	24.0114	23.8308	0.508482	2.13372
"O02691 3-hydroxyacyl-CoA dehydrogenase type-2 [OS=Bos taurus]"	O02691	HSD17B10 HADH2	24.5243	24.6036	25.2248	24.9599	24.6385	24.7528	24.5555	24.7513	0.255644	1.03285
"Q3ZBX5 submitted name: Small inducible cytokine subfamily E, member 1 (Endothelial monocyte-activating) [OS=Bos taurus]"	Q3ZBX5	AIMP1 SCYE1	20.8536	19.7904	20.2919	20.4673	20.883	21.3454	21.802	20.7762	0.670238	3.22599
"P80227 Acylamino-acid-releasing enzyme [OS=Bos taurus]"	P80227	APEH	18.9746	19.9119	20.6998	22.7654	22.0012	21.4133	22.5237	21.1843	1.39941	6.60589
"A0A3Q1N6T1 NADH-cytochrome b5 reductase [OS=Bos taurus]"	A0A3Q1N6T1	CYB5R3	21.8568	22.1809	22.6904	22.0771	21.8207	22.4211	21.9792	22.1466	0.314977	1.42224
"A7YY28 Protein ABHD14B [OS=Bos taurus]"	A7YY28	ABHD14B	25.7918	21.329	22.8505	23.3119	22.8676	23.2753	26.5017	23.704	1.80702	7.62328
"Q28156 cGMP-specific 3',5'-cyclic phosphodiesterase [OS=Bos taurus]"	Q28156	PDE5A PDE5	23.5449	23.0177	24.0018	25.3256	23.2725	24.144	25.7677	24.1534	1.03597	4.2891
"Q3SYU6 Calponin-2 [OS=Bos taurus]"	Q3SYU6	CNN2	22.4897	22.0394	22.8647	22.5205	23.0431	22.8975	23.3366	22.7416	0.426175	1.87399
"Q27991 Myosin-10 [OS=Bos taurus]"	Q27991	MYH10	21.4471	22.0574	24.0662	23.6852	21.7159	21.9627	22.64	22.5106	1.00703	4.47356
"Q2HJ38 Calponin-1 [OS=Bos taurus]"	Q2HJ38	CNN1	23.8208	24.581	25.6423	24.6534	24.1537	24.7664	26.1481	24.8237	0.813442	3.27688
"A0A3Q1LWK1 submitted name: Erythrocyte membrane protein band 4.1 like 2 [OS=Bos taurus]"	A0A3Q1LWK1	EPB41L2	22.1329	21.5896	21.9786	23.2991	23.5098	23.5358	22.0089	22.5792	0.83304	3.68941
"F1N678 submitted name: Aldo-keto reductase family 1 member B10 [OS=Bos taurus]"	F1N678	AKR1B10	24.0477	23.1481	26.1829	22.5168	23.1698	26.6039	24.0646	24.2477	1.56723	6.46342
"Q5DPW9 submitted name: Cystatin E/M [OS=Bos taurus]"	Q5DPW9	CST6	27.1052	28.9318	29.5713	29.6398	26.815	29.3962	28.8247	28.612	1.17182	4.09555
"Q1RMH5 submitted name: C1QC protein [OS=Bos taurus]"	Q1RMH5	C1QC	24.7024	24.76	25.0334	24.8808	24.6719	24.7084	24.3909	24.7354	0.197938	0.800221
"Q3T0Y5 Proteasome subunit alpha type-2 [OS=Bos taurus]"	Q3T0Y5	PSMA2	18.2392	21.2575	22.0217	24.2321	23.2988	20.159	22.0153	21.6034	1.98547	9.19056
"A0A3Q1MYR8 submitted name: Keratin 3 [OS=Bos taurus]"	A0A3Q1MYR8	KRT3	25.4025	25.8243	25.5195	26.5273	24.0749	27.5553	27.0659	25.9957	1.16604	4.48552
"F1N2F1 submitted name: Niban apoptosis regulator 1 [OS=Bos taurus]"	F1N2F1	NIBAN1	23.2235	23.8491	24.5013	24.4835	20.1791	22.5694	23.3773	23.169	1.48946	6.42867
"Q01321 Cytochrome c oxidase subunit NDUFA4 [OS=Bos taurus]"	Q01321	NDUFA4	22.7738	22.9564	23.4502	23.2414	22.6974	23.1676	22.8838	23.0244	0.271731	1.18019
"P68432 Histone H3.1 [OS=Bos taurus]"	P68432		23.0983	20.777	23.5897	23.8489	22.4726	24.0301	23.7643	23.083	1.1471	4.96945
"Q3MHK9 Fascin [OS=Bos taurus]"	Q3MHK9	FSCN1	21.507	21.6651	21.0461	22.5056	20.0758	21.623	22.553	21.568	0.8529	3.95448
"O62830 Protein phosphatase 1B [OS=Bos taurus]"	O62830	PPM1B	24.0231	24.208	24.3068	24.2061	24.3309	24.6217	25.0755	24.396	0.350073	1.43496
"Q3T054 GTP-binding nuclear protein Ran [OS=Bos taurus]"	Q3T054	RAN	28.2709	28.5859	28.7507	28.1629	28.5451	28.8856	28.9489	28.5929	0.296724	1.03776
"P48818 Very long-chain specific acyl-CoA dehydrogenase, mitochondrial [OS=Bos taurus]"	P48818	ACADVL VLCAD	23.3766	22.7403	23.5425	23.5831	22.9813	22.9077	21.2193	22.9073	0.812728	3.54791
"A0A3Q1MAU7 S-formylglutathione hydrolase [OS=Bos taurus]"	A0A3Q1MAU7	ESD	26.4739	25.1742	22.8936	21.8102	23.6899	23.9951	24.5388	24.0822	1.51973	6.31057
"A0A3Q1N308 submitted name: Methanethiol oxidase [OS=Bos taurus]"	A0A3Q1N308	SELENBP1	22.512	21.1449	22.404	22.6353	22.3384	20.4412	22.5346	22.0015	0.855421	3.88802
"A6QR38 submitted name: C23H6ORF47 protein [OS=Bos taurus]"	A6QR38	C23H6orf47 C23H6ORF47	23.2455	28.3777	28.4102	25.6264	27.6195	25.8681	24.768	26.2736	1.95034	7.42318
"A0A3Q1LPQ6 submitted name: Tropomyosin alpha-1 chain [OS=Bos taurus]"	A0A3Q1LPQ6	TPM1	25.6127	25.7995	25.7731	25.5625	26.2067	25.9332	25.8376	25.8179	0.213891	0.828462
"O62703 Beta-catenin-like protein 1 [OS=Bos taurus]"	O62703	CTNNBL1	26.8962	27.4637	26.1583	28.5903	25.1985	26.9666	27.2764	26.9357	1.06124	3.93989
"A0A452DID1 submitted name: Translationally-controlled tumor protein [OS=Bos taurus]"	A0A452DID1	TPT1	20.2997	22.181	21.8503	22.6549	21.3055	21.7464	21.6685	21.6723	0.739375	3.41161
"P80311 Peptidyl-prolyl cis-trans isomerase B [OS=Bos taurus]"	P80311	PPIB	22.1278	22.0247	27.5425	22.169	23.1408	21.4731	23.2497	23.104	2.0565	8.90106
"Q861S4 60S ribosomal protein L21 [OS=Bos taurus]"	Q861S4	RPL21	24.6091	24.6878	21.0762	24.5302	24.7274	24.278	23.8403	23.9642	1.31	5.4665
"A0A3Q1MTL8 DCN1-like protein [OS=Bos taurus]"	A0A3Q1MTL8		19.4095	21.3633	21.3363	20.7568	20.5785	20.4395	20.8471	20.6759	0.660021	3.19223
"Q2KJ19 Down-regulator of transcription 1 [OS=Bos taurus]"	Q2KJ19	DR1	18.4655	18.4424	18.5052	18.2628	17.9941	18.3424	17.797	18.2585	0.266926	1.46193
"Q3T0F7 Myotrophin [OS=Bos taurus]"	Q3T0F7	MTPN	19.2413	21.6558	19.6813	20.0727	19.5713	20.0597	19.9075	20.0271	0.776202	3.87576
"A2VDN8 Coronin [OS=Bos taurus]"	A2VDN8	CORO1C	21.412	22.0971	21.461	22.7423	20.5808	22.3035	21.2823	21.697	0.727462	3.35282
"Q0IIF7 Ubiquitin carboxyl-terminal hydrolase 14 [OS=Bos taurus]"	Q0IIF7	USP14	21.6311	21.1182	21.9656	21.9598	21.0798	21.6347	26.1477	22.2196	1.76837	7.9586
"P62808 Histone H2B type 1 [OS=Bos taurus]"	P62808		22.8664	21.5485	23.2818	22.9834	20.6895	23.5565	23.5317	22.6368	1.09634	4.84318
"Q17QE2 LIM and cysteine-rich domains protein 1 [OS=Bos taurus]"	Q17QE2	LMCD1	24.1147	24.5961	24.563	24.2258	24.787	23.4092	24.0289	24.2464	0.462023	1.90553
"A0A3Q1M318 Annexin [OS=Bos taurus]"	A0A3Q1M318	ANXA6	24.7982	20.6923	20.9084	23.2681	24.8961	21.2214	24.6099	22.9135	1.92803	8.41438
"A0A3Q1M1D3 Nuclear autoantigenic sperm protein [OS=Bos taurus]"	A0A3Q1M1D3	NASP	21.2981	19.8081	22.7248	22.8993	19.7516	21.8081	22.1348	21.4893	1.28551	5.98212
"A0A3Q1MB09 Aminopeptidase [OS=Bos taurus]"	A0A3Q1MB09		21.0301	21.2618	22.2012	22.5105	21.8898	23.8963	22.5468	22.1909	0.95206	4.29031
"E1BEB4 submitted name: Fibulin 2 [OS=Bos taurus]"	E1BEB4	FBLN2	19.324	20.6012	22.1837	22.4415	21.6084	23.222	19.3964	21.2539	1.52066	7.15476
"A6QL81 submitted name: DKK3 protein [OS=Bos taurus]"	A6QL81	DKK3	22.6495	22.8092	23.4089	23.5973	23.4807	22.977	23.2311	23.1648	0.360107	1.55454
"Q5E9X4 Leucine-rich repeat-containing protein 59 [OS=Bos taurus]"	Q5E9X4	LRRC59	20.4913	21.4933	23.4128	23.477	20.9109	23.1513	23.1459	22.2975	1.28555	5.76543
"A0A452DIF2 Clathrin light chain [OS=Bos taurus]"	A0A452DIF2	CLTB	25.9355	26.035	26.0176	26.4733	26.1052	23.6536	26.499	25.817	0.979874	3.79545
"Q2KJB3 submitted name: Angiopoietin-like 3 [OS=Bos taurus]"	Q2KJB3	ANGPTL3	25.3425	25.3687	26.0362	25.6364	25.5879	25.674	25.3172	25.5661	0.254619	0.995922
"P56965 N(G),N(G)-dimethylarginine dimethylaminohydrolase 1 [OS=Bos taurus]"	P56965	DDAH1	17.5637	18.3414	18.4295	18.2107	17.0886	19.1674	17.9942	18.1136	0.663195	3.6613
"F1N2W0 15-oxoprostaglandin 13-reductase [OS=Bos taurus]"	F1N2W0	PTGR1	26.8172	26.9623	27.0505	23.5427	26.8171	26.2485	27.1142	26.3646	1.27645	4.84152
"P17248 Tryptophan--tRNA ligase, cytoplasmic [OS=Bos taurus]"	P17248	WARS1 WARS	18.7629	22.8855	24.173	24.1343	22.1357	23.6046	22.7735	22.6385	1.8654	8.23995
"A5D7N2 Histone H2B [OS=Bos taurus]"	A5D7N2	HIST2H2BE	18.5702	20.119	22.3293	20.6283	20.5456	21.7915	19.7971	20.5401	1.25065	6.08878
"A4FUD0 C-1-tetrahydrofolate synthase, cytoplasmic [OS=Bos taurus]"	A4FUD0	MTHFD1	23.3052	26.3905	27.6066	27.5597	22.0663	27.1496	26.9861	25.8663	2.23871	8.65492
"F1MNV5 submitted name: Kininogen-1 [OS=Bos taurus]"	F1MNV5	KNG1	23.964	23.8627	24.6833	24.1982	24.0473	23.9946	23.1214	23.9816	0.465143	1.93958
"A0A0A0MPA0 SERPIN domain-containing protein [OS=Bos taurus]"	A0A0A0MPA0		28.7006	29.1651	29.279	28.9822	28.8765	29.2467	28.5699	28.9743	0.274299	0.946697
"Q2YDE9 Testin [OS=Bos taurus]"	Q2YDE9	TES	25.6987	25.6641	26.4566	24.9333	24.856	24.8836	25.0284	25.3601	0.603139	2.3783
"Q3T000 Synaptobrevin homolog YKT6 [OS=Bos taurus]"	Q3T000	YKT6	23.1348	21.4862	21.2871	21.9275	19.3797	23.596	23.2166	22.004	1.46961	6.67883
"P18203 Peptidyl-prolyl cis-trans isomerase FKBP1A [OS=Bos taurus]"	P18203	FKBP1A FKBP1	23.9909	22.0778	24.0039	27.1989	25.0196	21.4865	24.9604	24.1054	1.92049	7.96705
"A0A3Q1MJD5 submitted name: Heteroous nuclear ribonucleoprotein M [OS=Bos taurus]"	A0A3Q1MJD5	HNRNPM	20.9669	20.679	21.9538	21.784	19.3173	20.9129	23.3735	21.2839	1.26072	5.92333
"A0A3Q1MSB2 submitted name: A-kinase anchoring protein 12 [OS=Bos taurus]"	A0A3Q1MSB2	AKAP12	26.6649	29.3297	30.2129	30.2372	26.254	29.6713	29.1004	28.7815	1.6447	5.71443
"F1MFC2 submitted name: Desmoglein 2 [OS=Bos taurus]"	F1MFC2	DSG2	20.442	22.8936	19.7494	19.6058	20.2975	23.6416	22.7263	21.3366	1.68638	7.90368
"A7MB21 submitted name: FERMT2 protein [OS=Bos taurus]"	A7MB21	FERMT2	22.4612	22.7146	22.9067	22.536	20.3246	23.0549	21.8204	22.2598	0.940968	4.22721
"A6QP36 submitted name: LMAN2 protein [OS=Bos taurus]"	A6QP36	LMAN2	22.3393	21.9982	22.5833	22.1982	22.0985	22.521	21.2706	22.1442	0.440162	1.98771
"A4IFK4 submitted name: SYNPO2 protein [OS=Bos taurus]"	A4IFK4	SYNPO2	23.8635	24.2687	22.1327	24.0396	23.5626	24.2938	24.4392	23.8	0.792642	3.33043
"F1MX61 submitted name: Splicing factor 3b subunit 1 [OS=Bos taurus]"	F1MX61	SF3B1	22.4492	22.6518	24.9756	24.8937	24.8336	17.0921	23.2363	22.876	2.7727	12.1206
"A0A6B9SBD0 submitted name: Ig heavy chain variable region [OS=Bos taurus]"	A0A6B9SBD0		21.3864	21.7449	20.8972	19.7069	20.7092	20.7386	20.0534	20.7481	0.706125	3.40333
"Q1KZG2 Protein-tyrosine-phosphatase [OS=Bos taurus]"	Q1KZG2		21.8219	22.2848	22.9237	21.4498	20.718	22.621	22.7345	22.0791	0.795152	3.60138
"P10881 Lupus La protein homolog [OS=Bos taurus]"	P10881	SSB	20.2838	20.8213	22.1598	19.5827	22.1691	21.6139	22.8691	21.3571	1.17213	5.48826
"Q08DZ4 submitted name: Smoothelin [OS=Bos taurus]"	Q08DZ4	SMTN	24.6738	25.1253	25.745	25.0784	24.8665	25.0723	26.0017	25.2233	0.476245	1.88812
"P62958 Adenosine 5'-monophosphoramidase HINT1 [OS=Bos taurus]"	P62958	HINT1 HINT PKCI1	26.5322	27.4139	27.1157	26.9359	26.7997	25.7472	22.511	26.1508	1.68922	6.45953
"G3N342 submitted name: Uncharacterized protein [OS=Bos taurus]"	G3N342		25.1444	25.9043	25.6915	25.6156	26.4972	25.729	24.9406	25.6461	0.508328	1.98209
"A0A3Q1LUJ8 Sodium/potassium-transporting ATPase subunit alpha [OS=Bos taurus]"	A0A3Q1LUJ8	ATP1A1	21.5733	21.5306	22.138	22.5823	19.24	22.1238	24.3709	21.937	1.52683	6.96005
"E1BCW3 ATP-dependent 6-phosphofructokinase [OS=Bos taurus]"	E1BCW3	PFKP	18.3995	21.3659	22.4345	21.9477	20.9234	20.437	20.7588	20.8953	1.30105	6.22655
"A0A3Q1MFL7 Actin-depolymerizing factor [OS=Bos taurus]"	A0A3Q1MFL7	DSTN	25.0587	28.9198	28.7464	29.0739	28.3014	27.244	25.8567	27.6001	1.59918	5.79411
"Q9GMB8 Serine--tRNA ligase, cytoplasmic [OS=Bos taurus]"	Q9GMB8	SARS1 SARS SERS	23.595	16.919	23.6159	21.0128	22.8771	23.549	24.0059	22.225	2.54244	11.4396
"A0A3Q1LRG2 submitted name: Cathelicidin 1 [OS=Bos taurus]"	A0A3Q1LRG2		24.2498	24.2992	24.8841	24.0042	24.3864	24.4149	24.371	24.3728	0.264498	1.08522
"Q3MHY1 Cysteine and glycine-rich protein 1 [OS=Bos taurus]"	Q3MHY1	CSRP1	24.3534	23.3536	24.1492	24.5338	23.9793	23.6963	25.9626	24.2897	0.837346	3.44733
"P61282 NEDD8 [OS=Bos taurus]"	P61282	NEDD8	21.6911	20.7468	22.9318	21.7824	21.3362	20.8684	21.7442	21.5859	0.726557	3.3659
"Q3T0E0 Copper transport protein ATOX1 [OS=Bos taurus]"	Q3T0E0	ATOX1	28.2938	27.477	27.8352	27.7047	27.9393	27.146	27.522	27.7026	0.368864	1.33152
"A0A3Q1MT97 submitted name: Integrin subunit alpha 8 [OS=Bos taurus]"	A0A3Q1MT97		23.1559	25.4929	26.5546	26.5581	23.3435	25.9628	25.7778	25.2636	1.4305	5.66227
"Q3SX06 Myocilin [OS=Bos taurus]"	Q3SX06	MYOC	22.8459	26.7929	23.1003	22.7495	25.2282	25.5157	26.7519	24.712	1.79513	7.2642
"Q5EA61 Creatine kinase B-type [OS=Bos taurus]"	Q5EA61	CKB	22.6576	22.4529	22.8289	22.3735	23.634	23.1852	23.0662	22.8855	0.444826	1.9437
"A0A452DI27 1,2-dihydroxy-3-keto-5-methylthiopentene dioxygenase [OS=Bos taurus]"	A0A452DI27		21.1382	21.3939	21.7596	21.8509	21.5314	21.416	21.2793	21.4813	0.253945	1.18217
"Q148N0 2-oxoglutarate dehydrogenase, mitochondrial [OS=Bos taurus]"	Q148N0	OGDH	20.4146	21.9627	23.0757	22.5904	23.129	23.6973	23.5565	22.6323	1.14019	5.03787
"P19483 ATP synthase subunit alpha, mitochondrial [OS=Bos taurus]"	P19483	ATP5F1A ATP5A1 ATP5A2	23.5753	24.6413	24.6667	24.9431	22.9094	24.204	24.1667	24.1581	0.708229	2.93164
"Q17QV3 Small ubiquitin-related modifier 3 [OS=Bos taurus]"	Q17QV3	SUMO3	21.4033	21.8312	22.1022	21.9898	21.9198	21.9315	21.8612	21.8627	0.221181	1.01168
"Q58DQ3 60S ribosomal protein L6 [OS=Bos taurus]"	Q58DQ3	RPL6	20.9697	18.6182	21.7424	22.1205	21.648	21.7116	20.3871	21.0282	1.20948	5.75173
"Q3SZ87 Translocon-associated protein subunit gamma [OS=Bos taurus]"	Q3SZ87	SSR3	23.4857	25.2844	26.0279	25.847	23.0838	25.2974	25.2317	24.894	1.14624	4.60449
"Q3ZBF9 Chronophin [OS=Bos taurus]"	Q3ZBF9	PDXP CIN	21.8829	25.7138	21.1359	22.9201	25.5571	23.4906	21.4924	23.1704	1.86827	8.06316
"A6QNS6 submitted name: NID1 protein [OS=Bos taurus]"	A6QNS6	NID1	26.3027	27.6539	28.7662	30.5216	25.9374	28.6772	28.7012	28.08	1.58671	5.65067
"A3KN04 Dolichyl-diphosphooligosaccharide--protein glycosyltransferase subunit 1 [OS=Bos taurus]"	A3KN04	RPN1	22.1168	23.0595	23.0751	23.9234	21.7929	23.6611	22.077	22.8151	0.831534	3.64466
"P53620 Coatomer subunit gamma-1 [OS=Bos taurus]"	P53620	COPG1 COPG	22.8139	22.8277	23.5841	22.0924	23.2342	23.3058	22.4057	22.8949	0.52495	2.29287
"A7YWK3 Keratin, type II cytoskeletal 73 [OS=Bos taurus]"	A7YWK3	KRT73	22.3572	23.581	22.3901	23.3056	20.1694	21.8404	22.5548	22.3141	1.11639	5.00308
"A0A3Q1LSF9 40S ribosomal protein S12 [OS=Bos taurus]"	A0A3Q1LSF9		22.9741	23.8244	24.0096	25.8856	24.7601	27.4681	23.7219	24.6634	1.54062	6.24658
"P55052 Fatty acid-binding protein 5 [OS=Bos taurus]"	P55052	FABP5	23.9042	22.0437	23.589	25.5876	23.9204	23.3398	23.0628	23.6354	1.07359	4.54231
"F1MM57 submitted name: Myosin heavy chain 14 [OS=Bos taurus]"	F1MM57	MYH14	24.2621	23.1695	21.8915	22.6665	23.5758	23.2636	24.2867	23.3023	0.854299	3.66617
"A0A140T828 submitted name: Microfibrillar-associated protein 5 [OS=Bos taurus]"	A0A140T828	MFAP5	22.8415	23.1592	23.4562	23.0444	23.2215	23.3216	22.615	23.0942	0.288426	1.24891
"Q58DH9 Alpha-N-acetylgalactosaminidase [OS=Bos taurus]"	Q58DH9	NAGA	22.3599	22.7041	23.0953	23.1507	22.3477	23.0118	22.6688	22.7626	0.334142	1.46794
"Q2TBU0 Haptoglobin [OS=Bos taurus]"	Q2TBU0	HP	22.9246	22.9463	23.3791	24.7223	22.9397	23.3042	22.2857	23.2146	0.753076	3.24398
"A4FV08 Glucosamine-6-phosphate isomerase 1 [OS=Bos taurus]"	A4FV08	GNPDA1	21.625	19.1441	26.1896	23.0109	22.4711	19.6048	22.5943	22.0914	2.34966	10.6361
"P20004 Aconitate hydratase, mitochondrial [OS=Bos taurus]"	P20004	ACO2	22.5201	19.6496	24.6861	20.7194	25.8244	23.8962	25.137	23.2047	2.32929	10.038
"F1N0H4 submitted name: Retinoic acid induced 14 [OS=Bos taurus]"	F1N0H4	RAI14	24.3016	24.3785	22.7126	20.4014	24.7479	20.3472	20.486	22.4822	2.03984	9.07313
"Q58D34 Peptidase inhibitor 16 [OS=Bos taurus]"	Q58D34	PI16	21.4302	22.3596	21.8339	22.1663	21.5426	21.3334	21.5961	21.7517	0.386119	1.77512
"Q3ZBE9 Sterol-4-alpha-carboxylate 3-dehydrogenase, decarboxylating [OS=Bos taurus]"	Q3ZBE9	NSDHL	21.6875	20.9012	21.7277	24.4697	21.642	22.5684	24.6693	22.5237	1.47957	6.56894
"E1BL29 Bleomycin hydrolase [OS=Bos taurus]"	E1BL29	BLMH	19.8769	18.6055	19.1003	18.6049	18.1679	18.8431	19.8723	19.0101	0.654216	3.4414
"F1MV74 Acetyl-CoA C-myristoyltransferase [OS=Bos taurus]"	F1MV74	SCP2	20.9834	23.0185	24.5256	24.1499	19.602	23.9873	23.8685	22.8765	1.86572	8.15562
"Q32LG3 Malate dehydrogenase, mitochondrial [OS=Bos taurus]"	Q32LG3	MDH2	22.5124	23.5908	22.6472	23.4025	20.7884	24.8746	25.2572	23.2962	1.51435	6.50042
"F1MUZ9 60 kDa chaperonin [OS=Bos taurus]"	F1MUZ9	HSPD1	19.642	21.7845	21.5724	20.92	19.7868	21.4863	22.7654	21.1368	1.1171	5.28511
"Q9TS87 Transgelin [OS=Bos taurus]"	Q9TS87	TAGLN SM22	27.4899	27.2648	28.3402	28.2693	27.6835	28.1244	28.2304	27.9147	0.4295	1.53862
"Q3T0C7 Stathmin [OS=Bos taurus]"	Q3T0C7	STMN1	18.6946	18.1365	18.8126	18.5876	18.8592	18.3388	18.9118	18.6202	0.288378	1.54874
"Q17QB3 Acid ceramidase [OS=Bos taurus]"	Q17QB3	ASAH1	19.2391	20.1818	19.7605	20.5455	19.4919	19.6303	20.0812	19.8472	0.448112	2.25781
"Q95L54 Annexin A8 [OS=Bos taurus]"	Q95L54	ANXA8	26.4787	28.9133	29.9277	30.1787	26.8742	29.5321	29.2187	28.7319	1.46976	5.11543
"E1BFV0 submitted name: Karyopherin subunit beta 1 [OS=Bos taurus]"	E1BFV0	KPNB1	19.4357	23.9989	24.5505	19.0966	19.3012	23.7839	22.5289	21.8137	2.44978	11.2305
"Q2KJ44 Serine/threonine-protein phosphatase 2A activator [OS=Bos taurus]"	Q2KJ44	PTPA PPP2R4	21.7836	23.9139	24.501	23.1803	23.4467	22.9746	22.1653	23.1379	0.945513	4.08642
"A0A3Q1MQF7 submitted name: LRR binding FLII interacting protein 1 [OS=Bos taurus]"	A0A3Q1MQF7	LRRFIP1	22.0196	21.9962	22.0727	21.53	21.6898	21.8636	21.1995	21.7673	0.317096	1.45675
"A0A3Q1M5Q9 Protein-tyrosine-phosphatase [OS=Bos taurus]"	A0A3Q1M5Q9	PTPRF	20.7108	22.5003	23.4216	20.4523	21.7925	21.7395	20.6815	21.6141	1.09053	5.04548
"F1MMK8 Lysine--tRNA ligase [OS=Bos taurus]"	F1MMK8	KARS1	16.0752	19.3223	16.6305	20.586	20.6616	19.3307	17.4708	18.5824	1.86085	10.014
"A0A3Q1M0F4 BPTI/Kunitz inhibitor domain-containing protein [OS=Bos taurus]"	A0A3Q1M0F4		29.0012	28.8167	29.0856	29.0467	28.5952	29.1439	29.0838	28.9676	0.194663	0.672003
"Q9TTK8 Creatine kinase U-type, mitochondrial [OS=Bos taurus]"	Q9TTK8	CKMT1	23.4557	23.5711	23.8124	23.6556	23.5765	24.0188	24.1912	23.7545	0.267172	1.12472
"A7YW98 Arginine--tRNA ligase, cytoplasmic [OS=Bos taurus]"	A7YW98	RARS1 RARS	20.9692	24.115	24.0448	22.5871	20.0316	21.14	22.55	22.2054	1.56435	7.0449
"A0A3Q1LI44 Ig-like domain-containing protein [OS=Bos taurus]"	A0A3Q1LI44		22.6462	23.4407	24.2904	24.1869	22.8621	24.1135	23.7385	23.6112	0.656077	2.77867
"Q3SYZ8 PDZ and LIM domain protein 3 [OS=Bos taurus]"	Q3SYZ8	PDLIM3	24.1237	24.1416	25.2043	24.2892	24.7004	24.8175	24.5534	24.5472	0.395527	1.61129
"Q1LZH9 N-acetylglucosamine-6-sulfatase [OS=Bos taurus]"	Q1LZH9	GNS	19.9405	20.9866	22.0849	20.9775	20.1361	21.9294	20.8993	20.9935	0.808311	3.8503
"A0A452DII8 ATP synthase subunit beta [OS=Bos taurus]"	A0A452DII8	ATP5F1B	20.9684	20.7747	22.0358	23.2014	21.4116	21.4346	23.7051	21.9331	1.12191	5.11515
"P54228 Cathelicidin-6 [OS=Bos taurus]"	P54228	CATHL6 BMAP27	22.8676	22.6443	22.7415	21.2105	22.3192	22.0848	22.2097	22.2968	0.559385	2.50881
"P43033 Platelet-activating factor acetylhydrolase IB subunit beta [OS=Bos taurus]"	P43033	PAFAH1B1 LIS1 PAFAHA	21.9206	21.9319	21.6783	23.4212	21.8221	22.0549	22.6946	22.2176	0.621774	2.79856
"A0A3Q1MRM3 Integrin beta [OS=Bos taurus]"	A0A3Q1MRM3	ITGB4	20.5389	21.9154	20.4063	19.6894	19.9871	19.9748	25.9491	21.2087	2.21308	10.4348
"Q3ZBK2 Peroxiredoxin-like 2A [OS=Bos taurus]"	Q3ZBK2	PRXL2A FAM213A PAMM	23.9005	23.974	23.8464	23.6387	23.6847	23.7522	23.0799	23.6966	0.296609	1.25169
"F1ME65 submitted name: Cytoskeleton associated protein 4 [OS=Bos taurus]"	F1ME65	CKAP4	19.1213	21.0301	22.843	23.1479	19.2014	19.224	20.1211	20.6698	1.7291	8.36534
"Q2TA40 Nucleosome assembly protein 1-like 4 [OS=Bos taurus]"	Q2TA40	NAP1L4	20.0019	26.0258	24.857	19.7485	25.6318	19.9416	20.3565	22.3662	2.96144	13.2407
"A0A3Q1LZG6 CTP synthase [OS=Bos taurus]"	A0A3Q1LZG6	CTPS2	24.2112	26.6023	27.249	27.294	23.7138	26.8728	27.0407	26.1405	1.51272	5.78686
"A0A452DJ42 ATP synthase peripheral stalk subunit F6 [OS=Bos taurus]"	A0A452DJ42	ATP5PF	22.3933	22.6644	22.8532	22.7886	21.9827	22.0643	22.8771	22.5177	0.375025	1.66547
"F1N715 Adenylyl cyclase-associated protein [OS=Bos taurus]"	F1N715	CAP2	26.879	26.8678	27.0542	26.7124	26.8485	27.1797	25.9596	26.7859	0.394673	1.47344
"Q2KJH7 Delta-1-pyrroline-5-carboxylate synthase [OS=Bos taurus]"	Q2KJH7	ALDH18A1	23.9677	22.4342	23.3893	22.6949	23.0508	23.3308	23.0578	23.1322	0.499049	2.15737
"F1N6H1 submitted name: LDL receptor related protein 2 [OS=Bos taurus]"	F1N6H1	LRP2	22.0572	19.9803	21.4265	22.0357	17.544	22.1589	23.6513	21.2648	1.96796	9.25454
"Q3SWY2 Integrin-linked protein kinase [OS=Bos taurus]"	Q3SWY2	ILK ILK1 ILK2	27.6733	22.0476	22.793	22.709	27.9071	22.5552	21.8407	23.9323	2.65871	11.1093
"A1L595 Keratin, type I cytoskeletal 17 [OS=Bos taurus]"	A1L595	KRT17	19.8101	23.0907	19.206	24.0241	18.526	25.4359	22.7979	21.8415	2.65279	12.1456
"A0A6B9SBM1 submitted name: Ig lamda chain variable region [OS=Bos taurus]"	A0A6B9SBM1		21.595	21.3261	21.9603	22.2672	22.4382	22.1786	21.9659	21.9616	0.388569	1.76931
"A5D785 Exportin-2 [OS=Bos taurus]"	A5D785	CSE1L XPO2	20.7068	21.2334	20.0559	0	17.9187	17.0298	19.8789	16.6891	7.51063	45.0032
"A5D7I5 submitted name: FGD1 protein [OS=Bos taurus]"	A5D7I5	FGD1	27.5165	27.6283	27.8656	27.7264	27.636	27.7413	27.7469	27.6944	0.111604	0.402982
"E1BEG2 submitted name: Heteroous nuclear ribonucleoprotein A3 [OS=Bos taurus]"	E1BEG2	HNRNPA3	0	20.2681	23.0204	20.8623	19.9156	18.0656	16.7501	16.9832	7.75178	45.6439
"Q3T0D0 Heterogeneous nuclear ribonucleoprotein K [OS=Bos taurus]"	Q3T0D0	HNRNPK HNRPK	19.8943	22.6462	22.7752	21.8988	20.4716	21.6999	0	18.4837	8.21927	44.4677
"A0A452DJ09 DNA damage-binding protein 1 [OS=Bos taurus]"	A0A452DJ09	DDB1	18.9707	20.3981	0	21.2511	18.1006	19.8386	21.5753	17.1621	7.66509	44.663
"A0A3Q1M9H9 submitted name: Nucleoporin 62 [OS=Bos taurus]"	A0A3Q1M9H9	NUP62	27.1067	27.2333	27.4613	27.6225	27.2461	27.544	27.9714	27.455	0.293471	1.06892
"Q148J6 Actin-related protein 2/3 complex subunit 4 [OS=Bos taurus]"	Q148J6	ARPC4	20.4855	19.521	16.7907	20.1169	0	20.923	22.063	17.1286	7.72626	45.1074
"Q3ZC84 Cytosolic non-specific dipeptidase [OS=Bos taurus]"	Q3ZC84	CNDP2	0	22.5959	21.8198	21.4526	21.8133	19.453	21.8371	18.4245	8.18279	44.4125
"Q9XSA7 Chloride intracellular channel protein 4 [OS=Bos taurus]"	Q9XSA7	CLIC4	22.466	21.4812	20.6843	19.6235	18.1323	0	21.5472	17.7049	7.93616	44.8246
"Q2KJ93 Cell division control protein 42 homolog [OS=Bos taurus]"	Q2KJ93	CDC42	19.3462	17.4196	18.975	17.9544	18.6638	19.7989	0	16.0225	7.1111	44.3818
"A0A3Q1LVU1 Ferritin [OS=Bos taurus]"	A0A3Q1LVU1	FTH1	20.1631	19.9992	19.9796	0	20.2452	19.324	21.733	17.3491	7.68503	44.2963
"A6QLZ0 Galectin [OS=Bos taurus]"	A6QLZ0	LGALS3	20.6801	20.7202	21.9769	0	21.6666	20.4607	20.4061	17.9872	7.95493	44.2254
"A0A3Q1LP83 Phosphoacetylglucosamine mutase [OS=Bos taurus]"	A0A3Q1LP83	PGM3	18.4893	20.575	20.1859	18.6285	20.4076	20.6767	0	16.9947	7.54907	44.4201
"P35466 Protein S100-A4 [OS=Bos taurus]"	P35466	S100A4 CAPL	20.2013	20.444	20.6326	19.8264	19.235	20.6187	19.9454	20.1291	0.503733	2.50252
"Q3ZBF7 Prostaglandin E synthase 3 [OS=Bos taurus]"	Q3ZBF7	PTGES3	20.3049	20.3541	0	20.4689	21.6377	21.9405	23.1976	18.2719	8.12616	44.4734
"F1MEY2 submitted name: Enoyl-[acyl-carrier-protein] reductase, mitochondrial [OS=Bos taurus]"	F1MEY2	MECR	26.7576	26.5564	27.1074	26.8921	26.7579	26.9187	26.5973	26.7982	0.191941	0.716248
"E1BBY7 Heat shock 70 kDa protein 4 [OS=Bos taurus]"	E1BBY7	HSPA4	18.7825	21.4387	19.2655	23.1283	18.3342	0	19.9093	17.2655	7.79229	45.1321
"A0A3Q1M8I4 submitted name: Heteroous nuclear ribonucleoprotein D [OS=Bos taurus]"	A0A3Q1M8I4	HNRNPD	0	21.4434	21.8153	22.1524	21.5519	24.214	24.6991	19.4109	8.65862	44.6071
"P56701 26S proteasome non-ATPase regulatory subunit 2 [OS=Bos taurus]"	P56701	PSMD2 TRAP2	17.8901	0	23.4404	22.139	17.5552	17.9716	19.2091	16.8865	7.7859	46.1073
"Q5EAC6 Hsp90 co-chaperone Cdc37 [OS=Bos taurus]"	Q5EAC6	CDC37	21.4602	21.3664	21.2878	20.928	20.3885	21.9617	22.1305	21.3604	0.591828	2.77068
"P53619 Coatomer subunit delta [OS=Bos taurus]"	P53619	ARCN1 COPD	20.8643	19.6718	21.1825	20.7814	0	20.6981	22.0898	17.8983	7.92462	44.2759
"Q2T9X2 T-complex protein 1 subunit delta [OS=Bos taurus]"	Q2T9X2	CCT4	19.7949	21.8539	22.8027	18.6204	18.6882	0	22.2986	17.7227	7.99936	45.1363
"Q32KP9 Nuclear transport factor 2 [OS=Bos taurus]"	Q32KP9	NUTF2	21.1511	21.1774	21.2056	21.4421	22.3254	21.0837	0	18.3408	8.09892	44.158
"A7MB62 Actin-related protein 2 [OS=Bos taurus]"	A7MB62	ACTR2 ARP2	20.1738	21.8764	23.1148	22.9218	19.8144	0	20.8105	18.3874	8.2085	44.6421
"A0A3Q1MY58 submitted name: Paralemmin 2 [OS=Bos taurus]"	A0A3Q1MY58	PALM2 PALM2AKAP2	17.1845	17.2743	18.4855	21.1395	18.2682	18.0113	20.2893	18.6647	1.50026	8.03799
"Q3T0V2 N-acyl-L-amino-acid amidohydrolase [OS=Bos taurus]"	Q3T0V2	ACY1	20.3335	20.9687	20.977	20.023	18.1637	22.4515	19.9655	20.4118	1.3039	6.38794
"Q3SWZ6 Ribosome maturation protein SBDS [OS=Bos taurus]"	Q3SWZ6	SBDS	18.7347	19.184	20.2696	20.9118	18.4133	19.0388	18.3333	19.2694	0.970687	5.03746
"F1MU19 submitted name: Proteasome activator complex subunit 2 [OS=Bos taurus]"	F1MU19		19.4	17.8067	18.804	20.8267	18.6021	20.7526	21.7927	19.7121	1.43983	7.30428
"P61585 Transforming protein RhoA [OS=Bos taurus]"	P61585	RHOA ARHA RHO12	21.8274	21.1414	20.1819	21.1726	20.0603	0	24.6129	18.4281	8.26675	44.8596
"A2VDX0 submitted name: TWF2 protein [OS=Bos taurus]"	A2VDX0	TWF2	20.5559	17.844	0	20.1571	21.5956	20.2608	21.5938	17.4296	7.78767	44.6808
"A6QLS9 submitted name: RAB10 protein [OS=Bos taurus]"	A6QLS9	RAB10	0	18.576	19.1571	18.3953	18.5144	18.3934	19.4173	16.0648	7.09507	44.1653
"Q3B8S0 NHP2-like protein 1 [OS=Bos taurus]"	Q3B8S0	SNU13 NHP2L1	20.1572	19.778	22.1368	19.8794	21.1945	0	20.9155	17.723	7.85947	44.3461
"Q32P66 CXXC motif containing zinc binding protein [OS=Bos taurus]"	Q32P66	CZIB	22.0143	20.1677	22.6534	23.6561	0	22.0467	23.114	19.0932	8.49139	44.4735
"A7Z066 submitted name: Calnexin [OS=Bos taurus]"	A7Z066	CANX canx	22.5181	23.1341	21.868	0	23.2257	26.0115	23.7286	20.0694	8.94488	44.5697
"Q2KIV8 Glutathione S-transferase [OS=Bos taurus]"	Q2KIV8	GSTM3	22.9423	23.9731	24.2311	21.8393	23.3549	24.3152	22.2753	23.2759	0.971341	4.17316
"F1N0X0 submitted name: Protocadherin 12 [OS=Bos taurus]"	F1N0X0	PCDH12	27.6503	27.7054	28.0276	27.8717	27.6321	27.8718	28.3443	27.8719	0.252214	0.904905
"P61286 Polyadenylate-binding protein 1 [OS=Bos taurus]"	P61286	PABPC1 PABP1	20.6606	19.6212	22.0898	0	21.1151	21.1249	22.5209	18.1618	8.0639	44.4003
"Q3SYT5 Pinin [OS=Bos taurus]"	Q3SYT5	PNN	0	21.7326	21.3854	20.9223	17.2727	19.9779	17.1373	16.9183	7.69121	45.4609
"F1MZK4 submitted name: Basic leucine zipper and W2 domains 1 [OS=Bos taurus]"	F1MZK4	BZW1	23.6304	23.4833	23.7995	24.0939	23.8841	24.1901	24.6956	23.9681	0.403946	1.68535
"Q3T0X8 Na(+)/H(+) exchange regulatory cofactor NHE-RF3 [OS=Bos taurus]"	Q3T0X8	PDZK1 NHERF3 PDZD1	22.0865	22.6629	23.2153	22.0143	22.9206	22.2541	21.8541	22.4297	0.510705	2.27692
"Q08DJ3 submitted name: Far upstream element (FUSE) binding protein 1 [OS=Bos taurus]"	Q08DJ3	FUBP1	21.9236	22.2252	21.4808	0	21.8632	22.4627	23.0117	18.9953	8.39033	44.1705
"E1BIN5 submitted name: Cullin 3 [OS=Bos taurus]"	E1BIN5	CUL3	19.5941	21.0065	21.8732	18.1035	21.0268	21.3402	20.1414	20.4408	1.27761	6.25031
"A0A452DIF8 submitted name: Olfactomedin-like protein 3 [OS=Bos taurus]"	A0A452DIF8	OLFML3	23.7701	24.5398	22.3212	22.4269	23.9223	25.2768	23.2681	23.6465	1.07504	4.54629
"E1B8G4 40S ribosomal protein S23 [OS=Bos taurus]"	E1B8G4		19.3901	19.2218	20.0478	19.7445	18.7958	0	18.5135	16.5305	7.30802	44.2093
"E1BKS1 Syndecan [OS=Bos taurus]"	E1BKS1	SDC4	20.3145	21.3976	21.6745	0	21.5781	22.3963	21.1698	18.3615	8.12061	44.2262
"A0A3Q1LUN1 submitted name: Myosin phosphatase Rho interacting protein [OS=Bos taurus]"	A0A3Q1LUN1	MPRIP	25.9648	25.45	26.0499	25.7094	25.7561	25.8914	26.8773	25.957	0.450674	1.73623
"A0A3Q1MMQ9 Activated RNA polymerase II transcriptional coactivator p15 [OS=Bos taurus]"	A0A3Q1MMQ9	SUB1	20.9248	21.4059	18.9404	23.6838	21.5162	20.4262	21.1109	21.144	1.41879	6.71014
"P81282 Versican core protein [OS=Bos taurus]"	P81282	VCAN CSPG2	16.7528	18.7953	19.261	20.0211	19.317	19.1996	18.7945	18.8773	1.02304	5.4194
"Q3ZBV8 Threonine--tRNA ligase 1, cytoplasmic [OS=Bos taurus]"	Q3ZBV8	TARS1 TARS	22.1175	20.3504	22.557	21.9598	20.2055	21.7574	0	18.4211	8.17176	44.3609
"A5D7A2 Diadenosine tetraphosphate synthetase [OS=Bos taurus]"	A5D7A2	GARS1 GARS	22.0959	22.3731	21.5916	23.1317	21.5581	21.2388	22.5969	22.0837	0.668051	3.02508
"Q2KIM0 Tissue alpha-L-fucosidase [OS=Bos taurus]"	Q2KIM0	FUCA1	0	21.3325	22.5414	22.6387	20.3761	21.7947	21.6097	18.6133	8.24308	44.286
"Q2HJ65 Core histone macro-H2A [OS=Bos taurus]"	Q2HJ65	H2AFY	20.3908	21.6259	19.4489	20.7918	19.8895	21.7753	22.1021	20.8606	1.01036	4.84341
"A0A3Q1M952 AP-1 complex subunit gamma [OS=Bos taurus]"	A0A3Q1M952	AP1G1	19.9335	20.1733	0	22.1309	22.153	15.7845	21.3731	17.364	7.96062	45.8454
"A0A3Q1M3S4 Septin-7 [OS=Bos taurus]"	A0A3Q1M3S4	SEPTIN7	24.6115	22.3524	20.4171	24.5119	20.0823	0	23.9911	19.4238	8.76492	45.1247
"Q08DX2 submitted name: EGF, latrophilin and seven transmembrane domain containing 1 [OS=Bos taurus]"	Q08DX2	ELTD1	20.2438	20.4344	20.4916	20.5413	20.0226	20.0404	19.985	20.2513	0.239124	1.18078
"A0A3Q1MK02 submitted name: NAD(P)H quinone dehydrogenase 1 [OS=Bos taurus]"	A0A3Q1MK02	NQO1	20.7253	20.8412	21.2956	21.6377	20.9998	18.9034	0	17.7718	7.88504	44.3682
"A0A452DJ01 Calcium-activated neutral proteinase 1 [OS=Bos taurus]"	A0A452DJ01	CAPN1	23.8046	23.9194	24.0738	20.1085	0	23.9896	23.8695	19.9665	8.91931	44.6715
"F1N339 Tyrosine-protein phosphatase non-receptor type [OS=Bos taurus]"	F1N339	PTPN11	19.2624	22.557	21.583	18.8276	18.5817	18.7433	18.874	19.7756	1.60566	8.11939
"A0A3Q1MIM4 submitted name: Heteroous nuclear ribonucleoprotein H1 [OS=Bos taurus]"	A0A3Q1MIM4	HNRNPH1	23.0423	23.5049	24.0042	23.168	23.6192	23.4042	0	20.1061	8.87147	44.1233
"E1BIS6 submitted name: Synemin [OS=Bos taurus]"	E1BIS6	SYNM	22.2622	0	23.2496	23.4385	21.4423	21.9753	21.4571	19.1179	8.46718	44.2894
"Q3T112 Proteasome subunit beta type-8 [OS=Bos taurus]"	Q3T112	PSMB8	15.6591	23.3324	23.0229	0	22.963	20.6577	19.6677	17.9004	8.34218	46.6033
"A3KMX8 Damage-control phosphatase ARMT1 [OS=Bos taurus]"	A3KMX8	ARMT1	21.6805	22.5191	22.2827	21.3489	21.8543	21.7732	22.294	21.9647	0.413457	1.88237
"F1N6Y7 Eukaryotic translation initiation factor 5B [OS=Bos taurus]"	F1N6Y7	EIF5B	20.7782	22.3915	21.7858	21.9757	20.8018	21.4189	22.5628	21.6735	0.711404	3.28236
"P25417 Cystatin-B [OS=Bos taurus]"	P25417	CSTB CST6	20.5313	20.6999	19.9508	21.2091	20.9906	20.7372	19.297	20.488	0.656827	3.20591
"F1MXI4 submitted name: Matrin 3 [OS=Bos taurus]"	F1MXI4	MATR3	21.5353	19.6071	23.0779	22.2187	20.1702	20.8109	19.4421	20.9803	1.36494	6.50579
"A0A3Q1MMC9 submitted name: Sorbin and SH3 domain containing 1 [OS=Bos taurus]"	A0A3Q1MMC9	SORBS1	22.4375	20.4453	20.4664	23.0631	21.6107	21.4078	21.3547	21.5408	0.96029	4.45801
"Q3T0L2 Endoplasmic reticulum resident protein 44 [OS=Bos taurus]"	Q3T0L2	ERP44 TXNDC4	17.7235	18.187	18.2354	20.9446	0	18.1403	21.0614	16.3275	7.33312	44.9128
"F1MIU2 submitted name: BAG cochaperone 3 [OS=Bos taurus]"	F1MIU2	BAG3	20.0215	22.054	21.7305	22.6439	22.1119	21.5487	21.2276	21.6197	0.837151	3.87216
"E1BMP2 submitted name: SEC31 homolog A, COPII coat complex component [OS=Bos taurus]"	E1BMP2	SEC31A	23.0829	21.6561	23.1831	23.243	23.4166	22.8054	22.769	22.8794	0.587147	2.56627
"F1MTY9 Heme oxygenase (biliverdin-producing) [OS=Bos taurus]"	F1MTY9	HMOX2	21.2224	0	18.5477	21.8186	16.5711	21.6649	21.933	17.394	7.93344	45.6103
"A0A3Q1MVT2 Serine/arginine-rich splicing factor 1 [OS=Bos taurus]"	A0A3Q1MVT2	SRSF1	19.3228	21.0102	19.7786	23.5974	19.2682	21.7892	22.1349	20.9859	1.63096	7.77167
"A0A3Q1MI98 Argininosuccinate lyase [OS=Bos taurus]"	A0A3Q1MI98	ASL	22.0861	22.9668	0	22.6921	22.0667	22.1553	22.8556	19.2604	8.50141	44.1393
"A0A6B9SE85 submitted name: Ig heavy chain variable region [OS=Bos taurus]"	A0A6B9SE85		0	22.8532	23.8944	23.2713	23.8611	22.376	23.1504	19.9152	8.79807	44.1777
"Q1LZ92 Core histone macro-H2A [OS=Bos taurus]"	Q1LZ92	MACROH2A2 H2AFY2	20.0761	21.4902	0	26.3557	22.8647	22.5632	24.4699	19.6886	8.91347	45.2723
"A0A3Q1LTV3 SCY domain-containing protein [OS=Bos taurus]"	A0A3Q1LTV3	LOC508666	22.6165	21.2977	21.8178	21.9694	21.5714	21.8032	22.213	21.8984	0.428742	1.95787
"P62964 Cellular retinoic acid-binding protein 1 [OS=Bos taurus]"	P62964	CRABP1	22.9263	19.1671	23.6609	23.4062	19.9987	24.0691	24.8609	22.5842	2.14873	9.5143
"A0A3Q1M3K7 submitted name: Ras-related protein Rab-7a [OS=Bos taurus]"	A0A3Q1M3K7	RAB7A	25.251	25.5846	25.8589	25.1979	25.2176	21.7127	25.5139	24.9052	1.42807	5.734
"A0A3Q1LVS2 submitted name: Kinectin 1 [OS=Bos taurus]"	A0A3Q1LVS2	KTN1	22.8259	24.6026	25.2049	25.6949	22.6493	24.7889	25.4049	24.4531	1.22813	5.02241
"A4FV01 submitted name: SF3B2 protein [OS=Bos taurus]"	A4FV01	SF3B2	23.3802	23.4363	23.7584	23.5683	23.2831	23.5063	23.7733	23.5294	0.185099	0.786672
"Q2TBS9 WD40 repeat-containing protein SMU1 [OS=Bos taurus]"	Q2TBS9	SMU1	17.9508	17.7152	19.2554	20.5912	19.2048	21.7264	21.0944	19.6483	1.5421	7.84848
"F1MBF0 Eukaryotic translation initiation factor 2A [OS=Bos taurus]"	F1MBF0	EIF2A	23.3722	21.7571	21.5615	22.3839	23.8749	22.7507	22.0741	22.5392	0.849577	3.76933
"A0A3Q1M423 UDP-glucuronosyltransferase [OS=Bos taurus]"	A0A3Q1M423	UGT1A1	22.1302	21.631	23.1357	23.6902	22.9633	24.7645	23.9337	23.1784	1.07155	4.62306
"Q08DE9 submitted name: CUL2 protein [OS=Bos taurus]"	Q08DE9	CUL2	26.5428	26.6458	27.0224	26.7797	26.8063	26.645	26.4204	26.6946	0.195904	0.733872
"O46385 Supervillin [OS=Bos taurus]"	O46385	SVIL	17.668	21.8107	21.7991	18.2447	21.0834	17.71	0	16.9023	7.68419	45.4625
"Q6RWT6 submitted name: Carcinoembryonic antigen-related cell adhesion molecule 1 isoform 3L [OS=Bos taurus]"	Q6RWT6	CEACAM1	22.3567	21.951	22.8238	23.2179	22.6893	22.6994	22.6517	22.6271	0.393206	1.73777
"Q3SWX8 Histone-binding protein RBBP7 [OS=Bos taurus]"	Q3SWX8	RBBP7	0	23.723	24.0873	22.0478	24.0447	22.6094	22.3555	19.8382	8.78725	44.2945
"E1B885 submitted name: Tetratricopeptide repeat domain 37 [OS=Bos taurus]"	E1B885	SKIC3	22.0854	22.2986	23.2478	22.8966	22.6597	22.7516	21.7561	22.528	0.510828	2.26753
"F1MHP5 Vascular endothelial growth factor receptor 3 [OS=Bos taurus]"	F1MHP5	FLT4	23.8095	24.2772	24.3508	24.0662	24.1887	24.6092	24.2606	24.2232	0.24719	1.02047
"F1MZ21 submitted name: Spliceosome associated factor 1, recruiter of U4/U6.U5 tri-snRNP [OS=Bos taurus]"	F1MZ21	SART1	23.2541	23.3482	23.6598	24.3023	21.894	23.9805	24.1841	23.5176	0.819397	3.48419
"G3MXH9 ATP synthase F1 subunit epsilon [OS=Bos taurus]"	G3MXH9		23.7876	24.2857	23.354	22.1317	22.4857	23.8623	23.6968	23.372	0.78292	3.34983
"Q2T9U1 Signal recognition particle 54 kDa protein [OS=Bos taurus]"	Q2T9U1	SRP54	18.1503	22.65	22.3573	18.991	22.4421	20.4818	19.9484	20.7173	1.80814	8.72769
"E1BCI6 submitted name: Reversion inducing cysteine rich protein with kazal motifs [OS=Bos taurus]"	E1BCI6	RECK	20.5766	20.3314	20.9642	19.3528	20.7197	19.6783	20.3035	20.2752	0.573641	2.82927
"F1MBV6 submitted name: Tumor protein D52 [OS=Bos taurus]"	F1MBV6	TPD52	19.736	22.4128	24.1906	22.7923	20.2635	21.2284	22.654	21.8968	1.56453	7.14503
"P79342 Protein S100-A13 [OS=Bos taurus]"	P79342	S100A13	22.1804	22.3105	22.8947	22.6253	22.5308	22.7184	22.0781	22.4769	0.297879	1.32527
"A0A3Q1LPM3 submitted name: Formin binding protein 1 [OS=Bos taurus]"	A0A3Q1LPM3	FNBP1	21.5395	21.134	21.6987	21.0371	21.1611	21.1984	20.6041	21.1961	0.353894	1.66962
"Q1RMM1 Zinc finger CCCH domain-containing protein 15 [OS=Bos taurus]"	Q1RMM1	ZC3H15	22.3288	22.2742	22.5789	22.4387	22.0714	22.5843	22.5707	22.4067	0.193728	0.864598
"A0A452DIF5 submitted name: H1.2 linker histone, cluster member [OS=Bos taurus]"	A0A452DIF5		20.2438	21.9281	20.5442	21.6022	21.5245	0	0	15.1204	10.3464	68.4269
"Q04467 Isocitrate dehydrogenase [NADP], mitochondrial [OS=Bos taurus]"	Q04467	IDH2	19.3733	21.488	22.6475	21.8067	19.2287	22.2404	22.9997	21.3978	1.51749	7.09181
"F1MNL4 submitted name: Neogenin 1 [OS=Bos taurus]"	F1MNL4	NEO1	23.9189	23.465	24.7908	23.6164	23.7545	24.1732	23.6071	23.9037	0.455539	1.90572
"A0A3Q1LUG9 submitted name: Thioredoxin domain containing 5 [OS=Bos taurus]"	A0A3Q1LUG9	TXNDC5	17.9427	18.4153	19.6758	19.5231	18.8777	18.7561	20.9391	19.1614	0.986776	5.14981
"E1BKX3 submitted name: MYB binding protein 1a [OS=Bos taurus]"	E1BKX3	MYBBP1A	21.0484	21.2538	21.9063	21.4283	21.7589	21.3861	21.1306	21.4161	0.316725	1.47891
"A5PKF6 submitted name: SMARCE1 protein [OS=Bos taurus]"	A5PKF6	SMARCE1	20.3374	0	20.4034	20.2763	19.9541	20.3714	21.1853	17.504	7.72752	44.1472
"Q3T0U2 60S ribosomal protein L14 [OS=Bos taurus]"	Q3T0U2	RPL14	25.6991	26.4201	27.0269	26.5226	26.6192	26.8744	26.3656	26.504	0.427825	1.61419
"P10575 Glutaredoxin-1 [OS=Bos taurus]"	P10575	GLRX GRX	20.8734	20.6723	20.9248	20.6034	20.7332	20.2462	19.9141	20.5668	0.363119	1.76556
"Q56K11 submitted name: Proteoglycan 1-like [OS=Bos taurus]"	Q56K11	SRGN	24.8926	24.8064	25.0575	24.8731	24.5493	24.8481	24.8834	24.8444	0.151979	0.611725
"P11966 Pyruvate dehydrogenase E1 component subunit beta, mitochondrial [OS=Bos taurus]"	P11966	PDHB	20.1933	21.2963	21.5472	24.2966	21.6632	21.5359	20.6945	21.6038	1.30213	6.02729
"A0A3Q1M5A0 submitted name: Fragile X mental retardation syndrome-related protein 1 [OS=Bos taurus]"	A0A3Q1M5A0	FXR1	22.6161	23.1312	23.4669	23.3269	23.2046	23.2758	23.1568	23.1683	0.268821	1.1603
"A0A3Q1NJ76 Apolipoprotein C-II [OS=Bos taurus]"	A0A3Q1NJ76		23.9311	22.7301	23.4689	23.3377	22.5499	23.0199	22.9135	23.1359	0.475189	2.0539
"P80425 Fatty acid-binding protein, liver [OS=Bos taurus]"	P80425	FABP1	26.8283	26.9646	27.3389	27.0167	26.9662	27.0885	26.9204	27.0177	0.162807	0.602593
"F1MVS9 submitted name: Mannan binding lectin serine peptidase 1 [OS=Bos taurus]"	F1MVS9	MASP1	26.2086	26.0625	26.4663	26.1146	25.9056	26.4602	26.0644	26.1832	0.211347	0.807186
"E1BPN4 Sulfotransferase [OS=Bos taurus]"	E1BPN4	CHST3	23.1524	23.1778	23.5128	23.3234	23.5999	23.6319	23.1368	23.3621	0.216881	0.928344
"F1MUW3 submitted name: FYVE, RhoGEF and PH domain containing 5 [OS=Bos taurus]"	F1MUW3	FGD5	25.6551	25.7476	26.2072	26.0394	25.7465	25.9923	26.2178	25.9437	0.229722	0.885465
"P35705 Thioredoxin-dependent peroxide reductase, mitochondrial [OS=Bos taurus]"	P35705	PRDX3 AOP1	23.0647	22.1748	22.7481	22.6124	22.5849	23.0653	25.993	23.1776	1.27885	5.51761
"F1MI38 submitted name: Intercellular adhesion molecule 1 [OS=Bos taurus]"	F1MI38	ICAM1	22.4763	22.55	23.3837	22.782	23.1229	23.2097	23.0743	22.9427	0.344777	1.50277
"Q24K21 Protein DPCD [OS=Bos taurus]"	Q24K21	DPCD	25.7599	25.7056	26.0004	25.8159	25.6863	25.9932	25.7943	25.8222	0.127644	0.494319
"A0A6B9SBJ6 submitted name: Ig heavy chain variable region [OS=Bos taurus]"	A0A6B9SBJ6		25.4885	26.0096	26.0927	25.6465	25.4571	25.9492	25.8944	25.7912	0.257678	0.999093
"Q3ZBK6 U6 snRNA-associated Sm-like protein LSm4 [OS=Bos taurus]"	Q3ZBK6	LSM4	21.9827	21.3844	21.8579	21.7669	21.3159	21.8504	22.149	21.7582	0.304668	1.40025
"A6QQF6 Suprabasin [OS=Bos taurus]"	A6QQF6	SBSN	20.4265	20.9413	20.6027	21.0114	19.8544	20.9583	20.7671	20.6517	0.410168	1.98613
"A0A3Q1LQX2 submitted name: CD55 molecule (Cromer blood group) [OS=Bos taurus]"	A0A3Q1LQX2	CD55	24.3711	24.4219	24.8272	24.6947	24.4465	24.3024	23.7157	24.3971	0.353674	1.44966
"A0A3Q1LX70 submitted name: RAB34, member RAS onco family [OS=Bos taurus]"	A0A3Q1LX70	RAB34	25.8925	26.0124	26.1421	25.7662	25.949	25.9981	25.759	25.9313	0.137994	0.532153
"Q3SWX1 Protein canopy homolog 4 [OS=Bos taurus]"	Q3SWX1	CNPY4	24.6699	24.8218	25.2599	25.1233	24.9192	24.9751	24.8031	24.9389	0.201367	0.80744
"A6QLA4 Methionine aminopeptidase 1 [OS=Bos taurus]"	A6QLA4	METAP1	20.9003	20.3372	21.187	23.1918	20.4427	21.2395	22.3772	21.3822	1.04324	4.87901
"A0A3Q1MD85 submitted name: LDL receptor related protein associated protein 1 [OS=Bos taurus]"	A0A3Q1MD85	LRPAP1	19.2775	18.6375	19.8555	20.184	19.9721	18.9272	21.2943	19.7355	0.891623	4.51787
"A0A6B9SF41 submitted name: Ig lamda chain variable region [OS=Bos taurus]"	A0A6B9SF41		21.004	21.7998	21.8323	22.0868	21.8722	21.7232	22.281	21.7999	0.399875	1.8343
"A5D7L1 submitted name: C-type lectin domain containing 11A [OS=Bos taurus]"	A5D7L1	CLEC11A	25.7767	25.6264	26.0802	25.8003	25.8178	25.9932	25.6996	25.8277	0.158921	0.615313
"Q0P5A1 Dynactin subunit 3 [OS=Bos taurus]"	Q0P5A1	DCTN3	19.9993	24.9289	24.4233	25.668	22.9013	25.8521	25.3354	24.1583	2.08467	8.6292
"Q08DL9 submitted name: Signal transducing adaptor molecule (SH3 domain and ITAM motif) 1 [OS=Bos taurus]"	Q08DL9	STAM	23.8957	23.4967	24.4943	26.0581	23.3851	23.7196	24.1654	24.1736	0.914463	3.78291
"P14568 Argininosuccinate synthase [OS=Bos taurus]"	P14568	ASS1	23.4759	23.1621	23.6817	23.6095	23.0679	23.4666	23.3321	23.3994	0.225421	0.963365
"P81948 Tubulin alpha-4A chain [OS=Bos taurus]"	P81948	TUBA4A TUBA1	23.657	24.2332	24.37	24.0766	24.2524	24.41	24.1522	24.1645	0.2518	1.04202
"F1MU34 Aminopeptidase [OS=Bos taurus]"	F1MU34	ERAP1	22.7462	22.755	23.8659	23.1965	22.3834	23.1274	23.5736	23.0926	0.512902	2.22107
"A0A3Q1MN33 Glutamate--cysteine ligase [OS=Bos taurus]"	A0A3Q1MN33	GCLC	22.1059	24.9781	26.6011	22.8797	23.8411	21.466	0	20.2674	9.10574	44.9279
"E1BHJ5 submitted name: Bardet-Biedl syndrome 9 [OS=Bos taurus]"	E1BHJ5	BBS9	22.1613	21.7299	22.3376	22.2655	21.5695	22.2603	21.8117	22.0194	0.308038	1.39894
"A0A3Q1MDK7 Histone H2A [OS=Bos taurus]"	A0A3Q1MDK7	H2AC10	21.6196	0	20.652	21.1643	0	23.1223	21.8119	15.4815	10.6028	68.4871
"F1MVI1 submitted name: Cleavage stimulation factor subunit 2 [OS=Bos taurus]"	F1MVI1	CSTF2	22.9149	23.3962	23.5153	21.7755	21.976	20.4825	21.9357	22.2851	1.07015	4.80206
"Q0VD19 Sphingomyelin phosphodiesterase [OS=Bos taurus]"	Q0VD19	SMPD1	22.0142	22.3307	22.6189	22.0006	21.8137	22.5562	22.5383	22.2675	0.322883	1.45002
"A0A3Q1LZU0 submitted name: Osteopontin [OS=Bos taurus]"	A0A3Q1LZU0	SPP1	24.4053	24.4425	24.8681	24.6653	24.1839	24.6848	24.3936	24.5205	0.230053	0.938205
"A0JNE6 submitted name: Eukaryotic translation initiation factor 2-alpha kinase 2 [OS=Bos taurus]"	A0JNE6	EIF2AK2	24.4917	0	25.6431	25.2011	24.5999	24.3801	24.5187	21.2621	9.38691	44.1486
"Q3T165 Prohibitin 1 [OS=Bos taurus]"	Q3T165	PHB1 PHB	25.6594	25.7318	26.4909	25.9234	25.9173	26.1345	24.494	25.7645	0.624424	2.42358
"Q2TBQ3 Guanidinoacetate N-methyltransferase [OS=Bos taurus]"	Q2TBQ3	GAMT	22.3818	23.4474	23.8643	22.8758	23.3786	23.5772	23.628	23.3076	0.508806	2.183
"A6QPY8 Peptidyl-prolyl cis-trans isomerase NIMA-interacting 4 [OS=Bos taurus]"	A6QPY8	PIN4	20.2866	25.0346	24.8703	22.0731	24.802	23.2406	23.2191	23.3609	1.74645	7.47597
"P08037 Beta-1,4-galactosyltransferase 1 [OS=Bos taurus]"	P08037	B4GALT1 GALT GGTB2	23.6164	22.7006	23.9039	23.5609	23.4016	23.4303	23.1805	23.3992	0.379672	1.62259
"A0A3Q1M7U0 NADPH--cytochrome P450 reductase [OS=Bos taurus]"	A0A3Q1M7U0	POR	24.2103	23.2416	23.562	24.6082	23.7332	24.2972	24.0074	23.9514	0.469804	1.96149
"Q3MHN5 Vitamin D-binding protein [OS=Bos taurus]"	Q3MHN5	GC	28.7664	29.0571	29.2111	28.961	28.7009	29.1351	29.1093	28.9916	0.192813	0.665066
"F1MBE1 submitted name: Threonine synthase like 1 [OS=Bos taurus]"	F1MBE1	THNSL1	22.4697	21.4067	23.0527	22.6412	22.1239	22.4363	25.1348	22.7522	1.16648	5.12688
"A0A3Q1ME01 submitted name: RNA binding protein, mRNA processing factor [OS=Bos taurus]"	A0A3Q1ME01	RBPMS	23.6742	23.364	23.8457	23.776	23.3669	23.9242	24.7489	23.8143	0.467352	1.96249
"A1A4I8 submitted name: Exportin 7 [OS=Bos taurus]"	A1A4I8	XPO7	22.3116	24.7376	25.7372	25.855	21.8639	25.1889	25.4678	24.4517	1.66113	6.79352
"A0A3Q1LLS4 submitted name: E3 SUMO-protein ligase RanBP2 [OS=Bos taurus]"	A0A3Q1LLS4	RANBP2	23.7186	23.7242	24.4825	24.0374	23.8908	23.8789	23.5043	23.891	0.310533	1.29979
"G3N1U1 CENP-V/GFA domain-containing protein [OS=Bos taurus]"	G3N1U1	CENPV	19.1919	23.1119	22.1312	22.0126	22.8423	16.4872	21.7142	21.0702	2.3899	11.3426
"Q5E995 40S ribosomal protein S6 [OS=Bos taurus]"	Q5E995	RPS6	19.5157	0	19.4702	19.2797	19.2794	0	19.1848	13.8185	9.44056	68.3181
"A0A452DIF0 submitted name: Keratin, type II cytoskeletal 74 [OS=Bos taurus]"	A0A452DIF0	KRT74	24.6023	24.0499	24.0374	26.2686	22.8697	24.8715	24.9476	24.521	1.04468	4.26033
"F1N444 submitted name: Latent transforming growth factor beta binding protein 1 [OS=Bos taurus]"	F1N444	LTBP1	22.1619	22.5555	22.8691	22.4472	22.2989	22.6417	22.4125	22.4838	0.231951	1.03164
"A4FV23 RNA helicase [OS=Bos taurus]"	A4FV23	DDX21	23.2196	24.3538	24.2484	23.1689	23.4507	22.9603	22.4061	23.4011	0.695124	2.97048
"E1BEN4 submitted name: GDP-mannose pyrophosphorylase A [OS=Bos taurus]"	E1BEN4	GMPPA	22.4047	22.5585	22.8389	22.5523	22.522	22.5667	22.5909	22.5763	0.130758	0.579183
"P52175 Nucleoside diphosphate kinase A 2 [OS=Bos taurus]"	P52175	NME1-2	20.325	0	18.3909	21.0176	21.3642	20.6027	0	14.5286	9.96999	68.623
"A0A3Q1MA45 submitted name: Uncharacterized protein [OS=Bos taurus]"	A0A3Q1MA45		22.2909	23.1319	22.7873	22.635	22.4213	22.3136	21.3348	22.4164	0.561753	2.50599
"A8E645 Glutamine--fructose-6-phosphate transaminase (isomerizing) [OS=Bos taurus]"	A8E645	GFPT1	21.7963	22.5812	22.8337	24.2851	20.8598	27.0933	23.1806	23.2329	2.01212	8.66068
"A7YY47 submitted name: LMNB1 protein [OS=Bos taurus]"	A7YY47	LMNB1	0	23.6101	25.0656	0	17.0342	23.8499	20.181	15.6772	11.0419	70.4326
"P41541 General vesicular transport factor p115 [OS=Bos taurus]"	P41541	USO1 VDP	0	20.7681	0	22.0758	19.7977	20.6572	21.2594	14.9369	10.2267	68.4661
"A0A3Q1ME65 Signal transducer and activator of transcription [OS=Bos taurus]"	A0A3Q1ME65	STAT1	21.1184	20.4637	20.8972	19.7069	20.7092	20.7386	20.0534	20.5268	0.494241	2.40779
"Q58DK5 Delta-aminolevulinic acid dehydratase [OS=Bos taurus]"	Q58DK5	ALAD	0	20.9606	21.7411	21.6914	21.0556	20.7089	0	15.1654	10.3668	68.358
"A6H7H6 submitted name: CDH17 protein [OS=Bos taurus]"	A6H7H6	CDH17	21.7529	21.3839	22.1467	21.6045	20.754	21.585	20.8829	21.4443	0.488087	2.27607
"A4FUI1 Protein MIX23 [OS=Bos taurus]"	A4FUI1	MIX23 CCDC58	0	22.5562	22.3966	0	22.2373	20.0298	20.4183	15.3769	10.5503	68.6111
"P33046 Cathelicidin-4 [OS=Bos taurus]"	P33046	CATHL4	21.6985	22.1812	22.0009	21.3225	21.8514	21.6746	21.7638	21.7847	0.271431	1.24597
"F6RJG0 3-hydroxy-3-methylglutaryl coenzyme A synthase [OS=Bos taurus]"	F6RJG0	HMGCS1	19.0548	20.0356	20.6253	18.6718	19.0103	19.4391	19.8475	19.5264	0.682742	3.49651
"P13619 ATP synthase F(0) complex subunit B1, mitochondrial [OS=Bos taurus]"	P13619	ATP5PB ATP5F ATP5F1	21.9635	21.6383	22.0857	21.8009	21.5107	22.1643	21.8131	21.8538	0.234803	1.07443
"F1N4Y6 submitted name: Uncharacterized protein [OS=Bos taurus]"	F1N4Y6		22.0407	23.609	22.369	24.0236	22.541	23.59	23.9387	23.1588	0.816535	3.5258
"Q3SZI0 Mannose-6-phosphate isomerase [OS=Bos taurus]"	Q3SZI0	MPI	19.9551	20.3867	20.7494	21.6234	20.0571	21.0575	23.0705	20.9857	1.08759	5.18252
"A9UIB1 Paraoxonase [OS=Bos taurus]"	A9UIB1	PON1	20.9753	20.9727	20.8223	20.4736	20.65	21.0996	20.0578	20.7216	0.362322	1.74852
"E1BNE7 submitted name: Caveolae associated protein 1 [OS=Bos taurus]"	E1BNE7	CAVIN1	20.4489	20.8864	20.8912	22.1349	18.7245	23.4202	22.825	21.333	1.59197	7.46247
"F1N3R4 Leucine zipper-EF-hand-containing transmembrane protein 1 [OS=Bos taurus]"	F1N3R4	LETM1	20.3542	20.7945	21.4929	21.0093	21.9036	22.0858	22.2064	21.4067	0.706578	3.30074
"Q2KJ42 submitted name: Non-POU domain containing octamer binding [OS=Bos taurus]"	Q2KJ42	NONO	24.7143	24.5938	24.8882	24.8371	24.591	24.6809	24.6987	24.7149	0.112843	0.456579
"Q9TRQ0 submitted name: Glutathione S-transferase [OS=Bos taurus]"	Q9TRQ0		22.7944	23.1263	23.0382	23.8773	22.5419	23.5918	23.1827	23.1646	0.45333	1.95699
"Q58CQ2 Actin-related protein 2/3 complex subunit 1B [OS=Bos taurus]"	Q58CQ2	ARPC1B	23.6163	22.0508	21.4824	0	22.5954	22.7855	0	16.0758	11.0014	68.4344
"Q3ZCH9 Haloacid dehalogenase-like hydrolase domain-containing protein 2 [OS=Bos taurus]"	Q3ZCH9	HDHD2	19.2337	18.5657	18.895	18.2577	18.7815	17.2632	16.8641	18.2658	0.881176	4.82418
"Q08DU0 submitted name: Protease, serine, 8 [OS=Bos taurus]"	Q08DU0	PRSS8	22.742	22.8745	22.8397	22.9425	22.6849	23.2349	22.5368	22.8365	0.221037	0.967911
"Q0VCY1 Vesicle-associated membrane protein-associated protein A [OS=Bos taurus]"	Q0VCY1	VAPA	18.1866	17.4781	18.1185	19.1696	18.5064	0	19.198	15.8082	6.99705	44.2622
"Q2KJC5 submitted name: Hydroxyacyl-Coenzyme A dehydrogenase [OS=Bos taurus]"	Q2KJC5	HADH	22.9868	23.0308	23.8766	22.2101	20.8411	22.9395	24.9679	22.979	1.28631	5.59777
"Q3SYV9 ADP-ribosylhydrolase ARH3 [OS=Bos taurus]"	Q3SYV9	ADPRS ADPRHL2 ARH3	21.3744	21.9663	19.251	22.6871	21.4667	19.9544	22.0672	21.2524	1.22358	5.75734
"F1N7F6 submitted name: Signal peptide, CUB domain and EGF like domain containing 2 [OS=Bos taurus]"	F1N7F6	SCUBE2	20.1132	20.5965	21.1966	19.9018	20.3	20.8608	20.0139	20.4261	0.47788	2.33955
"A0A3Q1MQH2 Actin-related protein 2/3 complex subunit 3 [OS=Bos taurus]"	A0A3Q1MQH2	ARPC3	18.7316	17.6103	21.3669	19.1329	19.5876	20.138	22.3666	19.8477	1.61077	8.11567
"E1BA17 submitted name: Collagen type XIV alpha 1 chain [OS=Bos taurus]"	E1BA17	COL14A1	21.0037	21.707	21.8834	21.9748	22.1255	18.8064	22.6103	21.4444	1.25959	5.87373
"Q3T0E7 Serine/threonine-protein phosphatase PP1-alpha catalytic subunit [OS=Bos taurus]"	Q3T0E7	PPP1CA	23.988	20.3026	27.353	20.955	0	0	23.8645	16.6376	11.5957	69.6961
"Q9MYM4 Lysosomal alpha-glucosidase [OS=Bos taurus]"	Q9MYM4	GAA	19.9737	21.1614	19.0711	21.4883	0	0	21.1039	14.6855	10.0659	68.5434
"A0A3Q1MXF1 Thymocyte nuclear protein 1 [OS=Bos taurus]"	A0A3Q1MXF1	THYN1	20.6099	20.565	21.8536	19.5825	20.5316	20.4878	20.1315	20.5374	0.68526	3.33665
"F1N647 Fatty acid synthase [OS=Bos taurus]"	F1N647	FASN	19.9773	19.7452	21.0362	0	20.0496	0	20.4576	14.4665	9.89121	68.373
"A6QPM9 submitted name: PTMS protein [OS=Bos taurus]"	A6QPM9	PTMS	0	22.9843	20.3172	22.6336	20.5521	21.1852	19.5766	18.1785	8.10972	44.6117
"Q3T010 submitted name: Phosphatidylethanolamine-binding protein 4 [OS=Bos taurus]"	Q3T010	PEBP4	22.1144	0	0	20.1092	19.5161	23.0547	22.3284	15.3032	10.5282	68.7969
"F1N0F7 Eukaryotic translation initiation factor 5 [OS=Bos taurus]"	F1N0F7	EIF5	20.6938	21.0232	22.0241	20.7832	20.7482	21.8784	21.2503	21.2002	0.548827	2.58879
"A0A3Q1MM18 Small nuclear ribonucleoprotein Sm D3 [OS=Bos taurus]"	A0A3Q1MM18		23.7908	23.6088	23.7144	23.6862	23.2108	23.6707	23.5933	23.6107	0.188276	0.797417
"Q8MJG1 PC4 and SFRS1-interacting protein [OS=Bos taurus]"	Q8MJG1	PSIP1 LEDGF	18.0795	17.8571	19.2096	19.3147	18.3852	18.4732	0	15.9028	7.03327	44.2268
"Q1RMW3 submitted name: Metastasis associated 1 family member 2 [OS=Bos taurus]"	Q1RMW3	MTA2	20.435	20.6178	20.9237	20.9371	20.91	20.7504	21.028	20.8003	0.210965	1.01424
"M5FKH8 submitted name: Periplakin [OS=Bos taurus]"	M5FKH8		23.2961	22.7125	23.2472	23.5175	22.7426	23.4747	23.7567	23.2496	0.393111	1.69083
"Q17QK4 submitted name: Epoxide hydrolase 2, cytoplasmic [OS=Bos taurus]"	Q17QK4	EPHX2	0	21.8313	23.356	24.1757	23.2965	22.3838	21.6309	19.5249	8.6572	44.3393
"Q59A32 Trifunctional purine biosynthetic protein adenosine-3 [OS=Bos taurus]"	Q59A32	GART	18.3	21.159	22.7248	22.9755	22.378	22.9059	23.1501	21.9419	1.73864	7.92383
"A4IFV2 submitted name: CA8 protein [OS=Bos taurus]"	A4IFV2	CA8	23.174	23.6114	23.7988	23.473	23.5155	23.8186	24.9492	23.7629	0.566647	2.38458
"B3IVN4 Pyruvate kinase [OS=Bos taurus]"	B3IVN4	PKM	19.827	20.5924	20.0765	20.3351	19.6532	20.8285	19.7995	20.1589	0.441427	2.18974
"Q32LE5 Isoaspartyl peptidase/L-asparaginase [OS=Bos taurus]"	Q32LE5	ASRGL1	20.2949	20.739	0	20.8461	20.0398	20.1112	21.5405	17.6531	7.80149	44.1934
"Q28150 60S ribosomal protein L27a [OS=Bos taurus]"	Q28150	ORF	0	18.0133	21.602	0	19.7889	27.0992	20.002	15.2151	10.7756	70.8222
"F1N5C8 Glycerophosphocholine choline phosphodiesterase ENPP6 [OS=Bos taurus]"	F1N5C8	ENPP6	22.4934	0	22.6272	23.321	22.2587	0	22.1252	16.1179	11.0172	68.3537
"P22439 Pyruvate dehydrogenase protein X component [OS=Bos taurus]"	P22439	PDHX PDX1	19.4198	19.3819	20.4153	19.6261	19.6871	19.6716	19.2405	19.6346	0.38274	1.94931
"E1BKZ5 submitted name: Golgin B1 [OS=Bos taurus]"	E1BKZ5	GOLGB1	0	0	25.1433	26.2745	20.6264	28.3924	26.5018	18.1341	12.6131	69.555
"G3MYE4 submitted name: Thyroid hormone receptor interactor 10 [OS=Bos taurus]"	G3MYE4	TRIP10	0	24.0883	23.8143	21.4873	23.5823	21.7345	0	16.3867	11.2392	68.5877
"A0A6B9SBR2 submitted name: Ig lamda chain variable region [OS=Bos taurus]"	A0A6B9SBR2		20.6857	20.9275	19.1242	21.2737	20.6471	21.0362	20.8822	20.6538	0.706911	3.42267
"Q08DU9 Heterochromatin protein 1-binding protein 3 [OS=Bos taurus]"	Q08DU9	HP1BP3	20.3823	19.5155	21.9745	20.5818	19.9985	19.9437	24.0358	20.9189	1.58108	7.55816
"E1BMW9 submitted name: Purine rich element binding protein A [OS=Bos taurus]"	E1BMW9	PURA	18.7008	20.67	19.7396	19.444	16.8156	19.4513	17.8641	18.9551	1.28285	6.76786
"Q28104 Coatomer subunit epsilon [OS=Bos taurus]"	Q28104	COPE COPE1	20.7458	19.7722	22.7889	21.4964	20.9581	0	21.8715	18.2333	8.09523	44.3981
"A0A3Q1MH57 submitted name: Septin 9 [OS=Bos taurus]"	A0A3Q1MH57	SEPTIN9	20.5714	21.5911	20.9816	22.015	19.9475	19.0801	21.2304	20.7739	1.00439	4.83485
"E1BJG5 submitted name: Tripartite motif containing 28 [OS=Bos taurus]"	E1BJG5	TRIM28	20.6849	20.8231	20.737	21.4241	20.7312	0	22.3303	18.1044	8.00551	44.2186
"E1BA29 submitted name: G protein subunit alpha q [OS=Bos taurus]"	E1BA29	GNAQ	21.1937	21.0357	20.0121	18.5671	20.754	19.4645	20.4709	20.214	0.940505	4.65274
"B0JYP5 Protein argonaute-2 [OS=Bos taurus]"	B0JYP5	AGO2 EIF2C2	21.2634	22.3626	22.3108	22.249	21.7296	22.054	22.4326	22.0574	0.422842	1.917
"Q28021 Rho-associated protein kinase 2 [OS=Bos taurus]"	Q28021	ROCK2	27.6607	26.25	28.2789	27.2389	27.7562	27.7834	25.9492	27.2739	0.861798	3.15979
"Q0VC37 submitted name: DNA fragmentation factor subunit alpha [OS=Bos taurus]"	Q0VC37	DFFA	20.1715	21.1353	21.2084	21.1507	21.0923	21.1472	21.3371	21.0347	0.388639	1.84761
"P00517 cAMP-dependent protein kinase catalytic subunit alpha [OS=Bos taurus]"	P00517	PRKACA	21.0751	0	22.3864	22.1155	21.3942	20.2476	22.9669	18.598	8.24999	44.3596
"Q2KIW9 UMP-CMP kinase [OS=Bos taurus]"	Q2KIW9	CMPK1 CMPK	20.8737	20.766	20.9773	19.0502	23.4409	21.6316	0	18.1057	8.08898	44.6765
"Q32PA8 Mth938 domain-containing protein [OS=Bos taurus]"	Q32PA8	AAMDC	21.4535	0	21.9578	21.5182	0	23.8693	23.4315	16.0329	10.9911	68.5537
"F1N3P2 Ubiquitin carboxyl-terminal hydrolase [OS=Bos taurus]"	F1N3P2	USP5	20.5284	22.2962	0	23.1292	19.6612	20.2607	21.9984	18.2677	8.14979	44.6131
"A7YWG4 Gamma-glutamyl hydrolase [OS=Bos taurus]"	A7YWG4	GGH	25.9534	26.0879	26.2901	26.0763	26.1219	26.2614	26.0486	26.1199	0.118831	0.454944
"A0A3Q1LFZ6 submitted name: Tropomyosin alpha-1 chain [OS=Bos taurus]"	A0A3Q1LFZ6	TPM1	22.8927	21.2803	19.75	21.8071	20.7702	21.6999	23.1134	21.6162	1.17086	5.41657
"Q2KJC9 Alpha-aminoadipic semialdehyde dehydrogenase [OS=Bos taurus]"	Q2KJC9	ALDH7A1	0	22.039	22.5039	22.7673	21.8625	21.1463	17.6602	18.2828	8.24318	45.0872
"F1MZN7 Sorting nexin-2 [OS=Bos taurus]"	F1MZN7	SNX2	22.5157	19.4578	19.2225	0	21.497	18.8265	20.3389	17.4083	7.78828	44.7387
"Q3SZM5 N-acylneuraminate cytidylyltransferase [OS=Bos taurus]"	Q3SZM5	CMAS	20.2758	20.5404	21.0278	21.0523	20.1746	20.8092	23.1874	21.0096	1.0199	4.85444
"A0A3Q1LUD9 submitted name: Uncharacterized protein [OS=Bos taurus]"	A0A3Q1LUD9	DIAPH1	22.1602	21.6558	23.39	0	21.6681	0	22.8342	15.9583	10.9192	68.423
"A0A140T8A1 submitted name: Heat shock protein beta-6 [OS=Bos taurus]"	A0A140T8A1	HSPB6	21.327	22.5002	22.2029	20.6787	21.9856	22.4371	0	18.7331	8.28625	44.2333
"P11017 Guanine nucleotide-binding protein G(I)/G(S)/G(T) subunit beta-2 [OS=Bos taurus]"	P11017	GNB2	19.8786	20.3084	20.1761	20.6174	20.4133	20.7298	20.6309	20.3935	0.299894	1.47053
"A4FV37 Caveolae-associated protein 3 [OS=Bos taurus]"	A4FV37	CAVIN3 PRKCDBP	22.6035	23.0804	22.696	22.9464	22.9543	22.9485	23.5653	22.9706	0.310163	1.35026
"Q9TU47 Eukaryotic translation initiation factor 6 [OS=Bos taurus]"	Q9TU47	EIF6 ITGB4BP	20.3864	21.4084	21.9157	22.267	0	21.2225	22.0928	18.4704	8.16944	44.2299
"P61085 Ubiquitin-conjugating enzyme E2 K [OS=Bos taurus]"	P61085	UBE2K HIP2	19.9556	0	25.5171	25.9638	26.1579	21.4854	0	17.0114	11.8576	69.7036
"Q29RQ2 submitted name: KH RNA binding domain containing, signal transduction associated 1 [OS=Bos taurus]"	Q29RQ2	KHDRBS1	21.0961	20.4597	22.321	21	19.345	22.041	20.6091	20.9817	1.00162	4.77378
"Q0VCH9 submitted name: GLI pathogenesis-related 2 [OS=Bos taurus]"	Q0VCH9	GLIPR2	22.9361	0	23.3178	20.8473	19.8255	20.6421	23.2033	18.6817	8.3555	44.7255
"E1BQ11 submitted name: Catenin delta 1 [OS=Bos taurus]"	E1BQ11	CTNND1	20.8879	21.7756	19.8862	22.5688	21.4669	20.9486	22.02	21.3649	0.879882	4.11836
"Q3T0R7 3-ketoacyl-CoA thiolase, mitochondrial [OS=Bos taurus]"	Q3T0R7	ACAA2	23.78	0	24.7243	24.0081	0	24.7322	24.6426	17.4125	11.9006	68.3456
"Q1LZ72 submitted name: Canopy 2 homolog (Zebrafish) [OS=Bos taurus]"	Q1LZ72	CNPY2	19.6766	0	20.4459	19.8514	19.6473	19.9483	21.8716	17.3487	7.68928	44.3219
"A0A452DKI9 submitted name: Xaa-Pro aminopeptidase 1 [OS=Bos taurus]"	A0A452DKI9	XPNPEP1	20.6783	21.4241	22.3374	20.9742	20.4011	0	18.8329	17.8069	7.92417	44.5006
"Q3T003 60S ribosomal protein L18a [OS=Bos taurus]"	Q3T003	RPL18A	0	25.692	0	26.8333	25.8787	19.7088	19.6331	16.8208	11.8541	70.4729
"A0A3Q1LMB5 AP complex subunit beta [OS=Bos taurus]"	A0A3Q1LMB5	AP1B1	21.17	19.7894	0	22.819	20.2455	21.9026	22.117	18.2919	8.13531	44.4748
"P02722 ADP/ATP translocase 1 [OS=Bos taurus]"	P02722	SLC25A4 AAC1 ANT1	26.0782	26.015	26.6177	26.3546	26.0387	26.402	26.2545	26.2515	0.223087	0.849805
"F1MSB7 submitted name: Plastin-3 [OS=Bos taurus]"	F1MSB7	PLS3	20.0035	19.8993	21.2223	22.7399	0	19.5598	23.6036	18.1469	8.1461	44.8897
"A0A3Q1MHZ1 GB1/RHD3-type G domain-containing protein [OS=Bos taurus]"	A0A3Q1MHZ1	GBP1	21.7036	0	19.5121	25.6712	21.7702	22.7895	23.6382	19.2978	8.71782	45.1752
"P02633 Protein S100-G [OS=Bos taurus]"	P02633	S100G CALB3 S100D	21.1887	20.5654	21.5854	21.4464	22.2032	21.1716	19.7816	21.1346	0.77472	3.66565
"F1MXR3 submitted name: ADAMTS like 4 [OS=Bos taurus]"	F1MXR3	ADAMTSL4	22.7619	22.561	23.3038	23.1532	23.124	23.106	22.9267	22.9909	0.257084	1.1182
"A0A6B9SE94 submitted name: Ig heavy chain variable region [OS=Bos taurus]"	A0A6B9SE94		23.5822	23.8836	24.1204	23.813	23.66	24.1003	23.781	23.8486	0.204466	0.857349
"A0A3S5ZPF7 Phosphoserine aminotransferase [OS=Bos taurus]"	A0A3S5ZPF7	PSAT1	19.9099	22.3105	21.6337	22.4356	22.0491	21.0764	21.6891	21.5863	0.870174	4.03113
"F1ML72 60S ribosomal protein L34 [OS=Bos taurus]"	F1ML72	RPL34	20.0688	20.1311	20.3072	19.9279	19.4854	20.0142	20.8945	20.1185	0.425931	2.11711
"Q3ZCC9 Protein SEC13 homolog [OS=Bos taurus]"	Q3ZCC9	SEC13 SEC13L1	22.0561	22.3867	22.6199	22.6163	22.3573	21.8607	22.5843	22.3545	0.296013	1.32418
"Q32PG1 AP-3 complex subunit beta-1 [OS=Bos taurus]"	Q32PG1	AP3B1	20.8782	19.4367	21.146	0	21.2767	20.5606	22.5383	17.9766	7.9805	44.3938
"Q28178 Thrombospondin-1 [OS=Bos taurus]"	Q28178	THBS1 TSP-1 TSP1	24.0332	24.2034	24.3859	24.1742	23.9033	24.2189	23.9195	24.1198	0.175629	0.728152
"A6H6X2 submitted name: ANG2 protein [OS=Bos taurus]"	A6H6X2	ANG2 RAA2	22.8373	22.6034	23.1607	22.6017	22.8356	22.9006	22.6112	22.7929	0.206629	0.906549
"A0A3Q1LVH9 submitted name: SH3 and PX domains 2B [OS=Bos taurus]"	A0A3Q1LVH9	SH3PXD2B	21.6682	22.2409	22.1224	22.8493	23.0262	0	22.4198	19.1896	8.47392	44.159
"P67774 Serine/threonine-protein phosphatase 2A catalytic subunit alpha isoform [OS=Bos taurus]"	P67774	PPP2CA	22.3645	21.261	21.4911	21.8173	19.6515	23.1814	21.7817	21.6498	1.08565	5.01462
"A7Z065 Structural maintenance of chromosomes protein [OS=Bos taurus]"	A7Z065	SMC3	23.0135	0	23.9229	22.8616	23.0839	23.6272	23.0621	19.9387	8.80034	44.1369
"F1MVX2 Glutathione S-transferase LANCL1 [OS=Bos taurus]"	F1MVX2	LANCL1	18.5862	0	18.5016	20.7391	18.5878	0	19.9021	13.7595	9.43567	68.5755
"A0A3S5ZP75 submitted name: Phosphopantothenoylcysteine synthetase [OS=Bos taurus]"	A0A3S5ZP75	PPCS	24.4665	25.1764	24.8718	24.7043	24.7905	20.4996	24.8544	24.1948	1.64314	6.7913
"A0A3Q1LZ90 Ig-like domain-containing protein [OS=Bos taurus]"	A0A3Q1LZ90		22.4401	22.5126	23.3022	22.8299	22.8803	22.5523	21.814	22.6188	0.461015	2.0382
"Q2KIX6 submitted name: Biphenyl hydrolase-like (Serine hydrolase) [OS=Bos taurus]"	Q2KIX6	BPHL	23.6341	23.6775	24.3862	24.1276	23.4049	23.9485	23.9698	23.8784	0.331027	1.3863
"Q9N0T1 Stanniocalcin-1 [OS=Bos taurus]"	Q9N0T1	STC1 STC	22.3517	22.2857	22.4313	24.5271	22.5663	22.903	23.8612	22.9895	0.868374	3.77727
"A7E3W7 ATP-dependent RNA helicase DDX1 [OS=Bos taurus]"	A7E3W7	DDX1	0	20.92	0	20.3619	20.261	20.0852	22.048	14.8109	10.1387	68.4543
"A5D7Q2 submitted name: Uncharacterized protein [OS=Bos taurus]"	A5D7Q2		25.4468	24.1537	25.671	22.7027	22.5919	0	22.8699	20.4908	9.12554	44.5347
"F1N368 submitted name: Aggrecan core protein [OS=Bos taurus]"	F1N368	ACAN	23.4101	23.6424	23.9137	23.8068	23.3913	23.6372	23.8808	23.6689	0.211975	0.895583
"Q2KJE7 submitted name: Proteasome (Prosome, macropain) activator subunit 1 (PA28 alpha) [OS=Bos taurus]"	Q2KJE7	PSME1	21.6377	0	21.1528	21.262	20.8491	21.6158	0	15.2168	10.3986	68.3362
"A0A6B9SF68 submitted name: Ig lamda chain variable region [OS=Bos taurus]"	A0A6B9SF68		23.0198	24.0857	25.488	25.3597	22.4757	24.8135	24.0904	24.1904	1.13803	4.70445
"F1MFA3 Pitrilysin metalloproteinase 1 [OS=Bos taurus]"	F1MFA3	PITRM1	28.0502	28.1364	28.4371	28.2993	28.1531	28.3361	28.1912	28.2291	0.133822	0.474056
"O02739 Serpin B6 [OS=Bos taurus]"	O02739	SERPINB6	0	19.7339	20.1161	20.2014	20.6376	21.8088	0	14.6426	10.024	68.4582
"A0A3Q1LPR6 Threonyl-tRNA synthetase [OS=Bos taurus]"	A0A3Q1LPR6	TARS3	27.658	27.8762	27.9031	27.8319	27.7339	28.1748	28.4534	27.9473	0.276129	0.988034
"F1N6K7 Protein transport protein sec16 [OS=Bos taurus]"	F1N6K7	SEC16A	21.8511	21.2976	20.7115	21.9426	20.7769	21.5531	23.2249	21.6225	0.854187	3.95045
"Q5EAD5 Geranylgeranyl transferase type-1 subunit beta [OS=Bos taurus]"	Q5EAD5	PGGT1B	22.3501	22.0843	22.7377	22.737	22.5739	22.4169	25.4104	22.9015	1.13008	4.93454
"Q0IIM3 Heat shock protein 105 kDa [OS=Bos taurus]"	Q0IIM3	HSPH1	20.2076	25.8385	22.0961	0	25.8348	26.0302	21.9671	20.282	9.23981	45.5566
"A0A3Q1MIG2 AP complex subunit sigma [OS=Bos taurus]"	A0A3Q1MIG2	AP1S1	27.8129	28.0503	28.0997	28.1326	28.2208	28.3452	28.5733	28.1764	0.239373	0.84955
"P51176 Protein-glutamine gamma-glutamyltransferase 2 [OS=Bos taurus]"	P51176	TGM2	0	0	22.5404	20.0245	21.9376	19.5922	23.7237	15.4026	10.6167	68.9281
"Q0V8R6 Beta-hexosaminidase subunit alpha [OS=Bos taurus]"	Q0V8R6	HEXA	21.4859	18.6121	21.0731	21.1535	21.0443	21.4258	20.8501	20.8064	0.992532	4.77032
"Q27971 Calpain-2 catalytic subunit [OS=Bos taurus]"	Q27971	CAPN2	25.3348	27.3654	26.3851	26.9995	0	19.8368	26.3634	21.755	9.92833	45.637
"Q2KHZ0 submitted name: TRIO and F-actin binding protein [OS=Bos taurus]"	Q2KHZ0	TRIOBP	20.7948	23.6744	24.8759	24.9992	17.888	24.2571	23.9636	22.9219	2.6278	11.4642
"Q5U7L5 Hyaluronidase [OS=Bos taurus]"	Q5U7L5		28.7636	28.2784	28.6303	29.1071	28.5991	29.352	29.8781	28.9441	0.541386	1.87046
"A5D7A5 Golgin subfamily A member 5 [OS=Bos taurus]"	A5D7A5	GOLGA5	23.5156	24.9562	21.8701	25.0503	24.2302	25.5133	24.3835	24.217	1.22127	5.04304
"E1BB32 submitted name: Glycoprotein Ib platelet subunit alpha [OS=Bos taurus]"	E1BB32	GP1BA	25.3479	25.5939	26.03	25.2863	25.5973	25.7854	25.1601	25.543	0.303343	1.18758
"A0A3Q1LQI5 submitted name: Eukaryotic translation initiation factor 2 subunit 2 [OS=Bos taurus]"	A0A3Q1LQI5	EIF2S2	19.7529	0	19.57	19.496	19.8649	20.1819	0	14.1237	9.65084	68.331
"P02459 Collagen alpha-1(II) chain [OS=Bos taurus]"	P02459	COL2A1	30.3904	26.1898	26.1993	25.9264	25.6549	26.2298	25.8142	26.6292	1.67289	6.28216
"F1MQI1 submitted name: Talin 2 [OS=Bos taurus]"	F1MQI1	TLN2	22.6118	23.5712	19.6533	23.2486	0	23.3692	23.5884	19.4346	8.68178	44.6716
"O97593 Structural maintenance of chromosomes protein 1A [OS=Bos taurus]"	O97593	SMC1A SMC1 SMC1L1	20.9199	20.5722	20.7586	21.8785	20.5032	0	0	14.9475	10.2212	68.3806
"F1MYU1 submitted name: SWI/SNF related, matrix associated, actin dependent regulator of chromatin subfamily c member 1 [OS=Bos taurus]"	F1MYU1	SMARCC1	17.6871	20.1163	19.3705	22.6796	19.2143	21.1304	21.6562	20.2649	1.68754	8.32737
"A0A3Q1LL62 submitted name: Tropomodulin 3 [OS=Bos taurus]"	A0A3Q1LL62	TMOD3	0	20.7417	0	19.7104	20.7183	20.8904	19.4543	14.5022	9.92183	68.4163
"A0A3Q1MS75 Ig-like domain-containing protein [OS=Bos taurus]"	A0A3Q1MS75		18.8114	19.0211	0	19.6893	19.0146	19.9496	20.0705	16.6509	7.35904	44.1959
"E1B7U1 submitted name: Mannosyl-oligosaccharide glucosidase [OS=Bos taurus]"	E1B7U1	MOGS	25.3128	24.9967	25.168	25.4203	25.1499	25.173	26.0159	25.3195	0.334816	1.32236
"Q3SX07 tRNA pseudouridine(38/39) synthase [OS=Bos taurus]"	Q3SX07	PUS3	23.7522	23.496	24.0225	24.0885	23.9354	24.0135	24.131	23.9199	0.223717	0.935275
"A0A3Q1MKJ7 Glucosidase 2 subunit beta [OS=Bos taurus]"	A0A3Q1MKJ7	PRKCSH	0	0	17.2921	16.5953	20.7435	16.9512	19.3839	12.9951	8.997	69.2336
"A5PJF5 submitted name: BRI3 binding protein [OS=Bos taurus]"	A5PJF5	BRI3BP	24.287	24.3109	24.8829	24.3829	24.4251	24.4284	23.8094	24.3609	0.314567	1.29128
"A0A3Q1MIS5 submitted name: Neurobeachin [OS=Bos taurus]"	A0A3Q1MIS5	NBEA	30.0173	30.4073	30.747	30.3431	30.3969	30.5062	30.3341	30.3931	0.218095	0.717581
"Q0X0C4 Protein HEXIM1 [OS=Bos taurus]"	Q0X0C4	HEXIM1	24.6102	21.8827	19.661	18.7304	24.8237	0	19.7732	18.4973	8.50527	45.9811
"P00727 Cytosol aminopeptidase [OS=Bos taurus]"	P00727	LAP3	23.1687	0	22.0195	21.279	21.1807	0	23.6482	15.8994	10.8992	68.5509
"Q29RK1 Citrate synthase, mitochondrial [OS=Bos taurus]"	Q29RK1	CS	0	18.5523	18.1594	19.3179	0	16.8768	18.336	13.0346	8.93362	68.5376
"A0A3Q1N3A0 submitted name: Laminin subunit alpha 2 [OS=Bos taurus]"	A0A3Q1N3A0	LAMA2	20.1658	20.7697	21.224	20.8908	21.2497	21.0648	22.0496	21.0592	0.570765	2.71029
"Q08E51 submitted name: Transmembrane and coiled-coil domain family 2 [OS=Bos taurus]"	Q08E51	TMCC2	27.6207	28.1267	28.7532	28.4834	28.4164	28.5331	28.5902	28.3605	0.377925	1.33257
"Q32LE7 PDZ domain-containing protein 11 [OS=Bos taurus]"	Q32LE7	PDZD11	25.7327	26.1679	27.2369	27.0343	26.7855	26.401	26.4527	26.5444	0.517568	1.94982
"Q28161 Plakophilin-1 [OS=Bos taurus]"	Q28161	PKP1	24.0128	24.3368	24.2358	24.369	24.1888	24.4416	23.5975	24.1689	0.288187	1.19239
"Q24K07 Vacuolar protein sorting-associated protein 11 homolog [OS=Bos taurus]"	Q24K07	VPS11	0	23.4797	24.1365	21.9995	23.3435	22.0653	23.1753	19.7428	8.73958	44.2671
"A0A6B9SEC1 submitted name: Ig lamda chain variable region [OS=Bos taurus]"	A0A6B9SEC1		20.4527	20.8374	20.9415	21.8561	20.8553	21.1975	21.919	21.1513	0.548684	2.59409
"A0JN52 Splicing factor 3B subunit 3 [OS=Bos taurus]"	A0JN52	SF3B3	20.6109	20.9966	22.1261	21.3295	21.5874	21.9627	23.0587	21.6674	0.808302	3.7305
"Q1RMR9 submitted name: Protein kinase C and casein kinase substrate in neurons 2 [OS=Bos taurus]"	Q1RMR9	PACSIN2	0	22.0391	21.6739	20.3086	19.8233	23.232	0	15.2967	10.5094	68.7037
"P02192 Myoglobin [OS=Bos taurus]"	P02192	MB	24.8378	24.8125	25.195	24.8765	24.7525	24.8815	24.9033	24.8942	0.141977	0.570322
"Q2TA37 ADP-ribosylation factor-like protein 2 [OS=Bos taurus]"	Q2TA37	ARL2	22.3287	22.485	23.4377	24.5043	23.3244	23.3512	23.4967	23.2754	0.720486	3.09548
"A0A3Q1MEZ2 submitted name: Glutathione S-transferase zeta 1 [OS=Bos taurus]"	A0A3Q1MEZ2		28.3977	27.4594	27.8977	28.2876	27.865	27.8199	27.4949	27.8889	0.356598	1.27864
"A0A140T871 Glutamate dehydrogenase (NAD(P)(+)) [OS=Bos taurus]"	A0A140T871	GLUD1	22.1181	0	19.6866	22.1291	0	22.222	21.7191	15.4107	10.5639	68.5493
"P80109 Phosphatidylinositol-glycan-specific phospholipase D [OS=Bos taurus]"	P80109	GPLD1 PIGPLD	23.8234	23.8363	24.073	23.6704	23.8349	24.1057	23.8717	23.8879	0.152154	0.63695
"P10790 Fatty acid-binding protein, heart [OS=Bos taurus]"	P10790	FABP3	20.4731	20.6441	22.8451	21.7402	0	24.0735	22.4157	18.8845	8.42101	44.5921
"Q0VCX4 Catenin beta-1 [OS=Bos taurus]"	Q0VCX4	CTNNB1	19.6777	21.6479	20.3188	19.6963	18.5318	19.5039	22.4112	20.2554	1.33993	6.61517
"Q17QC2 submitted name: Retinol dehydrogenase 13 [OS=Bos taurus]"	Q17QC2	RDH13	20.441	21.0754	20.7003	20.9193	20.4477	20.7364	20.4401	20.68	0.253592	1.22627
"A0A3Q1ML78 Branched-chain-amino-acid aminotransferase [OS=Bos taurus]"	A0A3Q1ML78	BCAT1	0	0	22.1777	22.2903	22.4038	22.7224	22.827	16.0602	10.9736	68.3278
"A0A3Q1M820 submitted name: Sacsin molecular chaperone [OS=Bos taurus]"	A0A3Q1M820	SACS	23.2555	23.6647	24.0061	23.3831	23.6052	23.3906	23.0066	23.4731	0.320946	1.36729
"A0A452DHV7 submitted name: Betaine--homocysteine S-methyltransferase 1 [OS=Bos taurus]"	A0A452DHV7	BHMT	24.4333	24.1756	24.7516	24.6612	24.3377	24.6847	24.3844	24.4898	0.21293	0.869464
"A0A3Q1NLS8 Serpin B5 [OS=Bos taurus]"	A0A3Q1NLS8	SERPINB5	19.8012	20.0093	20.5288	20.1809	20.3363	20.6715	19.7704	20.1855	0.348292	1.72546
"F1MMR8 submitted name: Nudix hydrolase 5 [OS=Bos taurus]"	F1MMR8	NUDT5	21.0823	21.7722	21.5709	22.6804	0	21.0711	21.9971	18.5963	8.21895	44.1967
"A0A3Q1ME19 submitted name: CD2 associated protein [OS=Bos taurus]"	A0A3Q1ME19	CD2AP	25.497	26.9495	27.0511	26.5042	26.6354	26.2338	26.1181	26.427	0.533786	2.01985
"A0A3Q1LP30 submitted name: Remodeling and spacing factor 1 [OS=Bos taurus]"	A0A3Q1LP30	RSF1	22.7845	23.7185	23.5464	23.7323	23.5598	23.8541	23.6205	23.5451	0.352385	1.49663
"P52898 Dihydrodiol dehydrogenase 3 [OS=Bos taurus]"	P52898		23.2152	23.4171	23.4233	23.2875	22.9428	23.4046	22.9798	23.2386	0.204489	0.879954
"F1MJI7 submitted name: Lamin B2 [OS=Bos taurus]"	F1MJI7	LMNB2	19.0333	25.5936	0	20.1407	24.117	23.9679	22.0875	19.2771	8.80943	45.6988
"F1MV32 submitted name: Adhesion G protein-coupled receptor F5 [OS=Bos taurus]"	F1MV32	ADGRF5	21.8969	22.3405	23.0381	22.7199	21.9242	22.6265	22.6824	22.4612	0.427651	1.90395
"P26884 Peptidyl-prolyl cis-trans isomerase FKBP3 [OS=Bos taurus]"	P26884	FKBP3	24.1866	21.1901	0	23.6131	22.206	22.368	24.7731	19.7624	8.80208	44.5395
"C1JZ67 Importin subunit alpha [OS=Bos taurus]"	C1JZ67	KPNA4	0	20.7135	21.8149	22.5408	0	21.4074	22.3928	15.5528	10.642	68.4255
"A7Z067 Receptor protein-tyrosine kinase [OS=Bos taurus]"	A7Z067	CSF1R	24.223	24.4069	24.6309	23.9054	24.4792	24.6208	24.5264	24.3989	0.258301	1.05866
"A7Z025 submitted name: PRPF8 protein [OS=Bos taurus]"	A7Z025	PRPF8	23.938	28.0058	28.6702	28.5575	24.7384	22.8941	28.2571	26.4373	2.48127	9.38548
"A0A0M6L0P8 submitted name: Growth hormone E5 [OS=Bos taurus]"	A0A0M6L0P8	GHE5 PRP-VII	23.0825	21.9545	23.4104	23.0461	22.677	22.7612	25.2195	23.1645	1.01394	4.37712
"Q32KU8 submitted name: NudC domain containing 2 [OS=Bos taurus]"	Q32KU8	NUDCD2	22.5512	22.4405	22.6945	22.6279	22.1104	22.5361	22.7224	22.5261	0.207401	0.920714
"P31800 Cytochrome b-c1 complex subunit 1, mitochondrial [OS=Bos taurus]"	P31800	UQCRC1	18.5935	19.1191	20.6983	0	19.532	19.6791	23.0866	17.2441	7.74516	44.9149
"A0A3Q1NC33 submitted name: Transcription elongation regulator 1 [OS=Bos taurus]"	A0A3Q1NC33	TCERG1	0	22.2033	21.8193	22.8282	21.5379	21.8334	22.5718	18.9706	8.3774	44.16
"Q0VCN1 NmrA-like family domain-containing protein 1 [OS=Bos taurus]"	Q0VCN1	NMRAL1	21.0462	21.3576	21.1915	0	0	21.9838	23.6578	15.6053	10.6964	68.5435
"A0A3Q1NNK1 submitted name: Periostin [OS=Bos taurus]"	A0A3Q1NNK1	POSTN	24.6053	25.3199	24.9127	24.7328	24.3401	24.7749	24.7086	24.7706	0.299974	1.21101
"A0A3Q1MR95 submitted name: Ataxin 2 like [OS=Bos taurus]"	A0A3Q1MR95	ATXN2L	21.3948	21.2399	21.6848	21.6953	21.3292	21.6344	21.6491	21.5182	0.190679	0.88613
"A0A3Q1LH28 submitted name: ARVCF delta catenin family member [OS=Bos taurus]"	A0A3Q1LH28		22.2431	22.6567	20.6776	24.2596	21.1222	23.7334	22.4153	22.444	1.28533	5.72685
"A0A3Q1M0D6 submitted name: Serine/arginine repetitive matrix 2 [OS=Bos taurus]"	A0A3Q1M0D6	SRRM2	21.7898	21.778	21.6185	20.9131	0	22.2814	21.5388	18.5599	8.19424	44.1502
"Q3SYU9 Major vault protein [OS=Bos taurus]"	Q3SYU9	MVP	21.6125	23.4714	23.0403	21.3511	0	21.5202	21.5078	18.9291	8.38924	44.3194
"Q32L99 Prostaglandin reductase 2 [OS=Bos taurus]"	Q32L99	PTGR2	0	20.8162	21.6124	22.8372	22.7398	21.2782	21.1788	18.6375	8.25481	44.2914
"P20456 Inositol monophosphatase 1 [OS=Bos taurus]"	P20456	IMPA1 IMPA	20.9381	20.5507	21.4808	0	20.2159	20.9387	22.7866	18.1301	8.03734	44.3315
"Q32PG0 E3 ubiquitin-protein ligase [OS=Bos taurus]"	Q32PG0	WWP1	20.5654	20.6376	21.4984	21.0707	20.673	20.3257	21.3282	20.8713	0.433396	2.07652
"Q3T030 26S proteasome regulatory subunit 6B [OS=Bos taurus]"	Q3T030	PSMC4	20.1209	20.3371	20.5773	21.3105	20.1099	20.4247	19.5584	20.3484	0.534906	2.62874
"F1MMA0 submitted name: Interleukin enhancer binding factor 3 [OS=Bos taurus]"	F1MMA0	ILF3	0	22.9984	22.2606	20.1587	0	19.4207	22.1814	15.2885	10.5185	68.8
"A0A3Q1LZQ5 submitted name: Gamma-interferon-inducible lysosomal thiol reductase [OS=Bos taurus]"	A0A3Q1LZQ5		0	20.0539	22.4683	21.0914	20.9301	0	20.5021	15.0066	10.2783	68.4922
"E1BDF5 submitted name: Serpin family B member 12 [OS=Bos taurus]"	E1BDF5	SERPINB12	19.6936	0	22.0302	22.3836	19.2728	21.6706	21.6061	18.0938	8.066	44.5787
"F1MMK0 submitted name: Catechol O-methyltransferase [OS=Bos taurus]"	F1MMK0	COMT	21.2375	19.9806	20.1919	20.5364	19.4143	19.8907	19.9803	20.1759	0.576647	2.85809
"F1N091 submitted name: Coiled-coil domain containing 6 [OS=Bos taurus]"	F1N091	CCDC6	21.427	20.8135	22.3447	21.6888	21.4647	21.927	21.7352	21.6287	0.474123	2.1921
"Q32L76 Serum amyloid A-4 protein [OS=Bos taurus]"	Q32L76	SAA4	21.5806	21.2363	21.6727	21.2974	18.7122	19.424	21.6166	20.7914	1.20606	5.80074
"A0A3Q1MMP2 submitted name: Sorting and assembly machinery component 50 homolog [OS=Bos taurus]"	A0A3Q1MMP2	SAMM50	21.5984	20.5001	22.1013	0	19.4835	21.4029	20.7909	17.9824	7.97482	44.3478
"E1BIU7 submitted name: Protein tyrosine phosphatase non-receptor type 23 [OS=Bos taurus]"	E1BIU7	PTPN23	0	20.5819	19.6517	20.4751	20.9223	20.7848	19.7833	17.457	7.71288	44.1822
"F1MD66 Annexin [OS=Bos taurus]"	F1MD66	ANXA11	21.0953	21.0747	21.4715	22.4408	20.8642	21.6144	0	18.3658	8.11518	44.1863
"F1MBV2 Ribose-phosphate diphosphokinase [OS=Bos taurus]"	F1MBV2	PRPS1L1	23.4605	23.4472	23.9002	22.6817	23.0732	22.898	22.8538	23.1878	0.430889	1.85826
"Q32LE4 Gamma-glutamylcyclotransferase [OS=Bos taurus]"	Q32LE4	GGCT	20.4589	21.6338	23.6982	0	23.1275	23.6372	23.4091	19.4235	8.64931	44.53
"F1N739 submitted name: Roundabout guidance receptor 1 [OS=Bos taurus]"	F1N739	ROBO1	19.156	21.534	20.224	22.3231	21.0105	21.7019	23.529	21.3541	1.41712	6.63631
"P46195 Guanylate kinase [OS=Bos taurus]"	P46195	GUK1 GUK	0	22.4685	22.0675	22.1227	21.3075	20.8709	0	15.5482	10.6349	68.3999
"Q0P5A3 GSK3B-interacting protein [OS=Bos taurus]"	Q0P5A3	GSKIP	24.9626	25.3906	25.4456	25.4725	24.9112	25.5633	25.1612	25.2724	0.260595	1.03114
"F1N719 Serine/threonine-protein phosphatase [OS=Bos taurus]"	F1N719	PPP5C	25.3098	0	23.1359	24.5174	24.8149	25.6098	25.0402	21.204	9.38388	44.2553
"E1BLL9 Out at first protein homolog [OS=Bos taurus]"	E1BLL9	OAF	23.4061	24.0823	24.061	23.8916	23.6793	23.9849	24.1378	23.8919	0.263041	1.10097
"Q2KII9 Dynein light intermediate chain [OS=Bos taurus]"	Q2KII9	DYNC1LI1	23.9679	24.4415	24.9566	24.697	24.1306	24.4809	26.0432	24.674	0.688037	2.78851
"A0A3Q1MZ56 Phosphodiesterase [OS=Bos taurus]"	A0A3Q1MZ56	PDE2A	0	21.5999	21.9939	20.5814	21.8432	0	20.7385	15.251	10.4319	68.4013
"F1MME1 Protein-tyrosine-phosphatase [OS=Bos taurus]"	F1MME1	PTPRK	21.2822	21.4598	21.8792	21.7034	21.456	21.6769	21.4538	21.5588	0.202216	0.937976
"Q29RL2 Cysteine and histidine-rich domain-containing protein 1 [OS=Bos taurus]"	Q29RL2	CHORDC1	21.6965	20.6498	20.9767	22.1617	21.1208	0	23.6626	18.6097	8.26709	44.4235
"D3JUI8 submitted name: RNA-binding motif protein, X chromosome [OS=Bos taurus]"	D3JUI8	RBMX	18.238	19.2593	19.5035	21.8819	0	20.0376	0	14.1315	9.71567	68.752
"G3MWH1 submitted name: TPD52 like 2 [OS=Bos taurus]"	G3MWH1	TPD52L2	18.9265	20.0291	0	20.2829	20.5406	20.9006	0	14.3828	9.84436	68.4452
"Q3ZC66 Cysteine-rich PDZ-binding protein [OS=Bos taurus]"	Q3ZC66	CRIPT	26.7422	26.3415	26.693	26.8421	26.0977	26.8245	26.6433	26.5978	0.276543	1.03972
"F1N206 Dihydrolipoyl dehydrogenase [OS=Bos taurus]"	F1N206	DLD	23.4727	0	24.4028	20.2424	0	22.2311	20.7794	15.8755	10.9393	68.9067
"Q3MHE2 U4/U6 small nuclear ribonucleoprotein Prp4 [OS=Bos taurus]"	Q3MHE2	PRPF4	20.6352	0	0	22.0592	20.4111	23.2391	23.4387	15.6833	10.7757	68.708
"A0A3Q1NHI6 submitted name: Protein FAM114A2 [OS=Bos taurus]"	A0A3Q1NHI6	FAM114A1	19.1161	21.8974	22.1964	22.5335	0	21.8765	19.7972	18.2025	8.12987	44.6636
"A0A3Q1LUG2 Amyloid-beta A4 protein [OS=Bos taurus]"	A0A3Q1LUG2	APP	18.9703	20.1236	19.2948	19.8684	19.0783	0	21.1517	16.9267	7.50167	44.3185
"F1MQH8 submitted name: Rabaptin, RAB GTPase binding effector protein 1 [OS=Bos taurus]"	F1MQH8	RABEP1	19.535	21.329	20.9604	0	20.7429	0	20.8692	14.7767	10.1096	68.4163
"Q3SX36 submitted name: TFG protein [OS=Bos taurus]"	Q3SX36	TFG	24.6222	22.1355	22.2476	22.0586	21.5009	24.2828	20.5226	22.4815	1.4708	6.54229
"Q5E966 Eukaryotic translation initiation factor 3 subunit I [OS=Bos taurus]"	Q5E966	EIF3I EIF3S2	21.1681	20.9095	20.9814	21.3169	20.7297	21.0723	21.9845	21.1661	0.406534	1.92069
"Q1RMX7 submitted name: N-acetylneuraminate synthase [OS=Bos taurus]"	Q1RMX7	NANS	20.8546	20.437	20.1149	21.5902	0	20.2772	0	14.7534	10.09	68.3912
"Q2KHU8 Eukaryotic translation initiation factor 2 subunit 3 [OS=Bos taurus]"	Q2KHU8	EIF2S3	0	19.0503	0	21.3636	20.7664	18.5724	23.6051	14.7654	10.2191	69.2096
"G5E5M5 submitted name: Membrane-associated progesterone receptor component 1 [OS=Bos taurus]"	G5E5M5	PGRMC1	19.8886	19.1453	0	19.6357	0	21.4147	19.8085	14.2704	9.77339	68.4872
"Q58DA3 submitted name: Ly1 antibody reactive [OS=Bos taurus]"	Q58DA3	LYAR	24.1488	24.1238	24.6121	24.3501	24.257	24.2589	23.6598	24.2015	0.288475	1.19197
"Q3ZCC8 Tubulin polymerization-promoting protein family member 3 [OS=Bos taurus]"	Q3ZCC8	TPPP3	20.053	0	23.3404	23.5764	21.6012	20.1333	0	15.5292	10.6975	68.8863
"A0A3Q1LGE0 submitted name: Coxsackievirus and adenovirus receptor homolog [OS=Bos taurus]"	A0A3Q1LGE0	CXADR	20.9497	20.5326	21.1704	21.9547	20.1229	21.5545	0	18.0407	7.97847	44.2249
"Q2KIA9 Mitochondrial enolase superfamily member 1 [OS=Bos taurus]"	Q2KIA9	ENOSF1	20.8028	20.5831	21.764	21.5442	21.2114	21.5231	23.2831	21.5303	0.880834	4.09115
"A0A3Q1MT64 submitted name: CD34 molecule [OS=Bos taurus]"	A0A3Q1MT64	CD34	22.9268	23.1507	23.2487	22.5298	22.3034	22.0303	21.134	22.4748	0.740268	3.29376
"A0A452DJY5 submitted name: Unconventional myosin-Ic [OS=Bos taurus]"	A0A452DJY5	MYO1C	23.7426	23.8028	24.4743	23.8805	24.1835	24.3893	24.4811	24.1363	0.324289	1.34357
"Q3ZCK3 3'(2'),5'-bisphosphate nucleotidase 1 [OS=Bos taurus]"	Q3ZCK3	BPNT1	20.0684	22.0656	21.7738	21.2914	0	0	22.6653	15.4092	10.5567	68.5089
"F1N7W0 submitted name: Uncharacterized LOC507942 [OS=Bos taurus]"	F1N7W0		25.3544	25.2954	25.6141	25.339	25.2604	25.4838	25.5055	25.4075	0.128983	0.507657
"F1N606 submitted name: Pikachurin [OS=Bos taurus]"	F1N606	EGFLAM	23.9242	24.4	24.443	24.0859	24.2632	24.119	24.2919	24.2182	0.184758	0.762889
"Q3ZCK1 Eukaryotic translation initiation factor 3 subunit L [OS=Bos taurus]"	Q3ZCK1	EIF3L EIF3EIP EIF3S6IP	20.6684	21.0696	21.2444	18.6205	19.7797	20.9295	19.6077	20.2743	0.964558	4.75755
"A0A3Q1MGZ5 submitted name: Abelson helper integration site 1 [OS=Bos taurus]"	A0A3Q1MGZ5	AHI1	23.6328	24.0063	24.3081	23.9683	24.0228	24.0894	23.8328	23.9801	0.209944	0.875495
"Q5E9F0 Guanine nucleotide-binding protein G(I)/G(S)/G(O) subunit gamma-11 [OS=Bos taurus]"	Q5E9F0	GNG11	17.1154	20.9524	21.7386	21.6282	18.2485	21.1166	21.4583	20.3226	1.85357	9.12076
"P11064 Low molecular weight phosphotyrosine protein phosphatase [OS=Bos taurus]"	P11064	ACP1	19.8746	22.9328	0	22.311	21.3334	0	21.7724	15.4606	10.6037	68.5855
"A0A3Q1N2Q9 Adenylate kinase isoenzyme 1 [OS=Bos taurus]"	A0A3Q1N2Q9		20.7385	22.5147	19.9718	18.9587	21.1013	21.3189	18.9653	20.5099	1.3011	6.34375
"A0A3Q1MQC5 VWFA domain-containing protein [OS=Bos taurus]"	A0A3Q1MQC5	COL21A1	24.1019	24.3294	24.5939	24.4192	24.176	24.4202	24.3789	24.3456	0.164396	0.675258
"F1N2K1 submitted name: Prenylcysteine oxidase 1 [OS=Bos taurus]"	F1N2K1	PCYOX1	23.9666	23.8895	24.3351	24.2613	24.1531	24.2005	23.7567	24.0804	0.212721	0.883378
"A4FUC6 submitted name: SFRS9 protein [OS=Bos taurus]"	A4FUC6	SRSF9 SFRS9	0	24.2143	25.318	25.5331	0	24.96	24.1158	17.7345	12.1262	68.3765
"A7MAZ3 Ubiquitin-like modifier-activating enzyme 5 [OS=Bos taurus]"	A7MAZ3	UBA5	21.2383	21.1136	21.4062	21.4782	21.0588	21.2278	20.9294	21.2075	0.192511	0.90775
"P0C1G6 Switch-associated protein 70 [OS=Bos taurus]"	P0C1G6	SWAP70	21.4494	22.6577	0	21.8748	21.9564	22.5554	20.7249	18.7455	8.29202	44.2347
"A4FUI2 Small nuclear ribonucleoprotein E [OS=Bos taurus]"	A4FUI2	SNRPE	21.2994	22.7373	22.4515	20.2032	20.9651	20.9445	21.5492	21.45	0.888614	4.14271
"Q5EAC2 Glutathione synthetase [OS=Bos taurus]"	Q5EAC2	GSS	17.6839	19.6374	19.8804	19.6313	18.3453	19.558	18.0791	18.9736	0.903271	4.76066
"A5D7U9 m7GpppX diphosphatase [OS=Bos taurus]"	A5D7U9	DCPS	19.4312	22.2893	23.0843	21.8265	22.1614	22.5151	0	18.7583	8.35282	44.5288
"E1BF40 Alanine transaminase [OS=Bos taurus]"	E1BF40	GPT2	21.9507	22.3551	22.2366	22.2056	20.5605	0	23.6264	18.9907	8.42173	44.3466
"E1BMG9 10-formyltetrahydrofolate dehydrogenase [OS=Bos taurus]"	E1BMG9	ALDH1L1	20.7551	19.9299	20.7742	0	20.6228	0	21.0648	14.7353	10.072	68.3532
"P83939 Secernin-1 [OS=Bos taurus]"	P83939	SCRN1	22.4919	20.2196	0	23.0402	23.0449	21.5496	0	15.7637	10.8132	68.5954
"A4FUY8 submitted name: IK cytokine [OS=Bos taurus]"	A4FUY8	IK	23.8269	23.7008	23.2571	23.535	23.8529	23.8021	23.7969	23.6817	0.216137	0.912675
"F1MQ74 submitted name: Sushi domain containing 1 [OS=Bos taurus]"	F1MQ74	SUSD1	20.0609	0	20.7887	0	20.4576	21.1074	20.6196	14.7192	10.0601	68.347
"A6QQN6 Acid sphingomyelinase-like phosphodiesterase [OS=Bos taurus]"	A6QQN6	SMPDL3B	19.581	0	19.6263	21.8169	20.1465	20.7594	20.9018	17.5474	7.77733	44.3218
"A0A3Q1M4B7 submitted name: Extended synaptotagmin 2 [OS=Bos taurus]"	A0A3Q1M4B7	ESYT2	24.0354	21.9322	24.3248	24.2238	22.8112	23.2094	20.3521	22.9841	1.4465	6.29346
"E1BNQ4 ATP-dependent (S)-NAD(P)H-hydrate dehydratase [OS=Bos taurus]"	E1BNQ4	NAXD CARKD	17.9864	20.2718	23.4973	0	19.716	20.0246	22.9714	17.7811	8.07057	45.3885
"F1N3I4 submitted name: Myoferlin [OS=Bos taurus]"	F1N3I4	MYOF	0	21.1348	21.793	22.3445	19.0683	21.3675	22.9998	18.3869	8.20082	44.6015
"A0A3Q1M9H4 DNA (cytosine-5-)-methyltransferase [OS=Bos taurus]"	A0A3Q1M9H4	DNMT3A	24.9784	25.2236	24.9932	26.4404	25.6567	25.5111	25.4988	25.4718	0.50148	1.96877
"E1BMJ0 submitted name: Serpin family G member 1 [OS=Bos taurus]"	E1BMJ0	SERPING1	27.0285	27.6044	27.8307	27.583	27.5896	27.7143	27.4249	27.5393	0.257632	0.935505
"F1N0I9 submitted name: Spliceosome associated factor 3, U4/U6 recycling protein [OS=Bos taurus]"	F1N0I9		21.4692	22.1158	23.8133	24.0845	0	0	25.1191	16.6574	11.4445	68.7049
"F1MSU7 submitted name: Roundabout guidance receptor 4 [OS=Bos taurus]"	F1MSU7	ROBO4	21.0355	21.1064	21.5289	21.3353	21.2708	21.1817	21.5576	21.288	0.200514	0.94191
"Q1LZF9 submitted name: Myosin regulatory light polypeptide 9 [OS=Bos taurus]"	Q1LZF9	MYL9	22.373	23.7349	23.5566	23.4935	22.4411	0	21.9355	19.6478	8.69167	44.2374
"F1MCT8 submitted name: Synaptotagmin binding cytoplasmic RNA interacting protein [OS=Bos taurus]"	F1MCT8	SYNCRIP	19.9839	20.6849	0	21.7984	22.8886	0	23.0304	15.4837	10.6337	68.6766
"Q32LM2 Small glutamine-rich tetratricopeptide repeat-containing protein alpha [OS=Bos taurus]"	Q32LM2	SGTA	20.8398	20.4793	19.9383	20.4836	0	22.8353	0	14.9395	10.2465	68.587
"Q2TBL2 submitted name: Cell adhesion molecule 1 [OS=Bos taurus]"	Q2TBL2	CADM1	24.2809	25.1061	22.8623	26.4543	25.3674	22.3016	25.5347	24.5582	1.50272	6.11902
"Q3SZF8 Small nuclear ribonucleoprotein Sm D2 [OS=Bos taurus]"	Q3SZF8	SNRPD2	0	19.6624	20.9792	20.5573	17.0762	18.4854	20.0562	16.6881	7.47717	44.8054
"A6H7H3 submitted name: LOC789567 protein [OS=Bos taurus]"	A6H7H3	LOC789567	21.1248	20.8994	22.3268	22.467	21.5004	22.3615	22.7454	21.9179	0.729272	3.32729
"Q2HJ34 submitted name: Cellular communication network factor 3 [OS=Bos taurus]"	Q2HJ34	NOV	23.2669	21.9895	22.3237	22.8132	22.2229	23.6971	23.36	22.8105	0.652255	2.85945
"Q3SZ19 26S proteasome non-ATPase regulatory subunit 9 [OS=Bos taurus]"	Q3SZ19	PSMD9	17.9489	16.7311	17.4714	21.3438	0	16.3211	0	12.8309	8.91492	69.4801
"A0A3Q1MXH0 submitted name: Cullin 5 [OS=Bos taurus]"	A0A3Q1MXH0	CUL5	19.1248	22.3169	20.7131	18.7199	0	22.57	19.875	17.6171	7.90731	44.8843
"Q9BGI2 Peroxiredoxin-4 [OS=Bos taurus]"	Q9BGI2	PRDX4	22.872	23.0238	23.248	22.6916	22.8811	23.0889	22.3738	22.8827	0.286225	1.25083
"Q3YJF3 submitted name: MHC class I antigen [OS=Bos taurus]"	Q3YJF3	BoLA	20.0677	22.7916	22.8597	0	22.5343	19.5984	0	15.4074	10.6059	68.8367
"O97764 Zeta-crystallin [OS=Bos taurus]"	O97764	CRYZ	19.3783	0	20.081	21.8344	21.1585	19.2695	0	14.5317	9.96925	68.6036
"F1MIT2 Transcription elongation factor [OS=Bos taurus]"	F1MIT2	TCEA1	25.4228	25.3001	27.1681	25.7507	26.3637	26.5989	28.8026	26.4867	1.22043	4.60771
"Q1JQD0 Estradiol 17-beta-dehydrogenase [OS=Bos taurus]"	Q1JQD0	HSD17B1	20.1186	20.5573	21.2418	0	20.5215	19.34	20.0303	17.4013	7.69528	44.2223
"Q2M2S5 Cytochrome c oxidase assembly factor 6 homolog [OS=Bos taurus]"	Q2M2S5	COA6	19.3816	20.0002	23.7629	23.4896	23.0155	23.2734	23.2341	22.3082	1.81166	8.12107
"A0A3Q1MIF5 submitted name: Ribonuclease A family member 4 [OS=Bos taurus]"	A0A3Q1MIF5	RNASE4 ANG	19.6997	0	19.8023	19.0259	20.1268	19.9107	0	14.0808	9.62498	68.3555
"A0A3Q1MQF9 submitted name: Protein FAM71F1 [OS=Bos taurus]"	A0A3Q1MQF9	GARIN1B	25.7347	25.8556	25.7911	26.3679	27.0879	25.6655	26.1475	26.0929	0.504464	1.93334
"G3N3Y2 Proline dehydrogenase [OS=Bos taurus]"	G3N3Y2	PRODH	20.3823	21.5597	21.194	21.6839	20.0069	20.8022	21.4275	21.0081	0.633501	3.01551
"Q2NL00 Glutathione S-transferase theta-1 [OS=Bos taurus]"	Q2NL00	GSTT1	19.6012	20.6621	20.5416	19.3753	0	21.1637	20.9049	17.4641	7.72915	44.2574
"Q3T0M7 Ran-specific GTPase-activating protein [OS=Bos taurus]"	Q3T0M7	RANBP1	20.5296	20.2635	22.3342	0	18.3543	20.5341	20.6442	17.5228	7.81295	44.5872
"Q0P5F6 submitted name: CYB5B protein [OS=Bos taurus]"	Q0P5F6	CYB5B	21.0764	21.4745	20.3719	0	21.6926	20.5717	20.8673	18.0078	7.95437	44.1719
"P21793 Decorin [OS=Bos taurus]"	P21793	DCN	19.6668	20.7681	19.2753	19.3188	0	0	22.059	14.4412	9.91316	68.6452
"E1BMF9 submitted name: Lethal(2) giant larvae protein homolog 1 [OS=Bos taurus]"	E1BMF9	LLGL1	0	18.9148	20.0924	0	19.5298	19.431	20.4317	14.0571	9.615	68.3997
"Q1LZH7 KN motif and ankyrin repeat domain-containing protein 2 [OS=Bos taurus]"	Q1LZH7	KANK2 ANKRD25	20.2584	21.562	20.8666	21.9639	21.4967	20.4105	20.4105	20.9955	0.677543	3.22709
"Q3T0U1 LRP chaperone MESD [OS=Bos taurus]"	Q3T0U1	MESD MESDC2	0	26.3076	20.1534	28.0428	27.5967	0	22.9366	17.8624	12.509	70.0294
"F1MYW4 Nucleolar GTP-binding protein 1 [OS=Bos taurus]"	F1MYW4	GTPBP4	27.5327	27.9724	28.1751	27.7091	27.7272	27.6868	27.0363	27.6914	0.357954	1.29266
"Q3ZBA8 Protein NDRG2 [OS=Bos taurus]"	Q3ZBA8	NDRG2	20.5779	20.272	21.001	21.1985	20.8531	0	22.4439	18.0495	7.9887	44.26
"A6H742 Plastin-1 [OS=Bos taurus]"	A6H742	PLS1	20.6007	19.3753	22.0952	0	20.9638	20.707	20.625	17.7667	7.87451	44.3217
"E1BDP3 Succinate-semialdehyde dehydrogenase [OS=Bos taurus]"	E1BDP3	ALDH5A1	18.4744	19.2126	0	19.883	19.7833	20.6595	21.5991	17.0874	7.60063	44.4809
"B1PK18 1,4-alpha-glucan branching enzyme [OS=Bos taurus]"	B1PK18		18.8179	0	19.1053	19.5579	19.3137	19.1825	0	13.711	9.36906	68.3322
"A6QQV8 3-beta-hydroxysterol Delta (14)-reductase [OS=Bos taurus]"	A6QQV8	LBR	24.1547	24.2538	24.6173	23.8081	24.174	24.224	23.9848	24.1738	0.250125	1.03469
"G3MX83 submitted name: Coiled-coil domain containing 171 [OS=Bos taurus]"	G3MX83	CCDC171	20.1884	19.9796	20.7333	20.6084	20.0159	20.525	21.744	20.5421	0.606105	2.95055
"Q24JZ7 Succinyl-CoA:3-ketoacid-coenzyme A transferase [OS=Bos taurus]"	Q24JZ7	OXCT1	21.7121	22.0595	22.9066	21.021	22.7337	22.2512	0	18.9549	8.38211	44.2214
"A0A3Q1MG91 submitted name: Signal peptide, CUB domain and EGF like domain containing 3 [OS=Bos taurus]"	A0A3Q1MG91	SCUBE3	27.4438	27.7317	28.1217	28.0138	28.0796	28.2768	28.035	27.9575	0.279232	0.998775
"Q3ZBT5 Syntaxin-7 [OS=Bos taurus]"	Q3ZBT5	STX7	21.4865	20.4461	22.1099	23.0708	21.5425	22.0428	23.6158	22.0449	1.05236	4.77372
"A0A3Q1N8K4 submitted name: Family with sequence similarity 151 member B [OS=Bos taurus]"	A0A3Q1N8K4	FAM151B	0	21.1629	20.2534	22.9403	0	21.8623	23.3939	15.659	10.7482	68.639
"E1BKM4 submitted name: Programmed cell death 6 interacting protein [OS=Bos taurus]"	E1BKM4	PDCD6IP	0	16.5676	20.5252	17.6169	18.3812	0	21.1844	13.4679	9.33704	69.3281
"A0A3Q1MDW5 submitted name: Sorting nexin 12 [OS=Bos taurus]"	A0A3Q1MDW5	SNX12	20.263	18.8379	19.7913	19.9199	20.6044	19.7805	18.9802	19.7396	0.638806	3.23616
"Q5E9I6 ADP-ribosylation factor 3 [OS=Bos taurus]"	Q5E9I6	ARF3	21.1046	21.8402	21.7699	21.9487	21.3978	21.8603	21.9643	21.698	0.323441	1.49065
"E1BI56 submitted name: Triggering receptor expressed on myeloid cells like 1 [OS=Bos taurus]"	E1BI56	TREML1	24.8994	25.4488	25.5356	25.4695	25.503	25.43	25.3565	25.3775	0.218332	0.860336
"A0A3Q1MMZ9 Fibronectin type-III domain-containing protein [OS=Bos taurus]"	A0A3Q1MMZ9	ABI3BP	26.7421	26.7197	26.9461	26.7952	26.5761	26.6787	26.5879	26.7208	0.12723	0.476145
"A0A6B9SDM5 submitted name: Ig heavy chain variable region [OS=Bos taurus]"	A0A6B9SDM5		21.3615	25.5742	21.3961	22.6668	23.3418	0	23.0232	19.6234	8.76833	44.6831
"A0A140T832 40S ribosomal protein S17 [OS=Bos taurus]"	A0A140T832	RPS17	21.3626	22.3995	21.4648	22.7472	22.3282	22.0562	0	18.9083	8.35277	44.1751
"Q0VCC0 Calcyphosin [OS=Bos taurus]"	Q0VCC0	CAPS	20.9692	0	21.1113	20.1541	19.2825	20.6297	19.7406	17.4125	7.70617	44.2566
"Q2KIC5 Inosine triphosphate pyrophosphatase [OS=Bos taurus]"	Q2KIC5	ITPA	24.16	24.3215	24.229	24.2253	23.9767	24.0764	24.298	24.1839	0.12302	0.508688
"E1BDK6 submitted name: Laminin, beta 2 (laminin S) [OS=Bos taurus]"	E1BDK6	LAMB2	0	21.4124	21.4549	19.5368	18.8095	21.4234	0	14.6624	10.0693	68.674
"F1MD22 Protein-tyrosine-phosphatase [OS=Bos taurus]"	F1MD22	PTPRU	21.6165	21.473	22.0087	22.126	21.6477	21.7966	21.5483	21.7452	0.243594	1.12022
"E1BMN5 Spectrin beta chain [OS=Bos taurus]"	E1BMN5	SPTBN2	20.8043	21.0146	21.422	20.686	20.9685	20.7641	22.0489	21.1012	0.483088	2.28939
"E1B969 submitted name: Dachsous cadherin-related 1 [OS=Bos taurus]"	E1B969	DCHS1	0	19.153	0	17.5281	18.5846	18.8479	18.6931	13.2581	9.07096	68.4182
"Q5E9R3 EH domain-containing protein 1 [OS=Bos taurus]"	Q5E9R3	EHD1	20.1483	19.1995	20.1262	20.521	21.0545	20.4746	0	17.3606	7.67595	44.2148
"Q3T114 2-iminobutanoate/2-iminopropanoate deaminase [OS=Bos taurus]"	Q3T114	RIDA	20.725	20.196	0	20.3933	19.8364	20.3599	0	14.5015	9.90994	68.3373
"F1N5N8 submitted name: Trophoblast Kunitz domain protein 1 [OS=Bos taurus]"	F1N5N8		21.0902	21.1298	20.9399	22.9768	21.0845	23.2634	20.9175	21.6288	1.0251	4.7395
"E1BJD2 RNA helicase [OS=Bos taurus]"	E1BJD2	DDX42	17.2307	17.0147	17.9706	18.1923	17.8111	17.3625	0	15.0831	6.6644	44.1845
"E1BHQ9 submitted name: Melanoma cell adhesion molecule [OS=Bos taurus]"	E1BHQ9	MCAM	20.7882	18.9487	18.9958	20.7421	0	20.8291	0	14.3291	9.82226	68.5476
"Q0VCG9 Pentraxin-related protein PTX3 [OS=Bos taurus]"	Q0VCG9	PTX3	21.1718	21.3043	22.1904	21.8935	20.9884	22.1059	21.7007	21.6221	0.47297	2.18743
"Q17QQ2 Thiopurine S-methyltransferase [OS=Bos taurus]"	Q17QQ2	TPMT	0	21.2793	20.4144	23.5387	23.7042	0	26.0135	16.4214	11.362	69.1901
"Q3T005 PDZ and LIM domain protein 4 [OS=Bos taurus]"	Q3T005	PDLIM4	20.7077	0	20.6535	20.6088	18.0525	0	20.14	14.3089	9.8183	68.6165
"F1MTT3 submitted name: Coagulation factor XII [OS=Bos taurus]"	F1MTT3	F12	24.1686	24.3365	23.603	23.7496	23.1475	24.5676	24.5826	24.0222	0.53959	2.24622
"F1MW33 submitted name: Cell adhesion molecule L1 like [OS=Bos taurus]"	F1MW33	CHL1	21.2142	21.1957	21.7121	21.1562	21.2542	21.8654	20.8204	21.3169	0.355547	1.66791
"Q24K03 THUMP domain-containing protein 1 [OS=Bos taurus]"	Q24K03	THUMPD1	0	22.7487	23.0457	22.8077	0	22.9993	22.8338	16.3479	11.1682	68.316
"A0A3Q1MED6 submitted name: A-kinase anchoring protein 8 like [OS=Bos taurus]"	A0A3Q1MED6	AKAP8L	24.2455	24.2418	23.6893	24.379	24.281	24.2771	24.3433	24.2081	0.234264	0.967709
"P10462 Protein S100-A2 [OS=Bos taurus]"	P10462	S100A2	0	19.434	0	18.1935	16.9462	19.7838	19.2694	13.3753	9.18587	68.678
"Q3SZJ9 Phosphomannomutase 2 [OS=Bos taurus]"	Q3SZJ9	PMM2	18.9361	19.9484	0	0	19.8181	20.3876	20.0201	14.1586	9.68218	68.3836
"F1ML13 submitted name: Semaphorin 5A [OS=Bos taurus]"	F1ML13	SEMA5A	0	23.3324	23.0229	0	22.963	20.6153	19.6677	15.6574	10.7819	68.8619
"A7MBG8 RuvB-like helicase [OS=Bos taurus]"	A7MBG8	RUVBL1	19.1412	19.6206	21.8687	22.5271	0	21.6025	19.5306	17.7558	7.94034	44.7196
"Q3SYR7 60S ribosomal protein L9 [OS=Bos taurus]"	Q3SYR7	RPL9	21.9975	21.423	21.7327	21.2851	0	18.694	21.1572	18.0414	8.02973	44.5074
"E1B976 submitted name: Hemoglobin, epsilon 1 [OS=Bos taurus]"	E1B976		21.1616	20.9533	21.8296	22.6651	21.1811	21.315	23.1008	21.7438	0.832871	3.83038
"Q28017 Platelet-activating factor acetylhydrolase [OS=Bos taurus]"	Q28017	PLA2G7	23.8665	23.3278	24.2427	23.863	23.6485	23.8951	22.9091	23.679	0.437895	1.8493
"Q9BH13 CD166 antigen [OS=Bos taurus]"	Q9BH13	ALCAM	20.8962	0	0	17.9309	16.745	20.7233	22.995	14.1843	9.90302	69.8166
"Q3T0D7 GTP-binding protein SAR1a [OS=Bos taurus]"	Q3T0D7	SAR1A	0	19.7392	21.0515	21.8988	0	20.3063	21.0247	14.8601	10.1734	68.4615
"F1MYQ7 submitted name: FRY microtubule binding protein [OS=Bos taurus]"	F1MYQ7	FRY	21.4763	20.9888	22.233	21.1636	21.1714	21.2962	23.6869	21.7166	0.958809	4.4151
"P83107 Secreted protein of Ly-6 domain 1 [OS=Bos taurus]"	P83107	SOLD1 BOP1	23.6999	24.1891	24.3399	24.108	23.5886	24.1068	22.7436	23.8251	0.547445	2.29776
"Q2HJ97 Prohibitin-2 [OS=Bos taurus]"	Q2HJ97	PHB2	21.0513	0	20.8942	20.8968	19.2738	20.0812	19.6169	17.402	7.70437	44.2728
"A0A3Q1MMI6 submitted name: Epidermal growth factor receptor pathway substrate 15 like 1 [OS=Bos taurus]"	A0A3Q1MMI6	EPS15L1	24.6818	25.6817	26.3778	23.0022	24.4321	0	0	17.7394	12.1639	68.57
"A0A452DIL1 PEST proteolytic signal-containing nuclear protein [OS=Bos taurus]"	A0A452DIL1	PCNP	19.7947	20.044	20.9271	20.6983	0	20.2386	0	14.529	9.93245	68.3632
"Q32KR6 Squalene synthase [OS=Bos taurus]"	Q32KR6	FDFT1	21.8115	20.1759	21.0252	19.8975	20.4156	20.6692	0	17.7135	7.83581	44.2363
"A0A3Q1M384 submitted name: SWI/SNF related, matrix associated, actin dependent regulator of chromatin, subfamily a, member 5 [OS=Bos taurus]"	A0A3Q1M384	SMARCA5	19.8322	18.3061	19.0729	0	0	19.3021	20.019	13.7903	9.43685	68.4309
"A0A3Q1MBH3 submitted name: PTPRF interacting protein alpha 1 [OS=Bos taurus]"	A0A3Q1MBH3	PPFIA1	21.0968	26.3045	26.0142	23.6848	25.8157	24.2473	23.8424	24.4294	1.82516	7.47118
"Q2KJA1 Endophilin-A2 [OS=Bos taurus]"	Q2KJA1	SH3GL1	19.2922	18.7483	0	0	18.8364	19.9933	20.4044	13.8964	9.51145	68.4455
"Q2KIK0 Protein SGT1 homolog [OS=Bos taurus]"	Q2KIK0	SUGT1	20.0034	19.2367	0	19.8595	19.7541	20.2535	20.8	17.1296	7.56849	44.1837
"F1MXE0 submitted name: Heart development protein with EGF like domains 1 [OS=Bos taurus]"	F1MXE0		23.9954	23.3014	24.1068	24.1594	23.4337	24.017	24.0874	23.8716	0.350744	1.46929
"A0A3Q1M8K4 submitted name: Integrin subunit alpha 6 [OS=Bos taurus]"	A0A3Q1M8K4	ITGA6	20.7001	23.0653	0	21.5514	19.7618	0	20.9764	15.1507	10.3979	68.6296
"E1BAZ4 Putative hydroxypyruvate isomerase [OS=Bos taurus]"	E1BAZ4	HYI	20.866	18.4488	23.2631	23.4492	0	21.0157	22.5235	18.5095	8.34216	45.0696
"Q3ZBD0 26S proteasome non-ATPase regulatory subunit 7 [OS=Bos taurus]"	Q3ZBD0	PSMD7	0	21.4289	20.1857	20.8808	0	22.279	25.5042	15.7541	10.8945	69.1538
"F1MGX7 submitted name: Immunoglobulin superfamily DCC subclass member 4 [OS=Bos taurus]"	F1MGX7	IGDCC4	20.8688	20.3601	20.685	20.732	21.1919	21.163	20.7599	20.823	0.288477	1.38538
"Q08E38 Pre-mRNA-processing factor 19 [OS=Bos taurus]"	Q08E38	PRPF19	21.9986	0	22.6603	22.2776	0	21.8202	21.357	15.7305	10.7534	68.3601
"A5PK77 submitted name: SERPINA11 protein [OS=Bos taurus]"	A5PK77	SERPINA11	24.1144	24.7388	24.8954	24.6618	24.7373	24.3744	24.0805	24.5146	0.325255	1.32678
"A0A3Q1LIY5 submitted name: Protein LSM14 homolog A [OS=Bos taurus]"	A0A3Q1LIY5	LSM14A	21.0856	21.5218	22.3389	19.3113	20.9843	19.4785	0	17.8172	7.93019	44.5087
"F1MX04 submitted name: Eukaryotic translation initiation factor 4 gamma 1 [OS=Bos taurus]"	F1MX04	EIF4G1	19.3604	0	0	19.4825	19.385	19.2078	19.0935	13.7899	9.42113	68.3191
"E1BFH9 Ciliary neurotrophic factor [OS=Bos taurus]"	E1BFH9	CNTF	18.3734	19.4684	21.0392	21.043	19.6833	19.6339	20.2939	19.9336	0.94745	4.75303
"A0A3Q1M1N1 submitted name: Uncharacterized protein [OS=Bos taurus]"	A0A3Q1M1N1	DMD	19.8545	19.0397	21.2536	0	0	22.1279	19.9142	14.5986	10.0235	68.6608
"Q3T0E5 Adipocyte plasma membrane-associated protein [OS=Bos taurus]"	Q3T0E5	APMAP	23.317	23.3548	23.9193	23.3542	23.0097	22.7095	19.8401	22.7864	1.35074	5.92782
"F1N0M5 submitted name: Ephrin B2 [OS=Bos taurus]"	F1N0M5	EFNB2	18.8179	20.4088	22.157	21.3603	21.8704	21.838	22.1279	21.2257	1.22167	5.75563
"F1N2H6 submitted name: CD276 molecule [OS=Bos taurus]"	F1N2H6	CD276	21.2791	24.6822	25.5242	24.4391	24.5312	24.2542	24.0306	24.1058	1.33255	5.52792
"A0A3Q1MG08 submitted name: Mannan binding lectin serine peptidase 1 [OS=Bos taurus]"	A0A3Q1MG08	MASP1	20.2943	21.7321	22.4214	21.3287	21.3106	21.6147	22.52	21.6031	0.752872	3.48502
"Q3SZE9 Tubulin-specific chaperone C [OS=Bos taurus]"	Q3SZE9	TBCC	0	20.8531	21.6374	19.2407	20.4905	19.8469	21.4301	17.6427	7.82512	44.3534
"Q3T0Q3 DNA-directed RNA polymerase II subunit RPB3 [OS=Bos taurus]"	Q3T0Q3	POLR2C	19.0363	19.1846	0	19.5153	19.357	19.8528	19.6728	16.6598	7.35157	44.1275
"A0A3Q1LUE0 Fibroblast growth factor receptor [OS=Bos taurus]"	A0A3Q1LUE0	FGFR1	18.9843	19.2293	19.3097	18.9253	19.0772	19.1364	18.8888	19.0787	0.157012	0.822967
"Q08DM8 Translin [OS=Bos taurus]"	Q08DM8	TSN	20.1473	21.003	19.39	0	0	20.5373	23.2901	14.9097	10.2562	68.7887
"Q29465 Tyrosine--tRNA ligase, cytoplasmic [OS=Bos taurus]"	Q29465	YARS1 TYRS YARS	18.964	20.8974	20.2618	19.5154	20.7149	0	0	14.3362	9.81617	68.4712
"A0A3Q1LSG0 submitted name: Keratin 42 [OS=Bos taurus]"	A0A3Q1LSG0		21.7723	21.8509	19.0221	25.1756	0	24.6911	23.8544	19.4809	8.84389	45.3977
"Q08E58 submitted name: Tubulin tyrosine ligase like 12 [OS=Bos taurus]"	Q08E58	TTLL12	23.9241	22.581	19.0261	23.339	0	23.5626	22.0554	19.2126	8.62877	44.912
"E1BEV7 Metalloendopeptidase [OS=Bos taurus]"	E1BEV7	BMP1	21.81	22.2609	21.7531	22.1086	22.5196	22.2545	21.4255	22.0189	0.374011	1.69859
"A6QPB5 submitted name: PGM1 protein [OS=Bos taurus]"	A6QPB5	PGM1	24.5149	0	24.7658	0	22.1571	24.594	24.0342	17.1523	11.7499	68.5035
"Q2KIG2 WD repeat-containing protein 5 [OS=Bos taurus]"	Q2KIG2	WDR5	25.0845	26.0052	22.4697	22.0782	22.2045	0	22.1916	20.0048	8.96285	44.8035
"F1MK73 submitted name: Yes1 associated transcriptional regulator [OS=Bos taurus]"	F1MK73	YAP1	22.9242	26.0115	26.8624	27.1276	22.1783	26.3939	26.2091	25.3867	1.98523	7.81998
"A7MB32 submitted name: STK38L protein [OS=Bos taurus]"	A7MB32	STK38L	21.7977	22.2158	22.166	22.1692	21.7335	22.9129	22.6923	22.241	0.432167	1.94311
"A0A3Q1MV66 Ubiquitin-fold modifier-conjugating enzyme 1 [OS=Bos taurus]"	A0A3Q1MV66	USP21	21.808	22.6044	21.3268	19.2555	20.3552	0	20.3511	17.9573	7.99382	44.5158
"A0A6B9SE63 submitted name: Ig lamda chain variable region [OS=Bos taurus]"	A0A6B9SE63		0	19.7868	19.8515	21.1901	20.3582	19.6058	0	14.3989	9.85023	68.4095
"A0A3Q1M5J6 submitted name: Early endosome antigen 1 [OS=Bos taurus]"	A0A3Q1M5J6	EEA1	19.1975	0	19.4114	25.4009	19.0544	0	20.5358	14.8	10.3446	69.8958
"A0A3Q1MG95 submitted name: AP2-associated protein kinase 1 [OS=Bos taurus]"	A0A3Q1MG95	AAK1	21.6002	20.9633	23.3781	23.4359	21.5397	23.5485	22.7465	22.4589	1.07147	4.77083
"A0A3Q1LRK5 Rho family-interacting cell polarization regulator 2 [OS=Bos taurus]"	A0A3Q1LRK5		25.2241	25.328	26.5563	25.5462	24.8087	25.0978	24.4232	25.2835	0.670145	2.65053
"A6QLA8 submitted name: TRIM25 protein [OS=Bos taurus]"	A6QLA8	TRIM25	0	19.5164	21.014	21.1707	0	20.2202	20.2141	14.5908	9.98256	68.4169
"A6QQG1 submitted name: SPINK5 protein [OS=Bos taurus]"	A6QQG1	SPINK5	22.2766	22.3231	22.9358	22.4897	22.361	22.3406	22.1974	22.4178	0.245006	1.09291
"Q17QL8 submitted name: Lysophospholipase 2 [OS=Bos taurus]"	Q17QL8	LYPLA2	22.166	21.0265	20.7316	21.5025	0	20.5694	21.9185	18.2735	8.07956	44.2147
"A6QLY2 Glutathione peroxidase 7 [OS=Bos taurus]"	A6QLY2	GPX7	21.3596	0	22.4932	22.3205	21.4199	21.6585	0	15.6074	10.6704	68.3679
"A5D7E0 submitted name: RAB35 protein [OS=Bos taurus]"	A5D7E0	RAB35	18.662	0	20.4448	22.0478	0	20.9298	21.7481	14.8332	10.1918	68.7091
"A6H722 submitted name: CYP39A1 protein [OS=Bos taurus]"	A6H722	CYP39A1	20.4188	0	20.5869	21.2058	17.7613	22.2045	19.035	17.3161	7.77123	44.8787
"P24591 Insulin-like growth factor-binding protein 1 [OS=Bos taurus]"	P24591	IGFBP1	22.2153	21.9819	22.4388	21.9123	21.8446	22.1841	22.1879	22.1093	0.206817	0.93543
"A0A3Q1MU34 Protein-tyrosine-phosphatase [OS=Bos taurus]"	A0A3Q1MU34		21.6081	21.631	20.2803	22.8106	21.3165	21.5733	20.5219	21.3917	0.831443	3.88676
"Q0VCQ9 submitted name: Reticulocalbin 2 [OS=Bos taurus]"	Q0VCQ9	RCN2	20.5086	0	16.9588	21.2869	20.7359	0	20.0465	14.2195	9.81334	69.0131
"A4FV59 submitted name: PHD finger protein 5A [OS=Bos taurus]"	A4FV59	PHF5A	0	21.9435	20.8046	21.1085	0	22.3555	22.3286	15.5058	10.6085	68.4162
"Q148C4 Calmodulin regulator protein PCP4 [OS=Bos taurus]"	Q148C4	PCP4	0	21.134	0	19.7785	21.3981	20.5719	20.3246	14.7439	10.0857	68.4064
"A7MBC5 Isoleucyl-tRNA synthetase [OS=Bos taurus]"	A7MBC5	IARS1 IARS	19.862	19.4318	20.9611	19.5016	19.5264	0	0	14.1833	9.70308	68.4121
"A0A3Q1LF87 Vacuolar protein sorting-associated protein 28 homolog [OS=Bos taurus]"	A0A3Q1LF87		0	23.7578	23.0693	19.7282	22.8531	21.3132	19.7522	18.6391	8.37236	44.9182
"G3X709 XK-related protein [OS=Bos taurus]"	G3X709	CYBB	23.1109	21.5258	22.4392	22.7847	22.6644	22.2236	23.2833	22.576	0.589297	2.61028
"E1BFX6 submitted name: RNA binding motif protein 15 [OS=Bos taurus]"	E1BFX6	RBM15	24.214	23.3014	25.4193	24.8215	23.1395	23.7904	22.7876	23.9248	0.952009	3.97917
"A4IFK3 submitted name: LMOD1 protein [OS=Bos taurus]"	A4IFK3	LMOD1	21.8427	19.8416	22.0351	19.9746	20.8084	0	0	14.9289	10.2323	68.5404
"Q5E9I4 submitted name: Alpha-1,3-mannosyl-glycoprotein 2-beta-N-acetylglucosaminyltransferase [OS=Bos taurus]"	Q5E9I4	MGAT1	20.6238	20.8396	21.255	21.1171	20.9818	20.5958	20.7197	20.8761	0.251933	1.2068
"Q32S24 Collagen alpha-2(XI) chain [OS=Bos taurus]"	Q32S24	COL11A2	22.4598	22.8961	22.8425	22.8451	21.5511	22.7887	22.7989	22.5975	0.483314	2.1388
"Q3SZ96 Leucine zipper and CTNNBIP1 domain-containing protein [OS=Bos taurus]"	Q3SZ96	LZIC	0	22.8723	23.4491	0	21.8872	22.7322	22.8825	16.2605	11.1175	68.3713
"A8E4L9 submitted name: SYNC protein [OS=Bos taurus]"	A8E4L9	SYNC	18.2447	18.8909	21.3632	19.748	19.7393	0	20.7727	16.9655	7.55472	44.5298
"A0A3Q1M7L5 submitted name: Heat shock protein family A (Hsp70) member 4 like [OS=Bos taurus]"	A0A3Q1M7L5	HSPA4L	25.2355	0	20.056	0	26.0922	21.3489	20.6285	16.1944	11.2943	69.7418
"A0A3Q1MZF8 Protein-tyrosine-phosphatase [OS=Bos taurus]"	A0A3Q1MZF8	PTPRS	23.1671	21.9471	22.5177	0	21.5896	22.2917	22.067	19.0829	8.42936	44.1723
"Q2KIL1 Uncharacterized protein C1orf141 homolog [OS=Bos taurus]"	Q2KIL1		24.4209	22.4801	23.1175	22.2391	21.392	0	24.7122	19.766	8.79571	44.4993
"A0A3Q1N203 Arpin [OS=Bos taurus]"	A0A3Q1N203	ARPIN	20.5859	18.6958	18.55	21.2486	0	0	21.4736	14.3648	9.8792	68.7735
"A0A3Q1M526 submitted name: Transforming acidic coiled-coil containing protein 2 [OS=Bos taurus]"	A0A3Q1M526		23.0743	24.0038	22.9975	23.8077	0	23.9526	23.1591	20.1422	8.8922	44.1472
"Q3T171 60S ribosomal protein L36 [OS=Bos taurus]"	Q3T171	RPL36	24.7428	24.6143	25.0948	24.3109	24.863	24.7497	24.2879	24.6662	0.290774	1.17884
"F1MBD7 submitted name: Inhibitor of growth family member 5 [OS=Bos taurus]"	F1MBD7	ING5	0	0	17.405	16.7751	17.0514	16.4927	16.9185	12.0918	8.26486	68.351
"Q2KJ54 submitted name: Serine peptidase inhibitor, Kunitz type 2 [OS=Bos taurus]"	Q2KJ54	SPINT2	21.4162	20.8371	21.1612	20.5471	21.5595	20.2981	21.4498	21.0384	0.487922	2.31919
"Q0VD18 Phospholysine phosphohistidine inorganic pyrophosphate phosphatase [OS=Bos taurus]"	Q0VD18	LHPP	20.9617	20.6581	0	21.1359	21.1907	21.1339	0	15.0115	10.2563	68.3233
"A3KN07 RNA helicase [OS=Bos taurus]"	A3KN07	DDX41	20.2594	19.6038	20.3829	20.1624	20.259	20.4563	19.2264	20.05	0.457095	2.27977
"E1BNM6 submitted name: WW domain binding protein 11 [OS=Bos taurus]"	E1BNM6	WBP11	18.9421	19.0182	0	17.4895	18.492	18.1206	0	13.1518	8.99912	68.4251
"A7MBC0 N-acetylglucosamine-6-phosphate deacetylase [OS=Bos taurus]"	A7MBC0	AMDHD2	0	18.6795	19.4631	16.7055	18.9353	18.1482	0	13.1331	9.01265	68.6255
"F1N6W6 Sorting nexin [OS=Bos taurus]"	F1N6W6	SNX9	23.8324	0	0	27.0778	22.2185	26.6123	23.9836	17.675	12.1892	68.963
"F1MC45 submitted name: Uncharacterized protein [OS=Bos taurus]"	F1MC45	LOC100336868	23.1257	23.5502	23.7789	23.7545	23.4144	23.6701	23.5294	23.5462	0.226318	0.961167
"A1A4M0 Mitochondrial import inner membrane translocase subunit [OS=Bos taurus]"	A1A4M0	TIMM13	22.1374	22.9597	22.304	21.8658	22.3319	0	22.125	19.1034	8.43054	44.1311
"Q1JQE0 SNW domain-containing protein 1 [OS=Bos taurus]"	Q1JQE0	SNW1 SKIIP	20.066	20.5027	0	21.0526	20.3749	20.1656	20.4387	17.5143	7.72955	44.1327
"A0A3Q1MNT5 Exocyst complex component 7 [OS=Bos taurus]"	A0A3Q1MNT5	EXOC7	20.6732	20.0428	19.9328	19.1379	20.3401	19.2327	20.7323	20.0131	0.637991	3.18786
"P19217 Sulfotransferase 1E1 [OS=Bos taurus]"	P19217	SULT1E1 OST STE	23.5769	23.465	24.0121	23.5398	23.8063	23.9026	23.9879	23.7558	0.226153	0.951992
"Q17QH0 Metallothionein [OS=Bos taurus]"	Q17QH0	MT1E LOC613358	21.9236	21.7201	22.5171	22.1307	21.9488	22.0821	20.1676	21.7843	0.753857	3.46056
"A1L4Z4 submitted name: RAD54 like [OS=Bos taurus]"	A1L4Z4	RAD54L	0	20.4325	21.0658	20.43	19.7393	20.8663	22.8845	17.9169	7.96107	44.4333
"E1BG25 submitted name: Melanotransferrin [OS=Bos taurus]"	E1BG25	MELTF	22.3121	19.6741	22.7342	22.5469	22.4237	22.4267	22.0009	22.0169	1.05711	4.80135
"A7YW37 submitted name: CD58 protein [OS=Bos taurus]"	A7YW37	CD58	21.242	21.3526	21.2586	21.237	21.3795	21.5206	21.6433	21.3762	0.154922	0.724739
"A5PK88 submitted name: MGC159500 protein [OS=Bos taurus]"	A5PK88	PITHD1 MGC159500	25.7889	24.2272	0	23.6385	20.9426	26.1193	26.0605	20.9681	9.42622	44.955
"F6RWZ0 submitted name: Carboxypeptidase X, M14 family member 1 [OS=Bos taurus]"	F6RWZ0	CPXM1	21.5973	21.7083	21.9798	21.7299	21.9892	22.315	22.5069	21.9752	0.334811	1.52358
"F6QN80 Ig-like domain-containing protein [OS=Bos taurus]"	F6QN80		24.4905	24.5455	25.0765	24.73	24.5151	24.6102	24.5442	24.6446	0.206346	0.837287
"Q7PCJ8 Thialysine N-epsilon-acetyltransferase [OS=Bos taurus]"	Q7PCJ8	SAT2 SSAT2	19.0502	19.2664	21.4416	19.2336	0	19.9117	20.2722	17.0251	7.55246	44.3607
"Q95L50 submitted name: Type IX collagen alpha 1 chain [OS=Bos taurus]"	Q95L50		22.6412	23.5327	24.4004	22.8976	23.0001	23.3341	22.8111	23.231	0.599698	2.58145
"O18879 Glutathione S-transferase A2 [OS=Bos taurus]"	O18879	GSTA2	22.7837	22.7597	23.2492	21.9438	22.6871	22.9712	21.6712	22.5809	0.565232	2.50314
"A6QM01 submitted name: N-acetyl-alpha-glucosaminidase [OS=Bos taurus]"	A6QM01	NAGLU	17.9912	18.1232	18.0453	17.8681	17.8541	17.7621	17.7197	17.9091	0.149063	0.832328
"A0A452DIT0 PrdX deacylase domain-containing protein 1 [OS=Bos taurus]"	A0A452DIT0		21.7618	21.2246	0	21.9564	0	21.9103	21.1609	15.4306	10.5457	68.3429
"P00423 Cytochrome c oxidase subunit 4 isoform 1, mitochondrial [OS=Bos taurus]"	P00423	COX4I1 COX4	19.8534	21.5972	20.9529	20.6298	20.0125	0	21.1405	17.7409	7.84701	44.2312
"A0A3Q1M3A8 Ig-like domain-containing protein [OS=Bos taurus]"	A0A3Q1M3A8		0	0	23.2934	21.567	20.0566	22.3992	22.3468	15.6661	10.7478	68.6053
"Q17QR2 submitted name: STAM binding protein [OS=Bos taurus]"	Q17QR2	STAMBP	20.1541	0	19.9289	22.6063	19.2279	19.5574	23.0815	17.7937	7.98996	44.9032
"A0A3Q1N5S9 NAC-A/B domain-containing protein [OS=Bos taurus]"	A0A3Q1N5S9		19.3572	21.2226	21.0054	20.7716	0	20.977	20.7853	17.7313	7.84279	44.2313
"E1BNC9 submitted name: Ankyrin 3 [OS=Bos taurus]"	E1BNC9	ANK3	0	24.5289	24.1154	24.7076	23.8475	24.0748	0	17.3249	11.8387	68.3332
"F1MLG1 Signal recognition particle receptor subunit beta [OS=Bos taurus]"	F1MLG1	SRPRB	21.2716	20.1011	20.3207	21.207	19.7163	0	20.9204	17.6481	7.8038	44.2188
"Q08E27 Spermatid perinuclear RNA-binding protein [OS=Bos taurus]"	Q08E27	STRBP	19.6816	20.0155	20.0413	20.5586	0	20.7385	0	14.4336	9.86636	68.3567
"A0A3Q1M4X6 submitted name: Single-strand selective monofunctional uracil DNA glycosylase [OS=Bos taurus]"	A0A3Q1M4X6	SMUG1	24.3886	23.6346	23.9769	24.6141	23.5507	24.8139	24.578	24.2224	0.502382	2.07404
"Q28007 Dihydropyrimidine dehydrogenase [NADP(+)] [OS=Bos taurus]"	Q28007	DPYD	20.0112	21.7963	21.0638	0	19.0298	19.836	21.1117	17.5498	7.79465	44.4144
"A0A3Q1MAH9 submitted name: Immunity related GTPase Q [OS=Bos taurus]"	A0A3Q1MAH9	IRGQ	0	19.899	20.3507	21.7701	20.5474	21.307	20.6323	17.7867	7.86747	44.2324
"Q9N0X4 submitted name: Trophoblast Kunitz domain protein 5 [OS=Bos taurus]"	Q9N0X4	TKDP5	24.2947	24.5158	24.7036	24.6634	22.1474	22.2274	24.1171	23.8099	1.12718	4.73408
"A0A3Q1LMN6 Peroxidase [OS=Bos taurus]"	A0A3Q1LMN6	PXDN	23.6523	22.8443	23.464	24.1152	23.3547	23.8839	23.7431	23.5796	0.411535	1.7453
"F1N2E4 submitted name: Elastin microfibril interfacer 3 [OS=Bos taurus]"	F1N2E4	EMILIN3	22.6331	22.787	23.2242	22.4566	22.5373	22.4529	22.8434	22.7049	0.275073	1.21151
"A0A140T892 submitted name: Protein-glutamine gamma-glutamyltransferase 2 [OS=Bos taurus]"	A0A140T892	TGM2	0	25.6128	0	26.7518	26.2062	26.6201	26.6485	18.8342	12.872	68.3435
"A0A3Q1N5X6 submitted name: FAM20C golgi associated secretory pathway kinase [OS=Bos taurus]"	A0A3Q1N5X6	FAM20C	23.1148	23.8308	22.7318	24.0252	23.463	23.3452	23.9396	23.4929	0.472928	2.01307
"Q2KJB7 Carnitine O-palmitoyltransferase 2, mitochondrial [OS=Bos taurus]"	Q2KJB7	CPT2	23.8134	23.827	24.073	25.3471	24.6016	24.784	25.7197	24.5951	0.746051	3.03333
"F1MRZ8 submitted name: Pleckstrin [OS=Bos taurus]"	F1MRZ8	PLEK	24.2647	24.4014	24.1731	24.5715	23.5153	24.5668	24.5081	24.2858	0.371971	1.53164
"Q865F8 Alpha-hemoglobin-stabilizing protein [OS=Bos taurus]"	Q865F8	AHSP ERAF	23.3424	23.538	23.7884	23.4653	23.4667	23.5562	23.4365	23.5133	0.140052	0.59563
"P12378 UDP-glucose 6-dehydrogenase [OS=Bos taurus]"	P12378	UGDH	19.4725	19.1579	0	19.608	0	20.1263	19.3622	13.961	9.54181	68.3462
"F1N1W3 submitted name: Thrombospondin-2 [OS=Bos taurus]"	F1N1W3	THBS2	20.9246	21.2283	21.8111	21.5157	21.2576	21.8361	20.5763	21.3071	0.459441	2.15628
"F1MBA3 submitted name: Integrin alpha-2 [OS=Bos taurus]"	F1MBA3	ITGA2	20.8513	21.2812	21.644	21.4103	21.2103	21.5926	21.1467	21.3052	0.273583	1.28411
"A7MB46 Protocadherin-18 [OS=Bos taurus]"	A7MB46	PCDH18	21.6792	21.7139	22.2861	21.836	21.5007	22.1163	21.9058	21.8626	0.268635	1.22875
"P22457 Coagulation factor VII [OS=Bos taurus]"	P22457	F7	23.1788	23.292	23.6663	23.3302	23.2334	23.4364	23.1568	23.3277	0.177041	0.758928
"F1MSM3 Neurogenic locus notch homolog protein 1 [OS=Bos taurus]"	F1MSM3	NOTCH1	23.0908	22.683	23.0163	23.2595	22.5035	23.6836	22.3793	22.9451	0.457224	1.99269
"A0A3Q1LZ87 submitted name: ATP binding cassette subfamily B member 9 [OS=Bos taurus]"	A0A3Q1LZ87	ABCB9	19.9542	20.3295	0	0	20.4766	20.0503	20.7696	14.5115	9.91687	68.3381
"A0A3Q1LTS9 SERPIN domain-containing protein [OS=Bos taurus]"	A0A3Q1LTS9	LOC522479	20.0539	19.8262	20.4829	20.2271	20.2929	19.9479	19.3679	20.0284	0.365196	1.82339
"A7MBC2 Pyridoxal-dependent decarboxylase domain-containing protein 1 [OS=Bos taurus]"	A7MBC2	PDXDC1	22.9287	0	20.5939	22.003	20.6956	0	22.6245	15.5494	10.6588	68.5479
"Q29RU2 Oncoprotein-induced transcript 3 protein [OS=Bos taurus]"	Q29RU2	OIT3	20.9411	20.9101	21.8901	21.1781	20.1308	20.8715	20.1736	20.8708	0.601888	2.88388
"Q29RY7 Fibroleukin [OS=Bos taurus]"	Q29RY7	FGL2	25.1265	24.6367	25.5151	23.5938	24.2668	25.076	24.9663	24.7402	0.640672	2.5896
"A1A4H5 submitted name: CRTC1 protein [OS=Bos taurus]"	A1A4H5	CRTC1	19.9948	19.6038	20.4225	19.8821	19.6658	19.6403	19.3839	19.799	0.338468	1.70952
"A0A3Q1MBG9 submitted name: Perilipin 4 [OS=Bos taurus]"	A0A3Q1MBG9	PLIN4	0	19.8656	0	23.8073	19.8692	20.8317	21.0699	15.0634	10.3745	68.872
"Q2KJH2 submitted name: Cyclin G associated kinase [OS=Bos taurus]"	Q2KJH2	GAK	22.5419	0	23.0519	22.9084	19.7791	0	20.6499	15.5616	10.699	68.7525
"P03972 Muellerian-inhibiting factor [OS=Bos taurus]"	P03972	AMH	22.0668	22.3653	22.1287	22.2976	22.0438	22.1791	22.4031	22.212	0.144221	0.649292
"E1BFN6 submitted name: Dihydropyrimidinase [OS=Bos taurus]"	E1BFN6	DPYS	23.8571	24.1528	24.3566	24.4901	24.3845	24.3343	24.1065	24.2403	0.21522	0.88786
"E1BI51 submitted name: Fibronectin type III domain containing 1 [OS=Bos taurus]"	E1BI51	FNDC1	21.716	0	23.684	0	23.0486	21.5848	23.0164	16.15	11.0579	68.47
"Q2NL21 DnaJ homolog subfamily C member 11 [OS=Bos taurus]"	Q2NL21	DNAJC11	19.767	19.7511	20.4965	20.2036	18.9424	19.767	19.1917	19.7313	0.53621	2.71755
"A0A3Q1LNW4 submitted name: ADAM metallopeptidase domain 12 [OS=Bos taurus]"	A0A3Q1LNW4	ADAM12	21.8714	21.6371	22.3877	0	21.6353	21.8823	21.6338	18.7211	8.25955	44.1189
"A0A3Q1MRN2 Receptor protein-tyrosine kinase [OS=Bos taurus]"	A0A3Q1MRN2	AXL	20.6938	21.0232	20.8214	20.7832	20.7482	21.5026	21.2503	20.9747	0.302029	1.43997
"E1BBR6 submitted name: FYVE and coiled-coil domain autophagy adaptor 1 [OS=Bos taurus]"	E1BBR6	FYCO1	20.8728	21.1512	21.6194	21.3904	20.6593	21.0126	21.1211	21.1181	0.318418	1.50779
"G3N3N1 ADP-ribosylation factor 6 [OS=Bos taurus]"	G3N3N1		25.1967	27.9133	27.4415	26.9447	24.824	26.2782	26.3137	26.416	1.12722	4.26717
"A0A452DIK3 Complex I-23kD [OS=Bos taurus]"	A0A452DIK3	NDUFS8	22.6009	22.609	24.4972	17.9735	21.6489	18.4618	19.522	21.0448	2.43503	11.5707
"Q3MI00 DnaJ homolog subfamily B member 1 [OS=Bos taurus]"	Q3MI00	DNAJB1	0	21.5067	23.6645	20.2695	0	19.0082	23.1058	15.365	10.6146	69.083
"P12260 Coagulation factor XIII A chain [OS=Bos taurus]"	P12260	F13A1 F13A	23.6736	23.6619	24.0038	23.7508	23.72	23.7689	23.7642	23.7633	0.114167	0.480434
"F1MHC2 submitted name: Syntaxin binding protein 2 [OS=Bos taurus]"	F1MHC2	STXBP2	24.112	24.14	24.515	24.3008	24.0203	23.9897	23.9184	24.1423	0.205443	0.850965
"A0A3Q1MSI5 submitted name: Plakophilin-3 [OS=Bos taurus]"	A0A3Q1MSI5		21.0273	21.5964	21.8154	20.8962	0	21.3819	0	15.2453	10.4192	68.3439
"Q08DL0 submitted name: SLC3A2 protein [OS=Bos taurus]"	Q08DL0	SLC3A2	20.3257	20.4341	19.4503	19.8635	20.5979	0	20.7316	17.3433	7.66052	44.1699
"A6QPU3 submitted name: Elongin A [OS=Bos taurus]"	A6QPU3	TCEB3	20.3395	19.4273	20.4671	20.6489	19.9454	19.5982	20.512	20.134	0.480167	2.38485
"F1MD32 Histone acetyltransferase [OS=Bos taurus]"	F1MD32	CREBBP	21.6791	21.6662	22.16	21.8989	21.5881	21.6931	21.9716	21.8082	0.207036	0.949351
"G3N019 submitted name: Transmembrane protein 132C [OS=Bos taurus]"	G3N019	TMEM132C	20.8348	19.0073	19.3147	20.6435	18.6128	21.3921	20.6457	20.0644	1.06585	5.31212
"A0A3Q1MS98 Acetyl-coenzyme A synthetase [OS=Bos taurus]"	A0A3Q1MS98	ACSS1	19.0953	19.9877	20.4211	20.3017	0	20.186	0	14.2846	9.76778	68.38
"Q2KHZ4 Mitochondrial intermembrane space import and assembly protein 40 [OS=Bos taurus]"	Q2KHZ4	CHCHD4 MIA40	20.7911	19.3254	22.0636	22.749	20.807	21.7577	23.5493	21.5776	1.40316	6.50284
"A0A3Q1LNS5 submitted name: Pleckstrin homology like domain family B member 2 [OS=Bos taurus]"	A0A3Q1LNS5		19.5278	20.4105	20.7278	20.5804	19.8753	20.4719	20.8032	20.3424	0.469166	2.30634
"Q58DQ0 submitted name: Arsenic (+3 oxidation state) methyltransferase [OS=Bos taurus]"	Q58DQ0	AS3MT	20.1657	19.0995	19.6082	0	0	19.6552	18.2192	13.8211	9.46073	68.4512
"Q58CX1 Galactose-1-phosphate uridylyltransferase [OS=Bos taurus]"	Q58CX1	GALT	0	15.7751	18.5912	0	19.0325	16.3464	20.1451	12.8415	8.90157	69.319
"A0A3Q1NDZ8 submitted name: Chromogranin-A [OS=Bos taurus]"	A0A3Q1NDZ8		21.5928	21.5877	21.5106	21.2284	17.128	20.3493	17.5091	20.1294	1.9709	9.79115
"O18979 Neuroendocrine secretory protein 55 [OS=Bos taurus]"	O18979	GNAS GNAS1	23.4998	23.6603	23.9633	23.6481	23.5171	23.5676	23.6781	23.6477	0.156014	0.659743
"A0A3Q1LMS9 submitted name: Uncharacterized protein [OS=Bos taurus]"	A0A3Q1LMS9		22.587	21.4779	23.5186	22.2501	21.5677	22.307	26.473	22.883	1.72319	7.53043
"A0A3Q1N5P9 Alpha-ketoglutarate-dependent dioxygenase FTO [OS=Bos taurus]"	A0A3Q1N5P9	FTO	0	0	20.707	21.1047	20.067	19.9729	23.8067	15.094	10.3902	68.8364
"A0A3Q1N2P4 4-hydroxyphenylpyruvate dioxygenase [OS=Bos taurus]"	A0A3Q1N2P4	HPD	23.5711	23.6437	23.5697	23.5872	23.296	24.0359	23.3438	23.5782	0.24102	1.02222
"A0A3Q1N3Z8 Platelet-derived growth factor receptor beta [OS=Bos taurus]"	A0A3Q1N3Z8	PDGFRB	20.9515	21.6844	19.928	20.4845	20.2655	21.6512	20.7569	20.8174	0.667704	3.20743
"A5PJZ1 Calcium-binding mitochondrial carrier protein SCaMC-1 [OS=Bos taurus]"	A5PJZ1	SLC25A24	22.522	22.2994	23.2659	22.2643	22.481	22.4888	22.6227	22.5634	0.334242	1.48134
"Q08DD6 Interferon regulatory factor 6 [OS=Bos taurus]"	Q08DD6	IRF6	20.5097	17.8008	19.0374	17.862	20.1112	18.2853	0	16.2295	7.23451	44.5763
"A0A3Q1LLT0 Ig-like domain-containing protein [OS=Bos taurus]"	A0A3Q1LLT0		24.5854	24.8216	25.0432	25.057	24.8554	25.0975	24.6999	24.88	0.195151	0.784368
"A0A3Q1MKX8 Gc-globulin [OS=Bos taurus]"	A0A3Q1MKX8		23.3931	23.4125	24.0931	24.2938	23.3617	23.7236	23.5299	23.6868	0.37118	1.56703
"A0A452DIA9 submitted name: [Protein ADP-ribosylarginine] hydrolase [OS=Bos taurus]"	A0A452DIA9	ADPRH	21.4523	0	21.7728	21.7973	21.4847	21.441	21.5179	18.4951	8.15695	44.1032
"A0A3Q1MQ21 Non-specific serine/threonine protein kinase [OS=Bos taurus]"	A0A3Q1MQ21		21.717	21.5845	21.5704	21.6989	21.5748	0	21.3868	18.5046	8.16049	44.0997
"A0A3Q1MTU2 submitted name: Notch receptor 2 [OS=Bos taurus]"	A0A3Q1MTU2	NOTCH2	21.7211	21.8215	22.0194	21.1312	21.6047	21.7356	20.9246	21.5655	0.392786	1.82137
"F1MM80 submitted name: Abnormal spindle-like microcephaly-associated protein homolog [OS=Bos taurus]"	F1MM80	ASPM	23.1032	23.4946	23.7812	23.6863	23.1017	23.5913	22.925	23.3833	0.335061	1.43291
"P23795 Acetylcholinesterase [OS=Bos taurus]"	P23795	ACHE	20.0801	21.1796	21.2875	21.0269	20.2131	20.6034	0	17.7701	7.84975	44.174
"A0A3Q1LLY1 submitted name: NLR family pyrin domain containing 1 [OS=Bos taurus]"	A0A3Q1LLY1	NLRP1	20.7577	20.6708	21.4679	0	20.6851	21.0669	24.3597	18.4297	8.23138	44.6636
"Q0P5J4 Keratin, type I cytoskeletal 25 [OS=Bos taurus]"	Q0P5J4	KRT25	20.6461	21.1187	23.1211	21.223	0	0	22.4812	15.5129	10.6311	68.5308
"Q2NKR5 submitted name: Adiposis regulatory factor [OS=Bos taurus]"	Q2NKR5	C28H10ORF116	21.6887	22.5835	23.4395	22.428	20.6854	22.6415	0	19.0666	8.45183	44.3278
"A0A3Q1NEH7 submitted name: Capping protein regulator and myosin 1 linker 1 [OS=Bos taurus]"	A0A3Q1NEH7	CARMIL1	20.4536	0	22.8851	28.1555	0	21.9831	23.8262	16.7576	11.6906	69.763
"A0A3Q1M083 submitted name: Protein CutA [OS=Bos taurus]"	A0A3Q1M083		0	22.094	20.7183	19.6551	0	20.9156	19.4729	14.6937	10.075	68.567
"A0A3Q1M2G3 submitted name: Plakophilin 2 [OS=Bos taurus]"	A0A3Q1M2G3		23.6908	22.2268	26.0072	25.5545	25.6746	22.3763	0	20.79	9.30052	44.7355
"P13621 ATP synthase subunit O, mitochondrial [OS=Bos taurus]"	P13621	ATP5PO ATP5O	0	21.2517	21.1781	23.3427	21.6466	22.3494	20.6016	18.6243	8.26109	44.3565
"Q1RMW4 submitted name: Adaptor protein, phosphotyrosine interacting with PH domain and leucine zipper 2 [OS=Bos taurus]"	Q1RMW4	APPL2	21.8096	22.9644	22.752	0	22.6368	0	22.3872	16.0786	10.9897	68.3501
"F1MET4 submitted name: Multiple EGF like domains 10 [OS=Bos taurus]"	F1MET4	MEGF10	23.5733	22.9937	23.7794	23.8493	23.1363	23.6491	23.4353	23.4881	0.321312	1.36798
"F1N7H0 submitted name: DnaJ heat shock protein family (Hsp40) member C7 [OS=Bos taurus]"	F1N7H0	DNAJC7	0	21.2872	21.0885	21.2658	0	20.1572	20.5808	14.9114	10.1943	68.3662
"F1MFB7 (S)-3-amino-2-methylpropionate transaminase [OS=Bos taurus]"	F1MFB7	ABAT	21.7569	20.2747	20.9972	20.4141	20.9276	20.7034	21.0933	20.881	0.49077	2.35032
"A0A3Q1MFH1 40S ribosomal protein S26 [OS=Bos taurus]"	A0A3Q1MFH1		21.6768	22.2237	21.3821	24.5122	0	22.8192	22.8438	19.3511	8.59374	44.4095
"Q32P83 submitted name: RAB interacting factor [OS=Bos taurus]"	Q32P83	RABIF	20.6938	21.0232	20.8214	20.7832	20.7482	21.5026	21.2503	20.9747	0.302029	1.43997
"A0A140T891 submitted name: Pantetheinase [OS=Bos taurus]"	A0A140T891	VNN1	22.4726	22.7413	23.0471	22.7986	22.3295	22.7938	22.7853	22.7097	0.236754	1.04252
"E1BD36 submitted name: Interleukin 6 signal transducer [OS=Bos taurus]"	E1BD36	IL6ST	22.0556	22.8042	22.3453	22.3551	22.3673	22.8225	22.1955	22.4208	0.290213	1.2944
"P56425 Cathelicidin-7 [OS=Bos taurus]"	P56425	CATHL7 BMAP34	20.9792	21.2178	21.4022	20.7731	20.807	19.0435	20.5893	20.6874	0.775779	3.75
"Q3MHE8 Signal recognition particle receptor subunit alpha [OS=Bos taurus]"	Q3MHE8	SRPRA SRPR	20.4655	20.3279	19.6435	20.5543	19.7719	0	20.4882	17.3216	7.6467	44.1455
"A6QLQ6 submitted name: PARVB protein [OS=Bos taurus]"	A6QLQ6	PARVB	21.1256	21.6597	21.1257	21.1221	21.0581	21.7032	21.4181	21.3161	0.275408	1.29202
"P43481 Mast/stem cell growth factor receptor Kit [OS=Bos taurus]"	P43481	KIT	21.1916	21.1833	21.9547	21.3703	21.7591	22.4926	22.4598	21.773	0.558377	2.56453
"Q29RR9 submitted name: Chemokine (C-C motif) ligand 14 [OS=Bos taurus]"	Q29RR9	CCL14	19.8549	18.8943	19.7911	19.9054	19.3445	19.9149	19.9698	19.6679	0.40036	2.03561
"A6QP79 Collectin-12 [OS=Bos taurus]"	A6QP79	COLEC12 CLP1	19.1143	21.3765	19.5236	0	0	19.5672	21.1509	14.3904	9.86696	68.5665
"A0A3Q1M7W5 submitted name: NCK associated protein 1 [OS=Bos taurus]"	A0A3Q1M7W5		19.9597	0	21.024	22.2066	19.8824	20.2175	0	14.7558	10.1116	68.5264
"P08487 1-phosphatidylinositol 4,5-bisphosphate phosphodiesterase gamma-1 [OS=Bos taurus]"	P08487	PLCG1	0	0	19.9978	21.3399	20.7789	20.1828	20.332	14.6616	10.0255	68.3788
"A0A3Q1NH38 55 kDa erythrocyte membrane protein [OS=Bos taurus]"	A0A3Q1NH38	MPP1	22.4804	22.5222	22.9363	22.6226	22.4759	22.4564	22.2763	22.5386	0.203451	0.902679
"Q17QH6 Collectin-11 [OS=Bos taurus]"	Q17QH6	COLEC11	21.6132	22.2635	22.3222	21.384	21.3438	22.491	21.3212	21.8199	0.517618	2.37224
"A0A3Q1LFQ5 submitted name: Rho guanine nucleotide exchange factor 1 [OS=Bos taurus]"	A0A3Q1LFQ5	ARHGEF1	21.74	22.3545	22.4377	22.49	21.9741	22.7242	22.0497	22.2529	0.342768	1.54033
"A0A452DIN3 3-hydroxyanthranilate 3,4-dioxygenase [OS=Bos taurus]"	A0A452DIN3	HAAO	23.1816	23.6155	23.628	23.3394	23.67	23.5886	23.728	23.5359	0.198613	0.843874
"A0A3Q1MLF4 submitted name: Collectin subfamily member 10 [OS=Bos taurus]"	A0A3Q1MLF4	COLEC10	21.4945	22.1563	21.7414	22.2723	21.9925	22.2179	22.2483	22.0176	0.29663	1.34724
"A8E4P0 submitted name: LOC100125916 protein [OS=Bos taurus]"	A8E4P0	LOC100125916	20.4523	0	18.7121	20.0776	19.0099	19.8605	19.0688	16.7402	7.4089	44.2582
"Q9N0X5 submitted name: Trophoblast Kunitz domain protein 4 [OS=Bos taurus]"	Q9N0X5	TKDP4	22.9301	23.0527	23.6832	23.334	22.6535	23.5242	22.4115	23.0842	0.461452	1.99899
"A1XEE1 60S acidic ribosomal protein P2 [OS=Bos taurus]"	A1XEE1		21.331	21.1912	21.779	21.6701	21.4824	21.8149	23.2955	21.7949	0.700625	3.21463
"G3X7C7 submitted name: Spindlin family member 4 [OS=Bos taurus]"	G3X7C7		19.115	18.013	0	21.0457	0	19.2564	20.2831	13.959	9.58301	68.651
"A5PK23 Mediator of RNA polymerase II transcription subunit 26 [OS=Bos taurus]"	A5PK23	MED26 CRSP7	19.9485	20.2267	20.5399	22.232	19.7904	19.6842	21.1603	20.5117	0.91145	4.44356
"A0A3Q1M0K3 Ig-like domain-containing protein [OS=Bos taurus]"	A0A3Q1M0K3		0	23.7578	0	23.7003	23.7786	23.8367	23.0138	16.8696	11.5275	68.3329
"E1BNR9 submitted name: Semaphorin 7A [OS=Bos taurus]"	E1BNR9	SEMA7A	20.8677	20.2671	20.4522	21.1933	19.8515	19.1765	20.7443	20.3647	0.680197	3.34008
"D4QBB3 submitted name: Hemoglobin beta [OS=Bos taurus]"	D4QBB3	HBB	22.5942	23.1072	22.8614	23.2547	22.5123	22.4783	22.4003	22.7441	0.334499	1.47071
"A0A3Q1LMK6 submitted name: Cell growth regulator with EF-hand domain 1 [OS=Bos taurus]"	A0A3Q1LMK6	CGREF1	21.4242	20.8858	20.8604	21.2331	20.9955	21.8769	21.2576	21.2191	0.357342	1.68406
"E1BKW5 submitted name: SEC23 interacting protein [OS=Bos taurus]"	E1BKW5	SEC23IP	0	21.2408	22.8601	23.2663	21.9458	22.9362	21.996	19.1779	8.48577	44.2476
"A0A3Q1LJZ4 submitted name: FAT atypical cadherin 1 [OS=Bos taurus]"	A0A3Q1LJZ4	FAT1	19.5391	20.5474	21.0706	23.7493	20.8329	19.6722	20.5323	20.8491	1.39958	6.71292
"A0A6B9SCG2 submitted name: Ig lamda chain variable region [OS=Bos taurus]"	A0A6B9SCG2		21.1333	0	22.0999	0	22.5191	22.4412	21.8438	15.7196	10.7482	68.3747
"Q1ZYR0 Ceroid-lipofuscinosis neuronal protein 5 [OS=Bos taurus]"	Q1ZYR0	CLN5 BMPS	20.2543	19.7513	20.4053	0	20.712	20.4126	22.4028	17.7055	7.85161	44.3457
"E1BMM6 submitted name: SPO11 initiator of meiotic double stranded breaks [OS=Bos taurus]"	E1BMM6	SPO11	21.2418	21.1632	21.8061	21.6682	20.5848	20.973	21.4501	21.2696	0.417984	1.96517
"A0A3Q1NJP0 submitted name: Myosin XVIIIB [OS=Bos taurus]"	A0A3Q1NJP0	MYO18B	0	24.1396	0	24.3768	24.503	24.6978	27.0765	17.8277	12.218	68.5341
"E1BPL8 Atriopeptidase [OS=Bos taurus]"	E1BPL8	MME	0	27.9777	29.0529	28.3851	24.5438	28.2968	28.1609	23.7739	10.5853	44.5251
"F6QQE8 submitted name: Cytochrome P450, family 27, subfamily A, polypeptide 1 [OS=Bos taurus]"	F6QQE8	CYP27A1	20.7591	20.805	21.7376	20.7983	21.1892	20.4823	20.5493	20.903	0.432395	2.06858
"P67983 Metallothionein-1A [OS=Bos taurus]"	P67983	MT1A MT-IA	21.264	22.5867	22.7067	22.4115	21.7396	22.5137	20.9723	22.0278	0.699659	3.17626
"A0A077S6P2 Lysozyme [OS=Bos taurus]"	A0A077S6P2	LYZF4	21.9959	21.8591	22.2037	21.9314	21.8205	22.4407	21.8799	22.0187	0.225268	1.02308
"F1MUS6 Reelin [OS=Bos taurus]"	F1MUS6	RELN	20.0536	19.9292	0	19.6634	19.5182	19.7899	19.8819	16.9766	7.48804	44.108
"Q32LL2 Stomatin-like protein 2, mitochondrial [OS=Bos taurus]"	Q32LL2	STOML2	20.9208	0	23.2703	22.0713	0	22.3505	22.3843	15.8567	10.8542	68.4514
"A3KN51 submitted name: TSG101 protein [OS=Bos taurus]"	A3KN51	TSG101	18.8042	20.0452	19.6463	21.5015	20.3969	20.9519	23.1041	20.6357	1.39531	6.76162
"I7CT57 Gc-globulin [OS=Bos taurus]"	I7CT57		0	24.6122	25.1042	23.4078	25.0008	24.4671	24.1829	20.9679	9.26319	44.1781
"G3N094 EARP and GARP complex-interacting protein 1 [OS=Bos taurus]"	G3N094	EIPR1	19.1256	20.1236	19.0678	20.7821	20.0192	19.1266	20.0388	19.7548	0.658838	3.33508
"A0A3Q1N077 submitted name: Proteasome activator subunit 3 [OS=Bos taurus]"	A0A3Q1N077		22.2154	23.3498	23.3429	23.9647	0	0	23.4513	16.6177	11.3641	68.3854
"Q8MJN0 FUN14 domain-containing protein 2 [OS=Bos taurus]"	Q8MJN0	FUNDC2 HCBP6	21.2594	21.462	0	22.4777	21.2478	22.7231	21.977	18.7353	8.28199	44.2052
"E1BG52 submitted name: Ubiquitin specific peptidase 35 [OS=Bos taurus]"	E1BG52	USP35	21.7799	21.5431	21.4212	25.9703	21.7544	21.3212	0	19.1129	8.58804	44.9333
"A0A3Q1M422 Protein-tyrosine-phosphatase [OS=Bos taurus]"	A0A3Q1M422	PTPRD	23.5201	22.8916	23.8717	24.183	23.3272	23.5675	0	20.1944	8.91415	44.1416
"Q24JY3 Kinetochore protein Spc24 [OS=Bos taurus]"	Q24JY3	SPC24 SPBC24	19.4319	19.9259	20.0133	20.1404	19.1456	19.2365	19.0772	19.5673	0.447547	2.28722
"E1B9Q4 DNA mismatch repair protein [OS=Bos taurus]"	E1B9Q4	MSH6	18.0773	0	27.0646	26.8665	20.1724	0	26.0156	16.8852	12.0351	71.2758
"Q03763 Desmoglein-1 [OS=Bos taurus]"	Q03763	DSG1	19.1854	18.8688	18.9645	22.2379	0	20.9234	21.1862	17.338	7.75329	44.7184
"C3V9V7 submitted name: RNP24 [OS=Bos taurus]"	C3V9V7	TMED2	21.8252	22.8086	0	24.6767	0	23.2916	22.4659	16.4383	11.2636	68.5202
"Q2M2S3 submitted name: OVOS2 protein [OS=Bos taurus]"	Q2M2S3	OVOS2	18.0254	21.3014	21.4069	21.2848	18.5931	20.3938	0	17.2865	7.74398	44.7979
"Q1RMW1 NEDD8-conjugating enzyme UBE2F [OS=Bos taurus]"	Q1RMW1	UBE2F	19.5459	19.6004	20.0268	0	0	21.3576	20.9266	14.4939	9.92343	68.4663
"F1MS00 Proto-oncogene tyrosine-protein kinase receptor Ret [OS=Bos taurus]"	F1MS00	RET	20.7634	0	20.4254	20.8528	19.9979	20.5693	20.5111	17.5886	7.76071	44.1236
"A5PJN2 ERO1-like protein alpha [OS=Bos taurus]"	A5PJN2	ERO1A ERO1L	19.3947	18.8479	0	18.4124	18.6971	0	18.3145	13.3809	9.14758	68.3627
"E1BB36 Alpha-1,6-mannosyl-glycoprotein 2-beta-N-acetylglucosaminyltransferase [OS=Bos taurus]"	E1BB36	MGAT2	21.116	21.7322	21.2595	21.0374	21.1208	21.4423	21.1737	21.2688	0.242462	1.13999
"A8YXY3 Selenoprotein F [OS=Bos taurus]"	A8YXY3	SELENOF SEP15	23.9586	21.5262	22.2935	21.4725	22.1141	22.5866	21.9992	22.2787	0.840512	3.77272
"O46738 submitted name: MHC class I heavy chain [OS=Bos taurus]"	O46738		22.2572	20.134	19.8825	0	21.1343	0	21.0547	14.9233	10.2234	68.5068
"Q9TTW1 submitted name: Pregnancy-associated glycoprotein-13 [OS=Bos taurus]"	Q9TTW1	PAG-13	20.4984	23.8743	0	24.1844	0	23.2999	21.2704	16.1611	11.1214	68.8158
"Q6B4J2 Vitamin K epoxide reductase complex subunit 1 [OS=Bos taurus]"	Q6B4J2	VKORC1	21.9102	19.7435	21.0572	21.9022	20.9848	21.4436	22.0442	21.298	0.805247	3.78086
"A0A3Q1N5D7 Golgi membrane protein 2 [OS=Bos taurus]"	A0A3Q1N5D7	GOLM2	21.0524	20.8792	21.7941	0	21.1735	20.1982	0	15.0139	10.2672	68.3843
"A0A3Q1M524 Carboxypeptidase Q [OS=Bos taurus]"	A0A3Q1M524	CPQ	22.204	22.4339	23.2264	23.1233	22.9532	22.25	0	19.4558	8.5893	44.1477
"A0A3Q1N0A8 submitted name: Protein ABHD11 [OS=Bos taurus]"	A0A3Q1N0A8	ABHD11	0	21.1226	22.2448	0	21.6132	22.0733	21.6498	15.5291	10.6145	68.352
"Q3T061 Cytochrome c oxidase subunit 7A-related protein, mitochondrial [OS=Bos taurus]"	Q3T061	COX7A2L SCAF1	21.4432	21.2838	21.6168	22.0045	21.2276	21.7552	21.9025	21.6048	0.300713	1.39188
"F1MDS3 Phosphoenolpyruvate carboxykinase (GTP) [OS=Bos taurus]"	F1MDS3	PCK2	21.34	21.0849	21.935	0	21.5731	22.2534	22.2291	18.6308	8.22715	44.1588
"F1MBY2 N-terminal kinase-like-binding protein 1 [OS=Bos taurus]"	F1MBY2	GORAB	22.3991	22.403	22.1037	0	22.7391	22.0522	0	15.9567	10.9029	68.3276
"A0A3Q1N3C7 submitted name: Importin 4 [OS=Bos taurus]"	A0A3Q1N3C7	IPO4	21.4066	19.1572	21.9336	19.737	21.9854	21.0241	23.1337	21.1968	1.3712	6.46891
"E1BI70 submitted name: Rho GTPase activating protein 45 [OS=Bos taurus]"	E1BI70	ARHGAP45	20.2525	19.5157	20.0109	0	0	19.457	20.6116	14.264	9.75238	68.3707
"A0A3Q1M0U1 submitted name: Cerebellin 4 [OS=Bos taurus]"	A0A3Q1M0U1	CBLN4	22.009	22.8396	22.6213	22.3779	22.0804	0	22.0662	19.1421	8.4466	44.1259
"A0A3Q1NA92 submitted name: Mitochondrial fission 1 protein [OS=Bos taurus]"	A0A3Q1NA92		21.958	21.5157	22.9551	23.1772	21.5626	22.3605	21.0639	22.0847	0.783328	3.54692
"A0A3Q1MR14 Galectin [OS=Bos taurus]"	A0A3Q1MR14	LGALSL	20.8672	20.8227	20.5009	0	20.7045	19.9348	20.6043	17.6335	7.78184	44.1311
"E1BF52 Sulfhydryl oxidase [OS=Bos taurus]"	E1BF52	GFER	19.4997	22.7235	21.3967	20.462	19.6956	23.11	0	18.1268	8.11413	44.7632
"A0A6B9SCN1 submitted name: Ig heavy chain variable region [OS=Bos taurus]"	A0A6B9SCN1		19.8571	0	20.4792	0	18.2304	26.2405	26.2394	15.8638	11.2657	71.0152
"E1B8D0 submitted name: GEN1 Holliday junction 5' flap endonuclease [OS=Bos taurus]"	E1B8D0	GEN1	0	22.5229	22.5015	0	23.0119	22.5739	22.3715	16.1402	11.0277	68.3242
"A0A3Q1LLE3 Mitochondrial fission factor [OS=Bos taurus]"	A0A3Q1LLE3	MFF	18.1046	18.7073	19.9296	19.2896	19.5706	19.6876	0	16.4699	7.28954	44.2597
"Q5DWF9 submitted name: Guanine nucleotide exchange factor [OS=Bos taurus]"	Q5DWF9	LARG	20.5429	19.9228	19.7746	20.5741	20.2834	20.4395	20.8155	20.3361	0.371674	1.82766
"A6QNZ3 submitted name: NCOA7 protein [OS=Bos taurus]"	A6QNZ3	NCOA7	20.4108	20.588	0	19.4188	19.6698	20.2475	21.0512	17.3409	7.66627	44.2093
"A0A3Q1LJK2 submitted name: Glutaryl-CoA dehydrogenase, mitochondrial [OS=Bos taurus]"	A0A3Q1LJK2	SYCE2	20.819	20.3466	19.7659	0	19.5681	20.6938	22.2608	17.6363	7.82641	44.3766
"A6QQJ0 submitted name: SYNE1 protein [OS=Bos taurus]"	A6QQJ0	SYNE1	18.6227	20.0954	19.8036	0	19.6869	21.1528	0	14.1945	9.72491	68.5119
"A0A3Q1M0R0 submitted name: Adhesion G protein-coupled receptor E5 [OS=Bos taurus]"	A0A3Q1M0R0	ADGRE5	0	21.5114	20.2081	21.5906	21.751	23.1528	21.182	18.4851	8.19752	44.3466
"A5PJM6 submitted name: CDH19 protein [OS=Bos taurus]"	A5PJM6	CDH19	18.1429	18.6809	19.8326	23.5637	0	20.9457	19.6419	17.2582	7.81364	45.2749
"P42029 NADH dehydrogenase [ubiquinone] 1 alpha subcomplex subunit 8 [OS=Bos taurus]"	P42029	NDUFA8	19.8795	17.3766	20.8731	21.1607	0	20.2361	19.9298	17.0651	7.62423	44.6772
"Q17QG5 Ubiquitin-conjugating enzyme E2 G2 [OS=Bos taurus]"	Q17QG5	UBE2G2 UBC7	19.9608	19.7251	0	20.4873	19.3022	19.5594	22.3853	17.3457	7.71761	44.4929
"Q1LZB5 Mitochondrial import receptor subunit TOM40 homolog [OS=Bos taurus]"	Q1LZB5	TOMM40	23.4537	24.0802	24.4504	24.4731	20.7331	0	20.0762	19.6095	8.83051	45.0317
"A0A3Q1M537 submitted name: Chromosome 10 C15orf48 homolog [OS=Bos taurus]"	A0A3Q1M537		23.9447	22.6189	0	0	22.1769	23.2465	20.7168	16.1005	11.0436	68.5917
"F1MYW7 submitted name: Histocompatibility minor 13 [OS=Bos taurus]"	F1MYW7	HM13	18.916	18.2299	18.2641	17.6684	0	0	18.1666	13.035	8.91199	68.3697
"F1MHT1 Glycogen debrancher [OS=Bos taurus]"	F1MHT1	AGL	22.801	22.0283	0	22.0055	21.8204	21.4709	0	15.7323	10.7546	68.3599
"E1BCH6 D-ribitol-5-phosphate cytidylyltransferase [OS=Bos taurus]"	E1BCH6	CRPPA ISPD	0	18.3297	22.1306	20.1903	21.1427	18.8741	22.6725	17.62	7.93126	45.0129
"G7H7V7 Protein TOPAZ1 [OS=Bos taurus]"	G7H7V7	TOPAZ1	21.4419	22.8585	23.1778	23.8001	0	22.6371	22.4589	19.482	8.62083	44.2501
"A0A3Q1MRL1 submitted name: StAR related lipid transfer domain containing 10 [OS=Bos taurus]"	A0A3Q1MRL1	STARD10	21.4396	21.8078	22.0185	22.1174	22.2718	22.1722	21.0276	21.8364	0.452195	2.07083
"A5PJP6 Lys-63-specific deubiquitinase BRCC36 [OS=Bos taurus]"	A5PJP6	BRCC3 BRCC36	0	23.287	24.3573	24.3391	0	23.8893	23.2715	17.0206	11.6355	68.3613
"A0A3Q1M7S1 submitted name: Fibrillin-1 [OS=Bos taurus]"	A0A3Q1M7S1	FBN1	19.8409	0	20.019	20.0181	19.9678	19.9734	19.8312	17.0929	7.53768	44.0982
"A0A3S5ZPN1 submitted name: Angiopoietin like 6 [OS=Bos taurus]"	A0A3S5ZPN1	ANGPTL6	19.054	20.3186	0	19.5298	19.9323	19.8082	0	14.0918	9.63427	68.3677
"P40682 V-type proton ATPase subunit S1 [OS=Bos taurus]"	P40682	ATP6AP1 ATP6IP1 ATP6S1	20.1977	0	22.165	0	20.0159	21.0302	20.6657	14.8678	10.1805	68.4734
"Q58DD0 Angiotensin-converting enzyme 2 [OS=Bos taurus]"	Q58DD0	ACE2	19.4009	20.1575	20.5871	21.3206	20.3897	20.4909	20.482	20.4041	0.570729	2.79713
"F1MHR3 submitted name: Aldehyde dehydrogenase 1 family member A3 [OS=Bos taurus]"	F1MHR3	ALDH1A3	22.4276	22.3452	22.0104	23.2641	22.3611	0	0	16.0583	10.9765	68.3542
"A5PK12 submitted name: CD177 protein [OS=Bos taurus]"	A5PK12	CD177	0	20.6593	26.1101	21.6432	25.9908	21.1372	0	16.5058	11.4905	69.6147
"F1MFJ7 submitted name: Sestrin 3 [OS=Bos taurus]"	F1MFJ7	SESN3	19.2187	22.6713	21.9281	20.1227	20.8718	20.1033	0	17.8451	7.95555	44.5811
"E1BIZ3 submitted name: Unc-119 lipid binding chaperone B [OS=Bos taurus]"	E1BIZ3	UNC119B	0	20.7198	20.5397	20.5386	20.3153	20.0793	0	14.599	9.97502	68.3269
"F1MN78 submitted name: Serpin B4 [OS=Bos taurus]"	F1MN78		18.881	18.83	0	19.8841	19.6929	19.7023	0	13.8558	9.47413	68.3769
"E1BNG2 alpha-1,2-Mannosidase [OS=Bos taurus]"	E1BNG2	MAN1A1	20.4723	20.3275	20.636	0	20.1728	0	21.1259	14.6764	10.0303	68.3434
"F1MEM9 submitted name: Tetratricopeptide repeat domain 19 [OS=Bos taurus]"	F1MEM9	TTC19	17.9727	19.1595	20.0488	20.3601	20.0133	0	20.2602	16.8307	7.46886	44.3765
"Q02368 NADH dehydrogenase [ubiquinone] 1 beta subcomplex subunit 7 [OS=Bos taurus]"	Q02368	NDUFB7	20.0011	20.3811	0	0	20.7656	21.4723	21.5831	14.8862	10.1845	68.416
"P23934 NADH dehydrogenase [ubiquinone] iron-sulfur protein 6, mitochondrial [OS=Bos taurus]"	P23934	NDUFS6	0	20.3022	0	20.2699	20.9008	21.6156	20.5239	14.8018	10.1218	68.3826
"A0A3Q1M0A2 submitted name: Motile sperm domain containing 2 [OS=Bos taurus]"	A0A3Q1M0A2		21.3231	24.2723	0	19.758	0	23.8045	21.2934	15.7788	10.8894	69.0132
"Q08E48 submitted name: Interferon-induced protein with tetratricopeptide repeats 3 [OS=Bos taurus]"	Q08E48	IFIT3	19.2387	21.3566	22.0691	21.5662	0	21.1786	20.2149	17.9463	7.96938	44.4068
"G3N277 Kinesin-like protein [OS=Bos taurus]"	G3N277	KIF2A	18.5238	18.6265	19.4534	0	0	17.8693	18.72	13.3133	9.10639	68.4007
"Q3MQ24 Autophagy protein 5 [OS=Bos taurus]"	Q3MQ24	ATG5	21.8938	22.1786	21.4993	22.4007	20.1343	22.3669	0	18.6391	8.2563	44.2957
"A0A3Q1M8R2 submitted name: Keratin, type II cytoskeletal 80 [OS=Bos taurus]"	A0A3Q1M8R2		21.0208	20.9713	21.4531	21.0775	0	19.0705	18.5978	17.4558	7.7758	44.5456
"Q4JF28 Interferon regulatory factor 3 [OS=Bos taurus]"	Q4JF28	IRF3	19.5208	19.2207	20.7616	21.317	18.5278	18.7619	0	16.8728	7.50997	44.5092
"E1BAI4 Chloride intracellular channel protein [OS=Bos taurus]"	E1BAI4	CLIC6	0	20.143	18.8963	20.7363	19.8673	22.0832	0	14.5323	9.97387	68.6324
"A0A3Q1LRL7 Xylulose kinase [OS=Bos taurus]"	A0A3Q1LRL7	XYLB	17.4095	17.4889	0	18.1299	17.2822	0	18.1654	12.6394	8.64117	68.3668
"Q27968 DnaJ homolog subfamily C member 3 [OS=Bos taurus]"	Q27968	DNAJC3 P58IPK	19.238	0	17.7466	16.9232	16.6169	16.23	0	12.3935	8.52226	68.7639
"F1N4V2 submitted name: CTR9 homolog, Paf1/RNA polymerase II complex component [OS=Bos taurus]"	F1N4V2	CTR9	0	18.9781	20.3552	20.4356	0	19.5731	19.6448	14.141	9.67274	68.4022
"Q2YDE7 Protein archease [OS=Bos taurus]"	Q2YDE7	ZBTB8OS ARCH	20.5901	20.7232	21.0103	0	20.4025	20.4918	0	14.7454	10.0749	68.3256
"A0A3Q1LR40 Lipoprotein lipase [OS=Bos taurus]"	A0A3Q1LR40	LIPG	22.3698	21.3825	22.0818	21.4121	0	22.1443	0	15.6272	10.6818	68.3538
"P46163 Beta-defensin 5 [OS=Bos taurus]"	P46163	DEFB5 BNBD5	21.092	20.8405	0	22.7081	0	21.7916	22.8231	15.6079	10.6878	68.4771

## Sheet: DS4.2
Dataset S4.2. Proteins identified in endometrial mono-culture (Endo) media. Proteins were considered present when found in 70% of the Endo samples.
Description	Protein ID	Gene Name	A.i	B.i	C.i	E.i	G.i	H.i	K.i	L.i	M.i	"Endo_Mean"	"Endo_SD"	"Endo_CV"
"A0A140T897 submitted name: Albumin [OS=Bos taurus]"	A0A140T897	ALB	41.7918	41.995	42.1778	42.1374	42.0094	42.0646	41.9697	41.8452	42.0836	42.0083	0.127161	0.302705
"G3X6N3 Beta-1 metal-binding globulin [OS=Bos taurus]"	G3X6N3	TF	37.6899	38.0763	38.1642	38.1053	37.9584	37.9986	37.696	37.8238	37.8923	37.9339	0.172284	0.454169
"A0A140T8C8 submitted name: Kininogen-1 [OS=Bos taurus]"	A0A140T8C8	KNG1	33.9508	34.0798	33.916	34.1455	34.1489	34.1526	33.9665	33.7827	34.0287	34.0191	0.126665	0.372335
"A0A3Q1NJR8 Antithrombin-III [OS=Bos taurus]"	A0A3Q1NJR8		33.4402	33.6131	33.7529	33.6986	33.5652	33.7051	33.46	33.2019	33.6341	33.5635	0.172598	0.514244
"P15497 Apolipoprotein A-I [OS=Bos taurus]"	P15497	APOA1	35.3914	35.7679	35.9396	35.9558	35.7467	36.0132	35.7672	35.3745	35.6622	35.7354	0.230097	0.64389
"P81187 Complement factor B [OS=Bos taurus]"	P81187	CFB BF	32.9	32.7422	33.0178	32.9945	32.6195	32.8765	32.9543	32.5343	32.8772	32.8351	0.168191	0.512228
"A0A0A0MP92 submitted name: Serpin A3-7 [OS=Bos taurus]"	A0A0A0MP92		35.0757	35.2994	35.5749	35.271	35.6176	35.2444	35.5429	35.2456	35.348	35.3577	0.181979	0.514678
"A0A3Q1LQ02 Gc-globulin [OS=Bos taurus]"	A0A3Q1LQ02	GC	34.4647	35.1701	35.3726	35.1843	34.701	35.2977	34.7848	34.6517	35.0489	34.964	0.321044	0.918215
"A0A452DJK6 submitted name: Serpin A3-1 [OS=Bos taurus]"	A0A452DJK6		34.0186	34.0066	34.4213	34.2955	34.1128	34.2667	34.4599	34.1864	34.2083	34.2196	0.160007	0.467589
"P00735 Prothrombin [OS=Bos taurus]"	P00735	F2	32.6856	32.5458	32.6852	32.7754	32.4797	32.696	32.3867	32.2976	32.7181	32.5856	0.166205	0.510057
"F1MMD7 submitted name: Inter-alpha-trypsin inhibitor heavy chain H4 [OS=Bos taurus]"	F1MMD7	ITIH4	32.9335	33.6807	33.9435	33.6681	33.5272	33.7961	33.6299	33.3067	33.4734	33.551	0.295479	0.880687
"Q2UVX4 Complement C3 [OS=Bos taurus]"	Q2UVX4	C3	35.8618	35.7688	36.316	36.1144	36.219	36.2884	36.1182	35.916	36.7746	36.153	0.301433	0.833769
"F6R4P6 submitted name: Serpin family D member 1 [OS=Bos taurus]"	F6R4P6	SERPIND1	32.8788	32.6857	32.8424	32.7362	32.5182	32.7118	32.6002	31.9972	32.44	32.6012	0.267058	0.819166
"A0A3Q1MJT2 submitted name: Alpha-1B-glycoprotein [OS=Bos taurus]"	A0A3Q1MJT2	A1BG	34.1735	34.0693	34.334	34.3637	33.8874	34.3272	34.1762	34.4455	34.4775	34.2505	0.190829	0.557156
"Q28085 Complement factor H [OS=Bos taurus]"	Q28085	CFH HF1	31.6175	32.3764	32.4636	32.6157	32.3347	32.6364	32.1826	31.9922	32.308	32.2808	0.319702	0.99038
"Q9TS73 submitted name: Trypsin inhibitor [OS=Bos taurus]"	Q9TS73		32.6599	32.3102	32.7587	32.7371	32.6161	32.5408	33.1248	33.1177	32.991	32.7618	0.272943	0.833114
"P28800 Alpha-2-antiplasmin [OS=Bos taurus]"	P28800	SERPINF2 PLI	31.8758	33.2874	33.206	33.0713	32.7863	33.2782	32.7431	32.4345	32.909	32.8435	0.459696	1.39965
"A0A3Q1LZS5 submitted name: Tetranectin [OS=Bos taurus]"	A0A3Q1LZS5	CLEC3B	29.8892	29.8834	30.1169	30.1318	29.7215	30.1287	29.8236	29.4879	29.9653	29.9054	0.2136	0.714254
"Q0VCM5 Inter-alpha-trypsin inhibitor heavy chain H1 [OS=Bos taurus]"	Q0VCM5	ITIH1	31.2932	31.0991	31.204	31.5424	31.2733	31.3564	31.3987	31.037	31.4288	31.2926	0.160978	0.51443
"Q95121 Pigment epithelium-derived factor [OS=Bos taurus]"	Q95121	SERPINF1 PEDF	31.3531	31.9192	31.8182	31.8625	31.5351	31.9239	31.4197	31.165	31.5554	31.6169	0.276041	0.873082
"Q3SZV7 Hemopexin [OS=Bos taurus]"	Q3SZV7	HPX	34.9043	33.7308	34.7718	34.7358	34.7206	34.4648	34.8382	34.7649	34.8913	34.647	0.367048	1.0594
"F1N1I6 Actin-depolymerizing factor [OS=Bos taurus]"	F1N1I6	GSN	32.767	32.3459	33.5363	33.0708	33.1076	32.9365	32.7917	32.8298	33.1488	32.9483	0.32803	0.995591
"Q05443 Lumican [OS=Bos taurus]"	Q05443	LUM LDC	32.0165	31.6223	31.8079	32.0354	31.8208	32.1081	31.8942	31.1672	31.4807	31.7726	0.302872	0.953249
"E1BPX9 submitted name: Leucine rich pentatricopeptide repeat containing [OS=Bos taurus]"	E1BPX9	LRPPRC	29.3047	28.6	28.9029	28.806	28.6852	28.7274	28.7744	28.5914	28.7744	28.7963	0.214622	0.745313
"A0A3Q1LI40 submitted name: Complement component C7 [OS=Bos taurus]"	A0A3Q1LI40	C7	29.7561	30.0507	30.0326	30.0748	29.6952	30.2151	29.8388	29.7891	30.0646	29.9464	0.179085	0.598021
"F1MVK1 submitted name: Uncharacterized protein [OS=Bos taurus]"	F1MVK1		33.262	32.9861	33.4063	33.3928	33.1371	33.2903	33.0659	33.091	33.7388	33.2634	0.230604	0.693268
"Q7SIH1 Alpha-2-macroglobulin [OS=Bos taurus]"	Q7SIH1	A2M	35.6021	36.7678	36.9104	36.6	35.6233	36.8349	36.3049	35.8412	36.1946	36.2977	0.516497	1.42295
"F1MX87 submitted name: Complement C8 alpha chain [OS=Bos taurus]"	F1MX87	C8A	29.6374	29.2863	29.4763	29.5281	29.6105	29.587	29.5511	29.3215	29.5904	29.5098	0.126221	0.427725
"Q3SZR3 Alpha-1-acid glycoprotein [OS=Bos taurus]"	Q3SZR3	ORM1 AGP	33.8872	35.2836	35.646	35.1512	34.7112	35.3077	35.0395	34.8506	34.7927	34.9633	0.498984	1.42716
"A0A140T856 Coatomer subunit alpha [OS=Bos taurus]"	A0A140T856	COPA	31.1291	30.3536	30.2351	30.2354	30.1256	30.2134	30.0763	29.731	30.2782	30.2642	0.370703	1.22489
"A0A3Q1MSW9 Plasma retinol-binding protein [OS=Bos taurus]"	A0A3Q1MSW9	RBP4	30.1419	30.5159	30.5067	30.2715	29.9129	30.5445	30.0425	30.1767	30.1913	30.256	0.223792	0.739663
"F1MMK9 Protein AMBP [OS=Bos taurus]"	F1MMK9	AMBP	31.2315	32.8548	32.6685	32.5237	32.2833	32.8259	32.0774	31.9427	32.4515	32.3177	0.513497	1.5889
"F6RMV5 submitted name: Leucine rich alpha-2-glycoprotein 1 [OS=Bos taurus]"	F6RMV5	LRG1	31.4417	30.695	31.3835	31.339	31.3923	31.1668	31.35	30.8093	31.1347	31.1903	0.269961	0.865528
"F1N6H4 submitted name: Microtubule actin crosslinking factor 1 [OS=Bos taurus]"	F1N6H4	MACF1	31.6982	32.5777	32.3532	32.5433	32.2826	32.6148	32.4432	32.1367	32.4539	32.3449	0.285824	0.883677
"A0A3Q1M3L6 submitted name: Uncharacterized protein [OS=Bos taurus]"	A0A3Q1M3L6		36.9747	36.3107	36.7743	36.8404	36.4957	36.6244	36.8955	37.2455	36.8745	36.7818	0.275173	0.748123
"E1B726 Plasminogen [OS=Bos taurus]"	E1B726	PLG	31.8874	33.2052	33.126	33.2476	32.8075	33.3449	32.7736	32.5568	33.035	32.8871	0.453806	1.37989
"Q3ZCH5 Zinc-alpha-2-glycoprotein [OS=Bos taurus]"	Q3ZCH5	AZGP1	29.5738	28.9545	29.6251	29.4013	29.1399	29.1526	29.3659	28.8856	29.2235	29.258	0.255855	0.874478
"E1B805 submitted name: Uncharacterized protein [OS=Bos taurus]"	E1B805		29.8808	29.5117	30.0447	29.9271	29.9931	30.0761	29.8543	29.2568	29.7285	29.8081	0.26966	0.904651
"A0A3Q1M564 submitted name: Adiponectin [OS=Bos taurus]"	A0A3Q1M564		30.6608	31.915	31.9223	31.6356	31.1595	31.8559	31.5064	31.0255	31.2796	31.4401	0.441198	1.4033
"E1BF81 Corticosteroid-binding globulin [OS=Bos taurus]"	E1BF81	SERPINA6 CBG	28.8522	29.1389	29.2966	29.3487	28.9427	29.2239	28.8198	28.5182	28.7736	28.9905	0.278206	0.959646
"A0A3Q1MNN6 submitted name: Uncharacterized protein [OS=Bos taurus]"	A0A3Q1MNN6		30.9949	32.1625	32.1777	31.8865	31.431	32.1892	31.3903	31.0454	31.6472	31.6583	0.473991	1.49721
"A0A3Q1MQV3 submitted name: Thrombospondin-1 [OS=Bos taurus]"	A0A3Q1MQV3	THBS1	29.6016	30.5673	30.5523	30.219	29.9562	30.522	30.0241	29.6923	30.0784	30.1348	0.36157	1.19984
"E1BI28 submitted name: GM2 ganglioside activator [OS=Bos taurus]"	E1BI28	GM2A	32.5564	31.5438	31.1561	31.2875	31.3548	31.4658	31.4394	31.4458	31.352	31.5113	0.40789	1.29443
"A0A3Q1MRQ2 submitted name: Complement C8 gamma chain [OS=Bos taurus]"	A0A3Q1MRQ2		28.403	28.2942	28.4377	28.5957	28.7205	28.7175	28.4092	28.0068	28.5297	28.4572	0.222628	0.782328
"F1N102 Complement component 8 subunit beta [OS=Bos taurus]"	F1N102	C8B	28.5685	28.3885	28.3235	28.7382	28.7392	28.8161	28.514	28.2275	29	28.5906	0.253161	0.885469
"A6QP30 submitted name: CPN2 protein [OS=Bos taurus]"	A6QP30	CPN2	28.6312	28.9715	28.9049	28.6816	28.5144	28.7877	28.5348	28.1873	28.5262	28.6378	0.236746	0.826692
"Q3MHN2 Complement component C9 [OS=Bos taurus]"	Q3MHN2	C9	31.1809	29.9295	30.799	30.8776	30.8094	30.473	31.0159	31.0538	30.8312	30.7745	0.374497	1.21691
"P00741 Coagulation factor IX [OS=Bos taurus]"	P00741	F9	27.6032	28.2289	28.1899	28.1122	28.0084	28.2402	27.7278	27.3749	27.7432	27.9143	0.312449	1.11931
"Q9TS74 submitted name: Pancreatic elastase inhibitor [OS=Bos taurus]"	Q9TS74		32.2266	32.2824	32.5776	32.1286	32.84	31.9491	32.5866	32.3421	32.4608	32.3771	0.269995	0.833906
"A5D7R6 submitted name: ITIH2 protein [OS=Bos taurus]"	A5D7R6	ITIH2	32.2416	34.4098	34.1431	33.9763	33.6375	34.3246	33.5497	33.1739	33.6691	33.6806	0.670319	1.99022
"Q2KIT0 Protein HP-20 homolog [OS=Bos taurus]"	Q2KIT0		32.8982	31.964	32.6099	32.8959	32.6785	32.2534	32.456	32.0723	32.6441	32.4969	0.337799	1.03948
"A4IFL4 submitted name: PPARD protein [OS=Bos taurus]"	A4IFL4	PPARD	30.546	30.556	30.7241	30.7546	30.5795	30.563	31.1393	30.7122	31.049	30.736	0.219276	0.713417
"Q2KIX7 Protein HP-25 homolog 1 [OS=Bos taurus]"	Q2KIX7		31.1699	29.9555	30.541	31.091	30.7235	30.2217	30.5471	30.2571	30.6625	30.5743	0.397089	1.29876
"A0A3Q1M616 submitted name: Vitamin K-dependent protein C [OS=Bos taurus]"	A0A3Q1M616	PROC	27.0527	27.7931	27.838	27.8474	27.4887	27.958	27.5357	27.1922	27.4897	27.5773	0.310886	1.12733
"P42916 Collectin-43 [OS=Bos taurus]"	P42916	CL43	28.2342	28.6181	28.5769	28.7012	28.4565	28.5116	27.6785	27.8588	28.3971	28.337	0.351854	1.24168
"Q68RU0 submitted name: Ovarian and testicular apolipoprotein N [OS=Bos taurus]"	Q68RU0	ApoN	28.1085	28.5551	28.7446	28.7022	28.4446	28.9315	28.3559	28.4646	28.6117	28.5465	0.240135	0.841207
"A0A0F6QMJ3 submitted name: Complement component 5 [OS=Bos taurus]"	A0A0F6QMJ3	C5	31.0748	31.2491	32.5267	31.6637	31.251	31.6431	31.4229	31.0332	31.6624	31.503	0.455141	1.44475
"G3N2L2 submitted name: Reticulocalbin 1 [OS=Bos taurus]"	G3N2L2	RCN1	30.3464	32.1784	31.7851	31.6429	31.3033	32.1971	31.3209	31.1703	31.6115	31.5062	0.566815	1.79906
"P81644 Apolipoprotein A-II [OS=Bos taurus]"	P81644	APOA2	30.3645	32.2033	31.9809	31.7978	31.7917	32.0781	31.5083	31.0557	31.6777	31.6064	0.575564	1.82103
"Q2KIG3 Carboxypeptidase B2 [OS=Bos taurus]"	Q2KIG3	CPB2	27.3412	28.1616	28.4105	28.0993	27.7385	28.3616	28.0425	27.7909	28.1334	28.0088	0.335463	1.1977
"Q32PI4 submitted name: Complement factor I [OS=Bos taurus]"	Q32PI4	CFI	30.9959	31.5107	31.5468	31.557	31.1639	31.638	31.3165	31.0118	31.5929	31.3704	0.255219	0.813568
"P56652 Inter-alpha-trypsin inhibitor heavy chain H3 [OS=Bos taurus]"	P56652	ITIH3	33.7756	34.174	34.2343	34.2881	33.9154	34.1308	34.6935	34.5343	34.8426	34.2876	0.349051	1.01801
"P50448 Factor XIIa inhibitor [OS=Bos taurus]"	P50448		29.8726	31.0254	31.0238	30.9231	30.5018	31.2458	30.5911	29.9477	30.3787	30.6122	0.48655	1.5894
"E1BH06 submitted name: Complement component 4A [OS=Bos taurus]"	E1BH06		30.8597	30.2466	30.7551	30.6323	30.5079	30.501	30.6716	30.6329	30.7709	30.6198	0.182896	0.597313
"Q3ZC42 Alcohol dehydrogenase class-3 [OS=Bos taurus]"	Q3ZC42	ADH5	31.8243	31.0374	31.8285	31.5011	31.546	31.2854	32.0937	31.7152	31.7181	31.6166	0.316067	0.999686
"A6QR19 2-phospho-D-glycerate hydro-lyase [OS=Bos taurus]"	A6QR19	ENO2	29.8918	31.1233	31.0644	30.9404	30.6351	31.0131	30.3994	29.8413	30.4111	30.5911	0.491131	1.60547
"P08169 Cation-independent mannose-6-phosphate receptor [OS=Bos taurus]"	P08169	IGF2R M6P	29.1425	29.2941	29.4399	28.7575	29.0805	29.3931	28.3456	29.0433	28.9006	29.0441	0.343263	1.18187
"P17690 Beta-2-glycoprotein 1 [OS=Bos taurus]"	P17690	APOH	30.6286	32.4558	32.2143	32.5048	31.8505	32.4581	31.6246	31.6566	32.1325	31.9473	0.599272	1.87581
"A0A3Q1M2R9 submitted name: Complement factor properdin [OS=Bos taurus]"	A0A3Q1M2R9	CFP	27.0793	27.7657	27.6861	27.5948	27.2175	27.8182	27.1202	27.5462	27.518	27.4829	0.277575	1.00999
"A0A3Q1MJB2 Fibulin-1 [OS=Bos taurus]"	A0A3Q1MJB2	FBLN1	31.6005	31.7131	32.0605	31.5968	31.0562	31.7332	31.0081	31.3557	31.597	31.5246	0.3349	1.06235
"A0A3Q1MRM2 Transthyretin [OS=Bos taurus]"	A0A3Q1MRM2		30.1013	29.8035	30.4301	29.7882	29.791	30.5238	31.1714	30.412	30.2212	30.2492	0.451235	1.49173
"A0A3Q1NB36 submitted name: Heteroous nuclear ribonucleoprotein R [OS=Bos taurus]"	A0A3Q1NB36	HNRNPR	30.6295	29.3822	29.4837	29.7632	29.0001	29.5224	29.4383	29.2007	29.5153	29.5484	0.458542	1.55183
"E1BCW0 submitted name: HGF activator [OS=Bos taurus]"	E1BCW0	HGFAC	27.5987	29.1809	28.8977	28.8091	28.372	29.1124	28.3665	28.2689	28.3855	28.5546	0.497312	1.74162
"Q24K22 Hepatocyte growth factor-like protein [OS=Bos taurus]"	Q24K22	MST1 HGFL	27.9459	28.5764	28.8251	28.9533	28.9322	29.0861	28.6717	28.5587	29.1104	28.74	0.360836	1.25552
"A0A3Q1N9Y5 Sulfhydryl oxidase [OS=Bos taurus]"	A0A3Q1N9Y5		27.1977	26.8754	27.0562	26.8447	27.04	27.2604	26.5763	26.8966	26.9724	26.9689	0.20419	0.757132
"A0A3Q1MA31 submitted name: Inter-alpha-trypsin inhibitor heavy chain H4 [OS=Bos taurus]"	A0A3Q1MA31	ITIH4	26.9767	28.5631	28.6412	28.4485	28.1546	28.6276	28.1851	28.0806	28.4407	28.2353	0.516081	1.82778
"Q0VCY8 15 kDa phosphoprotein enriched in astrocytes [OS=Bos taurus]"	Q0VCY8	PEA15	28.854	27.7769	28.6685	28.1601	28.1193	28.1981	28.1837	27.7041	28.1702	28.2039	0.367633	1.30348
"Q32PA1 CD59 glycoprotein [OS=Bos taurus]"	Q32PA1	CD59	26.7666	27.3112	27.5071	27.1341	26.9007	27.607	27.1419	26.8009	27.0899	27.1399	0.295026	1.08705
"A0A3Q1MFG3 40S ribosomal protein SA [OS=Bos taurus]"	A0A3Q1MFG3	RPSA	31.0349	29.9686	29.9845	29.7851	29.5359	29.9085	29.7478	29.7449	29.8665	29.953	0.428464	1.43046
"F1MZ96 submitted name: Uncharacterized protein [OS=Bos taurus]"	F1MZ96		33.2696	32.708	32.0704	32.4006	33.0351	32.9484	32.4536	32.238	32.6373	32.6401	0.392171	1.2015
"A0A6B9SCH7 submitted name: Ig lamda chain variable region [OS=Bos taurus]"	A0A6B9SCH7		30.035	29.0677	30.2397	29.7907	30.032	29.9983	29.9547	30.2097	30.2986	29.9585	0.369531	1.23348
"E1BNR0 submitted name: Apolipoprotein B [OS=Bos taurus]"	E1BNR0	APOB	31.2801	33.5462	33.4099	32.9998	32.7152	33.3387	32.5473	32.1565	32.5521	32.7273	0.71309	2.17888
"A0A3S5ZPM3 6-phosphogluconate dehydrogenase, decarboxylating [OS=Bos taurus]"	A0A3S5ZPM3	PGD	31.9249	30.4938	30.7908	30.4452	30.621	30.6785	30.7934	30.5552	30.5312	30.7593	0.454057	1.47616
"Q3MHH8 Alpha-amylase [OS=Bos taurus]"	Q3MHH8	AMY2A	28.4651	28.5387	29.1182	28.9581	28.1337	28.6766	28.625	28.0688	28.6883	28.5858	0.341097	1.19324
"A2VE41 submitted name: EGF containing fibulin extracellular matrix protein 1 [OS=Bos taurus]"	A2VE41	EFEMP1	26.422	27.3112	27.3488	27.5422	27.2972	27.4086	27.3738	27.4617	27.2654	27.2701	0.329501	1.20829
"Q2KJ63 Plasma kallikrein [OS=Bos taurus]"	Q2KJ63	KLKB1	27.3713	28.5813	28.7494	28.3649	28.288	28.6135	28.372	28.0249	28.2546	28.2911	0.407507	1.44041
"E1B7T3 submitted name: Nudix hydrolase 15 [OS=Bos taurus]"	E1B7T3	NUDT15	29.8693	28.9477	30.1495	29.6231	29.9566	29.8238	29.7565	29.9703	30.1849	29.8091	0.368783	1.23715
"A0A3Q1M6Q7 submitted name: Plectin [OS=Bos taurus]"	A0A3Q1M6Q7	PLEC	32.996	32.1992	31.913	32.2157	32.109	32.2409	32.2755	31.9605	31.6293	32.171	0.372063	1.15652
"K4JB97 submitted name: Alpha-2-macroglobulin variant 4 [OS=Bos taurus]"	K4JB97	A2M	33.7065	33.7037	33.8899	34.0127	33.706	33.6978	34.5488	34.3957	34.7036	34.0405	0.40343	1.18515
"Q29RK2 Pyruvate carboxylase, mitochondrial [OS=Bos taurus]"	Q29RK2	PC	29.6414	29.9012	29.9432	29.7903	29.787	29.8073	29.2205	28.595	29.0364	29.5247	0.467055	1.58191
"P34955 Alpha-1-antiproteinase [OS=Bos taurus]"	P34955	SERPINA1 PI	35.1566	38.4076	38.0724	37.9249	37.5627	38.2482	37.4471	37.0813	37.4455	37.4829	0.972459	2.5944
"P98140 Coagulation factor XII [OS=Bos taurus]"	P98140	F12	26.5874	27.973	27.6818	27.56	27.2934	27.7185	27.2456	27.2916	27.6862	27.4486	0.403537	1.47015
"Q08E14 submitted name: Collagen alpha-1(III) chain [OS=Bos taurus]"	Q08E14	COL3A1	28.6362	28.7573	28.4574	28.2516	27.8602	28.4557	28.1104	27.6791	28.0469	28.2505	0.358908	1.27045
"G3MYZ3 Afamin [OS=Bos taurus]"	G3MYZ3	AFM	30.7542	31.3993	31.0239	31.3702	30.9366	31.5453	31.0072	29.8109	30.4927	30.9267	0.534098	1.72698
"E1BI98 submitted name: Collagen type VI alpha 1 chain [OS=Bos taurus]"	E1BI98	COL6A1	30.5881	29.5234	29.965	29.7167	29.3901	29.6655	29.4172	29.1965	29.153	29.6239	0.442752	1.49458
"P01017 Angiotensinogen [OS=Bos taurus]"	P01017	AGT SERPINA8	30.0854	32.1922	32.0653	31.7427	31.1829	32.1635	31.3502	30.7837	31.3099	31.4306	0.700716	2.2294
"A0A3Q1MGM5 Glutathione-independent PGD synthase [OS=Bos taurus]"	A0A3Q1MGM5	PTGDS	26.2775	25.7395	26.5074	26.0198	25.9353	25.7831	25.8671	25.8832	26.327	26.0378	0.269086	1.03345
"G3X6Y4 submitted name: Osteomodulin [OS=Bos taurus]"	G3X6Y4	OMD	25.659	26.1671	26.2813	26.1654	25.8713	26.3877	26.5558	25.8951	25.9242	26.1008	0.285452	1.09365
"A0A3Q1MU93 Beta-2-microglobulin [OS=Bos taurus]"	A0A3Q1MU93		30.5584	28.9412	29.5049	29.3767	29.0673	29.5959	29.3623	29.2381	29.1386	29.4204	0.475018	1.61459
"Q2KIU3 Protein HP-25 homolog 2 [OS=Bos taurus]"	Q2KIU3		31.9708	30.481	31.3008	31.6772	31.1981	30.8673	31.3014	31.0301	31.6941	31.2801	0.458998	1.46738
"P17697 Clusterin [OS=Bos taurus]"	P17697	CLU	28.534	30.4282	30.7119	30.3843	29.8319	30.6015	29.7478	29.5092	30.1227	29.9857	0.679583	2.26636
"P63258 Actin, cytoplasmic 2 [OS=Bos taurus]"	P63258	ACTG1 ACTG	35.1435	34.0518	34.6324	34.2161	34.0127	34.1642	34.2468	34.0316	34.0369	34.2818	0.376281	1.09761
"P02081 Hemoglobin fetal subunit beta [OS=Bos taurus]"	P02081		34.3708	34.4927	34.2914	33.9989	33.4172	34.5637	33.4216	33.009	33.9973	33.9514	0.549758	1.61925
"Q29RU4 Complement component C6 [OS=Bos taurus]"	Q29RU4	C6	29.5209	28.6958	29.3887	29.3042	29.6039	29.249	29.3693	29.0911	29.8978	29.3467	0.33593	1.14469
"A0A3Q1N541 Osteonectin [OS=Bos taurus]"	A0A3Q1N541	SPARC	28.3638	28.2935	28.1654	28.3011	27.8817	28.2117	28.3038	28.1339	28.4566	28.2346	0.165317	0.585512
"A3KN12 Adenylosuccinate lyase [OS=Bos taurus]"	A3KN12	ADSL	28.6636	27.3742	28.1485	27.34	27.4335	27.6833	27.8509	27.4993	27.3425	27.704	0.451036	1.62805
"P02453 Collagen alpha-1(I) chain [OS=Bos taurus]"	P02453	COL1A1	28.289	29.857	29.4203	29.2922	28.8695	29.6183	29.1327	28.6042	28.8944	29.1086	0.497579	1.70939
"A0A452DIP8 submitted name: Coagulation factor X [OS=Bos taurus]"	A0A452DIP8	F7	26.4441	26.7951	27.5421	27.5559	27.2119	27.6102	26.4271	26.8301	27.4311	27.0942	0.478847	1.76734
"A7E307 RNA helicase [OS=Bos taurus]"	A7E307	DDX17	30.2664	29.4188	29.3856	29.4492	28.9645	28.9378	29.3825	29.0724	29.1013	29.3309	0.404791	1.38008
"E1B9R5 submitted name: Dynein axonemal heavy chain 8 [OS=Bos taurus]"	E1B9R5	DNAH8	30.8118	30.5467	31.1217	30.581	30.5464	30.7038	30.963	30.6358	30.9601	30.7634	0.211057	0.686065
"Q3T0A3 Complement factor D [OS=Bos taurus]"	Q3T0A3	CFD	26.7925	26.7254	27.4007	27.1049	26.7065	27.177	27.1682	27.1767	27.1394	27.0435	0.242242	0.895749
"A0A452DJG1 H(+)-transporting two-sector ATPase [OS=Bos taurus]"	A0A452DJG1	ATP6V1A	29.1388	28.162	28.4989	28.3535	28.2862	28.2934	28.3662	27.8363	28.2163	28.3502	0.348032	1.22762
"F1MGU7 submitted name: Fibrinogen gamma-B chain [OS=Bos taurus]"	F1MGU7	FGG	32.0179	32.995	34.6922	33.3184	33.1122	32.6641	33.265	33.3228	33.8001	33.2431	0.73635	2.21505
"G8JKX4 submitted name: Actin, aortic smooth muscle [OS=Bos taurus]"	G8JKX4	ACTA2	35.8351	34.7202	35.7509	35.0007	35.3438	34.6788	35.4675	35.195	35.4017	35.266	0.409618	1.16151
"P63243 Receptor of activated protein C kinase 1 [OS=Bos taurus]"	P63243	RACK1 GNB2L1	33.3263	33.2124	33.7053	33.4771	33.2965	33.4835	33.482	33.3805	33.9238	33.4764	0.219789	0.656549
"G3N0V0 submitted name: Uncharacterized protein [OS=Bos taurus]"	G3N0V0		37.0768	35.1773	36.8076	36.2288	36.8154	36.9296	36.4348	36.5409	37.5454	36.6174	0.662292	1.80868
"Q29443 Serotransferrin [OS=Bos taurus]"	Q29443	TF	32.9835	33.0179	33.4206	33.359	33.0235	32.9972	32.2037	33.2172	32.3995	32.958	0.408181	1.23849
"A5PJ69 submitted name: SERPINA10 protein [OS=Bos taurus]"	A5PJ69	SERPINA10	32.2402	30.988	31.577	31.595	31.7985	31.5622	32.0667	32.2049	32.0537	31.7874	0.403017	1.26785
"A0A140T881 submitted name: Apolipoprotein E [OS=Bos taurus]"	A0A140T881	APOE	27.7401	29.8611	29.8136	29.4308	29.14	29.6735	29.158	28.6102	29.0164	29.1604	0.670373	2.29892
"A0A3Q1MY30 submitted name: Laminin subunit beta 1 [OS=Bos taurus]"	A0A3Q1MY30	LAMB1	28.4581	28.404	28.793	28.4619	28.5682	28.4668	28.1313	27.9838	28.6911	28.4398	0.252582	0.888129
"A6QNW7 submitted name: CD5 molecule like [OS=Bos taurus]"	A6QNW7	CD5L	29.0352	28.7034	29.6278	29.0683	28.8969	28.8054	28.3914	29.0603	29.0306	28.9577	0.334552	1.15531
"G3N1U4 submitted name: Serpin A3-3 [OS=Bos taurus]"	G3N1U4		30.9881	30.5004	31.4465	30.9175	31.1077	30.9851	31.6134	31.4706	31.5383	31.1742	0.367789	1.17979
"P19035 Apolipoprotein C-III [OS=Bos taurus]"	P19035	APOC3	26.9976	28.1573	28.2749	28.0068	28.0977	28.2405	27.9688	27.3821	27.8292	27.8839	0.427661	1.53372
"A5PJQ1 submitted name: DEK protein [OS=Bos taurus]"	A5PJQ1	DEK	28.7095	27.9292	28.0475	27.8161	27.6204	27.6906	27.8462	27.5919	27.7713	27.8914	0.339232	1.21626
"Q3ZBS7 submitted name: Vitronectin [OS=Bos taurus]"	Q3ZBS7	VTN	29.612	31.0282	31.0288	31.0408	30.3564	31.0096	30.385	29.3849	29.7798	30.4028	0.671802	2.20967
"F1N6Y1 submitted name: Glucosidase II alpha subunit [OS=Bos taurus]"	F1N6Y1	GANAB	29.5278	27.9071	28.1877	28.0455	27.662	28.1761	27.8414	27.4184	27.709	28.0528	0.607084	2.16408
"A0A3Q1LTK7 submitted name: ELKS/RAB6-interacting/CAST family member 1 [OS=Bos taurus]"	A0A3Q1LTK7	ERC1	27.8193	27.8055	27.8731	27.6766	27.6874	27.598	28.657	28.2906	28.5715	27.9977	0.402041	1.43598
"F1MKG2 submitted name: Collagen type VI alpha 2 chain [OS=Bos taurus]"	F1MKG2	COL6A2	25.2862	25.4415	25.1293	25.2308	25.4233	25.5144	25.0656	24.8358	24.7727	25.1888	0.262812	1.04337
"A4IFA5 submitted name: Slit-like 2 [OS=Bos taurus]"	A4IFA5	VASN	25.8567	26.0345	25.7953	25.6115	25.5572	25.9743	25.7256	24.8316	25.191	25.6197	0.388077	1.51476
"Q76LV2 Heat shock protein HSP 90-alpha [OS=Bos taurus]"	Q76LV2	HSP90AA1 HSP90A HSPCA	35.0996	33.4615	34.266	33.4036	33.5775	33.6065	33.7698	33.3672	33.3707	33.7691	0.573223	1.69747
"G5E5A9 Fibronectin [OS=Bos taurus]"	G5E5A9	FN1	30.4644	30.2307	31.6213	31.2932	30.3584	31.2732	31.0847	31.1058	31.0544	30.9429	0.478139	1.54523
"Q3ZBT6 Transformer-2 protein homolog beta [OS=Bos taurus]"	Q3ZBT6	TRA2B SFRS10	28.7195	28.0719	27.8921	27.6744	27.4567	27.7254	27.9028	26.9586	26.953	27.706	0.550407	1.98659
"A0A3Q1MR79 Ig-like domain-containing protein [OS=Bos taurus]"	A0A3Q1MR79		26.6359	27.264	27.4056	27.0197	27.1653	27.5873	26.9172	27.7494	27.7863	27.2812	0.389635	1.42822
"Q2KJH9 4-trimethylaminobutyraldehyde dehydrogenase [OS=Bos taurus]"	Q2KJH9	ALDH9A1	32.0934	31.1836	32.5628	31.4451	32.0484	31.5588	32.1526	31.9271	32.1221	31.8993	0.425617	1.33425
"A0A3Q1M168 Alpha-1,4 glucan phosphorylase [OS=Bos taurus]"	A0A3Q1M168	PYGL	31.6059	30.6001	31.546	30.8922	31.1324	30.4532	31.07	30.8212	30.7853	30.9896	0.392957	1.26803
"P19879 Mimecan [OS=Bos taurus]"	P19879	OGN OIF	29.0793	29.159	30.0386	29.5018	29.0913	29.0165	29.1797	29.0668	29.4851	29.2909	0.331863	1.13299
"A0A3Q1NEQ0 submitted name: Uncharacterized protein [OS=Bos taurus]"	A0A3Q1NEQ0	INHCA	30.5866	31.2703	31.2211	31.1513	30.8245	31.2197	30.9871	30.6522	30.9944	30.9897	0.253746	0.818808
"Q9TTK6 Membrane primary amine oxidase [OS=Bos taurus]"	Q9TTK6	AOC3	25.6325	26.1356	27.0553	26.3622	26.8105	26.3757	26.3404	26.2688	26.2088	26.3544	0.402716	1.52808
"Q1RMN8 submitted name: Immunoglobulin light chain, lambda gene cluster [OS=Bos taurus]"	Q1RMN8	IGL@	30.5765	29.0783	29.6679	30.0827	29.8507	30.1438	29.9906	30.0716	30.14	29.9558	0.410671	1.37093
"F1MNM2 Glycosyl-phosphatidylinositol-specific phospholipase D [OS=Bos taurus]"	F1MNM2	GPLD1	27.2207	27.018	27.3733	27.409	26.8136	27.2885	27.0048	26.7509	26.8542	27.0814	0.249316	0.920616
"E1BIB4 submitted name: Heteroous nuclear ribonucleoprotein L [OS=Bos taurus]"	E1BIB4	HNRNPL	30.2879	29.1772	29.3956	29.2949	28.8093	29.2755	29.1043	28.4731	28.305	29.1248	0.578493	1.98626
"E1BLV6 Valine--tRNA ligase [OS=Bos taurus]"	E1BLV6	VARS1	29.3074	28.9604	28.3721	28.2072	27.8551	27.9843	28.8322	28.4711	28.9245	28.546	0.489897	1.71616
"Q3SZ63 Nucleolar protein 56 [OS=Bos taurus]"	Q3SZ63	NOP56 NOL5A	28.2932	27.6867	27.5715	27.6971	27.1179	27.1232	27.7445	27.1107	27.1096	27.4949	0.412232	1.4993
"P13605 Fibromodulin [OS=Bos taurus]"	P13605	FMOD	31.5089	31.9499	30.8808	32.0277	31.907	31.8966	31.8692	31.7164	30.5782	31.5927	0.517533	1.63814
"G5E5T5 submitted name: Uncharacterized protein [OS=Bos taurus]"	G5E5T5		32.4106	31.8822	33.3179	32.5994	32.3854	32.194	31.8407	32.1535	32.1806	32.3294	0.442996	1.37026
"A0A3Q1MKZ3 Vitamin K-dependent protein S [OS=Bos taurus]"	A0A3Q1MKZ3	PROS1	27.2069	29.3501	29.0347	29.0818	28.4957	29.1512	28.3637	27.986	28.5204	28.5767	0.677626	2.37125
"Q9N2I2 Plasma serine protease inhibitor [OS=Bos taurus]"	Q9N2I2	SERPINA5	27.0109	29.3687	29.1657	28.8152	28.5939	29.4657	28.3851	27.6984	28.6305	28.5705	0.797192	2.79027
"Q6URK6 Cadherin-5 [OS=Bos taurus]"	Q6URK6	CDH5	26.5857	28.6243	28.3826	28.1043	27.7113	28.5409	27.5604	27.4679	28.1437	27.9023	0.645593	2.31376
"F1MT41 submitted name: Prostaglandin F2 receptor inhibitor [OS=Bos taurus]"	F1MT41	PTGFRN	28.8183	28.5768	28.0915	28.3527	28.1671	28.8137	28.4859	28.3707	28.0898	28.4185	0.280717	0.987796
"P49907 Selenoprotein P [OS=Bos taurus]"	P49907	SELENOP	25.2681	25.233	25.3215	25.5873	25.628	25.3429	25.5134	25.7509	25.8543	25.4999	0.221993	0.870563
"F1N0R5 von Willebrand factor [OS=Bos taurus]"	F1N0R5	VWF	28.0807	28.7475	30.5474	28.8872	28.4397	28.8628	29.4556	30.1218	29.8661	29.2232	0.822856	2.81576
"F1N6W9 submitted name: Collagen type XVIII alpha 1 chain [OS=Bos taurus]"	F1N6W9	COL18A1	30.6535	29.4975	30.265	29.8446	29.7643	29.5606	29.9828	29.4875	29.3962	29.828	0.415904	1.39434
"P12763 Alpha-2-HS-glycoprotein [OS=Bos taurus]"	P12763	AHSG FETUA	35.4759	39.8062	39.4916	39.3008	38.8291	39.6642	38.8041	38.6502	39.0974	38.7911	1.3062	3.36726
"A0A3Q1N2B9 Ig-like domain-containing protein [OS=Bos taurus]"	A0A3Q1N2B9		31.5199	30.4355	30.521	30.9634	31.5002	31.1196	31.3359	31.7296	31.0466	31.1302	0.444279	1.42716
"A0A3Q1NJB1 submitted name: Ceruloplasmin [OS=Bos taurus]"	A0A3Q1NJB1	CP	32.209	31.7239	32.4855	32.4148	32.3566	32.0336	32.9097	33.0208	32.4095	32.3959	0.400368	1.23586
"Q58DL9 submitted name: Phospholipid transfer protein [OS=Bos taurus]"	Q58DL9	PLTP	26.3279	26.4326	27.2706	26.877	26.5934	26.7415	26.6843	26.4328	26.4647	26.6472	0.291931	1.09554
"A0A3Q1LIS3 submitted name: SPARC like 1 [OS=Bos taurus]"	A0A3Q1LIS3	SPARCL1	28.2671	27.9857	28.3486	28.6171	27.9793	28.162	28.0155	28.0985	29.0447	28.2798	0.35304	1.24838
"A5D7D9 RNA helicase [OS=Bos taurus]"	A5D7D9	DHX15	29.0041	28.6546	28.6318	28.8931	28.5915	28.6698	29.2202	29.1828	29.243	28.899	0.271896	0.940851
"E1BB91 submitted name: Collagen type VI alpha 3 chain [OS=Bos taurus]"	E1BB91	COL6A3	29.904	29.9041	30.3426	29.9293	30.3214	29.4177	29.945	30.0993	29.8846	29.972	0.274397	0.915511
"Q2HJB6 submitted name: Procollagen C-endopeptidase enhancer [OS=Bos taurus]"	Q2HJB6	PCOLCE	25.4561	26.6526	26.644	26.7415	26.0453	26.8669	26.5657	26.1711	26.0887	26.3591	0.452273	1.71581
"A5D9D2 submitted name: Complement component 4 binding protein, alpha chain [OS=Bos taurus]"	A5D9D2	C4BPA	26.997	28.5546	28.8219	28.2497	27.4825	28.7509	27.8342	27.712	28.1422	28.0606	0.610407	2.17532
"Q3SWW8 Thrombospondin-4 [OS=Bos taurus]"	Q3SWW8	THBS4	26.8785	27.924	27.6551	27.6829	26.8504	28.0978	27.0298	26.4055	27.6446	27.3521	0.575098	2.10258
"Q2TBQ1 submitted name: Coagulation factor XIII B chain [OS=Bos taurus]"	Q2TBQ1	F13B	27.8998	28.2656	28.5299	28.3305	27.9678	28.3826	27.968	27.8572	27.9971	28.1331	0.244927	0.870599
"P02465 Collagen alpha-2(I) chain [OS=Bos taurus]"	P02465	COL1A2	27.9316	28.3482	28.1739	27.7925	27.5161	28.2812	27.4732	27.2952	27.8018	27.846	0.372903	1.33916
"P00442 Superoxide dismutase [Cu-Zn] [OS=Bos taurus]"	P00442	SOD1	31.9755	30.2143	31.9033	30.6998	31.2075	30.8187	31.1461	30.9427	30.8674	31.0862	0.561956	1.80774
"A0A3Q1MF21 submitted name: Periostin [OS=Bos taurus]"	A0A3Q1MF21	POSTN	26.2086	28.757	28.6976	28.3816	27.7709	28.797	27.8309	27.6311	28.3311	28.0451	0.818406	2.91818
"A0A3Q1N6I8 submitted name: Uncharacterized protein [OS=Bos taurus]"	A0A3Q1N6I8		30.253	30.812	30.7221	30.9207	30.6962	30.8088	31.3706	30.8508	31.2594	30.8548	0.324602	1.05203
"A0A3Q1MTZ0 submitted name: Follistatin-related protein 1 [OS=Bos taurus]"	A0A3Q1MTZ0	FSTL1	25.1339	25.1898	24.6715	25.2319	25.3652	25.3348	24.9361	24.4955	25.1179	25.0529	0.297561	1.18773
"A6QR11 Protein kinase C-binding protein NELL2 [OS=Bos taurus]"	A6QR11	NELL2	25.2046	25.0877	25.2103	25.6792	25.5853	25.6645	26.1437	26.3281	26.5044	25.712	0.513813	1.99834
"E1BH94 submitted name: Peptidoglycan recognition protein 2 [OS=Bos taurus]"	E1BH94	PGLYRP2	27.5004	26.7221	27.4172	27.5937	26.851	27.7082	26.7006	26.284	27.2775	27.1172	0.491621	1.81295
"G3N3S2 submitted name: Maltase-glucoamylase [OS=Bos taurus]"	G3N3S2	MGAM2	27.9519	26.6259	27.6893	27.2922	27.4979	27.5943	27.2122	27.2075	27.576	27.4052	0.379071	1.38321
"Q9BGI3 Peroxiredoxin-2 [OS=Bos taurus]"	Q9BGI3	PRDX2	32.1625	30.5756	31.2814	30.5085	30.9427	30.5218	30.7448	30.5725	30.6391	30.8832	0.540789	1.75108
"M5FKF4 submitted name: Insulin-like growth factor binding protein, acid labile subunit [OS=Bos taurus]"	M5FKF4		26.6647	27.9575	27.5215	27.7172	27.4362	27.5606	27.3238	26.6388	27.0458	27.3184	0.453444	1.65985
"Q05716 Insulin-like growth factor-binding protein 4 [OS=Bos taurus]"	Q05716	IGFBP4	25.025	26.6811	26.5316	26.6249	26.5901	26.7478	26.306	26.4687	26.5791	26.3949	0.529165	2.0048
"F1N3Q7 submitted name: Apolipoprotein A-IV [OS=Bos taurus]"	F1N3Q7	APOA4	31.9498	31.2249	31.8139	32.8087	32.2843	31.6493	31.1709	31.1786	32.3241	31.8227	0.578794	1.81881
"P13384 Insulin-like growth factor-binding protein 2 [OS=Bos taurus]"	P13384	IGFBP2	26.2631	28.2662	28.2006	27.7809	28.1826	28.2888	27.7418	27.7519	27.5846	27.7845	0.630016	2.26751
"A0A3Q1N1J8 submitted name: Neural cell adhesion molecule 1 [OS=Bos taurus]"	A0A3Q1N1J8	NCAM1	26.8852	26.8075	26.0389	26.0661	26.0728	26.3825	25.7199	25.7978	25.9896	26.1956	0.413553	1.57871
"Q0VCX5 Eukaryotic peptide chain release factor subunit 1 [OS=Bos taurus]"	Q0VCX5	ETF1	28.4661	27.173	27.3698	27.0069	27.1153	27.1722	27.2507	26.747	26.7785	27.2311	0.506784	1.86105
"P68301 Metallothionein-2 [OS=Bos taurus]"	P68301	MT2A MT2	25.9951	26.4177	26.3715	26.2057	25.6983	26.5628	25.2453	25.0299	24.989	25.835	0.617489	2.39013
"Q58CS8 N-acetylglucosamine-1-phosphotransferase subunit gamma [OS=Bos taurus]"	Q58CS8	GNPTG	25.469	26.0025	25.5927	25.1	25.6594	26.088	24.9264	25.6462	25.889	25.597	0.388934	1.51945
"F1MER7 submitted name: Heparan sulfate proteoglycan 2 [OS=Bos taurus]"	F1MER7	HSPG2	32.0616	30.4539	30.491	30.1766	30	30.5444	30.1319	29.8947	30.6132	30.4853	0.643237	2.10999
"P79105 Protein S100-A12 [OS=Bos taurus]"	P79105	S100A12 CAAF1	27.7988	27.2326	27.9551	27.6457	27.4168	27.3788	28.2687	28.9917	29.1124	27.9779	0.686624	2.45417
"Q29RQ1 Complement component C7 [OS=Bos taurus]"	Q29RQ1	C7	25.2466	25.1025	24.605	25.4033	25.089	24.8643	24.2204	25.2852	25.4906	25.0341	0.408605	1.63219
"A0A3Q1MT05 UTP--glucose-1-phosphate uridylyltransferase [OS=Bos taurus]"	A0A3Q1MT05	UGP2	29.5426	28.6845	29.2669	28.6899	29.0749	28.9379	29.115	28.5711	28.7198	28.9559	0.321902	1.1117
"O02659 Mannose-binding protein C [OS=Bos taurus]"	O02659	MBL	25.9746	26.0019	25.6623	25.5729	25.6894	26.2165	25.7512	24.9173	25.3083	25.6771	0.389709	1.51773
"F1MC48 submitted name: IQ motif containing GTPase activating protein 1 [OS=Bos taurus]"	F1MC48	IQGAP1	31.5269	30.4702	31.138	30.2339	30.5272	30.5014	30.7028	30.3261	30.304	30.6367	0.429455	1.40176
"Q5E9E3 Complement C1q subcomponent subunit A [OS=Bos taurus]"	Q5E9E3	C1QA	24.6183	24.8986	25.1789	24.5899	24.4362	24.8039	24.7205	24.5559	24.2552	24.673	0.269356	1.0917
"Q8MJ16 submitted name: Attractin [OS=Bos taurus]"	Q8MJ16		24.6956	25.6878	25.6919	25.8748	25.7113	25.7743	25.4005	24.6986	25.0266	25.3957	0.468771	1.84586
"Q3T149 Heat shock protein beta-1 [OS=Bos taurus]"	Q3T149	HSPB1 HSP27	32.2781	31.0679	31.3835	30.7674	30.9247	30.4136	31.323	31.2162	30.7118	31.1207	0.535246	1.71991
"P82943 Regakine-1 [OS=Bos taurus]"	P82943		24.6057	26.1765	25.9429	25.8422	25.6079	25.84	25.3268	25.8954	25.3651	25.6225	0.470016	1.83439
"A0A3Q1NKL1 submitted name: Spectrin alpha, non-erythrocytic 1 [OS=Bos taurus]"	A0A3Q1NKL1	SPTAN1	32.6164	32.0816	31.6498	31.8247	31.6758	32.0302	32.0386	31.96	31.4635	31.9267	0.333293	1.04393
"P06868 Plasminogen [OS=Bos taurus]"	P06868	PLG	26.7933	28.4334	27.921	28.6348	28.3782	28.5142	27.7005	26.9239	28.1955	27.9439	0.681745	2.43969
"E1BFL8 submitted name: Interleukin 1 receptor accessory protein [OS=Bos taurus]"	E1BFL8		26.7323	27.0995	26.8635	27.0461	26.7989	27.0409	26.6862	26.4068	26.5275	26.8002	0.239465	0.893519
"F1MGK8 submitted name: Oncostatin M receptor [OS=Bos taurus]"	F1MGK8	OSMR	24.7526	25.4501	25.6646	25.4698	25.1539	25.567	25.257	25.4733	25.1543	25.3269	0.279097	1.10198
"Q29437 Primary amine oxidase, liver isozyme [OS=Bos taurus]"	Q29437		32.5941	31.1352	32.2263	32.2575	32.0315	31.6114	32.0418	31.9098	31.7885	31.9551	0.419343	1.31229
"P63217 Guanine nucleotide-binding protein G(I)/G(S)/G(O) subunit gamma-5 [OS=Bos taurus]"	P63217	GNG5 GNGT5	27.3403	26.2247	26.1306	26.1764	25.9385	26.4554	25.9338	25.5712	25.6747	26.1606	0.520586	1.98996
"Q5E9Z2 Hyaluronan-binding protein 2 [OS=Bos taurus]"	Q5E9Z2	HABP2	26.2738	27.202	27.2376	26.6475	26.4107	26.7761	26.1292	25.8766	25.6313	26.465	0.554948	2.09691
"F1MW44 submitted name: Coagulation factor XIII A chain [OS=Bos taurus]"	F1MW44	F13A1	28.8609	28.0798	28.372	27.8095	27.7562	27.9797	27.9457	27.4634	26.9919	27.9177	0.527766	1.89044
"P01035 Cystatin-C [OS=Bos taurus]"	P01035	CST3	25.0708	27.049	26.5074	26.8331	26.4495	26.793	26.1599	25.9876	25.7683	26.291	0.618847	2.35384
"Q58CQ9 Pantetheinase [OS=Bos taurus]"	Q58CQ9	VNN1	30.8696	30.9755	31.2206	31.5324	30.2517	31.3449	31.5979	31.5093	31.4973	31.1999	0.437764	1.40309
"A5D7D1 Alpha-actinin-4 [OS=Bos taurus]"	A5D7D1	ACTN4	33.652	32.2871	33.6558	32.1865	33.1532	32.2583	33.3231	33.1748	33.1746	32.9851	0.587601	1.78142
"P00515 cAMP-dependent protein kinase type II-alpha regulatory subunit [OS=Bos taurus]"	P00515	PRKAR2A	29.9135	28.3429	29.1088	28.5707	28.8091	28.6881	28.9306	28.5677	28.3217	28.8059	0.488488	1.69579
"Q0II59 Pyridoxal kinase [OS=Bos taurus]"	Q0II59	PDXK	29.5283	28.5004	29.4445	28.7276	28.14	28.6352	28.5599	28.1025	26.9442	28.5092	0.768977	2.69729
"A0A3Q1NE82 submitted name: AHNAK nucleoprotein [OS=Bos taurus]"	A0A3Q1NE82	AHNAK	34.658	33.9463	34.7071	33.5989	33.9995	33.9463	34.5387	34.2351	33.9084	34.1709	0.385802	1.12903
"A6QPQ2 Serpin A3-8 [OS=Bos taurus]"	A6QPQ2	SERPINA3-8	29.6739	28.3371	29.8183	29.6303	28.5303	29.686	30.1164	29.6537	29.8056	29.4724	0.608876	2.06592
"A5D7A0 EF-hand domain-containing protein D2 [OS=Bos taurus]"	A5D7A0	EFHD2 SWS1	28.697	26.836	27.4977	26.61	27.4567	27.0854	27.7221	27.3474	27.0044	27.3619	0.610936	2.2328
"A0A3Q1MUJ8 submitted name: Plexin B2 [OS=Bos taurus]"	A0A3Q1MUJ8	PLXNB2	28.5377	27.8116	28.1692	28.9438	28.6087	27.9887	27.5659	27.0665	28.153	28.0939	0.572124	2.03647
"A0A3Q1M6P2 Thyroglobulin [OS=Bos taurus]"	A0A3Q1M6P2	TG	26.9825	27.6356	27.2768	26.9908	26.5972	27.7996	26.1998	25.4523	26.3225	26.8063	0.744977	2.77911
"E1BDX8 submitted name: Dynein cytoplasmic 1 heavy chain 1 [OS=Bos taurus]"	E1BDX8	DYNC1H1	31.0815	29.7175	29.8002	29.5195	28.9395	29.3451	29.4498	28.9935	28.9126	29.5288	0.668376	2.26347
"F1N7I5 submitted name: Nuclear mitotic apparatus protein 1 [OS=Bos taurus]"	F1N7I5	NUMA1	31.2979	30.751	30.3339	30.7592	30.4428	30.0142	31.0676	30.9154	30.8826	30.7183	0.394638	1.2847
"A4FUC2 submitted name: HNRNPUL1 protein [OS=Bos taurus]"	A4FUC2	HNRNPUL1	27.2628	26.1256	25.0639	26.8692	25.6877	25.0409	26.5962	25.9091	25.6662	26.0246	0.768869	2.95439
"E1BGJ0 submitted name: LDL receptor related protein 1 [OS=Bos taurus]"	E1BGJ0	LRP1	28.8566	28.3633	28.2852	27.9363	27.9991	28.3279	27.7264	27.8649	27.916	28.1417	0.349634	1.2424
"A0A3Q1MME4 Heterogeneous nuclear ribonucleoproteins A2/B1 [OS=Bos taurus]"	A0A3Q1MME4	HNRNPA2B1	33.1902	32.4021	31.8719	32.1097	32.0617	32.3277	32.3582	31.987	31.702	32.2234	0.43101	1.33757
"E1BLA8 submitted name: Golgi membrane protein 1 [OS=Bos taurus]"	E1BLA8	GOLM1	26.3669	26.1801	25.9931	25.732	25.5753	25.5352	25.641	26.2332	25.6944	25.8835	0.314204	1.21392
"Q3SYR8 submitted name: Immunoglobulin J chain [OS=Bos taurus]"	Q3SYR8	IGJ	28.7343	28.4634	29.0636	28.5417	28.61	28.3772	28.2334	28.3231	28.2132	28.5066	0.270892	0.950277
"A0A6B9SE14 submitted name: Ig heavy chain variable region [OS=Bos taurus]"	A0A6B9SE14		28.4792	26.7656	28.5713	28.4947	27.7841	28.3653	28.3052	28.2819	28.7565	28.2004	0.600832	2.13058
"Q3ZCL0 submitted name: Cysteine-rich secretory protein 2 [OS=Bos taurus]"	Q3ZCL0	CRISP3 CRISP2	24.4275	25.8962	25.9515	25.9508	26.0726	26.1711	25.617	24.8604	25.544	25.6101	0.592454	2.31336
"Q28035 Glutathione S-transferase A1 [OS=Bos taurus]"	Q28035	GSTA1	26.8211	26.9758	26.8034	26.4681	26.2418	26.9698	26.0487	25.6622	26.107	26.4553	0.467975	1.76893
"F6RLA2 submitted name: Testis specific serine kinase 4 [OS=Bos taurus]"	F6RLA2	TSSK4	30.5093	29.0331	30.0595	29.3121	29.5511	29.2175	30.2662	29.9981	29.9894	29.7707	0.510217	1.71382
"F1MD83 C-X-C motif chemokine [OS=Bos taurus]"	F1MD83		27.4008	29.4567	30.0583	29.0799	28.9193	29.6344	29.2985	28.9282	29.2387	29.1128	0.736405	2.52949
"A0A3Q1M9B4 submitted name: Insulin-like growth factor II [OS=Bos taurus]"	A0A3Q1M9B4		23.976	26.7876	26.4939	26.1985	25.9732	26.5056	25.6835	25.5841	26.0508	25.917	0.826903	3.19058
"P01966 Hemoglobin subunit alpha [OS=Bos taurus]"	P01966	HBA	35.7874	34.6139	33.9745	33.8243	33.4151	34.6267	32.9778	32.4868	34.1897	33.9885	0.981548	2.88788
"Q28107 Coagulation factor V [OS=Bos taurus]"	Q28107	F5	25.5678	27.7795	27.451	27.0361	26.6833	27.5958	26.5959	26.9382	26.959	26.9563	0.658632	2.44333
"Q95M17 Acidic mammalian chitinase [OS=Bos taurus]"	Q95M17	CHIA	25.5023	27.864	28.0323	27.472	27.189	28.0064	27.6161	26.5591	26.9293	27.2412	0.820228	3.01099
"Q3ZC85 submitted name: Plasmalemma vesicle associated protein [OS=Bos taurus]"	Q3ZC85	PLVAP	28.8089	27.759	27.7254	27.0232	27.1584	27.3756	27.5043	27.0647	27.0851	27.5005	0.564818	2.05385
"F1MKS5 submitted name: Histidine-rich glycoprotein [OS=Bos taurus]"	F1MKS5	HRG	31.122	30.633	30.6413	31.2724	31.5165	31.1822	31.3839	31.9278	31.7847	31.2738	0.44748	1.43085
"F1MWK8 submitted name: Protein tyrosine kinase 7 (inactive) [OS=Bos taurus]"	F1MWK8	PTK7	31.3579	29.3615	31.3101	30.0384	29.6104	29.7973	29.8417	29.6487	30.2654	30.1368	0.725647	2.40784
"Q9TT36 Thyroxine-binding globulin [OS=Bos taurus]"	Q9TT36	SERPINA7 TBG	28.7831	30.0133	30.348	30.8998	29.5204	30.2466	29.6029	29.3431	29.6554	29.8236	0.625567	2.09756
"A0A3Q1LSF0 Ig-like domain-containing protein [OS=Bos taurus]"	A0A3Q1LSF0		30.881	29.7259	31.3598	30.4143	30.6789	30.5659	30.2007	31.1137	29.8594	30.5333	0.54702	1.79155
"Q9TS85 submitted name: Histidine-rich GLYCOPROTEIN=FACTOR XIIIA substrate [OS=Bos taurus]"	Q9TS85		28.905	28.1419	28.1268	28.7106	29.2299	28.4751	28.8477	29.387	29.1281	28.7725	0.453238	1.57525
"F1N2D3 submitted name: Tight junction protein 1 [OS=Bos taurus]"	F1N2D3	TJP1	28.9707	27.9837	28.1914	28.0635	28.2323	27.9453	28.7088	28.4306	28.0349	28.2846	0.353608	1.25018
"Q3ZBZ8 Stress-induced-phosphoprotein 1 [OS=Bos taurus]"	Q3ZBZ8	STIP1	31.4835	30.0636	31.1463	29.9729	30.6465	30.0876	30.7837	30.2275	30.6951	30.5674	0.523998	1.71424
"P62935 Peptidyl-prolyl cis-trans isomerase A [OS=Bos taurus]"	P62935	PPIA	33.3741	31.9278	32.8602	31.9159	32.6313	32.1873	32.5297	32.3453	32.4272	32.4665	0.460624	1.41877
"G3MZT8 submitted name: Latent transforming growth factor beta binding protein 4 [OS=Bos taurus]"	G3MZT8	LTBP4	26.9333	26.7819	27.1139	26.6302	26.3834	26.2391	26.6036	26.5124	26.8183	26.6685	0.273746	1.02648
"E1BDE7 submitted name: Scaffold attachment factor B2 [OS=Bos taurus]"	E1BDE7	SAFB2	26.2329	25.8755	25.8216	25.8284	25.5906	25.9995	26.1632	25.7712	26.3085	25.9546	0.238287	0.918093
"P06394 Keratin, type I cytoskeletal 10 [OS=Bos taurus]"	P06394	KRT10	29.3388	31.2002	30.6474	30.7128	30.4184	30.7181	30.5052	29.9372	30.7654	30.4715	0.540807	1.7748
"Q2HJG2 Poly(U)-binding-splicing factor PUF60 [OS=Bos taurus]"	Q2HJG2	PUF60 Siahbp1	29.0717	27.6493	27.2876	27.4596	27.0485	27.484	27.5625	27.2477	27.4521	27.5848	0.58614	2.12487
"G3MZI7 submitted name: Collagen type V alpha 1 chain [OS=Bos taurus]"	G3MZI7	COL5A1	27.8617	27.3984	27.0567	26.9193	26.3391	26.5107	26.4875	26.0039	26.6761	26.8059	0.570957	2.12996
"A7E3W2 Galectin-3-binding protein [OS=Bos taurus]"	A7E3W2	LGALS3BP	25.6848	28.9133	28.6759	28.3653	28.1482	28.6758	27.8796	27.5394	28.0734	27.9951	0.967932	3.45751
"A0A6B9SE69 submitted name: Ig lamda chain variable region [OS=Bos taurus]"	A0A6B9SE69		27.8136	26.663	27.9587	27.4568	27.8395	27.3336	28.125	27.7695	27.2178	27.5753	0.453599	1.64495
"E1BKL4 submitted name: Cartilage intermediate layer protein 2 [OS=Bos taurus]"	E1BKL4	CILP2	23.5462	25.0298	24.8826	24.8665	24.842	24.956	24.1264	23.8794	24.4052	24.5038	0.539649	2.20231
"A0A3Q1LLI6 submitted name: Uncharacterized protein [OS=Bos taurus]"	A0A3Q1LLI6		26.1019	27.7831	27.8463	27.5815	26.3861	28.008	26.8428	26.5335	27.5578	27.1823	0.717755	2.64052
"F1MYZ4 submitted name: Semaphorin 4B [OS=Bos taurus]"	F1MYZ4	SEMA4B	24.2579	22.8168	23.9525	24.2428	24.1431	23.766	24.0348	23.467	23.3242	23.7783	0.487705	2.05105
"Q5E9A3 Poly(rC)-binding protein 1 [OS=Bos taurus]"	Q5E9A3	PCBP1	30.6141	35.1581	34.7222	34.5967	34.2035	34.8499	34.2492	33.9694	34.3581	34.0801	1.35003	3.96134
"Q0VCK0 Bifunctional purine biosynthesis protein ATIC [OS=Bos taurus]"	Q0VCK0	ATIC PURH	29.7971	28.5985	29.4205	28.6638	28.8883	28.7752	29.0614	28.6016	28.1668	28.8859	0.485926	1.68223
"Q5NTB3 Coagulation factor XI [OS=Bos taurus]"	Q5NTB3	F11	24.3299	26.5517	26.2906	26.19	25.7736	26.7225	25.6396	24.6304	25.7022	25.7589	0.818462	3.17739
"A0A3Q1N8Q5 10 kDa chaperonin [OS=Bos taurus]"	A0A3Q1N8Q5	HSPE1	31.5291	29.9845	29.9081	30.4592	30.1366	30.3807	30.2431	30.002	30.71	30.3726	0.504361	1.66058
"E1BH78 submitted name: Small nuclear ribonucleoprotein U5 subunit 200 [OS=Bos taurus]"	E1BH78	SNRNP200	28.1455	27.131	26.9287	26.6874	26.3303	26.7063	26.6252	26.3048	25.7514	26.7345	0.662885	2.47951
"A0A3Q1LIW3 AP-2 complex subunit alpha [OS=Bos taurus]"	A0A3Q1LIW3	AP2A2	29.7615	28.7962	29.7087	28.4583	29.3314	28.573	29.1353	28.6579	28.6001	29.0025	0.500547	1.72588
"Q0V7N2 C3/C5 convertase [OS=Bos taurus]"	Q0V7N2	C2	28.9296	27.4392	28.2112	28.1296	28.1599	28.095	28.581	28.1218	27.4233	28.1212	0.477941	1.69958
"F6QND5 Fibrinogen alpha chain [OS=Bos taurus]"	F6QND5	FGA	32.6687	33.0197	35.4686	33.6132	33.2964	32.5932	33.7231	33.8561	34.4171	33.6284	0.904364	2.68928
"A5D7C6 Prolyl endopeptidase [OS=Bos taurus]"	A5D7C6	PREP	31.3932	30.8429	30.4666	30.4368	30.3986	30.7976	30.5702	30.4926	30.2317	30.6256	0.345399	1.12781
"P61223 Ras-related protein Rap-1b [OS=Bos taurus]"	P61223	RAP1B	27.8251	26.6066	26.7401	26.4363	26.3318	26.6366	26.4451	25.9906	25.7158	26.5253	0.586065	2.20945
"E1BJK2 Tubulin beta chain [OS=Bos taurus]"	E1BJK2	TUBB1	27.1119	26.7118	27.0628	26.0364	26.5903	27.254	26.7413	26.2071	26.3368	26.6725	0.42286	1.58538
"E1BJ49 submitted name: Mannan binding lectin serine peptidase 2 [OS=Bos taurus]"	E1BJ49	MASP2	25.5056	27.0183	25.8586	25.7294	26.7025	25.9963	25.2471	25.8516	26.4651	26.0416	0.576366	2.21325
"Q3T145 Malate dehydrogenase, cytoplasmic [OS=Bos taurus]"	Q3T145	MDH1	32.2385	30.8921	32.0657	31.0823	31.8246	31.2451	31.6286	31.4372	31.7709	31.5761	0.450206	1.42578
"Q3SX32 Perilipin [OS=Bos taurus]"	Q3SX32	M6PRBP1	25.2205	24.2717	23.9457	24.107	23.897	24.1438	24.7047	24.4856	24.578	24.3727	0.422137	1.73201
"E1BNQ9 submitted name: Heteroous nuclear ribonucleoprotein U like 2 [OS=Bos taurus]"	E1BNQ9	HNRNPUL2	30.0963	29.619	29.4496	29.4166	29.1348	29.1256	29.8968	29.3194	29.5409	29.511	0.324719	1.10033
"A6QNL0 Monocyte differentiation antigen CD14 [OS=Bos taurus]"	A6QNL0	CD14	26.5917	25.3394	26.0064	26.5158	25.722	26.4448	26.4491	26.1773	25.9761	26.1358	0.417624	1.5979
"P35445 Cartilage oligomeric matrix protein [OS=Bos taurus]"	P35445	COMP	26.1061	29.7612	29.4851	29.1987	28.6806	29.6016	28.6962	28.5627	29.0111	28.7892	1.09412	3.80043
"G3MYE7 Methyl-CpG-binding protein 2 [OS=Bos taurus]"	G3MYE7	MECP2	27.8783	28.0939	28.2907	28.3997	27.9725	27.6736	28.603	28.0188	28.4958	28.1585	0.308015	1.09386
"A0A452DHZ5 Nucleobindin-1 [OS=Bos taurus]"	A0A452DHZ5	NUCB1	28.5211	26.4949	26.866	27.1543	26.1866	26.861	26.7767	26.555	26.5871	26.8892	0.670775	2.49459
"P11116 Galectin-1 [OS=Bos taurus]"	P11116	LGALS1	34.2241	33.2815	34.1022	32.7112	33.6069	33.0171	33.5277	33.3145	33.3673	33.4614	0.479697	1.43358
"Q29S21 Keratin, type II cytoskeletal 7 [OS=Bos taurus]"	Q29S21	KRT7	32.1777	30.4695	30.9734	30.4839	30.2284	30.5507	30.3223	30.3498	29.9757	30.6146	0.644895	2.10649
"Q3T0K2 T-complex protein 1 subunit gamma [OS=Bos taurus]"	Q3T0K2	CCT3	30.1519	28.941	29.2469	29.5639	29.1897	29.0504	29.3234	28.6891	29.0837	29.2489	0.41812	1.42953
"P62261 14-3-3 protein epsilon [OS=Bos taurus]"	P62261	YWHAE	33.5957	31.5904	32.6779	31.6282	32.2406	31.717	32.2967	31.9484	31.8878	32.1758	0.639798	1.98844
"Q3MHL4 Adenosylhomocysteinase [OS=Bos taurus]"	Q3MHL4	AHCY	33.6168	32.0694	33.3047	32.5614	32.8587	32.7745	32.9029	32.2829	32.3698	32.749	0.494508	1.50999
"G3N0S9 submitted name: Uncharacterized protein [OS=Bos taurus]"	G3N0S9		26.2382	28.401	28.4275	27.9244	26.8715	28.4494	27.4391	27.3237	27.6109	27.6317	0.760882	2.75365
"F1MYX5 submitted name: Lymphocyte cytosolic protein 1 [OS=Bos taurus]"	F1MYX5	LCP1	30.5301	28.6302	28.9597	28.4891	28.4911	28.5722	29.0611	28.3403	27.9378	28.7791	0.734038	2.5506
"A0A3Q1N0N4 submitted name: Tropomyosin alpha-1 chain [OS=Bos taurus]"	A0A3Q1N0N4	TPM1	29.6575	29.3733	30.5722	29.9946	30.135	29.9448	30.9723	31.2773	31.6213	30.3943	0.763667	2.51254
"A5PKC2 submitted name: SHBG protein [OS=Bos taurus]"	A5PKC2	SHBG	27.789	26.7193	27.9765	27.8175	26.9195	28.2481	27.4741	26.8386	27.7736	27.5062	0.551149	2.00373
"A0A3Q1LX10 submitted name: Regulator of chromosome condensation 1 [OS=Bos taurus]"	A0A3Q1LX10	RCC1	27.6124	26.4032	26.6211	26.5638	25.6278	26.0564	26.6775	26.4756	26.3394	26.4864	0.533769	2.01526
"Q0VC92 Protein mago nashi homolog 2 [OS=Bos taurus]"	Q0VC92	MAGOHB MAGOH2	30.1673	30.5062	29.6818	29.7192	29.7485	30.2422	29.9288	29.7342	29.4528	29.909	0.332943	1.11319
"Q2KJ83 Carboxypeptidase N catalytic chain [OS=Bos taurus]"	Q2KJ83	CPN1	25.4102	27.1469	27.2782	26.9306	25.7852	27.0255	26.9689	26.6838	27.0607	26.6989	0.651557	2.44039
"A6QLY8 submitted name: IGFBP7 protein [OS=Bos taurus]"	A6QLY8	IGFBP7	26.1902	26.5636	25.419	26.0103	25.4784	25.9986	25.4298	25.0124	25.9572	25.7844	0.480559	1.86376
"A0A3Q1MAY6 CTCK domain-containing protein [OS=Bos taurus]"	A0A3Q1MAY6		26.651	25.4981	26.6131	26.3206	25.9462	25.4138	25.3788	26.9322	26.6612	26.1572	0.609349	2.32956
"A0A3Q1MWA3 submitted name: Ras-related protein Rab-1B [OS=Bos taurus]"	A0A3Q1MWA3	RAB1B	27.9744	26.4669	26.8722	26.5533	26.0424	26.1509	25.9001	25.2266	25.5435	26.3034	0.805926	3.06396
"F6R4N7 Superoxide dismutase [Cu-Zn] [OS=Bos taurus]"	F6R4N7	SOD3	28.7815	28.1124	28.8406	29.0876	29.1179	29.3012	28.5571	28.726	28.4767	28.7779	0.366457	1.2734
"E1BQ37 submitted name: Splicing factor proline and glutamine rich [OS=Bos taurus]"	E1BQ37	SFPQ	31.0363	29.7533	30.1428	29.8031	29.9297	29.4876	30.0608	29.8409	29.7148	29.9744	0.442427	1.47602
"A0A3Q1MG04 Fibrinogen beta chain [OS=Bos taurus]"	A0A3Q1MG04	FGB	32.6561	33.173	35.7002	33.7639	33.5737	32.6445	33.8457	33.9342	34.5412	33.7592	0.952268	2.82077
"F1MDS0 submitted name: Proteoglycan 4 [OS=Bos taurus]"	F1MDS0	PRG4	22.9118	23.7657	23.5106	24.2898	24.0188	24.2024	23.9748	23.2141	23.776	23.7405	0.45635	1.92225
"A0A6B9SBI8 submitted name: Ig heavy chain variable region [OS=Bos taurus]"	A0A6B9SBI8		28.3559	28.1939	28.5463	28.9732	29.1375	28.6663	29.5606	29.3439	28.4992	28.8085	0.468373	1.62581
"E1BGJ5 submitted name: CD93 molecule [OS=Bos taurus]"	E1BGJ5	CD93	26.9471	25.9384	26.3086	25.6998	26.124	26.0028	25.7505	25.5842	25.4526	25.9787	0.451709	1.73877
"P52556 Flavin reductase (NADPH) [OS=Bos taurus]"	P52556	BLVRB SCAN	29.2756	27.6892	29.1913	28.3801	28.7852	28.5506	28.6327	28.2857	28.0205	28.5345	0.514524	1.80316
"A0A3Q1M6I5 submitted name: Luc7-like protein 3 [OS=Bos taurus]"	A0A3Q1M6I5	LUC7L3	24.5255	25.4487	24.9072	24.6938	24.2826	24.9526	25.1745	24.7718	24.2517	24.7787	0.394878	1.59362
"F1MM88 submitted name: NIMA related kinase 9 [OS=Bos taurus]"	F1MM88	NEK9	26.2851	25.7503	26.0805	24.9782	26.2463	25.5663	25.7368	25.1735	25.2443	25.6735	0.475255	1.85115
"A0A3Q1LV73 submitted name: AHNAK nucleoprotein 2 [OS=Bos taurus]"	A0A3Q1LV73		28.6821	28.3649	29.8658	28.3668	29.0803	28.9955	29.2974	29.1607	28.9016	28.9683	0.471215	1.62665
"Q2HJ33 Obg-like ATPase 1 [OS=Bos taurus]"	Q2HJ33	OLA1	27.6038	26.0467	26.9296	26.0619	26.832	25.9907	26.7499	26.4386	26.2838	26.5486	0.531722	2.00283
"Q1RMN9 submitted name: C4b-binding protein alpha-like [OS=Bos taurus]"	Q1RMN9	LOC510860	24.1255	25.5379	25.7631	24.5883	24.2322	25.6787	24.6904	25.0971	24.9051	24.9576	0.60766	2.43477
"A2I7N0 Serpin A3-4 [OS=Bos taurus]"	A2I7N0	SERPINA3-4	29.7306	27.7881	28.8529	29.4087	29.7967	29.5844	29.9601	29.7541	29.649	29.3916	0.679962	2.31346
"F1MS32 Apolipoprotein D [OS=Bos taurus]"	F1MS32	APOD	26.0624	27.9494	29.3788	28.2646	28.2391	28.6625	28.0486	27.269	28.5437	28.0465	0.937877	3.34401
"P15781 Pulmonary surfactant-associated protein B [OS=Bos taurus]"	P15781	SFTPB SFTP3	26.7369	26.6318	26.831	27.0013	26.8293	26.6386	27.9431	28.7099	28.8436	27.3517	0.90082	3.29347
"P62894 Cytochrome c [OS=Bos taurus]"	P62894	CYCS CYC	29.7828	27.2562	26.6866	27.5485	27.8927	28.3078	27.6992	28.3663	27.6207	27.9068	0.870145	3.11804
"F6R7W8 submitted name: Complement C8 gamma chain [OS=Bos taurus]"	F6R7W8		25.9477	25.417	25.2266	25.6104	25.75	25.4019	25.1259	25.4554	25.8285	25.5293	0.275805	1.08035
"G5E5H2 Ig-like domain-containing protein [OS=Bos taurus]"	G5E5H2		31.1867	30.8464	30.6569	30.3887	30.6468	30.0856	31.0946	31.7463	32.2284	30.9867	0.669336	2.16007
"Q27967 Secreted phosphoprotein 24 [OS=Bos taurus]"	Q27967	SPP2 SPP24	24.2301	26.4975	27.0992	26.6277	26.2499	26.6568	26.8586	26.3008	26.5083	26.3365	0.832379	3.16055
"O18977 submitted name: Tenascin-X [OS=Bos taurus]"	O18977	TN-X	28.6226	26.9736	27.7833	27.9258	27.8902	27.1921	27.3537	26.9345	27.0424	27.5243	0.569133	2.06775
"Q58D62 Fetuin-B [OS=Bos taurus]"	Q58D62	FETUB	30.1523	35.1188	34.7284	34.4981	33.9854	34.9084	33.8976	33.6795	34.1233	33.8991	1.48732	4.3875
"A0A3Q1M9Z4 submitted name: Microtubule associated protein 1A [OS=Bos taurus]"	A0A3Q1M9Z4	MAP1A	26.7913	26.9922	26.8976	26.4658	26.1209	26.6269	27.3115	27.361	27.871	26.9376	0.524698	1.94783
"Q2KJ39 Reticulocalbin-3 [OS=Bos taurus]"	Q2KJ39	RCN3	25.9652	26.1305	24.5965	24.8696	25.0436	25.103	24.6977	25.0504	24.485	25.1046	0.576926	2.29809
"P04272 Annexin A2 [OS=Bos taurus]"	P04272	ANXA2 ANX2	33.8789	32.8645	32.7872	32.5716	32.2003	32.5985	32.3285	32.1253	32.2475	32.6225	0.538514	1.65075
"P63048 Ubiquitin-60S ribosomal protein L40 [OS=Bos taurus]"	P63048	UBA52 UBCEP2	34.061	32.017	33.0104	32.2061	32.7459	32.3575	33.1282	33.0986	32.8983	32.8359	0.611771	1.86312
"F1MB08 2-phospho-D-glycerate hydro-lyase [OS=Bos taurus]"	F1MB08	ENO1	34.4199	32.6596	34.1787	33.1349	33.1815	32.8666	33.5832	33.2253	33.1588	33.3787	0.582616	1.74547
"F1MJP4 submitted name: ADAM-like, decysin 1 [OS=Bos taurus]"	F1MJP4	ADAMDEC1	20.9568	20.7136	21.4427	20.9319	20.8445	21.5591	21.1196	21.1445	21.6784	21.1546	0.335704	1.58691
"A0A3Q1MK87 BACK domain-containing protein [OS=Bos taurus]"	A0A3Q1MK87		27.7732	25.9292	27.604	26.9016	27.155	26.9666	27.3919	27.2844	27.239	27.1383	0.531919	1.96003
"A0A452DIS6 submitted name: Rho GDP-dissociation inhibitor 2 [OS=Bos taurus]"	A0A452DIS6	ERP27 ARHGDIB	30.2615	28.3707	29.7287	29.6722	28.6797	30.0072	29.1914	28.5293	28.9371	29.2642	0.682039	2.33062
"A6QL85 submitted name: RCC2 protein [OS=Bos taurus]"	A6QL85	RCC2	28.4496	26.6599	26.9496	26.7537	26.5742	26.7159	27.1213	26.7377	25.9875	26.8833	0.664117	2.47037
"P01250 Thymopoietin-2 [OS=Bos taurus]"	P01250		27.7333	26.8085	26.6775	26.8573	26.4278	26.9232	27.3331	27.1017	26.7415	26.956	0.387748	1.43845
"A0A3Q1LHV0 CD44 antigen [OS=Bos taurus]"	A0A3Q1LHV0	CD44	25.6313	25.1898	26.4317	25.5887	26.1791	25.2714	25.6665	26.1927	26.2086	25.8178	0.447758	1.7343
"Q3T0S5 Fructose-bisphosphate aldolase B [OS=Bos taurus]"	Q3T0S5	ALDOB	23.0994	24.8378	24.5625	23.7599	22.6609	24.8467	24.4771	24.4766	23.6688	24.0433	0.786195	3.26991
"A0A3Q1MHB0 Receptor protein-tyrosine kinase [OS=Bos taurus]"	A0A3Q1MHB0	EGFR	24.9355	25.4233	25.5407	25.0454	25.8422	25.5192	25.134	24.9244	25.549	25.3237	0.323722	1.27833
"P48616 Vimentin [OS=Bos taurus]"	P48616	VIM	35.493	35.594	34.9066	34.9266	34.8969	35.3129	35.1112	35.2434	34.8867	35.1524	0.272478	0.775136
"Q2KIB0 Fumarylacetoacetate hydrolase domain-containing protein 2 [OS=Bos taurus]"	Q2KIB0	FAHD2B	28.7997	26.1457	27.8966	27.6364	27.1989	27.6978	27.7274	27.8528	28.2592	27.6905	0.729286	2.6337
"F1MYX2 Apolipoprotein M [OS=Bos taurus]"	F1MYX2	APOM	24.9293	28.6933	28.3842	28.0708	27.6819	28.5859	27.8742	27.7089	28.1862	27.7905	1.13178	4.07254
"A6H7E3 submitted name: PDZ and LIM domain 1 [OS=Bos taurus]"	A6H7E3	PDLIM1	29.5675	27.5983	27.6838	27.2593	27.2928	27.2403	27.9425	27.4459	27.2251	27.6951	0.743162	2.68337
"F2Z4C1 Tubulin alpha chain [OS=Bos taurus]"	F2Z4C1	LOC100141266	33.7661	31.9858	32.3476	31.9922	31.1921	31.8599	31.6667	30.8943	30.7606	31.8295	0.902807	2.83639
"Q95M12 Legumain [OS=Bos taurus]"	Q95M12	LGMN PRSC1	25.9808	25.5242	25.7336	26.197	26.0105	26.1652	25.4609	25.8253	25.9331	25.8701	0.259251	1.00213
"F1N455 Cathepsin C [OS=Bos taurus]"	F1N455	CTSC	26.5985	26.5491	27.6509	26.34	25.2076	26.415	27.4568	25.5933	26.2647	26.4529	0.775622	2.93209
"E1BKT9 submitted name: Desmoplakin [OS=Bos taurus]"	E1BKT9	DSP	30.4138	28.8239	28.9879	28.9879	28.6517	28.8682	29.0471	28.7713	28.6714	29.0248	0.539204	1.85774
"G8JKW7 submitted name: Serpin A3-7 [OS=Bos taurus]"	G8JKW7		30.0429	28.1089	30.6106	29.7563	29.2505	29.973	30.7097	29.9539	30.643	29.8943	0.820943	2.74615
"A0A3Q1LZD9 submitted name: Heteroous nuclear ribonucleoprotein A/B [OS=Bos taurus]"	A0A3Q1LZD9	HNRNPAB	30.2836	29.2655	30.2187	29.2435	29.7686	29.3285	30.0274	30.5872	29.6216	29.8161	0.490996	1.64675
"Q3SZA5 Spermine synthase [OS=Bos taurus]"	Q3SZA5	SMS	31.5964	29.648	29.4609	30.4105	29.92	29.6704	30.6726	29.7878	29.459	30.0695	0.706513	2.3496
"A0A3Q1LPK1 submitted name: Beta-arrestin-1 [OS=Bos taurus]"	A0A3Q1LPK1	ARRB1	26.9906	29.8357	29.5031	29.362	29.1851	29.7814	28.9842	29.0182	29.1511	29.0902	0.84524	2.90559
"E1B7G5 submitted name: RNA binding motif protein 12B [OS=Bos taurus]"	E1B7G5		27.5392	28.0713	28.0223	29.2253	29.2452	28.2202	29.204	28.9818	29.1947	28.6338	0.66559	2.32449
"Q10568 Cleavage and polyadenylation specificity factor subunit 2 [OS=Bos taurus]"	Q10568	CPSF2 CPSF100	23.622	24.8999	24.9229	24.3677	24.1292	24.6779	23.8616	22.8466	23.624	24.1058	0.689746	2.86133
"E1B9H3 submitted name: Cell cycle and apoptosis regulator 2 [OS=Bos taurus]"	E1B9H3	CCAR2	28.5671	27.0823	26.3622	26.6354	26.4325	26.5723	26.835	26.5748	26.0477	26.7899	0.726727	2.71269
"A0A3Q1LWF7 submitted name: SWI/SNF related, matrix associated, actin dependent regulator of chromatin subfamily c member 2 [OS=Bos taurus]"	A0A3Q1LWF7		28.0645	30.5381	30.1346	29.8926	29.7482	30.4708	29.4008	28.4945	29.4493	29.577	0.841829	2.84622
"P62157 Calmodulin [OS=Bos taurus]"	P62157	CALM CAM	32.9225	30.6715	31.6728	31.0909	30.8353	31.3318	31.3085	30.8969	31.1897	31.3244	0.670485	2.14045
"P10096 Glyceraldehyde-3-phosphate dehydrogenase [OS=Bos taurus]"	P10096	GAPDH GAPD	32.7139	31.6563	32.7429	31.5918	31.8841	31.5054	31.8409	31.5288	31.5288	31.8881	0.495105	1.55263
"A6QLC4 Cadherin-1 [OS=Bos taurus]"	A6QLC4	CDH1	29.4928	28.152	27.4873	28.9818	28.2087	28.6151	29.1059	28.1114	28.044	28.4665	0.630331	2.21429
"Q1LZD9 Paraspeckle component 1 [OS=Bos taurus]"	Q1LZD9	PSPC1	28.144	27.5421	28.4012	27.5434	28.1694	27.224	27.934	27.6845	27.59	27.8036	0.380065	1.36696
"A0A6B9SBR8 submitted name: Ig lamda chain variable region [OS=Bos taurus]"	A0A6B9SBR8		30.1671	29.4252	28.5974	29.7525	30.4059	30.1781	29.4657	30.5986	30.2411	29.8702	0.625845	2.09522
"A0A3Q1M1V6 Fibulin-5 [OS=Bos taurus]"	A0A3Q1M1V6	FBLN5	26.5093	26.0848	27.067	26.8141	26.1515	26.2557	26.4636	26.7225	26.0028	26.4524	0.362522	1.37047
"Q1JPB0 Leukocyte elastase inhibitor [OS=Bos taurus]"	Q1JPB0	SERPINB1	29.9201	28.2519	29.5443	28.4899	28.6442	28.9486	29.03	28.9581	28.2106	28.8886	0.570782	1.9758
"Q29451 Lysosomal alpha-mannosidase [OS=Bos taurus]"	Q29451	MAN2B1 MANB	25.8076	25.8888	25.161	25.3628	24.5019	25.5856	24.7046	24.1561	24.7078	25.0974	0.611397	2.4361
"A7MBJ5 Cullin-associated NEDD8-dissociated protein 1 [OS=Bos taurus]"	A7MBJ5	CAND1	31.2315	30.049	30.8565	30.2013	30.6525	30.5557	30.7346	29.8133	30.2935	30.4875	0.440032	1.44332
"A1L5B6 Annexin [OS=Bos taurus]"	A1L5B6	ANXA5	33.4415	31.5435	32.8344	31.9225	32.3572	32.4331	32.4245	31.8782	32.05	32.3205	0.567508	1.75587
"F1MJ12 submitted name: Complement C1s subcomponent [OS=Bos taurus]"	F1MJ12		25.6962	26.8937	27.2148	26.8031	25.324	27.5728	26.4959	26.7193	26.8238	26.6159	0.704435	2.64667
"Q3T0P6 Phosphoglycerate kinase 1 [OS=Bos taurus]"	Q3T0P6	PGK1	32.5235	30.4292	31.6123	30.6931	30.8529	30.862	31.1824	30.923	30.5803	31.0732	0.644577	2.07438
"A0A3Q1LJU5 submitted name: EMAP like 2 [OS=Bos taurus]"	A0A3Q1LJU5	EML2	28.3218	26.8053	27.4188	27.1462	27.1398	27.5477	27.3101	26.3945	26.0448	27.1254	0.664728	2.45057
"A0A3Q1M5R4 L-lactate dehydrogenase [OS=Bos taurus]"	A0A3Q1M5R4	LDHB	33.49	31.6878	33.1879	31.6767	32.7571	31.9399	32.6578	32.3382	32.1671	32.4336	0.641569	1.9781
"Q3SX44 N(G),N(G)-dimethylarginine dimethylaminohydrolase 2 [OS=Bos taurus]"	Q3SX44	DDAH2	30.5697	28.8545	30.4017	29.5124	29.8179	29.6781	29.9792	29.8215	29.5932	29.8031	0.502701	1.68674
"F1MYC9 Spectrin beta chain [OS=Bos taurus]"	F1MYC9		31.936	31.6927	31.2042	31.3703	31.1586	31.6353	31.599	31.4995	30.9864	31.4536	0.300102	0.954112
"F1MKB7 Glutathione S-transferase omega [OS=Bos taurus]"	F1MKB7		28.9187	26.7625	27.6295	27.4314	27.3283	27.027	27.5261	27.5638	27.0773	27.4739	0.613234	2.23206
"Q9GKR3 submitted name: Vascular cell adhesion molecule 1 [OS=Bos taurus]"	Q9GKR3	VCAM1	24.2936	27.2329	26.3728	26.5571	25.8536	26.6942	26.3028	25.438	26.2937	26.1154	0.848412	3.2487
"Q08DD1 Arylsulfatase A [OS=Bos taurus]"	Q08DD1	ARSA	28.9167	28.7395	29.0099	28.7142	28.7335	28.9937	29.0036	28.196	28.7754	28.787	0.253968	0.882233
"E1B8Q9 submitted name: Importin 8 [OS=Bos taurus]"	E1B8Q9	IPO8	25.6283	25.3659	23.9845	25.2092	24.5878	25.1622	25.4281	25.019	24.5606	24.9939	0.521579	2.08682
"Q2HJG5 Vacuolar protein sorting-associated protein 35 [OS=Bos taurus]"	Q2HJG5	VPS35	28.5246	27.0083	27.5564	26.8598	27.1681	27.0733	27.3606	26.4263	26.5052	27.1647	0.62719	2.30884
"G3X757 15S Mg(2+)-ATPase p97 subunit [OS=Bos taurus]"	G3X757	VCP	32.9128	31.2551	31.1337	31.0118	30.8735	31.273	31.1261	30.8284	30.7424	31.2396	0.654541	2.09523
"F1MVP0 submitted name: ADAM metallopeptidase with thrombospondin type 1 motif 13 [OS=Bos taurus]"	F1MVP0	ADAMTS13	24.2263	26.0791	25.9887	25.2867	25.0246	26.0404	24.0667	24.8768	24.8707	25.1622	0.755968	3.00437
"Q9XSK7 Hepatoma-derived growth factor [OS=Bos taurus]"	Q9XSK7	HDGF	32.332	31.1875	31.397	31.2678	31.4963	31.6397	31.5307	31.0248	30.6473	31.3915	0.463934	1.4779
"E1BQ32 submitted name: CRK proto-onco, adaptor protein [OS=Bos taurus]"	E1BQ32	CRK	28.5399	26.4255	28.1376	26.6749	27.7362	26.8902	27.448	27.333	27.1961	27.3757	0.683266	2.49588
"A0A3Q1MBI4 submitted name: Neuronal cell adhesion molecule [OS=Bos taurus]"	A0A3Q1MBI4	NRCAM	27.5429	26.1807	26.4395	27.6951	27.6885	27.1434	27.9598	27.8287	27.2406	27.3021	0.622716	2.28083
"A0A3Q1M8B7 submitted name: Vitamin K-dependent protein Z [OS=Bos taurus]"	A0A3Q1M8B7		21.569	23.8106	24.3078	23.2706	23.4702	23.6947	22.9487	21.9725	22.7716	23.0906	0.882401	3.82147
"A0A6B9SE81 submitted name: Ig lamda chain variable region [OS=Bos taurus]"	A0A6B9SE81		26.085	24.7454	25.5719	25.876	26.4447	26.3527	25.8	25.4062	26.068	25.8167	0.524	2.0297
"A0A6B9SBT2 submitted name: Ig lamda chain variable region [OS=Bos taurus]"	A0A6B9SBT2		26.9083	25.7772	26.3999	26.3982	26.6679	26.3028	26.9972	27.0012	26.2897	26.5269	0.405074	1.52703
"P19120 Heat shock cognate 71 kDa protein [OS=Bos taurus]"	P19120	HSPA8 HSC70	34.3646	32.7764	32.9918	32.5511	32.6761	32.6877	32.9089	32.4899	32.417	32.8737	0.589594	1.79351
"F1MNS5 submitted name: Ectonucleotide pyrophosphatase/phosphodiesterase 1 [OS=Bos taurus]"	F1MNS5	ENPP1	29.6468	27.4536	27.4662	26.9172	26.4778	26.9987	27.1402	26.8947	26.7002	27.2995	0.936877	3.43185
"A0A3Q1N9E9 submitted name: Laminin subunit alpha 4 [OS=Bos taurus]"	A0A3Q1N9E9	LAMA4	26.6644	26.3228	27.4028	26.2452	26.6978	27.3567	26.7138	26.7161	27.1715	26.8101	0.416709	1.5543
"E1B9H5 submitted name: Transforming growth factor beta receptor 3 [OS=Bos taurus]"	E1B9H5	TGFBR3	27.8701	27.3065	28.0818	27.8636	28.1108	27.745	27.6332	29.5495	28.1595	28.0356	0.627492	2.2382
"F1MYQ8 submitted name: Uncharacterized protein [OS=Bos taurus]"	F1MYQ8	LUC7L2	28.043	27.6853	26.7301	27.2516	26.7272	26.4978	27.6373	27.3069	27.0699	27.2166	0.512755	1.88398
"Q5E9E6 60S ribosomal protein L10a [OS=Bos taurus]"	Q5E9E6	RPL10A	30.6266	29.3391	29.1876	28.8347	28.8156	28.4362	29.0267	28.803	28.5777	29.0719	0.64677	2.22472
"Q3ZBG0 Proteasome subunit alpha type-7 [OS=Bos taurus]"	Q3ZBG0	PSMA7	30.8837	29.5027	31.3465	29.4383	29.5611	29.4724	29.7595	29.5027	30.102	29.9521	0.700238	2.33786
"A0A3Q1MLX2 Gluconolactonase [OS=Bos taurus]"	A0A3Q1MLX2	RGN	25.851	26.8891	28.3426	26.278	27.4381	26.7787	27.1995	27.1783	26.9397	26.9883	0.704546	2.61056
"A5D7F4 submitted name: PCDHGC3 protein [OS=Bos taurus]"	A5D7F4	PCDHGC3	25.3735	25.2832	25.1411	25.294	25.9668	25.2896	25.2505	25.3627	25.0326	25.3327	0.260773	1.02939
"P20959 Insulin-like growth factor-binding protein 3 [OS=Bos taurus]"	P20959	IGFBP3	24.6304	26.4018	25.3663	25.8375	26.4783	26.6664	25.7263	25.8486	25.0955	25.7835	0.673803	2.61332
"A0A3Q1M5Q6 submitted name: Extracellular matrix protein 1 [OS=Bos taurus]"	A0A3Q1M5Q6		27.8665	28.169	27.9325	28.4869	26.6977	27.5576	28.2359	28.0361	28.1864	27.9076	0.523767	1.87679
"A0A6B9SED3 submitted name: Ig lamda chain variable region [OS=Bos taurus]"	A0A6B9SED3		27.7498	26.1398	27.4088	27.1633	27.6265	27.4904	26.4363	26.8411	26.7888	27.0716	0.555705	2.05272
"F1MT65 submitted name: HDGF like 2 [OS=Bos taurus]"	F1MT65	HDGFL2	27.268	25.9021	26.1499	25.6719	25.8689	25.7517	26.6745	27.1489	27.3443	26.42	0.691078	2.61574
"A0A3Q1MM98 2-iminobutanoate/2-iminopropanoate deaminase [OS=Bos taurus]"	A0A3Q1MM98		27.8506	26.3272	26.2727	26.6551	26.5081	27.0408	26.7163	25.948	25.808	26.5697	0.613267	2.30815
"P37141 Glutathione peroxidase 3 [OS=Bos taurus]"	P37141	GPX3	27.4587	27.5718	27.7318	27.3485	27.2984	27.7054	27.1784	26.9674	27.3415	27.4002	0.247236	0.902314
"A0A3Q1M5H7 submitted name: Mannose receptor C type 2 [OS=Bos taurus]"	A0A3Q1M5H7	MRC2	30.4172	28.6842	28.9323	29.0733	28.9379	29.3784	28.8569	28.9552	29.1612	29.1552	0.511982	1.75606
"Q05204 Lysosome-associated membrane glycoprotein 1 [OS=Bos taurus]"	Q05204	LAMP1	25.5708	24.1501	24.4305	24.35	24.0672	24.3747	24.1369	23.8786	23.9208	24.32	0.50757	2.08705
"A6QQX8 submitted name: USP39 protein [OS=Bos taurus]"	A6QQX8	USP39	24.5407	24.1885	23.5645	23.5847	23.4512	23.9367	23.7248	23.325	23.4398	23.7506	0.400123	1.68468
"Q3SZ52 Ubiquitin-conjugating enzyme E2 variant 1 [OS=Bos taurus]"	Q3SZ52	UBE2V1	29.5894	27.7542	29.1984	28.0262	28.8177	28.1342	28.8949	28.319	28.2317	28.5517	0.604817	2.11832
"F1MQZ0 Reticulon [OS=Bos taurus]"	F1MQZ0		27.8663	25.6645	26.2666	26.0294	25.2892	25.8867	25.3471	25.0125	24.8539	25.8018	0.904635	3.50609
"A0A3Q1MQK6 submitted name: Abl interactor 1 [OS=Bos taurus]"	A0A3Q1MQK6	ABI1	25.3287	24.2197	24.3969	24.3292	23.6897	24.152	24.2644	23.7116	23.583	24.1861	0.526097	2.1752
"A6QLL8 Fructose-bisphosphate aldolase [OS=Bos taurus]"	A6QLL8	ALDOA	32.5248	31.0266	31.8703	30.9997	31.3269	31.5398	31.2326	31.1279	30.8369	31.3873	0.527814	1.68162
"Q3SZ57 Alpha-fetoprotein [OS=Bos taurus]"	Q3SZ57	AFP	30.7176	36.6424	36.3652	36.0528	35.5153	36.5042	35.4429	35.1538	35.6047	35.3332	1.80704	5.11428
"A7MBI6 Glyoxalase domain-containing protein 4 [OS=Bos taurus]"	A7MBI6	GLOD4	30.1827	27.9669	29.4643	28.3477	28.7841	28.5711	28.1869	28.0612	28.7927	28.7064	0.720002	2.50816
"A6H7D3 submitted name: KRT18 protein [OS=Bos taurus]"	A6H7D3	KRT18	33.1881	32.2429	32.22	32.5661	32.4178	32.4672	32.2821	31.831	31.583	32.3109	0.453356	1.40311
"Q9N0V4 Glutathione S-transferase Mu 1 [OS=Bos taurus]"	Q9N0V4	GSTM1 GSTM	32.3758	30.6336	31.8576	30.8975	31.0981	30.7507	31.5907	30.7194	30.1901	31.1237	0.688339	2.21162
"A0A3Q1MLQ7 submitted name: Talin 1 [OS=Bos taurus]"	A0A3Q1MLQ7	TLN1	31.2276	30.645	32.9411	30.7099	32.2633	30.626	32.2481	32.1414	32.3316	31.6816	0.881653	2.78286
"A1A4K5 Ectonucleotide pyrophosphatase/phosphodiesterase family member 2 [OS=Bos taurus]"	A1A4K5	ENPP2	24.7263	24.9133	24.6446	24.6793	23.7656	24.7195	24.3105	24.3874	24.3945	24.5046	0.339528	1.38557
"Q2HJD7 3-hydroxyisobutyrate dehydrogenase, mitochondrial [OS=Bos taurus]"	Q2HJD7	HIBADH	28.623	27.7861	30.0181	28.4723	28.1695	27.8299	28.3483	28.8235	29.1204	28.5768	0.69354	2.42693
"F6QQ60 submitted name: Tropomyosin 4 [OS=Bos taurus]"	F6QQ60	TPM4	31.7871	30.5102	29.6736	29.6099	29.5586	30.0047	29.5654	29.5421	29.3249	29.9529	0.769894	2.57035
"A0A3Q1LPA7 submitted name: A-kinase anchoring protein 9 [OS=Bos taurus]"	A0A3Q1LPA7		26.1949	26.0672	25.9227	26.1854	26.2973	26.0336	25.7403	25.7788	24.4333	25.8504	0.563673	2.18052
"A0A3Q1MAP4 submitted name: Synaptonemal complex protein 3 [OS=Bos taurus]"	A0A3Q1MAP4	SYCP3	29.697	29.3465	30.3818	30.0863	29.935	29.4166	31.44	31.5195	31.6789	30.3891	0.925699	3.04616
"A0A6B9SDT6 submitted name: Ig lamda chain variable region [OS=Bos taurus]"	A0A6B9SDT6		28.3735	26.9941	28.0825	27.6041	27.7833	28.1006	27.8036	27.9237	28.4687	27.9038	0.440574	1.5789
"Q27965 Heat shock 70 kDa protein 1B [OS=Bos taurus]"	Q27965	HSPA1B HSP70-2	32.0548	30.9223	32.2778	31.4309	31.7947	31.6305	32.3633	32.075	31.5262	31.7862	0.460257	1.44798
"A0A3Q1M5N3 Agrin [OS=Bos taurus]"	A0A3Q1M5N3	AGRN	29.0472	29.2485	29.0125	29.5183	29.209	29.3776	29.33	28.6244	29.0486	29.1573	0.261857	0.898083
"A6QM09 submitted name: Uncharacterized protein [OS=Bos taurus]"	A6QM09		36.3451	32.3941	36.2713	35.8958	36.0628	36.151	35.8502	36.1206	35.8454	35.6596	1.23749	3.47029
"O97941 Complement C3 [OS=Bos taurus]"	O97941		24.853	23.9672	24.6904	24.1272	24.6251	24.4028	24.9025	24.5429	25.4156	24.6141	0.432144	1.75568
"A0A3Q1LX72 submitted name: Regulator of G-protein-signaling 10 [OS=Bos taurus]"	A0A3Q1LX72	RGS10	24.8842	24.1291	24.7625	25.1428	24.1831	24.7477	25.8469	26.2451	25.6051	25.0607	0.722878	2.88451
"P62326 Thymosin beta-4 [OS=Bos taurus]"	P62326	TMSB4 THYB4	34.1222	31.4392	34.1086	32.0833	33.1421	31.8827	33.2204	33.1247	33.1292	32.9169	0.938868	2.85223
"A0A3Q1MDA4 Dystroglycan [OS=Bos taurus]"	A0A3Q1MDA4	DAG1	28.2651	26.8956	27.6536	27.0788	27.6113	26.9678	27.5728	27.3378	27.2481	27.4035	0.426993	1.55817
"G3N188 Ig-like domain-containing protein [OS=Bos taurus]"	G3N188		26.5935	26.3426	27.2741	27.2923	26.8819	27.551	26.7483	25.8192	26.7676	26.8078	0.530892	1.98036
"Q0VCU1 Cytoplasmic aconitate hydratase [OS=Bos taurus]"	Q0VCU1	ACO1	31.6183	29.5243	30.2149	29.9161	29.9602	29.9763	30.2499	29.5005	29.4738	30.0482	0.65845	2.19131
"A4IFB1 Serrate RNA effector molecule homolog [OS=Bos taurus]"	A4IFB1	SRRT ARS2	28.1426	27.0613	26.2757	26.6791	27.1283	26.4011	26.606	26.1538	25.7764	26.6916	0.69142	2.59041
"A0A3Q1MJI4 NEDD8-activating enzyme E1 catalytic subunit [OS=Bos taurus]"	A0A3Q1MJI4	UBA3	26.0109	25.0145	25.8517	25.3811	24.8031	25.2409	25.3974	24.6014	25.1561	25.273	0.455502	1.80233
"A0A3Q1MTB6 Receptor protein-tyrosine kinase [OS=Bos taurus]"	A0A3Q1MTB6		25.332	25.3958	25.6238	25.9002	25.189	25.3819	26.8613	27.2966	27.6816	26.0736	0.94898	3.63962
"O02751 Craniofacial development protein 2 [OS=Bos taurus]"	O02751	CFDP2 BCNT	30.2588	28.9437	29.1098	28.8729	28.9472	28.9038	29.1303	28.6747	28.6698	29.0568	0.478387	1.64639
"A0A3Q1M0F0 Hexokinase [OS=Bos taurus]"	A0A3Q1M0F0	HK1	29.7288	27.0944	28.3589	27.6394	27.9463	27.6088	27.8517	27.9277	27.1825	27.9265	0.780268	2.79401
"F1N214 submitted name: ENAH actin regulator [OS=Bos taurus]"	F1N214	ENAH	26.6593	26.0056	25.7269	26.1511	25.6029	25.8638	26.0333	25.0744	25.3905	25.8342	0.459659	1.77926
"A7E3T7 S-adenosylmethionine synthase [OS=Bos taurus]"	A7E3T7	MAT2A	29.2432	27.3144	26.7768	27.0791	26.7406	27.1259	27.5648	27.3621	27.1195	27.3696	0.750413	2.74177
"P01030 Complement C4 [OS=Bos taurus]"	P01030	C4	27.9643	28.2131	28.3913	28.205	27.8691	28.5934	28.113	28.3549	28.69	28.266	0.271363	0.960032
"Q3SYU7 Transportin-1 [OS=Bos taurus]"	Q3SYU7	TNPO1 KPNB2	28.4603	26.8474	27.1067	26.8653	26.1991	26.6235	27.3762	26.7995	26.5216	26.9777	0.649494	2.40752
"P55859 Purine nucleoside phosphorylase [OS=Bos taurus]"	P55859	PNP NP	34.581	32.3594	31.9438	32.9684	32.4021	33.221	32.5936	31.4202	31.2368	32.5252	1.01075	3.1076
"E1BMX5 Neuropilin [OS=Bos taurus]"	E1BMX5	NRP1	23.3629	23.1002	23.1711	22.856	22.4953	23.1153	22.6366	22.449	22.4048	22.8435	0.358676	1.57015
"F1MQ37 submitted name: Myosin heavy chain 9 [OS=Bos taurus]"	F1MQ37	MYH9	31.6326	30.224	30.928	30.3482	29.2698	29.4053	30.1172	29.7155	29.5899	30.1367	0.764806	2.53779
"F2Z4F5 Dipeptidyl peptidase 3 [OS=Bos taurus]"	F2Z4F5	DPP3	30.1788	27.602	28.7079	27.5653	28.7772	27.9377	28.3846	28.1024	27.9991	28.3617	0.805045	2.8385
"A0A6B9SBR3 submitted name: Ig lamda chain variable region [OS=Bos taurus]"	A0A6B9SBR3		27.2782	26.6785	27.6503	28.0465	27.6853	27.1799	28.1839	27.5068	26.3372	27.3941	0.602164	2.19815
"E1BIG6 Transferrin receptor protein 1 [OS=Bos taurus]"	E1BIG6	TFRC	23.9986	23.2949	23.7259	23.4174	23.501	23.7991	23.3598	23.4516	23.6954	23.5826	0.233632	0.990693
"Q3SZN8 Ribonuclease inhibitor [OS=Bos taurus]"	Q3SZN8	RNH1	31.1536	29.1584	30.4857	29.3876	30.6471	29.5634	30.029	29.8005	29.4361	29.9624	0.67131	2.24051
"A5PKI3 Protein FAM3C [OS=Bos taurus]"	A5PKI3	FAM3C ILEI	29.6227	27.408	28.376	27.144	27.4388	27.2076	27.5871	27.3204	27.3609	27.7184	0.800591	2.8883
"P19803 Rho GDP-dissociation inhibitor 1 [OS=Bos taurus]"	P19803	ARHGDIA	31.67	29.7427	30.8749	29.6906	30.4029	29.9356	30.5627	30.0413	29.9323	30.317	0.642364	2.11883
"P51122 Acidic leucine-rich nuclear phosphoprotein 32 family member A [OS=Bos taurus]"	P51122	ANP32A LANP PHAP1	30.3526	28.9235	29.2483	29.0331	29.1791	29.2311	29.3495	28.8818	28.7858	29.2205	0.464745	1.59047
"Q5E9F5 Transgelin-2 [OS=Bos taurus]"	Q5E9F5	TAGLN2	31.7955	29.6357	30.1539	28.9908	29.1068	29.0015	29.5563	30.8003	29.5299	29.8412	0.937087	3.14025
"P48427 Tubulin-specific chaperone A [OS=Bos taurus]"	P48427	TBCA	29.9423	27.0859	28.7937	27.1894	27.8913	27.1782	27.9545	27.9484	27.955	27.9932	0.907514	3.24191
"Q28141 ATP-dependent RNA helicase A [OS=Bos taurus]"	Q28141	DHX9 DDX9 NDH2	31.1685	29.8775	29.9492	29.685	29.5112	29.1726	30.3205	30.0205	29.2823	29.8875	0.603117	2.01796
"A0A3Q1NI32 submitted name: Thyroid hormone receptor associated protein 3 [OS=Bos taurus]"	A0A3Q1NI32	THRAP3	29.4619	28.6602	27.9459	28.1339	28.0707	28.5271	28.6628	28.1114	27.9865	28.3956	0.48992	1.72534
"Q3T0S7 RNA transcription, translation and transport factor protein [OS=Bos taurus]"	Q3T0S7	RTRAF C10H14ORF166	27.391	26.625	26.2023	27.0864	26.8064	26.6477	26.8592	26.0842	25.8691	26.619	0.491169	1.84518
"F1MYG5 submitted name: Lamin A/C [OS=Bos taurus]"	F1MYG5	LMNA	32.4759	33.9402	33.1325	33.8109	33.5679	33.4926	33.8693	33.7378	33.8577	33.5428	0.472137	1.40757
"Q2KIW4 submitted name: Lecithin-cholesterol acyltransferase [OS=Bos taurus]"	Q2KIW4	LCAT	22.7838	26.1531	25.8676	25.7723	25.1913	25.9012	25.2354	24.2112	24.9174	25.1148	1.06094	4.22437
"P48644 Aldehyde dehydrogenase 1A1 [OS=Bos taurus]"	P48644	ALDH1A1	31.7877	29.7583	30.421	30.542	29.7221	29.4123	30.1427	28.8203	29.3242	29.9923	0.867197	2.8914
"A0A3Q1LL35 submitted name: Uncharacterized protein [OS=Bos taurus]"	A0A3Q1LL35		28.255	27.0091	26.3705	26.5544	26.5154	26.8402	26.8261	26.7216	26.1122	26.8005	0.609094	2.2727
"Q92176 Coronin-1A [OS=Bos taurus]"	Q92176	CORO1A CORO1	27.9219	26.7175	27.3101	26.7285	26.4688	26.758	27.6371	27.0938	25.9713	26.9563	0.601652	2.23195
"A0A452DI16 Non-specific serine/threonine protein kinase [OS=Bos taurus]"	A0A452DI16	TIMP1	26.1014	26.0735	25.7764	25.9053	25.7107	26.0669	25.9836	25.3477	25.6411	25.8452	0.250417	0.968911
"F1MTP5 submitted name: WD repeat-containing protein 1 [OS=Bos taurus]"	F1MTP5	WDR1	32.095	29.9346	32.5048	30.098	31.6621	30.1874	31.5815	31.5771	31.3486	31.221	0.926284	2.96686
"A0A3Q1MDS4 Ras-related protein Rab-3 [OS=Bos taurus]"	A0A3Q1MDS4		25.0738	23.3081	23.8227	23.6098	23.1818	23.4323	23.4054	23.3657	22.8046	23.556	0.634231	2.69244
"A2VDQ6 submitted name: Cadherin 11 [OS=Bos taurus]"	A2VDQ6	CDH11	28.0948	27.102	26.6068	27.0153	26.5352	27.0964	26.472	26.3674	26.2667	26.8396	0.567266	2.11354
"Q2HJH3 Ester hydrolase C11orf54 homolog [OS=Bos taurus]"	Q2HJH3		27.612	25.741	26.8294	25.8808	26.4491	26.0201	26.5813	26.0654	25.9344	26.346	0.59574	2.26122
"E1BCU8 Ig-like domain-containing protein [OS=Bos taurus]"	E1BCU8	ICOSLG	25.3444	23.9424	25.1522	25.101	23.8494	24.9994	24.6082	24.9483	24.573	24.7242	0.530163	2.14431
"P81125 Alpha-soluble NSF attachment protein [OS=Bos taurus]"	P81125	NAPA SNAPA	26.4788	26.0125	26.2959	26.5436	26.0305	25.4785	26.1864	24.1905	25.8929	25.9011	0.717454	2.76998
"A5PJP2 submitted name: SAFB protein [OS=Bos taurus]"	A5PJP2	SAFB	30.0156	29.1772	28.977	29.4415	28.9202	28.9941	29.3514	28.9985	29.0804	29.2173	0.348129	1.19152
"A0A3Q1LI93 submitted name: CD109 molecule [OS=Bos taurus]"	A0A3Q1LI93		27.2608	26.6389	29.2649	26.8436	27.8364	27.177	28.1794	28.1447	28.0166	27.7069	0.815525	2.9434
"A0A6B9SBF6 submitted name: Ig heavy chain variable region [OS=Bos taurus]"	A0A6B9SBF6		29.0211	26.3065	27.9509	28.2725	28.5741	28.3174	28.6146	27.6807	29.1343	28.208	0.851057	3.01708
"P55906 Transforming growth factor-beta-induced protein ig-h3 [OS=Bos taurus]"	P55906	TGFBI BIGH3	28.9325	28.4037	28.3702	28.1609	27.7558	28.4167	28.5297	27.9408	28.0483	28.2843	0.351384	1.24233
"A6QR15 submitted name: LOC535277 protein [OS=Bos taurus]"	A6QR15	TPM4 LOC535277	31.1649	29.9174	30.3986	29.205	29.6962	29.5341	29.8139	29.9825	30.264	29.9974	0.566623	1.88891
"P13696 Phosphatidylethanolamine-binding protein 1 [OS=Bos taurus]"	P13696	PEBP1 PBP PEBP	33.2325	30.9153	33.2726	31.4547	32.5664	31.5284	32.6138	32.2452	31.9354	32.196	0.810189	2.51642
"Q3T004 Serum amyloid P-component [OS=Bos taurus]"	Q3T004	APCS	28.0152	25.871	27.6836	27.807	27.0555	26.2275	26.2753	25.6787	26.9049	26.8354	0.870331	3.24322
"A0A3Q1LXG6 Ig-like domain-containing protein [OS=Bos taurus]"	A0A3Q1LXG6		24.8301	23.6603	26.3043	25.2012	24.9413	24.9604	25.2963	23.6864	24.4485	24.8143	0.819882	3.30407
"O97680 Thioredoxin [OS=Bos taurus]"	O97680	TXN	31.3329	28.6836	30.58	29.3143	30.1819	29.4758	30.0174	29.897	30.0287	29.9457	0.759055	2.53477
"F1MQ21 submitted name: Nestin [OS=Bos taurus]"	F1MQ21	NES	30.0772	28.9694	28.3678	27.9141	27.5325	28.0393	27.9477	27.687	27.8597	28.2661	0.798481	2.82487
"F1MCZ7 submitted name: Upstream binding transcription factor [OS=Bos taurus]"	F1MCZ7	UBTF	28.5771	29.048	29.2223	28.881	28.9604	28.8934	28.5915	28.3016	29.0643	28.8377	0.291418	1.01054
"P05689 Cathepsin Z [OS=Bos taurus]"	P05689	CTSZ	25.4179	24.7769	24.5381	24.8452	24.4268	24.9169	23.9397	24.0322	24.0205	24.546	0.495311	2.01789
"P26882 Peptidyl-prolyl cis-trans isomerase D [OS=Bos taurus]"	P26882	PPID CYPD	29.1938	27.4937	28.3851	28.0424	27.9814	27.5628	28.4409	27.7697	27.7066	28.064	0.538478	1.91875
"Q2KIY3 WD repeat and FYVE domain-containing protein 1 [OS=Bos taurus]"	Q2KIY3	WDFY1	26.2486	26.1792	26.1341	25.4629	25.8857	25.5818	25.4723	24.7786	24.8289	25.6191	0.550533	2.14891
"Q08DQ6 submitted name: Zyxin [OS=Bos taurus]"	Q08DQ6	ZYX	27.3547	27.1247	27.953	26.838	27.6973	26.5319	27.7846	27.6213	27.853	27.4176	0.492547	1.79646
"Q2HJ57 Coactosin-like protein [OS=Bos taurus]"	Q2HJ57	COTL1	29.949	27.9384	29.8448	27.951	29.0964	28.1173	29.0669	29.0034	28.7103	28.853	0.752004	2.60632
"F1N0K0 submitted name: Collagen alpha-1(XI) chain [OS=Bos taurus]"	F1N0K0	COL11A1	22.7025	25.0417	24.1974	23.9119	23.8435	24.8344	23.3945	23.5727	23.8669	23.9295	0.712232	2.97638
"E1BPT8 submitted name: Notch receptor 3 [OS=Bos taurus]"	E1BPT8	NOTCH3	24.889	25.336	25.4125	25.4558	25.092	25.2404	25.0945	24.681	25.1545	25.1506	0.249931	0.993737
"Q5E997 F-actin-capping protein subunit alpha-2 [OS=Bos taurus]"	Q5E997	CAPZA2	29.5013	28.0063	29.0408	27.6643	28.2021	27.9733	28.6296	28.1362	27.8234	28.3308	0.607534	2.14443
"F1MMD5 ATP-dependent DNA helicase 2 subunit 1 [OS=Bos taurus]"	F1MMD5	XRCC6	25.6574	24.1503	24.1445	24.0251	24.2725	24.1354	23.6241	24.1569	24.3071	24.2748	0.554997	2.28631
"F1MRT9 submitted name: Utrophin [OS=Bos taurus]"	F1MRT9	UTRN	27.1329	25.9196	25.7594	25.7698	25.5648	25.7209	26.3702	26.1697	26.5507	26.1064	0.504387	1.93204
"A0A3Q1N173 submitted name: Uncharacterized protein [OS=Bos taurus]"	A0A3Q1N173		28.3761	29.5605	28.6927	29.373	29.2178	29.01	29.4391	29.2501	29.3201	29.1377	0.382703	1.31343
"Q2TA49 Vasodilator-stimulated phosphoprotein [OS=Bos taurus]"	Q2TA49	VASP	25.0327	24.8434	24.7557	24.5986	24.3364	24.2486	25.0253	24.8052	23.7587	24.6005	0.417486	1.69706
"A0A3Q1NK97 Deubiquitinating enzyme 47 [OS=Bos taurus]"	A0A3Q1NK97	USP47	26.2148	24.8633	24.7429	25.1309	24.7913	24.987	24.8669	24.4499	24.0604	24.9008	0.58482	2.3486
"A0A452DID9 submitted name: Myosin light polypeptide 6 [OS=Bos taurus]"	A0A452DID9	MYL6	30.3632	28.7403	29.3538	28.6156	28.9542	28.3434	28.8875	28.8178	28.9651	29.0045	0.578658	1.99506
"Q3T147 Spliceosome RNA helicase DDX39B [OS=Bos taurus]"	Q3T147	DDX39B BAT1 UAP56	30.9013	29.1694	30.0017	29.6453	29.2997	29.686	29.75	29.069	29.1536	29.6306	0.573913	1.93689
"Q5E983 Elongation factor 1-beta [OS=Bos taurus]"	Q5E983	EEF1B	29.9547	28.5142	28.3221	28.0994	27.6371	28.1851	28.6268	28.6083	28.5448	28.4992	0.630679	2.21297
"A0A3Q1LJ52 submitted name: Aldehyde dehydrogenase 3 family member A2 [OS=Bos taurus]"	A0A3Q1LJ52	ALDH3A2	30.5479	28.0253	28.955	29.0296	28.4306	28.2003	30.0258	30.6375	30.8904	29.4158	1.12159	3.81288
"G5E5C8 Transaldolase [OS=Bos taurus]"	G5E5C8	TALDO1	31.324	29.7336	30.3924	30.0904	30.0257	30.2307	30.174	29.3308	29.5728	30.0972	0.57179	1.89981
"P00921 Carbonic anhydrase 2 [OS=Bos taurus]"	P00921	CA2	29.1139	26.8192	27.1339	26.0464	26.1617	26.5315	27.3835	25.7566	26.3993	26.8162	1.00626	3.75244
"P46196 Mitogen-activated protein kinase 1 [OS=Bos taurus]"	P46196	MAPK1 ERK2 PRKM1	29.6046	29.0723	28.3854	27.8014	28.0266	27.9419	28.2937	27.8565	27.4056	28.2653	0.684038	2.42006
"Q3T046 3-hydroxybutyrate dehydrogenase type 2 [OS=Bos taurus]"	Q3T046	BDH2 DHRS6	27.2571	26.1099	27.5216	26.1526	27.2914	26.796	27.1588	26.6038	26.3186	26.8011	0.532133	1.98549
"Q5E9F7 Cofilin-1 [OS=Bos taurus]"	Q5E9F7	CFL1	33.2456	30.8097	32.7366	30.9725	32.227	31.0017	32.0848	31.9173	31.8949	31.8767	0.829379	2.60184
"Q3ZCH0 Stress-70 protein, mitochondrial [OS=Bos taurus]"	Q3ZCH0	HSPA9	31.4851	28.2251	29.6102	29.5743	29.5045	29.3857	29.4959	29.0149	28.9415	29.4708	0.87579	2.97172
"P68103 Elongation factor 1-alpha 1 [OS=Bos taurus]"	P68103	EEF1A1 EEF1A EF1A	33.2653	31.6693	31.3715	31.1064	30.5678	30.852	30.997	30.5531	30.5633	31.2162	0.859323	2.75281
"A0A3Q1M504 submitted name: C-terminal binding protein 1 [OS=Bos taurus]"	A0A3Q1M504	CTBP1	27.6428	26.1974	26.3679	26.2897	26.0294	26.3659	26.4076	25.9583	24.9228	26.2424	0.697406	2.65755
"Q3SZV3 Elongation factor 1-gamma [OS=Bos taurus]"	Q3SZV3	EEF1G	31.5473	30.345	30.1755	29.6934	30.0035	29.9356	30.15	29.3586	29.6223	30.0924	0.626679	2.08252
"Q28106 Contactin-1 [OS=Bos taurus]"	Q28106	CNTN1	25.852	25.2488	26.7032	25.2324	23.3482	25.5768	26.1974	25.2857	25.7335	25.4642	0.929884	3.65173
"A0A3Q1LSC6 submitted name: Uncharacterized protein [OS=Bos taurus]"	A0A3Q1LSC6	LOC519737	23.4208	23.1541	23.9889	23.5226	23.3476	22.9379	23.8259	23.6869	23.8722	23.5285	0.34946	1.48526
"A0A3Q1MNN7 Mitogen-activated protein kinase [OS=Bos taurus]"	A0A3Q1MNN7	MAPK3	27.6601	25.9841	26.6739	25.9121	25.9092	25.9002	26.0155	25.5686	25.3421	26.1073	0.684819	2.62309
"F1N430 Metalloproteinase inhibitor 2 [OS=Bos taurus]"	F1N430	TIMP2	26.0564	24.6077	25.3847	26.3567	25.9781	26.2024	25.3375	25.3167	25.5403	25.6423	0.553898	2.1601
"Q3ZCL8 SH3 domain-binding glutamic acid-rich-like protein 3 [OS=Bos taurus]"	Q3ZCL8	SH3BGRL3	30.3215	28.2148	29.6962	28.082	29.2562	28.4778	29.0088	28.8412	28.5587	28.9397	0.725941	2.50846
"Q56JX6 40S ribosomal protein S28 [OS=Bos taurus]"	Q56JX6	RPS28	28.969	26.6179	27.1512	27.0003	25.8877	27.1688	27.2446	26.9989	27.169	27.1341	0.809165	2.98209
"E1BE98 submitted name: Exportin 1 [OS=Bos taurus]"	E1BE98	XPO1	29.6892	27.6323	28.7117	27.9545	27.7507	28.1205	28.0032	27.1196	27.5488	28.059	0.751765	2.67924
"A0A3Q1M3I6 Serine/threonine-protein phosphatase 2A 55 kDa regulatory subunit B [OS=Bos taurus]"	A0A3Q1M3I6	PPP2R2A	27.807	25.99	26.7995	25.9416	26.0779	26.2299	26.2345	25.8707	25.1616	26.2347	0.728484	2.77679
"A0A452DHX8 Amine oxidase [OS=Bos taurus]"	A0A452DHX8		24.355	24.2297	25.2067	24.8003	25.5875	24.8255	24.4793	24.3115	25.1852	24.7756	0.47353	1.91127
"A0A6B9SEF7 submitted name: Ig lamda chain variable region [OS=Bos taurus]"	A0A6B9SEF7		26.4099	25.4221	27.311	25.8391	26.4317	26.1212	26.4276	26.6473	26.1961	26.3118	0.525946	1.9989
"Q3ZBD3 Pterin-4-alpha-carbinolamine dehydratase [OS=Bos taurus]"	Q3ZBD3	PCBD1	28.7493	27.3077	27.8086	27.5869	27.4585	27.1864	28.2386	27.0555	27.1604	27.6169	0.563024	2.03869
"G5E631 RNA helicase [OS=Bos taurus]"	G5E631	DDX3X	28.2243	26.3939	26.5891	26.6057	26.8094	26.4512	26.507	26.5791	26.5767	26.7485	0.565487	2.11409
"A0A6B9SCJ6 submitted name: Ig lamda chain variable region [OS=Bos taurus]"	A0A6B9SCJ6		28.6049	28.011	28.7089	28.6134	29.1348	28.4632	29.3542	29.0086	28.0479	28.6608	0.457027	1.59461
"G3N1H5 Ig-like domain-containing protein [OS=Bos taurus]"	G3N1H5		25.9745	27.121	27.2702	26.5825	27.5368	27.608	26.7907	27.967	27.3193	27.13	0.602097	2.2193
"A0A6B9SEA4 submitted name: Ig lamda chain variable region [OS=Bos taurus]"	A0A6B9SEA4		28.6049	28.011	28.7089	28.6134	29.1348	28.4987	29.3542	29.0086	28.0479	28.6647	0.455259	1.58822
"F1MF97 submitted name: Nidogen 2 [OS=Bos taurus]"	F1MF97	NID2	26.8716	26.0693	26.9627	25.8481	26.2399	25.9542	26.6746	26.8365	27.2369	26.5215	0.501338	1.89031
"Q3SZN4 Cold-inducible RNA-binding protein [OS=Bos taurus]"	Q3SZN4	CIRBP	27.3326	25.7815	25.2303	25.6309	25.1204	25.7301	25.5114	25.2765	25.115	25.6365	0.68513	2.67248
"P01045 Kininogen-2 [OS=Bos taurus]"	P01045	KNG2	30.6674	31.5764	31.7508	31.0744	29.139	30.9408	31.1012	29.5866	28.925	30.5291	1.04861	3.43479
"Q3ZC87 Pyruvate kinase [OS=Bos taurus]"	Q3ZC87	PKM2	33.676	31.3359	33.0488	31.3617	32.3117	31.7352	32.2583	31.9531	32.1368	32.2019	0.762005	2.36633
"A0A3Q1LZ62 Lipocln_cytosolic_FA-bd_dom domain-containing protein [OS=Bos taurus]"	A0A3Q1LZ62		21.658	24.3592	23.8886	23.682	23.4015	24.0875	23.0726	23.0167	23.2593	23.3806	0.791835	3.38672
"A0A3Q1MUX4 submitted name: Biotinidase [OS=Bos taurus]"	A0A3Q1MUX4	BTD	26.3681	25.0605	25.9205	25.2545	24.9251	24.9279	25.661	24.3027	25.0092	25.2699	0.619031	2.44967
"Q1LZF8 Chloride channel CLIC-like protein 1 [OS=Bos taurus]"	Q1LZF8	CLCC1	25.4049	24.3631	24.3268	24.0782	24.2695	23.923	24.4142	24.2748	24.0696	24.3471	0.42786	1.75733
"F6QGZ0 submitted name: LIM zinc finger domain containing 1 [OS=Bos taurus]"	F6QGZ0	LIMS1	26.566	26.0674	27.1283	25.9973	26.2668	25.8344	26.9532	26.5365	26.599	26.4388	0.435753	1.64816
"A6QLN6 submitted name: MYH11 protein [OS=Bos taurus]"	A6QLN6	MYH11	29.0836	27.7743	29.5007	28.7121	29.5929	28.3705	29.6828	29.0563	29.4324	29.0228	0.636631	2.19355
"P19858 L-lactate dehydrogenase A chain [OS=Bos taurus]"	P19858	LDHA	32.2698	29.9059	29.6265	30.0563	30.0091	29.8785	29.8001	29.1668	29.2422	29.995	0.910109	3.0342
"P33097 Aspartate aminotransferase, cytoplasmic [OS=Bos taurus]"	P33097	GOT1	28.6514	26.6327	28.4874	26.9768	27.8564	26.9897	27.8931	28.2396	28.2674	27.7772	0.734252	2.64336
"Q2KJD0 Tubulin beta-5 chain [OS=Bos taurus]"	Q2KJD0	TUBB5	33.5553	31.4362	32.079	31.5837	30.4274	31.4558	31.118	30.2333	30.3289	31.3575	1.04056	3.31836
"F1MQJ0 Angiotensin-converting enzyme [OS=Bos taurus]"	F1MQJ0	ACE DCP1	24.8053	23.1589	23.8617	24.4835	24.2254	24.976	22.9093	22.6083	24.4067	23.9372	0.856507	3.57813
"Q3SYV4 Adenylyl cyclase-associated protein 1 [OS=Bos taurus]"	Q3SYV4	CAP1	31.842	29.8538	31.9492	29.9628	31.3073	30.1416	31.0239	30.8425	30.999	30.8802	0.768674	2.48921
"A0A3Q1LSB6 ATP-citrate synthase [OS=Bos taurus]"	A0A3Q1LSB6	ACLY	28.6349	28.269	28.2548	28.2335	28.0969	28.4824	28.3292	27.4641	27.7212	28.1651	0.36485	1.2954
"A0A3Q1M667 Ig-like domain-containing protein [OS=Bos taurus]"	A0A3Q1M667		25.0918	24.6157	25.5664	25.9769	25.4128	25.4523	27.272	25.5617	25.0198	25.5522	0.753351	2.94829
"A0A3Q1M032 submitted name: Uncharacterized protein [OS=Bos taurus]"	A0A3Q1M032		29.5058	28.7256	30.4026	29.7097	29.5446	29.5472	29.0932	28.9649	29.5456	29.4488	0.486432	1.65179
"Q58DP6 submitted name: Ribonuclease A family member 4 [OS=Bos taurus]"	Q58DP6	RNASE4 RNS4	27.4979	26.0942	28.2053	26.8193	27.5571	26.2119	27.4515	27.5169	27.1886	27.1714	0.682575	2.51211
"A0A3Q1MP45 submitted name: Complement factor H [OS=Bos taurus]"	A0A3Q1MP45	CFH	26.9935	27.7084	27.4704	27.7176	26.4384	27.7905	28.0138	27.532	24.889	27.1726	0.979614	3.60515
"A0A3Q1N5G3 Peptide-methionine (S)-S-oxide reductase [OS=Bos taurus]"	A0A3Q1N5G3	MSRA	27.9438	25.7353	26.8066	26.6419	26.8307	26.5361	27.1598	26.0499	26.2019	26.6562	0.652043	2.44612
"O77834 Peroxiredoxin-6 [OS=Bos taurus]"	O77834	PRDX6 AOP2 GPX PHGPX	33.022	30.4373	32.3183	31.1908	31.9814	32.5395	32.3534	31.6012	31.0411	31.8317	0.827855	2.60073
"A0A3Q1NAY5 submitted name: DnaJ heat shock protein family (Hsp40) member C9 [OS=Bos taurus]"	A0A3Q1NAY5	DNAJC9	24.7723	29.9111	29.615	29.1292	28.9903	29.5955	29.7244	29.29	29.6807	28.9676	1.60141	5.52829
"Q3MHP2 Ras-related protein Rab-11B [OS=Bos taurus]"	Q3MHP2	RAB11B	30.1964	28.4853	28.7471	28.4279	28.3004	28.5226	28.579	28.0469	27.9768	28.5869	0.652095	2.2811
"Q3SX33 submitted name: Thy-1 cell surface antigen [OS=Bos taurus]"	Q3SX33	THY1	30.143	29.1161	28.2661	28.2928	27.5552	28.7694	28.6241	28.1434	27.6935	28.5115	0.785323	2.75441
"A0A3Q1LUE9 Ig-like domain-containing protein [OS=Bos taurus]"	A0A3Q1LUE9		32.8951	31.9927	29.9252	32.6261	32.2372	32.5755	33.1114	33.9622	32.9937	32.4799	1.11162	3.42247
"P61157 Actin-related protein 3 [OS=Bos taurus]"	P61157	ACTR3 ARP3	30.3995	29.9725	30.286	29.6038	30.0424	29.9114	30.0867	29.6249	29.8104	29.9708	0.270479	0.902474
"Q3B7M5 LIM and SH3 domain protein 1 [OS=Bos taurus]"	Q3B7M5	LASP1	28.9828	28.1778	29.2629	28.0526	28.668	27.5456	29.1982	28.9846	28.9742	28.6496	0.592011	2.06638
"E1BE11 submitted name: Hemicentin 1 [OS=Bos taurus]"	E1BE11	HMCN1	21.7792	26.4452	26.12	26.1555	25.3608	26.2128	25.1783	25.6871	25.7901	25.4143	1.42461	5.60554
"A0A3Q1M0N0 submitted name: Collagen type XV alpha 1 chain [OS=Bos taurus]"	A0A3Q1M0N0		27.9719	26.6068	28.4747	26.9532	27.396	26.8327	27.295	27.1939	27.4874	27.3568	0.578487	2.1146
"A0JN47 submitted name: Plexin domain containing 2 [OS=Bos taurus]"	A0JN47	PLXDC2	25.6427	23.5385	25.8774	25.029	25.8426	24.703	25.5221	25.691	25.0258	25.208	0.748278	2.96841
"Q3ZCK9 Proteasome subunit alpha type-4 [OS=Bos taurus]"	Q3ZCK9	PSMA4	29.9631	28.3373	28.4197	27.9746	28.0133	28.3388	28.2849	27.7493	27.7058	28.3096	0.673334	2.37846
"A0A3Q1LJT1 Ig-like domain-containing protein [OS=Bos taurus]"	A0A3Q1LJT1		28.0828	27.0095	28.5988	28.1218	28.5867	28.4444	29.4355	30.1238	28.9454	28.5943	0.87957	3.07603
"Q3ZBD7 Glucose-6-phosphate isomerase [OS=Bos taurus]"	Q3ZBD7	GPI	31.3117	29.3707	30.8733	29.4205	30.3202	29.8851	30.2212	29.8703	29.7206	30.1104	0.648525	2.15382
"Q2NL07 submitted name: FDPS protein [OS=Bos taurus]"	Q2NL07	FDPS	28.5787	26.7953	28.245	27.3547	27.9171	27.3594	27.7302	27.2433	26.9158	27.5711	0.596311	2.16282
"P63103 14-3-3 protein zeta/delta [OS=Bos taurus]"	P63103	YWHAZ	32.5159	30.4512	32.375	30.6263	31.5102	30.8036	31.6175	31.3277	31.2513	31.3865	0.719001	2.2908
"A0A3Q1NMN6 submitted name: Uncharacterized protein [OS=Bos taurus]"	A0A3Q1NMN6		24.8838	24.4199	23.7705	24.1395	23.8099	23.9009	24.3517	22.9663	22.9236	23.9073	0.647015	2.70634
"P33072 Protein-lysine 6-oxidase [OS=Bos taurus]"	P33072	LOX	21.0544	24.7248	24.2042	24.2625	25.6011	24.4135	23.7286	23.7019	24.1394	23.9811	1.23622	5.15495
"P60984 Glia maturation factor beta [OS=Bos taurus]"	P60984	GMFB	27.4014	25.3225	25.5198	25.4328	25.9316	25.2409	24.9459	25.1189	25.9952	25.6566	0.740104	2.88466
"A0A3Q1LPG0 submitted name: Uncharacterized protein [OS=Bos taurus]"	A0A3Q1LPG0		31.1532	32.4892	32.4243	29.7792	32.1462	32.7131	32.25	33.3283	32.2816	32.0628	1.02887	3.20893
"F1N789 Metavinculin [OS=Bos taurus]"	F1N789	VCL	32.8095	32.0711	34.5915	32.1294	34.067	32.2156	33.8168	33.6205	33.8756	33.2441	0.950405	2.85887
"A0A3Q1MBP1 submitted name: Hypoxia up-regulated 1 [OS=Bos taurus]"	A0A3Q1MBP1	HYOU1	29.016	27.0076	27.4299	27.3879	26.9844	27.1158	27.1787	27.1858	27.3434	27.4055	0.624279	2.27793
"A0A3Q1MCZ1 submitted name: Purine rich element binding protein B [OS=Bos taurus]"	A0A3Q1MCZ1	PURB	27.2474	25.9288	25.7612	25.6727	25.7265	25.8724	26.1997	25.2667	25.2802	25.8839	0.590643	2.28189
"F1MVT7 submitted name: EPM2A interacting protein 1 [OS=Bos taurus]"	F1MVT7		27.6062	28.0485	27.6511	27.5968	27.1269	27.7359	27.2462	26.5627	26.9239	27.3887	0.461309	1.68431
"A0A3Q1M7Y3 submitted name: Ras-related C3 botulinum toxin substrate 1 [OS=Bos taurus]"	A0A3Q1M7Y3		29.3751	27.478	28.7675	27.9348	28.2759	27.9846	28.2289	27.7709	27.7369	28.1725	0.585156	2.07705
"A0A452DIX3 Triosephosphate isomerase [OS=Bos taurus]"	A0A452DIX3	TPI1	33.4638	31.3209	33.4338	31.6129	32.6007	31.946	32.5444	32.5106	32.3946	32.4253	0.729565	2.24999
"A0A3Q1MPF1 Rab GDP dissociation inhibitor [OS=Bos taurus]"	A0A3Q1MPF1	GDI2	32.1962	29.9986	31.7382	30.2185	31.0536	30.3367	31.1047	30.6989	30.6939	30.8932	0.718056	2.32431
"F1MLW8 submitted name: Uncharacterized protein [OS=Bos taurus]"	F1MLW8		31.969	34.1299	31.9696	31.4187	32.9757	31.575	31.73	32.1812	33.9726	32.4357	1.01839	3.13973
"A2VDZ9 Vesicle-associated membrane protein-associated protein B [OS=Bos taurus]"	A2VDZ9	VAPB	29.4622	29.5378	29.6963	29.5821	30.3087	29.9045	29.8608	28.6194	29.8723	29.6494	0.46224	1.55902
"A0A3Q1M315 submitted name: Uncharacterized protein [OS=Bos taurus]"	A0A3Q1M315	CFH	24.3992	26.1158	27.2065	25.916	25.179	26.7634	26.0875	26.0878	24.9097	25.8516	0.88754	3.4332
"F1MF78 submitted name: Spectrin repeat containing nuclear envelope protein 2 [OS=Bos taurus]"	F1MF78	SYNE2	27.0689	25.2025	25.6709	25.8286	24.8857	24.9817	24.882	25.2724	24.7125	25.3895	0.731189	2.87989
"A0A3Q1MQS3 14-3-3 protein theta [OS=Bos taurus]"	A0A3Q1MQS3		31.9708	29.9052	31.6498	29.8602	30.9573	29.9762	30.8703	30.6123	30.5739	30.7085	0.749671	2.44125
"E1B7S3 submitted name: Erythrocyte membrane protein band 4.1 like 3 [OS=Bos taurus]"	E1B7S3	EPB41L3	25.5201	24.5885	24.1697	24.1699	23.4344	25.2436	24.2024	23.7738	23.0798	24.2425	0.789853	3.25814
"O62768 Thioredoxin reductase 1, cytoplasmic [OS=Bos taurus]"	O62768	TXNRD1	30.1746	29.765	29.9247	30.755	29.7767	30.0385	29.7176	28.7294	29.1318	29.7793	0.58333	1.95885
"O41515 Microtubule-associated proteins 1A/1B light chain 3B [OS=Bos taurus]"	O41515	MAP1LC3B MAP1ALC3 MAP1LC3	26.2699	24.2017	24.4542	23.9924	24.0518	24.3257	24.5212	24.4765	24.1828	24.4973	0.690488	2.81862
"Q5EA01 Beta-1,4-glucuronyltransferase 1 [OS=Bos taurus]"	Q5EA01	B4GAT1 B3GNT1 B3GNT6	28.1356	29.4384	29.6946	29.7233	29.5366	29.4788	29.8952	29.5037	29.731	29.4597	0.518404	1.75971
"A0A3Q1N7L7 submitted name: Adducin 1 [OS=Bos taurus]"	A0A3Q1N7L7	ADD1	25.6245	25.4179	24.7624	25.0307	24.8951	25.3829	25.2184	24.741	24.4117	25.0538	0.389619	1.55513
"A6QNJ7 submitted name: PGM5 protein [OS=Bos taurus]"	A6QNJ7	PGM5	31.9771	30.1581	32.4201	30.1084	31.7138	30.2623	31.5218	31.3605	31.6229	31.2383	0.85206	2.72761
"A7Z014 submitted name: TKT protein [OS=Bos taurus]"	A7Z014	TKT	32.1642	30.2248	31.7217	30.7537	31.2508	31.0429	31.2253	30.9557	30.906	31.1383	0.558122	1.7924
"Q2KIV9 Complement C1q subcomponent subunit B [OS=Bos taurus]"	Q2KIV9	C1QB	23.4887	24.0084	24.0627	23.8084	23.3484	24.6297	24.621	24.5596	24.409	24.104	0.486315	2.01757
"F1N169 submitted name: Filamin A [OS=Bos taurus]"	F1N169	FLNA	33.9045	33.5531	35.854	33.4753	35.1511	33.1098	35.5214	35.3436	35.4411	34.5949	1.06364	3.07455
"A0A3Q1LMV5 GST class-pi [OS=Bos taurus]"	A0A3Q1LMV5		32.5231	30.4684	32.376	30.8828	31.0025	30.7666	31.6903	31.5038	31.0994	31.3681	0.714552	2.27796
"Q2YDE4 Proteasome subunit alpha type-6 [OS=Bos taurus]"	Q2YDE4	PSMA6	30.4744	29.2923	29.558	29.0629	29.001	29.4349	29.2272	28.845	29.0495	29.3272	0.48453	1.65215
"E1BQ16 submitted name: O-GlcNAcase [OS=Bos taurus]"	E1BQ16	OGA	26.7081	24.9866	26.6604	25.07	26.0104	25.2367	26.8007	25.2859	25.5652	25.8138	0.744995	2.88604
"Q9TRY0 Peptidyl-prolyl cis-trans isomerase FKBP4 [OS=Bos taurus]"	Q9TRY0	FKBP4	32.2241	30.4223	31.5846	30.1961	30.4535	30.2181	30.7177	30.1486	30.2948	30.6955	0.724389	2.35992
"A0A452DIA7 40S ribosomal protein S2 [OS=Bos taurus]"	A0A452DIA7	RPS2	30.5453	28.4739	28.9021	27.7516	27.5858	27.808	28.3558	27.3349	27.4617	28.2466	1.00614	3.56199
"A0A3Q1MKR2 submitted name: Glutamyl-prolyl-tRNA synthetase 1 [OS=Bos taurus]"	A0A3Q1MKR2	EPRS1	29.896	28.1337	27.7051	27.8759	27.2887	27.8524	28.1811	27.6938	27.4862	28.0125	0.760931	2.71639
"H7BWW0 Coronin [OS=Bos taurus]"	H7BWW0	CORO1B	30.142	28.4826	29.0049	28.5061	28.4042	28.487	28.9048	28.5898	28.6158	28.793	0.544676	1.89169
"Q3ZBM5 Sorting nexin-5 [OS=Bos taurus]"	Q3ZBM5	SNX5	27.722	26.3224	26.5426	26.1866	26.2808	26.2097	26.7757	25.8127	26.6488	26.5001	0.539409	2.03549
"A7MBH9 submitted name: G protein subunit alpha i2 [OS=Bos taurus]"	A7MBH9	GNAI2	29.7604	28.7726	28.8414	29.0956	28.7343	28.7429	29.9515	30.2543	29.7578	29.3234	0.60336	2.05761
"P12624 Myristoylated alanine-rich C-kinase substrate [OS=Bos taurus]"	P12624	MARCKS MACS	29.4895	27.5583	27.9043	27.0699	27.5461	27.4953	27.9456	27.4143	27.4601	27.7648	0.697178	2.51101
"E1BJW3 submitted name: Multimerin 2 [OS=Bos taurus]"	E1BJW3	MMRN2	24.057	23.3515	23.9633	23.3904	24.0551	24.1005	24.015	23.3227	24.6201	23.8751	0.434878	1.82148
"A5PJB8 submitted name: CTRB1 protein [OS=Bos taurus]"	A5PJB8	CTRB1 LOC618826	23.3654	27.666	27.3004	26.67	26.7161	27.416	26.349	26.453	26.2108	26.4607	1.26665	4.78691
"A2VDN7 submitted name: Heterogeneous nuclear ribonucleoprotein U (Scaffold attachment factor A) [OS=Bos taurus]"	A2VDN7	HNRNPU	31.3211	30.067	29.9772	30.0392	29.4332	29.5907	30.1373	29.6661	29.3787	29.9567	0.58525	1.95365
"A5PK70 Nucleoside diphosphate kinase [OS=Bos taurus]"	A5PK70	NME3	27.1249	25.3153	26.0338	25.5289	24.6864	25.9602	25.7527	25.4277	24.8837	25.6348	0.717566	2.79918
"A0A6B9SE37 submitted name: Ig lamda chain variable region [OS=Bos taurus]"	A0A6B9SE37		27.4485	27.0559	27.6905	27.5616	27.272	27.4779	28.258	29.0118	27.2041	27.6645	0.612027	2.21232
"A0A3Q1MGP1 Complement subcomponent C1r [OS=Bos taurus]"	A0A3Q1MGP1	C1R	26.7683	28.8106	27.11	29.073	26.9893	27.8824	27.3812	26.8694	27.3004	27.576	0.843074	3.05727
"Q32T06 submitted name: Endopin 2C [OS=Bos taurus]"	Q32T06		29.8493	32.8709	33.0139	31.2602	33.4834	31.4562	31.1445	30.6862	30.8975	31.6291	1.21917	3.85459
"E1BFW2 submitted name: Interacts with SUPT6H, CTD assembly factor 1 [OS=Bos taurus]"	E1BFW2	IWS1	25.2694	23.1484	22.7949	23.4829	22.7458	23.8468	23.386	22.9194	23.157	23.4167	0.778316	3.32376
"Q32LP0 Fermitin family homolog 3 [OS=Bos taurus]"	Q32LP0	FERMT3 KIND3 URP2	22.7247	23.1895	23.1071	22.4449	21.5337	23.3418	22.3171	22.0556	21.9393	22.5171	0.620744	2.75677
"A0A3Q1MKY2 Thioredoxin domain-containing protein 17 [OS=Bos taurus]"	A0A3Q1MKY2		28.9423	26.2831	26.7784	26.4639	27.0748	26.5832	26.8128	26.2401	26.2292	26.8231	0.846104	3.15439
"Q28824 Myosin light chain kinase, smooth muscle [OS=Bos taurus]"	Q28824	MYLK	34.6429	34.2879	35.2498	34.6929	32.069	34.879	35.1672	34.5197	34.533	34.449	0.94481	2.74263
"Q58DU5 Proteasome subunit alpha type-3 [OS=Bos taurus]"	Q58DU5	PSMA3	29.5134	28.2429	28.553	28.1783	28.5263	28.4342	28.8174	28.4129	29.2159	28.6549	0.44852	1.56525
"A0A3Q1NDA1 Nuclear factor 1 [OS=Bos taurus]"	A0A3Q1NDA1	NFIC	24.4997	23.4813	23.4213	23.6395	22.8219	23.1888	23.7915	23.2038	22.905	23.4392	0.509345	2.17304
"A7YY30 submitted name: MGC157043 protein [OS=Bos taurus]"	A7YY30	MGC157043	23.7428	23.2215	22.8898	23.7118	23.377	23.6637	24.0895	24.0877	22.9967	23.5312	0.437762	1.86035
"Q3SZ65 Eukaryotic initiation factor 4A-II [OS=Bos taurus]"	Q3SZ65	EIF4A2	31.434	29.874	30.4335	29.4397	30.0261	29.535	30.0515	29.4485	29.5152	29.9731	0.644805	2.15128
"P07107 Acyl-CoA-binding protein [OS=Bos taurus]"	P07107	DBI	32.1327	30.045	30.7445	31.2921	30.7762	31.7501	31.0717	30.364	30.2605	30.9374	0.696403	2.25101
"F1MQU4 submitted name: BCL2 associated transcription factor 1 [OS=Bos taurus]"	F1MQU4	BCLAF1	27.8771	27.6736	26.2797	26.0533	27.5562	26.8529	26.3031	26.8238	26.3128	26.8592	0.687352	2.5591
"F1MY84 submitted name: Chondroitin sulfate proteoglycan 4 [OS=Bos taurus]"	F1MY84	CSPG4	28.2824	26.5889	26.6965	26.7027	26.7985	26.8404	26.3778	26.2655	26.2114	26.7516	0.617781	2.30933
"P10103 High mobility group protein B1 [OS=Bos taurus]"	P10103	HMGB1 HMG1	32.3941	31.0223	32.1687	31.164	31.6646	31.6812	31.7091	31.6626	31.657	31.6804	0.425675	1.34365
"A6QQ11 submitted name: PGM2 protein [OS=Bos taurus]"	A6QQ11	PGM2	32.7872	30.8647	31.4204	30.9023	31.1904	30.9605	31.2285	30.5618	30.2911	31.1341	0.708978	2.27718
"A0A7S6NKN5 submitted name: MHC class I antigen [OS=Bos taurus]"	A0A7S6NKN5		30.3526	26.8354	26.6587	27.1404	26.2769	27.235	27.368	27.2692	26.837	27.3303	1.18499	4.33579
"Q3T108 Proteasome subunit beta type-4 [OS=Bos taurus]"	Q3T108	PSMB4	29.0325	27.388	27.712	26.9727	26.976	27.4383	27.3215	26.9643	26.9118	27.413	0.667006	2.43317
"A0A3Q1LMV9 submitted name: Epiplakin 1 [OS=Bos taurus]"	A0A3Q1LMV9	EPPK1	28.2961	26.1851	26.1045	26.4348	26.2618	25.9408	27.5086	27.1782	27.6367	26.8385	0.836163	3.11553
"F6Q234 submitted name: Peptidase D [OS=Bos taurus]"	F6Q234	PEPD	30.7297	29.1199	26.7485	28.9031	28.6797	29.9556	28.7935	28.407	27.8894	28.8029	1.13901	3.95448
"P31976 Ezrin [OS=Bos taurus]"	P31976	EZR VIL2	32.2519	30.4431	29.8959	30.536	30.1899	29.9691	29.9805	29.3718	29.3175	30.2173	0.868797	2.87517
"Q2KJG3 Asparagine--tRNA ligase, cytoplasmic [OS=Bos taurus]"	Q2KJG3	NARS	28.5523	26.5058	26.854	26.489	25.8124	25.8381	26.4833	26.4448	26.6615	26.6268	0.801009	3.00828
"G5E589 Proteasome subunit beta [OS=Bos taurus]"	G5E589	PSMB1	29.9001	28.6315	28.5108	28.1657	28.5451	28.6196	28.3806	28.0625	28.1088	28.5472	0.552761	1.93631
"Q2KJ47 submitted name: EH-domain containing 2 [OS=Bos taurus]"	Q2KJ47	EHD2	28.9292	27.8412	29.3245	27.901	29.5428	28.4016	29.4268	29.0738	28.8324	28.8081	0.632268	2.19475
"E1BKZ1 Glutathione reductase [OS=Bos taurus]"	E1BKZ1	GSR	27.0209	25.5531	26.4099	25.91	26.0355	25.8912	26.2421	25.2365	25.5004	25.9777	0.538278	2.07207
"Q5E9T9 RNA-splicing ligase RtcB homolog [OS=Bos taurus]"	Q5E9T9	RTCB	29.7871	27.8869	29.0476	29.1341	27.7418	28.6094	28.5456	27.5131	27.5989	28.4294	0.795656	2.79871
"A0A3Q1MH50 submitted name: Major allergen BDA20 [OS=Bos taurus]"	A0A3Q1MH50		25.6948	24.2699	25.1294	24.7668	24.6758	24.371	24.3991	23.9746	25.7106	24.7769	0.618163	2.49492
"F1N5H8 submitted name: DEAD-box helicase 31 [OS=Bos taurus]"	F1N5H8	DDX31	28.9479	27.5058	28.0145	27.2265	26.885	26.4873	27.5539	26.8221	26.5208	27.3293	0.790485	2.89244
"P50291 Follistatin [OS=Bos taurus]"	P50291	FST	25.1041	24.3696	24.679	24.6247	24.6113	24.1565	25.7267	24.843	25.2936	24.8232	0.483767	1.94885
"F1MK61 NOL1/NOP2/Sun domain family member 2 [OS=Bos taurus]"	F1MK61	NSUN2	27.4139	24.986	25.9658	25.1185	25.5428	25.1858	25.4376	25.1973	25.4068	25.5838	0.744261	2.90911
"P21752 Thymosin beta-10 [OS=Bos taurus]"	P21752	TMSB10	30.0807	27.5492	29.1397	27.1341	28.7042	27.1276	28.6428	28.3872	28.1547	28.3245	0.9668	3.4133
"Q05718 Insulin-like growth factor-binding protein 6 [OS=Bos taurus]"	Q05718	IGFBP6	23.8621	24.0809	24.5981	24.2306	24.0118	23.8982	23.5972	23.4538	24.2413	23.9971	0.347441	1.44785
"Q9GLX9 Spondin-1 [OS=Bos taurus]"	Q9GLX9	SPON1 VSGP	30.888	29.6317	29.7888	28.9502	28.8634	29.3191	29.1967	28.527	29.2552	29.38	0.683433	2.32618
"Q3MHN0 Proteasome subunit beta type-6 [OS=Bos taurus]"	Q3MHN0	PSMB6	28.548	27.1227	27.5688	26.6767	27.2656	26.8723	27.2531	26.958	27.126	27.2657	0.544605	1.9974
"A7YWH5 submitted name: DKC1 protein [OS=Bos taurus]"	A7YWH5	DKC1	25.8853	25.2191	25.2497	24.9793	24.6903	25.2565	25.6084	24.9208	25.2404	25.2278	0.357697	1.41787
"F1MWU9 submitted name: Heat shock protein family A (Hsp70) member 6 [OS=Bos taurus]"	F1MWU9	HSPA6	27.7329	27.3424	28.2484	27.3946	28.0654	27.8711	28.6039	28.059	27.5074	27.8695	0.419877	1.50659
"F1N3V0 Malic enzyme [OS=Bos taurus]"	F1N3V0	ME1	27.8612	25.4838	26.4771	25.7775	25.9078	25.9564	25.6282	25.2319	25.5982	25.9913	0.783181	3.01324
"Q5EA98 Microfibrillar-associated protein 1 [OS=Bos taurus]"	Q5EA98	MFAP1	25.0881	24.5739	23.2562	23.6885	23.5038	24.1598	24.2213	23.6521	23.4446	23.9543	0.601557	2.51127
"Q2KJ14 RNA polymerase II-associated factor 1 homolog [OS=Bos taurus]"	Q2KJ14	PAF1	23.4604	22.8865	21.9435	22.5356	22.2672	22.0974	23.2201	22.5021	22.2926	22.5784	0.512994	2.27206
"A0A140T894 submitted name: 14-3-3 protein beta/alpha [OS=Bos taurus]"	A0A140T894	YWHAB	31.4597	29.2638	30.687	29.2004	30.2334	29.44	30.1517	29.9059	29.6741	30.0018	0.732317	2.44091
"A0A3Q1MVZ1 Poly [ADP-ribose] polymerase [OS=Bos taurus]"	A0A3Q1MVZ1	PARP1	29.8367	29.5096	28.5709	29.114	28.4842	28.8116	29.4094	29.0015	28.7199	29.0509	0.458419	1.57799
"Q3SWX7 Annexin A3 [OS=Bos taurus]"	Q3SWX7	ANXA3	29.026	27.5074	28.2941	26.9966	28.3772	27.5349	28.235	27.5481	27.2074	27.8585	0.657159	2.35891
"Q56JW4 Adenine phosphoribosyltransferase [OS=Bos taurus]"	Q56JW4	APRT	30.7508	29.009	30.197	29.2825	29.8235	29.6647	29.8122	29.0435	29.094	29.6308	0.590247	1.99201
"A0A3S5ZPB0 Fructose-bisphosphate aldolase [OS=Bos taurus]"	A0A3S5ZPB0	ALDOC	29.3841	27.7092	28.9344	27.5853	28.3019	28.3033	28.1304	27.8614	27.2376	28.1608	0.672036	2.38642
"Q3ZCJ2 Aldo-keto reductase family 1 member A1 [OS=Bos taurus]"	Q3ZCJ2	AKR1A1	30.9033	30.4773	30.5971	29.3568	30.7714	30.081	30.0773	29.7394	29.5545	30.1731	0.549808	1.82218
"P01252 Prothymosin alpha [OS=Bos taurus]"	P01252	PTMA	32.1647	30.0228	30.8436	30.1894	30.595	30.3742	30.7391	30.4099	30.3389	30.6309	0.63004	2.05688
"F1MMR6 Cathepsin D [OS=Bos taurus]"	F1MMR6	CTSD	29.917	28.6405	28.84	29.1351	28.5119	29.099	28.8761	28.4571	28.5034	28.8867	0.461401	1.59728
"Q3MHP1 Ubiquitin-conjugating enzyme E2 L3 [OS=Bos taurus]"	Q3MHP1	UBE2L3	29.3895	27.2407	28.9232	27.4123	28.3919	27.4612	28.2677	28.0738	28.2019	28.1514	0.712419	2.53067
"Q8SPP7 Peptidoglycan recognition protein 1 [OS=Bos taurus]"	Q8SPP7	PGLYRP1 PGLYRP PGRP	28.1738	27.0271	27.2237	27.2602	26.1087	27.1382	26.0878	25.8358	27.1267	26.8869	0.741474	2.75775
"H7BWV5 Copper homeostasis protein cutC homolog [OS=Bos taurus]"	H7BWV5	CUTC	24.2866	29.9421	30.1057	29.5325	29.1882	29.949	29.2556	28.2455	28.927	28.8258	1.79975	6.24355
"Q0VCU8 Eukaryotic translation initiation factor 3 subunit J [OS=Bos taurus]"	Q0VCU8	EIF3J EIF3S1	27.9736	25.9771	26.0053	25.515	25.8073	25.6482	26.5266	26.07	26.1755	26.1887	0.73181	2.79437
"Q5E9A4 mRNA export factor [OS=Bos taurus]"	Q5E9A4	RAE1 MRNP41	26.047	23.9575	24.1578	24.3232	24.5042	24.8806	24.4361	23.6067	23.9488	24.4291	0.710747	2.90943
"A0A3Q1MII4 116 kDa U5 small nuclear ribonucleoprotein component [OS=Bos taurus]"	A0A3Q1MII4		28.5358	27.5159	28.3654	28.0483	27.8457	27.8589	28.0943	27.268	27.9183	27.9389	0.390329	1.39708
"A0A3Q1ME43 submitted name: G protein pathway suppressor 1 [OS=Bos taurus]"	A0A3Q1ME43	GPS1	28.7222	27.3452	29.6714	27.474	29.2733	27.4558	28.9166	28.4688	28.7544	28.4535	0.845278	2.97073
"F1MD77 submitted name: Laminin subunit gamma 1 [OS=Bos taurus]"	F1MD77	LAMC1	28.1604	27.4617	28.2322	26.8541	27.5605	27.3003	27.6539	27.3553	27.5579	27.5707	0.423871	1.5374
"A0A3Q1MW62 submitted name: ADP-ribosylation factor 2 [OS=Bos taurus]"	A0A3Q1MW62		29.4957	27.6839	27.9426	27.8019	27.1433	27.3217	27.6502	26.747	26.0625	27.5387	0.942401	3.42209
"E1BC59 Protein phosphatase 1 regulatory subunit [OS=Bos taurus]"	E1BC59	PPP1R12A	28.8849	27.7417	29.1905	27.8385	29.237	27.6927	29.6724	29.1017	29.5213	28.7645	0.789168	2.74355
"Q3MHR3 Dynein light chain 2, cytoplasmic [OS=Bos taurus]"	Q3MHR3	DYNLL2	29.8526	28.6167	29.2892	28.8906	28.8913	28.9183	29.0457	28.388	28.4046	28.9219	0.456103	1.57702
"Q3SX14 Gelsolin [OS=Bos taurus]"	Q3SX14	GSN	24.099	23.4403	23.6357	23.4956	23.4978	23.8079	23.6486	23.708	23.5719	23.6561	0.202117	0.854397
"G3N0V2 Cytokeratin-1 [OS=Bos taurus]"	G3N0V2	KRT1	29.3496	31.2798	30.024	30.6879	30.4878	30.7356	30.8296	30.0793	30.6817	30.4617	0.565078	1.85504
"Q08DP0 Phosphoglucomutase-1 [OS=Bos taurus]"	Q08DP0	PGM1	29.8234	28.1653	29.5253	27.8902	29.4715	28.2121	28.8036	28.8185	28.5443	28.806	0.676958	2.35006
"P07688 Cathepsin B [OS=Bos taurus]"	P07688	CTSB	29.7785	29.9271	29.3424	29.7589	29.3431	29.7389	29.6564	28.9552	29.2441	29.5272	0.318912	1.08006
"F1MZF2 submitted name: Desmocollin-2 [OS=Bos taurus]"	F1MZF2	DSC2	26.1381	23.9339	25.0544	25.1576	25.4645	24.6342	25.2121	24.4633	23.9319	24.8878	0.721955	2.90084
"A0A3Q1MG99 submitted name: Uncharacterized protein [OS=Bos taurus]"	A0A3Q1MG99	MXRA7	23.2285	22.6569	23.6324	23.01	23.7445	22.9312	24.1758	24.2789	24.6433	23.589	0.682317	2.89252
"Q3SX47 submitted name: Heterogeneous nuclear ribonucleoprotein C (C1/C2) [OS=Bos taurus]"	Q3SX47	HNRPC	30.3507	29.5595	29.119	29.3336	28.9855	29.0923	29.795	29.0294	28.9982	29.3626	0.463863	1.57978
"Q3SZ62 Phosphoglycerate mutase 1 [OS=Bos taurus]"	Q3SZ62	PGAM1	31.6513	29.3821	31.799	29.703	31.127	29.8737	30.9246	30.8833	30.8102	30.6838	0.851652	2.77558
"P46193 Annexin A1 [OS=Bos taurus]"	P46193	ANXA1 ANX1	31.559	30.3364	30.9276	30.8103	30.3531	30.649	30.4557	30.1362	30.7183	30.6606	0.421434	1.37451
"Q2HJ49 Moesin [OS=Bos taurus]"	Q2HJ49	MSN	32.6212	30.6972	32.732	30.66	31.9179	30.7216	31.8341	31.7379	31.6215	31.6159	0.788007	2.49244
"P79345 NPC intracellular cholesterol transporter 2 [OS=Bos taurus]"	P79345	NPC2	27.6024	25.5064	25.5161	25.7547	24.8541	25.7695	25.5686	24.9533	24.7328	25.5842	0.851727	3.32911
"Q3T0S6 60S ribosomal protein L8 [OS=Bos taurus]"	Q3T0S6	RPL8	29.4628	27.5769	27.7756	26.9033	26.6754	26.7718	27.0142	26.5263	26.441	27.2386	0.948102	3.48073
"F2Z4F0 submitted name: Actin related protein 1A [OS=Bos taurus]"	F2Z4F0	ACTR1A	29.6193	28.1687	31.0916	28.3705	30.7962	28.1601	30.6877	30.1712	30.6725	29.7486	1.21194	4.07395
"Q3T0Q4 Nucleoside diphosphate kinase B [OS=Bos taurus]"	Q3T0Q4	NME2	31.6049	30.0293	30.5715	30.0211	30.1655	30.3901	30.2191	29.5476	29.3775	30.2141	0.643343	2.12928
"A0A3Q1MTY6 submitted name: Microtubule associated protein 1B [OS=Bos taurus]"	A0A3Q1MTY6	MAP1B	24.2616	25.4414	24.8799	25.4878	25.8904	25.3813	25.7122	25.8145	25.6849	25.3949	0.52045	2.04943
"Q3MHF7 S-methyl-5'-thioadenosine phosphorylase [OS=Bos taurus]"	Q3MHF7	MTAP	28.9869	27.0869	28.4173	27.3164	28.0704	27.2824	27.8918	27.4225	27.5418	27.7796	0.6212	2.23617
"A0A3Q1ND53 submitted name: Hydroxyacylglutathione hydrolase, mitochondrial [OS=Bos taurus]"	A0A3Q1ND53	HAGH	27.5262	25.5485	27.4485	25.7018	27.0386	26.0517	26.7629	26.3512	26.2941	26.5248	0.717136	2.70364
"A0A3Q1MRJ9 submitted name: Nectin cell adhesion molecule 2 [OS=Bos taurus]"	A0A3Q1MRJ9	NECTIN2	27.4808	25.9209	25.6304	25.5742	25.6227	25.7133	25.7227	24.9821	24.3429	25.6656	0.836201	3.25807
"Q17QG2 Nuclear migration protein nudC [OS=Bos taurus]"	Q17QG2	NUDC	29.4489	28.7466	28.992	27.9379	28.6366	27.9372	28.1562	28.3832	27.5637	28.4225	0.59259	2.08493
"Q6EWQ7 Eukaryotic translation initiation factor 5A-1 [OS=Bos taurus]"	Q6EWQ7	EIF5A	30.8366	28.8156	29.6872	28.4187	29.0715	28.3571	29.1895	28.8634	28.7309	29.1078	0.763042	2.62143
"A4FUC8 Cysteinyl-tRNA synthetase [OS=Bos taurus]"	A4FUC8	CARS1 CARS	27.8953	25.4352	26.6707	26.3534	25.3717	25.9403	26.537	26.0076	26.0752	26.254	0.758059	2.8874
"Q5E9K0 Proteasome subunit beta type-2 [OS=Bos taurus]"	Q5E9K0	PSMB2	28.5606	27.1035	27.3482	26.7912	27.1101	27.1468	27.0766	26.4518	26.6092	27.1331	0.606655	2.23585
"A6QL75 submitted name: PTP4A2 protein [OS=Bos taurus]"	A6QL75	PTP4A2	24.2348	24.0961	23.5438	22.7669	23.4874	22.8821	24.2788	22.2781	23.998	23.5073	0.721427	3.06894
"A0A3Q1LFG8 F-actin-capping protein subunit alpha [OS=Bos taurus]"	A0A3Q1LFG8	CAPZA1	30.6196	29.2248	29.9033	28.8485	29.3116	28.9477	29.5999	29.0547	29.1216	29.4035	0.561758	1.91051
"A0A3Q1MLC3 60S ribosomal protein L35a [OS=Bos taurus]"	A0A3Q1MLC3		27.9525	25.8087	26.3437	25.3836	25.0813	25.2152	25.5117	25.0444	24.5865	25.6586	0.994208	3.87475
"Q3SYW3 submitted name: Hematopoietic cell-specific Lyn substrate 1 [OS=Bos taurus]"	Q3SYW3	HCLS1	24.8118	22.5385	23.872	23.9105	24.0861	23.6617	25.1622	25.4106	25.4106	24.3182	0.959178	3.94428
"Q3MHM5 Tubulin beta-4B chain [OS=Bos taurus]"	Q3MHM5	TUBB4B TUBB2C	30.2735	28.4626	29.2194	28.9244	27.2741	28.7691	28.8492	28.1112	27.335	28.5798	0.934916	3.27125
"E1BJA2 submitted name: Apoptosis inducing factor mitochondria associated 1 [OS=Bos taurus]"	E1BJA2	AIFM1	29.5406	26.5506	27.8076	27.1341	27.232	27.4782	27.3472	27.4932	26.3995	27.4426	0.90629	3.3025
"A0A3Q1MHR7 submitted name: Uncharacterized protein [OS=Bos taurus]"	A0A3Q1MHR7	LOC787904	25.5466	24.5233	25.0748	25.3947	24.6902	25.0857	23.6977	24.2317	25.4234	24.852	0.618388	2.48828
"P00516 cGMP-dependent protein kinase 1 [OS=Bos taurus]"	P00516	PRKG1 PRKG1B PRKGR1A PRKGR1B	25.2484	25.4074	27.1402	25.4378	26.2686	25.3006	27.2214	27.2324	27.4333	26.2989	0.958814	3.64583
"Q2KJH6 Serpin H1 [OS=Bos taurus]"	Q2KJH6	SERPINH1	30.9622	29.2324	28.0306	28.3673	27.9719	28.0304	28.4833	27.9951	27.8289	28.5447	1.0015	3.50853
"A0A3Q1LJB2 IF rod domain-containing protein [OS=Bos taurus]"	A0A3Q1LJB2		26.26	28.8384	27.6023	28.3584	28.4928	27.9533	28.4223	26.7111	28.1022	27.8601	0.861405	3.0919
"P22226 Cathelicidin-1 [OS=Bos taurus]"	P22226	CATHL1 BAC1	27.1796	26.8194	26.6935	26.7692	26.5481	26.6867	26.9186	25.8678	27.3169	26.7555	0.413152	1.54418
"A0A3Q1MFI7 Ig-like domain-containing protein [OS=Bos taurus]"	A0A3Q1MFI7		28.1078	29.3252	28.5199	29.5062	29.2954	28.5001	30.5274	29.6153	27.5812	28.9976	0.897921	3.09653
"P21856 Rab GDP dissociation inhibitor alpha [OS=Bos taurus]"	P21856	GDI1 RABGDIA	30.0929	27.6657	30.2754	28.4682	29.4308	28.7868	29.3733	28.9953	29.1887	29.1419	0.799145	2.74226
"P56831 Interferon tau-3 [OS=Bos taurus]"	P56831	IFNT3	27.2989	27.7871	27.6795	27.6803	27.9848	27.6117	26.7751	27.5456	27.8131	27.5751	0.3553	1.28848
"Q3MHM6 Catenin alpha-1 [OS=Bos taurus]"	Q3MHM6	CTNNA1	30.7966	29.7063	29.2158	29.6373	29.365	29.7714	29.6627	29.2346	29.0354	29.6028	0.516339	1.74422
"Q3B7N0 Cadherin-13 [OS=Bos taurus]"	Q3B7N0	CDH13	25.2313	25.3019	27.5805	24.8055	25.9658	25.1043	26.6175	26.3729	26.0381	25.8909	0.881825	3.40593
"P68102 Eukaryotic translation initiation factor 2 subunit 1 [OS=Bos taurus]"	P68102	EIF2S1 EIF2A	29.475	27.8501	27.8351	27.5587	27.5578	27.6489	27.8926	27.3335	26.9513	27.7892	0.697714	2.51074
"Q3T160 Nucleophosmin [OS=Bos taurus]"	Q3T160	NPM1	30.1774	28.9692	29.1632	28.6589	28.7409	28.7722	29.3978	28.9658	28.9995	29.0939	0.464952	1.59811
"P52193 Calreticulin [OS=Bos taurus]"	P52193	CALR CRT	32.3568	29.4726	29.8822	29.7205	28.7306	29.7836	28.6593	29.1765	28.0521	29.5371	1.22087	4.13335
"A0A3Q1M0L5 submitted name: Uncharacterized protein [OS=Bos taurus]"	A0A3Q1M0L5	ADAMTS13	21.8314	25.1504	24.9168	24.5975	24.377	24.8224	23.5542	23.5746	23.8216	24.0718	1.02514	4.25868
"A0A3Q1N8P4 submitted name: Lysosomal associated membrane protein 2 [OS=Bos taurus]"	A0A3Q1N8P4	LAMP2	27.9359	25.3913	26.2318	25.1807	24.6847	25.3279	24.8749	24.378	23.9664	25.3302	1.17364	4.63336
"A0A3Q1LHT7 submitted name: Ribosome binding protein 1 [OS=Bos taurus]"	A0A3Q1LHT7	RRBP1	30.7771	29.7183	28.5575	28.7888	28.324	28.8162	29.2211	28.6977	28.585	29.054	0.765771	2.63568
"Q3SWX5 Cadherin-6 [OS=Bos taurus]"	Q3SWX5	CDH6	21.785	24.515	22.8022	22.742	21.7935	23.4919	22.1217	22.1473	22.2412	22.6266	0.89404	3.95127
"Q17QI3 submitted name: Acetyl-CoA acetyltransferase 2 [OS=Bos taurus]"	Q17QI3	ACAT2	29.5121	27.3253	28.2503	27.4892	27.9544	27.9055	27.7916	27.4518	27.2448	27.8806	0.694817	2.49212
"F1MU12 submitted name: Keratin, type II cytoskeletal 8 [OS=Bos taurus]"	F1MU12		33.7616	31.9663	32.2513	32.7532	32.41	32.6015	32.467	32.3	31.3873	32.4331	0.638358	1.96823
"Q2KI84 Histidine--tRNA ligase, cytoplasmic [OS=Bos taurus]"	Q2KI84	HARS1 HARS	29.1032	27.0604	27.3062	26.996	27.2002	27.5532	27.2964	26.6131	26.0973	27.2473	0.819205	3.00655
"F1MJ59 submitted name: Omega-amidase NIT2 [OS=Bos taurus]"	F1MJ59	NIT2	24.7878	22.4124	24.1066	23.3994	23.8626	23.6433	24.7626	24.1376	23.7168	23.8699	0.723523	3.03111
"Q3SZ16 Isoamyl acetate-hydrolyzing esterase 1 homolog [OS=Bos taurus]"	Q3SZ16	IAH1	27.5141	26.3919	27.2285	26.9901	26.8745	26.8509	26.9175	26.7869	26.3654	26.88	0.362219	1.34754
"Q5E951 Tubulin-folding cofactor B [OS=Bos taurus]"	Q5E951	TBCB CKAP1	27.4894	24.6539	26.4453	24.5645	25.8435	25.0579	25.6136	25.7779	25.8753	25.7024	0.909564	3.53884
"B0JYQ0 submitted name: ALB protein [OS=Bos taurus]"	B0JYQ0	ALB	28.4921	35.376	33.1461	32.552	31.5007	32.9042	31.8829	31.618	32.3312	32.2004	1.81302	5.63044
"P09487 Alkaline phosphatase, tissue-nonspecific isozyme [OS=Bos taurus]"	P09487	ALPL	29.4308	28.686	28.2126	28.1296	27.7614	28.4057	28.0744	27.5999	28.0706	28.2634	0.541675	1.91652
"Q3MHJ9 Calcium/calmodulin-dependent protein kinase type II subunit beta [OS=Bos taurus]"	Q3MHJ9	CAMK2B	25.7349	24.3601	24.1661	24.1344	23.1901	23.3332	24.1131	24.0918	24.0689	24.1325	0.72055	2.98581
"A0A3Q1LV98 submitted name: Filamin C [OS=Bos taurus]"	A0A3Q1LV98	FLNC	31.2088	29.8856	31.6662	30.1825	31.1424	29.7949	31.5844	31.4785	31.6828	30.9585	0.781928	2.52573
"A0A3Q1M8H9 Calcium-activated neutral proteinase small subunit [OS=Bos taurus]"	A0A3Q1M8H9	CAPNS1	29.7668	28.3834	29.3244	27.9186	28.5323	28.2458	28.7469	28.5378	28.3376	28.6437	0.570583	1.992
"Q9BGI1 Peroxiredoxin-5, mitochondrial [OS=Bos taurus]"	Q9BGI1	PRDX5	30.4567	28.6839	29.027	28.5659	28.2794	28.7915	29.0693	28.1879	27.6997	28.7512	0.772328	2.68624
"Q32KL2 Proteasome subunit beta type-5 [OS=Bos taurus]"	Q32KL2	PSMB5	28.3151	27.2203	27.9353	26.8794	27.5998	26.9543	27.3729	26.7672	27.3425	27.3763	0.508101	1.85599
"Q8HYI9 Prefoldin subunit 5 [OS=Bos taurus]"	Q8HYI9	PFDN5	26.4305	24.2976	24.4886	23.9559	24.493	24.0902	24.5814	24.212	24.0838	24.5148	0.749401	3.05694
"Q8SPJ1 Junction plakoglobin [OS=Bos taurus]"	Q8SPJ1	JUP	29.7074	28.249	27.9404	27.9722	27.7272	28.1438	27.7112	26.9589	26.5982	27.8898	0.873194	3.13087
"Q5E9J1 Heterogeneous nuclear ribonucleoprotein F [OS=Bos taurus]"	Q5E9J1	HNRNPF HNRPF	29.2504	27.4286	27.2696	27.3235	26.7409	26.7004	27.3742	26.7786	26.073	27.2155	0.881248	3.23804
"A6H768 Galactokinase [OS=Bos taurus]"	A6H768	GALK1	27.2447	26.8851	27.9526	25.8666	27.689	25.4056	26.5088	25.9689	26.0901	26.6235	0.875971	3.29022
"F1N1T3 submitted name: Paralemmin 2 [OS=Bos taurus]"	F1N1T3	PALM2 PALM2AKAP2	21.2657	21.3509	21.6639	20.4963	21.2434	19.7874	21.6563	20.9122	20.9797	21.0395	0.596097	2.83322
"Q3SZH7 Leukotriene A-4 hydrolase [OS=Bos taurus]"	Q3SZH7	LTA4H	29.944	27.9936	29.482	28.1559	28.7508	28.1416	29.0082	28.2504	28.3961	28.6803	0.675876	2.35659
"Q3MHL3 Histone-binding protein RBBP4 [OS=Bos taurus]"	Q3MHL3	RBBP4	30.2012	28.9047	28.7337	28.5826	28.6572	28.5188	29.0376	28.6077	28.3767	28.8467	0.545261	1.8902
"Q3T0X6 40S ribosomal protein S16 [OS=Bos taurus]"	Q3T0X6	RPS16	30.0956	27.8911	28.201	27.0755	26.3301	27.4274	26.9752	26.2252	25.8602	27.3424	1.28946	4.71598
"Q2HJI6 submitted name: Granulin [OS=Bos taurus]"	Q2HJI6	GRN	27.6871	26.9632	26.0896	27.2722	26.9308	27.3712	26.4104	26.5271	25.165	26.713	0.767774	2.87416
"P31754 Uridine 5'-monophosphate synthase [OS=Bos taurus]"	P31754	UMPS	28.2729	26.7417	26.8827	26.1718	26.381	26.3994	26.9016	26.7565	26.6458	26.7948	0.606841	2.26477
"Q3T0X5 Proteasome subunit alpha type-1 [OS=Bos taurus]"	Q3T0X5	PSMA1	30.5537	28.9397	29.1038	28.5539	28.9217	28.9074	28.9006	28.5174	28.5897	28.9987	0.617785	2.13039
"F1N0H5 submitted name: Zinc finger CCCH-type containing 13 [OS=Bos taurus]"	F1N0H5	ZC3H13	23.7	22.3224	23.6313	22.8155	23.2595	22.6889	23.999	24.253	24.1422	23.4235	0.689567	2.94391
"P00586 Thiosulfate sulfurtransferase [OS=Bos taurus]"	P00586	TST	31.8582	28.6675	29.2969	30.0308	28.6941	29.9758	29.1533	28.213	27.9947	29.3205	1.1835	4.03641
"P02070 Hemoglobin subunit beta [OS=Bos taurus]"	P02070	HBB	35.1729	32.0497	31.967	31.9839	31.8314	33.1348	30.9005	30.4656	33.0323	32.282	1.38295	4.28396
"E1BG76 submitted name: Sec1 family domain containing 1 [OS=Bos taurus]"	E1BG76	SCFD1	28.3986	26.4967	26.2076	26.1342	25.7919	26.2094	26.3355	25.9046	26.1036	26.398	0.779021	2.95106
"A0A3Q1MMA1 SEC22 vesicle-trafficking protein homolog B [OS=Bos taurus]"	A0A3Q1MMA1	SEC22B	28.545	27.7813	28.3025	27.3437	27.886	28.4272	27.6368	28.897	26.7969	27.9574	0.654823	2.34222
"P00429 Cytochrome c oxidase subunit 6B1 [OS=Bos taurus]"	P00429	COX6B1 COX6B	30.1403	26.3858	27.0803	25.9658	25.6571	26.7083	26.2748	25.9927	25.1951	26.6	1.43881	5.40906
"Q76LV1 Heat shock protein HSP 90-beta [OS=Bos taurus]"	Q76LV1	HSP90AB1 HSPC3 HSPCB	32.6486	30.6454	30.274	30.2141	29.8248	30.4097	29.9622	29.3664	29.2604	30.2895	0.996666	3.29046
"F1MC11 submitted name: Keratin, type I cytoskeletal 14 [OS=Bos taurus]"	F1MC11	KRT14	29.3582	30.3277	29.4489	29.9416	29.6627	29.8952	30.0003	28.9577	29.6985	29.699	0.405126	1.36411
"A0A3Q1NAH5 submitted name: Sperm associated antigen 9 [OS=Bos taurus]"	A0A3Q1NAH5	SPAG9	27.3936	25.9869	26.0276	25.6796	26.1753	26.5092	25.8095	26.4921	24.4329	26.0563	0.79384	3.04663
"Q0P594 Serine/threonine-protein phosphatase 2A catalytic subunit beta isoform [OS=Bos taurus]"	Q0P594	PPP2CB	22.4372	20.8957	21.9864	20.6143	21.6134	20.9475	20.9801	21.0009	20.9704	21.2718	0.603512	2.83715
"Q0III8 submitted name: RNASET2 protein [OS=Bos taurus]"	Q0III8	RNASET2	25.3673	23.2161	23.6956	23.897	22.2305	23.4382	23.1114	23.1401	22.5458	23.4047	0.900552	3.84774
"A0A3Q1LT12 Glutathione transferase [OS=Bos taurus]"	A0A3Q1LT12	GSTA4	27.2605	24.5332	27.3823	25.2426	26.607	25.1312	26.4843	26.1697	26.1119	26.1025	0.970122	3.71658
"A0A3Q1LTD7 Thymosin beta [OS=Bos taurus]"	A0A3Q1LTD7		25.5496	23.341	24.9396	23.1843	24.4338	23.5207	24.491	24.4385	24.564	24.2736	0.780988	3.21744
"F1N7G8 submitted name: PDS5 cohesin associated factor B [OS=Bos taurus]"	F1N7G8	PDS5B	24.135	24.1282	23.0864	23.3412	22.5056	23.1642	23.8023	23.2902	23.0914	23.3938	0.535806	2.29037
"O62654 Desmin [OS=Bos taurus]"	O62654	DES	31.6422	31.4175	33.7628	32.0597	33.0324	31.4347	33.4666	33.8888	33.4943	32.6888	1.03957	3.1802
"A0A3Q1LM20 Histone H4 [OS=Bos taurus]"	A0A3Q1LM20	LOC112445649	33.9164	30.9517	32.5278	32.6806	30.5668	30.1577	32.4218	31.4215	30.6561	31.7001	1.2485	3.93848
"A0A3Q1LVQ8 Zinc finger Ran-binding domain-containing protein 2 [OS=Bos taurus]"	A0A3Q1LVQ8	ZRANB2	26.8416	26.7634	26.1381	25.5778	26.9425	26.3929	26.0298	26.1809	25.5368	26.2671	0.516874	1.96776
"A0A3Q1N9B4 submitted name: Ubiquitin-conjugating enzyme E2 N [OS=Bos taurus]"	A0A3Q1N9B4	UBE2N	30.3737	28.1618	29.8152	28.4072	29.2494	28.5171	29.4322	28.8855	28.9377	29.0866	0.710402	2.44237
"Q28105 Endothelial protein C receptor [OS=Bos taurus]"	Q28105	PROCR EPCR	27.9388	26.8435	26.7661	27.1418	25.3158	26.8082	25.6966	25.9194	26.1953	26.5139	0.809466	3.05298
"Q9GLE5 72 kDa type IV collagenase [OS=Bos taurus]"	Q9GLE5	MMP2	26.6801	26.3316	26.3136	26.3991	26.2465	25.9778	26.0508	25.82	26.2662	26.2318	0.253436	0.966143
"Q3ZBH5 submitted name: Proliferation-associated 2G4 [OS=Bos taurus]"	Q3ZBH5	PA2G4	30.531	28.8241	29.1232	28.355	28.4427	28.8131	28.7641	28.4858	28.1452	28.8316	0.702423	2.4363
"A7YW45 Protein arginine N-methyltransferase 5 [OS=Bos taurus]"	A7YW45	PRMT5 SKB1	27.1604	25.1466	25.882	25.2093	24.8295	25.4158	25.4996	24.8484	24.4747	25.3851	0.784716	3.09124
"P02584 Profilin-1 [OS=Bos taurus]"	P02584	PFN1	32.0104	29.8499	32.5875	30.0618	31.8588	30.0723	31.8231	31.8137	31.4865	31.2849	1.01168	3.23376
"H7BWW2 Beta-hexosaminidase [OS=Bos taurus]"	H7BWW2		28.1451	27.1372	26.1827	27.1588	26.5012	27.3095	26.2284	26.4564	25.628	26.7497	0.756417	2.82776
"Q95M18 Endoplasmin [OS=Bos taurus]"	Q95M18	HSP90B1 GRP94 HSPC4 TRA1	31.5876	28.7481	28.9347	28.9878	27.9994	28.669	28.1119	27.8086	27.6209	28.7187	1.18702	4.13327
"Q32L40 T-complex protein 1 subunit alpha [OS=Bos taurus]"	Q32L40	TCP1 CCT1	28.9492	28.3292	27.3039	27.3378	27.5657	27.497	27.3445	27.0505	26.5735	27.5501	0.699907	2.54048
"Q58DC0 Serine/threonine-protein phosphatase CPPED1 [OS=Bos taurus]"	Q58DC0	CPPED1 CSTP1	25.6282	23.6159	25.7564	24.4822	25.3839	25.1296	25.497	25.1466	24.6704	25.0345	0.678346	2.70965
"P00432 Catalase [OS=Bos taurus]"	P00432	CAT	29.8741	27.2255	27.8381	28.1869	27.3191	27.5999	27.5663	27.0394	26.2225	27.6524	0.99876	3.61184
"A0A3Q1N147 submitted name: RAB1A, member RAS onco family [OS=Bos taurus]"	A0A3Q1N147	RAB1A	30.834	28.9908	29.2408	28.7662	28.5408	28.8646	28.8261	28.0519	27.91	28.8917	0.845358	2.92596
"F1MWY9 submitted name: Enoyl-CoA delta isomerase 2 [OS=Bos taurus]"	F1MWY9	ECI2	28.8906	27.1899	30.1513	29.0965	28.2453	28.5609	30.8476	30.5994	29.7422	29.2582	1.18893	4.06358
"A0A452DIS2 Integrin beta [OS=Bos taurus]"	A0A452DIS2	ITGB1	26.7997	24.3036	25.1562	23.6719	23.7261	24.0952	23.8625	23.7881	23.0345	24.2709	1.1065	4.55895
"P02313 Non-histone chromosomal protein HMG-17 [OS=Bos taurus]"	P02313	HMGN2 HMG17	22.6437	23.2868	22.9453	24.229	22.9771	23.284	23.064	21.0986	23.7279	23.0285	0.862111	3.74367
"P33672 Proteasome subunit beta type-3 [OS=Bos taurus]"	P33672	PSMB3	28.7826	26.5118	27.5418	26.897	26.4393	27.2673	26.9627	26.1628	26.7065	27.0302	0.781512	2.89126
"Q3SYU2 Elongation factor 2 [OS=Bos taurus]"	Q3SYU2	EEF2	32.8621	30.9068	31.2241	30.5566	30.7876	30.8189	30.9714	30.4477	30.4374	31.0014	0.743559	2.39847
"P21282 V-type proton ATPase subunit C 1 [OS=Bos taurus]"	P21282	ATP6V1C1 ATP6C VATC	24.2553	23.8791	24.0309	23.8272	23.9814	24.0437	23.8977	24.0338	23.889	23.982	0.129363	0.539415
"Q08DS7 AP-1 complex subunit beta-1 [OS=Bos taurus]"	Q08DS7	AP2B1	30.1021	28.8206	28.6805	28.6503	28.5541	28.644	28.7023	28.7173	28.8902	28.8624	0.475242	1.64658
"Q5XQN5 Keratin, type II cytoskeletal 5 [OS=Bos taurus]"	Q5XQN5	KRT5	27.2463	29.742	28.4962	29.1858	28.9339	29.1792	29.2945	28.3457	29.1948	28.8465	0.732445	2.53911
"G3MZ71 submitted name: Keratin 2 [OS=Bos taurus]"	G3MZ71	KRT2	25.6975	26.983	26.5178	26.91	26.8581	26.5928	27.0857	25.6232	27.4378	26.634	0.613641	2.30398
"Q32PI5 Serine/threonine-protein phosphatase 2A 65 kDa regulatory subunit A alpha isoform [OS=Bos taurus]"	Q32PI5	PPP2R1A	30.4804	28.7812	29.6435	28.7842	29.2593	28.8278	29.2047	28.7308	28.8746	29.1763	0.575254	1.97165
"A7Z057 submitted name: 14-3-3 protein gamma [OS=Bos taurus]"	A7Z057	YWHAG	30.6982	28.7849	30.6511	28.9905	30.0333	29.1243	29.9564	29.545	29.6382	29.7135	0.687057	2.31227
"Q08DB4 Copine-1 [OS=Bos taurus]"	Q08DB4	CPNE1	27.026	26.2826	26.7019	26.5369	26.4209	26.2388	26.6662	26.3011	26.525	26.5222	0.250984	0.946317
"P06623 2',3'-cyclic-nucleotide 3'-phosphodiesterase [OS=Bos taurus]"	P06623	CNP	26.5828	24.0224	25.2605	24.4232	24.5087	24.4012	25.3574	25.082	24.7409	24.931	0.759955	3.04823
"P49951 Clathrin heavy chain 1 [OS=Bos taurus]"	P49951	CLTC	31.9142	30.637	30.1722	30.2455	29.9137	30.3871	29.8962	29.7016	28.9719	30.2044	0.798286	2.64295
"Q3ZCI9 T-complex protein 1 subunit theta [OS=Bos taurus]"	Q3ZCI9	CCT8	29.4567	28.1611	27.574	27.6269	27.2727	27.7668	28.1544	27.5318	27.2703	27.8683	0.677438	2.43086
"Q6VBM2 Multifunctional protein ADE2 [OS=Bos taurus]"	Q6VBM2	PAICS	28.7672	27.614	28.3725	27.37	27.6042	27.7545	27.7958	27.0876	27.1103	27.7196	0.553174	1.99561
"G3MZZ6 Protein-L-isoaspartate O-methyltransferase [OS=Bos taurus]"	G3MZZ6	PCMT1	28.2503	25.9504	28.5228	26.6204	27.3887	26.734	27.8618	27.829	27.6678	27.425	0.836663	3.05073
"P25326 Cathepsin S [OS=Bos taurus]"	P25326	CTSS	27.7434	26.0213	27.1489	27.2217	26.0642	27.4524	26.1079	26.0091	25.5643	26.5926	0.791149	2.97507
"A0A3Q1NN33 submitted name: CD99 molecule [OS=Bos taurus]"	A0A3Q1NN33	CD99	24.3485	24.2036	23.5808	23.9947	23.6928	24.7068	23.7228	23.4327	21.5534	23.6929	0.89917	3.7951
"F1MD34 submitted name: Niban apoptosis regulator 2 [OS=Bos taurus]"	F1MD34	NIBAN2	28.0368	25.4216	27.0413	26.9107	26.442	26.8268	26.233	25.6951	25.0885	26.4106	0.917625	3.47445
"F1N6Z0 26S proteasome non-ATPase regulatory subunit 5 [OS=Bos taurus]"	F1N6Z0	PSMD5	28.3074	27.0153	28.1337	26.6665	27.8951	27.3113	27.509	26.3604	25.9351	27.2371	0.81398	2.9885
"Q0VCI1 Probable tRNA N6-adenosine threonylcarbamoyltransferase [OS=Bos taurus]"	Q0VCI1	OSGEP	26.5746	25.1892	25.2286	25.3635	26.1386	25.9845	25.5982	25.5689	25.273	25.6577	0.478064	1.86324
"Q2NKY8 ATP-dependent RNA helicase DHX30 [OS=Bos taurus]"	Q2NKY8	DHX30	22.876	24.1116	23.1802	23.3791	23.2882	23.8368	23.8852	23.9443	23.9732	23.6083	0.433389	1.83575
"Q5E947 Peroxiredoxin-1 [OS=Bos taurus]"	Q5E947	PRDX1	33.1591	31.5126	32.0487	31.7526	31.9043	31.6089	32.0644	31.4105	31.3627	31.8693	0.548949	1.7225
"P50227 Sulfotransferase 1A1 [OS=Bos taurus]"	P50227	SULT1A1 STP	30.1432	28.8301	28.5459	27.3383	28.9088	28.3543	29.4882	30.7813	29.5311	29.1024	1.02025	3.50572
"P25975 Procathepsin L [OS=Bos taurus]"	P25975	CTSL CTSL1	26.2763	25.3988	24.9034	24.5172	24.2751	24.853	24.144	23.4097	23.5012	24.5865	0.904637	3.6794
"F1MH40 submitted name: Uncharacterized protein [OS=Bos taurus]"	F1MH40		24.6429	25.2069	25.2181	25.24	25.1407	23.6534	24.9562	24.8441	25.1169	24.891	0.505188	2.0296
"Q3SZF2 ADP-ribosylation factor 4 [OS=Bos taurus]"	Q3SZF2	ARF4	28.7954	25.6382	26.5952	27.1187	25.759	26.0868	26.4502	26.1119	25.0879	26.4048	1.07174	4.05887
"P20000 Aldehyde dehydrogenase, mitochondrial [OS=Bos taurus]"	P20000	ALDH2	31.7558	27.8796	29.2208	28.9309	27.86	28.7	28.3131	27.1899	26.6677	28.502	1.46835	5.15175
"A0A3Q1N1J5 Phospholipase B-like [OS=Bos taurus]"	A0A3Q1N1J5	PLBD2	26.2534	25.4468	26.174	24.9658	26.2825	25.953	25.828	25.7842	24.6653	25.7059	0.573481	2.23093
"A0A3Q1M4Y9 Ubiquitin carboxyl-terminal hydrolase [OS=Bos taurus]"	A0A3Q1M4Y9	USP15	25.7628	24.2469	25.0222	24.1922	24.3013	23.4412	24.9859	24.0628	23.2396	24.3617	0.792957	3.25494
"F1N401 submitted name: Collagen alpha-1(XII) chain [OS=Bos taurus]"	F1N401	COL12A1	22.0889	22.7839	23.8796	24.0751	24.5389	23.4623	23.6888	24.0695	24.3942	23.6646	0.788604	3.33242
"G3MZ95 submitted name: Four and a half LIM domains 1 [OS=Bos taurus]"	G3MZ95	FHL1	30.3855	29.5527	32.6736	29.9396	32.0722	29.981	31.4753	31.6552	31.3863	31.0135	1.08331	3.49303
"Q5EAD2 D-3-phosphoglycerate dehydrogenase [OS=Bos taurus]"	Q5EAD2	PHGDH	31.4137	30.3703	28.1821	30.5175	29.7465	30.74	29.4817	28.469	28.6236	29.7272	1.12678	3.7904
"A0A452DIW1 submitted name: 60S ribosomal protein L10 [OS=Bos taurus]"	A0A452DIW1		28.3371	25.4933	26.5314	24.8116	24.7499	24.8131	25.2259	24.211	23.4021	25.2861	1.42948	5.65322
"A5D989 Elongation factor 1-delta [OS=Bos taurus]"	A5D989	EEF1D	30.764	29.6584	29.1033	28.9368	28.9617	29.0938	29.3082	29.0239	28.8575	29.3008	0.599097	2.04464
"Q3SZ54 Eukaryotic initiation factor 4A-I [OS=Bos taurus]"	Q3SZ54	EIF4A1	28.8016	26.6332	26.8637	26.3837	26.4781	25.9615	26.4364	26.0229	25.6193	26.5778	0.915434	3.44435
"Q3ZBD9 Microtubule-associated protein RP/EB family member 1 [OS=Bos taurus]"	Q3ZBD9	MAPRE1	29.0911	27.4338	28.2292	27.3214	28.0416	27.3028	27.9795	27.6231	27.6895	27.8569	0.566411	2.03329
"F1MU24 Alpha-1,4 glucan phosphorylase [OS=Bos taurus]"	F1MU24	PYGB	28.7032	26.5418	28.236	27.5599	27.1369	27.7661	27.4624	27.1059	26.5811	27.4548	0.715585	2.60641
"F1MX50 submitted name: Cellular repressor of E1A stimulateds 1 [OS=Bos taurus]"	F1MX50	CREG1	25.4228	23.4525	23.8212	23.65	22.9227	24.3259	23.8814	24.4978	23.1133	23.8986	0.76656	3.20755
"Q2KJC8 Peptidyl-prolyl cis-trans isomerase FKBP9 [OS=Bos taurus]"	Q2KJC8	FKBP9	28.4538	24.6367	24.9558	25.0397	24.273	24.8899	25.8383	28.7463	28.6376	26.1635	1.88389	7.20045
"Q5E9C0 Ras suppressor protein 1 [OS=Bos taurus]"	Q5E9C0	RSU1	28.8622	27.7483	30.2788	27.7102	29.6375	27.8965	29.6602	29.0335	29.2633	28.899	0.930274	3.21906
"A0A3Q1LIJ0 submitted name: Y-box binding protein 3 [OS=Bos taurus]"	A0A3Q1LIJ0	YBX3	25.1904	23.486	23.2557	22.6279	22.9716	22.3153	23.6796	23.0435	23.6364	23.3563	0.824155	3.52862
"F1MJH2 40S ribosomal protein S4 [OS=Bos taurus]"	F1MJH2		30.5373	27.2101	28.0865	26.7515	27.2248	26.3545	27.5135	27.0698	26.8562	27.5116	1.2349	4.48865
"F1MNI4 submitted name: RAB5B, member RAS onco family [OS=Bos taurus]"	F1MNI4	RAB5B	27.9738	26.4877	27.2224	26.3994	26.5821	26.2658	26.6728	25.9362	25.8887	26.6032	0.65109	2.44741
"A0A3Q1LKR8 Ubiquitin-activating enzyme E1 [OS=Bos taurus]"	A0A3Q1LKR8	UBA1	31.671	29.8836	30.9095	30.2204	30.3027	30.3923	30.471	29.9773	29.9643	30.4214	0.564893	1.8569
"Q58D31 Sorbitol dehydrogenase [OS=Bos taurus]"	Q58D31	SORD	25.5933	24.7568	25.1372	25.1402	24.9147	24.4497	24.6349	25.2293	26.1978	25.1171	0.531136	2.11464
"Q9XSG3 Isocitrate dehydrogenase [NADP] cytoplasmic [OS=Bos taurus]"	Q9XSG3	IDH1 ICDH	34.7748	30.2019	30.5991	31.2045	33.5815	31.9671	31.0262	30.7096	30.3036	31.5965	1.58335	5.01115
"Q0IIA4 submitted name: Glycoprotein 2 (Zymogen granule membrane) [OS=Bos taurus]"	Q0IIA4	GP2	24.6204	22.9728	23.3215	22.1877	21.9564	22.6619	23.2859	23.0202	21.235	22.8069	0.965312	4.23255
"Q2KJD2 Vesicle-associated membrane protein 3 [OS=Bos taurus]"	Q2KJD2	VAMP3 SYB3	25.6541	23.3766	23.8049	23.2459	23.4705	23.0987	23.2408	22.6419	23.0167	23.5056	0.866877	3.68796
"Q5E959 Serine-threonine kinase receptor-associated protein [OS=Bos taurus]"	Q5E959	STRAP	28.6962	26.3095	26.5014	25.8618	25.7257	25.7235	26.3137	25.5028	25.8329	26.2742	0.967257	3.6814
[truncated: 2,305 more rows]

## Sheet: DS4.3
Dataset S4.3. Proteins identified in IVD conceptus mono-culture (IVD Conc) media. Proteins were considered present when found in 70% of the IVD Conc samples.
[truncated: 1,993 more rows]

## Sheet: DS4.4
Dataset S4.4. Proteins identified in IVP conceptus mono-culture (IVP Conc) media. Proteins were considered present when found in 70% of the IVP Conc samples.
[truncated: 2,058 more rows]

[truncated: 24 more sheets: DS4.5, DS4.6, DS4.7, DS4.8, DS4.9, DS4.10, DS4.11, DS4.12, DS4.13, DS4.14, DS4.15, DS4.16, DS4.17, DS4.18, DS4.19, DS4.20, DS4.21, DS4.22, DS4.23, DS4.24 …]
