# Supplementary material for: Bovine Endometrium Drives and Responds to Divergence of In Vitro Produced Conceptus Biochemistry
Source: FASEB J. 2025 Aug 19;39(16):e70951. doi: 10.1096/fj.202501962R (PMC12363384; doi:10.1096/fj.202501962R)
Supplement: Supplementary file 5 — Data S5: fsb270951‐sup‐0005‐DataS5.xlsx. [file FSB2-39-e70951-s009.xlsx]

## Sheet: DS5.1
Dataset S5.1. More abundant Endo DAP (compared to the Control Med) associated with the cell extracellular region (Mapped ID) based on the GO analysis.
From	Entry	Entry Name	Protein names	Gene Names		Submitted List		Gene ID	Mapped ID	Gene Name, Gene Symbol, Persistant ID	Panther Family	Protein class
Q2TBX0	Q2TBX0	ZPR1_BOVIN	Zinc finger protein ZPR1 (Zinc finger protein 259)	ZNF259 ZPR1		ZNF259		BOVIN|Ensembl=ENSBTAG00000026236.3|UniProtKB=A0A452DK44	AZGP1	Alpha-2-glycoprotein 1, zinc-binding;AZGP1;PTN000422447;orthologs	ZINC-ALPHA-2-GLYCOPROTEIN (PTHR16675:SF289)	major histocompatibility complex protein(PC00149)
F1MH61	F1MH61	F1MH61_BOVIN	Family with sequence similarity 98 member B	FAM98B		ZPR1		BOVIN|Ensembl=ENSBTAG00000000704.4|UniProtKB=A3KMY8	GUSB	Beta-glucuronidase;GUSB;PTN000007308;orthologs	BETA-GLUCURONIDASE (PTHR10066:SF67)
A6QLY4	A6QLY4	ISOC1_BOVIN	Isochorismatase domain-containing protein 1	ISOC1		FAM98B		BOVIN|Ensembl=ENSBTAG00000006024|UniProtKB=A4IFA6	ISLR	Immunoglobulin superfamily containing leucine-rich repeat protein;ISLR;PTN000688055;orthologs	IMMUNOGLOBULIN SUPERFAMILY CONTAINING LEUCINE-RICH REPEAT PROTEIN (PTHR24366:SF14)	immunoglobulin superfamily cell adhesion molecule(PC00125)
G3MWV5	G3MWV5	G3MWV5_BOVIN	H1.4 linker histone, cluster member	H1-4		ISOC1		BOVIN|Ensembl=ENSBTAG00000018539.5|UniProtKB=Q6H320	KLK1	Glandular kallikrein;KLK1;PTN000668835;orthologs	KALLIKREIN-1 (PTHR24271:SF47)	serine protease(PC00203)
P02702	P02702	FOLR1_BOVIN	Folate receptor alpha (FR-alpha) (Folate receptor 1) (Folate-binding protein 1) (FBP) (Milk folate-binding protein)	FOLR1		H1-4		BOVIN|Ensembl=ENSBTAG00000010390.6|UniProtKB=F6QQY9	SRI	Sorcin;SRI;PTN007728942;orthologs	SORCIN (PTHR46735:SF7)
A7E336	A7E336	A7E336_BOVIN	60S acidic ribosomal protein P0	RPLP0		FOLR1		BOVIN|Ensembl=ENSBTAG00000021955|UniProtKB=P79345	NPC2	NPC intracellular cholesterol transporter 2;NPC2;PTN000139345;orthologs	NPC INTRACELLULAR CHOLESTEROL TRANSPORTER 2 (PTHR11306:SF68)
A7MAZ5	A7MAZ5	H13_BOVIN	Histone H1.3	H1-3		RPLP0		BOVIN|Gene=SERPINA3-8|UniProtKB=A6QPQ2	SERPINA3-8	Serpin A3-8;SERPINA3-8;PTN001689402;orthologs	ALPHA-1-ANTICHYMOTRYPSIN (PTHR11461:SF145)	protease inhibitor(PC00191)
A0A3Q1LNZ3	A0A3Q1LNZ3	A0A3Q1LNZ3_BOVIN	Nuclear casein kinase and cyclin dependent kinase substrate 1	NUCKS1		H1-3		BOVIN|Ensembl=ENSBTAG00000013369.6|UniProtKB=E1BA17	COL14A1	Collagen type XIV alpha 1 chain;COL14A1;PTN007762927;orthologs	COLLAGEN ALPHA-1(XIV) CHAIN (PTHR24020:SF15)	extracellular matrix structural protein(PC00103)
A0A6B9SE47	A0A6B9SE47	A0A6B9SE47_BOVIN	Ig lamda chain variable region			NUCKS1		BOVIN|Gene=GBA1|UniProtKB=Q2KHZ8	GBA1	Lysosomal acid glucosylceramidase;GBA1;PTN000116099;orthologs	LYSOSOMAL ACID GLUCOSYLCERAMIDASE (PTHR11069:SF23)
Q00361	Q00361	ATP5I_BOVIN	ATP synthase subunit e, mitochondrial (ATPase subunit e) (ATP synthase membrane subunit e)	ATP5ME ATP5I		ATP5ME		BOVIN|Ensembl=ENSBTAG00000019964.6|UniProtKB=F1MZ40	GAS6	Growth arrest specific 6;GAS6;PTN007764680;orthologs	GROWTH ARREST-SPECIFIC PROTEIN 6 (PTHR24040:SF14)
E1BHR3	E1BHR3	E1BHR3_BOVIN	HDGF like 3	HDGFL3		ATP5I		BOVIN|Ensembl=ENSBTAG00000009894.6|UniProtKB=A5PJ69	SERPINA10	SERPINA10 protein;SERPINA10;PTN007508243;orthologs	PROTEIN Z-DEPENDENT PROTEASE INHIBITOR (PTHR11461:SF191)	protease inhibitor(PC00191)
G3MYE7	G3MYE7	G3MYE7_BOVIN	Methyl-CpG binding protein 2	MECP2		HDGFL3		BOVIN|Ensembl=ENSBTAG00000003585.6|UniProtKB=A0A3Q1MFX6	CD47	Leukocyte surface antigen CD47;CD47;PTN008502093;orthologs	LEUKOCYTE SURFACE ANTIGEN CD47 (PTHR10613:SF0)	cell adhesion molecule(PC00069)
Q2HJH1	Q2HJH1	DNPEP_BOVIN	Aspartyl aminopeptidase (EC 3.4.11.21)	DNPEP		MECP2		BOVIN|Ensembl=ENSBTAG00000007740.6|UniProtKB=Q9N0E6	MDK	Midkine;MDK;PTN000354697;orthologs	MIDKINE (PTHR13850:SF2)	growth factor(PC00112)
A0A6B9SDT6	A0A6B9SDT6	A0A6B9SDT6_BOVIN	Ig lamda chain variable region			DNPEP		BOVIN|Gene=PGRMC1|UniProtKB=Q17QC0	PGRMC1	Membrane-associated progesterone receptor component 1;PGRMC1;PTN000031675;orthologs	MEMBRANE-ASSOCIATED PROGESTERONE RECEPTOR COMPONENT 1 (PTHR10281:SF23)	transmembrane signal receptor(PC00197)
A0A3Q1MLB6	A0A3Q1MLB6	A0A3Q1MLB6_BOVIN	Ubiquitin conjugating enzyme E2 R2	UBE2R2		UBE2R2		BOVIN|Ensembl=ENSBTAG00000031797|UniProtKB=P80513	ARMET,ARP,MANF	Mesencephalic astrocyte-derived neurotrophic factor;MANF;PTN000312808;orthologs	MESENCEPHALIC ASTROCYTE-DERIVED NEUROTROPHIC FACTOR (PTHR12990:SF10)
F1N2I5	F1N2I5	F1N2I5_BOVIN	Carboxymethylenebutenolidase homolog	CMBL		CMBL		BOVIN|Ensembl=ENSBTAG00000017280|UniProtKB=Q2UVX4	C3	Complement C3;C3;PTN002605330;orthologs	COMPLEMENT C3 (PTHR11412:SF81)	protease inhibitor(PC00191)
A0JBZ9	A0JBZ9	A0JBZ9_BOVIN	Bucentaur-2	p97bcnt2 BCNT2		p97bcnt2		BOVIN|Gene=SERPINB6|UniProtKB=O02739	SERPINB6	Serpin B6;SERPINB6;PTN004261650;orthologs	SERPIN B6 (PTHR11461:SF204)	protease inhibitor(PC00191)
A0A3Q1MCA4	A0A3Q1MCA4	A0A3Q1MCA4_BOVIN	Dynactin subunit 2	DCTN2		BCNT2		BOVIN|Ensembl=ENSBTAG00000010661.5|UniProtKB=A0A3Q1LXY5	DPYSL3	Dihydropyrimidinase like 3;DPYSL3;PTN008976227;orthologs	DIHYDROPYRIMIDINASE-RELATED PROTEIN 3 (PTHR11647:SF57)	hydrolase(PC00121)
Q3ZCE8	Q3ZCE8	RBM8A_BOVIN	RNA-binding protein 8A (RNA-binding motif protein 8A)	RBM8A		DCTN2		BOVIN|Gene=COPA|UniProtKB=Q27954	COPA	Coatomer subunit alpha;COPA;PTN008571850;orthologs	COATOMER SUBUNIT ALPHA (PTHR19876:SF1)	vesicle coat protein(PC00235)
P02316	P02316	HMGN1_BOVIN	Non-histone chromosomal protein HMG-14 (High mobility group nucleosome-binding domain-containing protein 1)	HMGN1 HMG14		RBM8A		BOVIN|Gene=CD14|UniProtKB=Q95122	CD14	Monocyte differentiation antigen CD14;CD14;PTN002578539;orthologs	MONOCYTE DIFFERENTIATION ANTIGEN CD14 (PTHR10630:SF3)	transmembrane signal receptor(PC00197)
Q3T025	Q3T025	RL17_BOVIN	Large ribosomal subunit protein uL22 (60S ribosomal protein L17)	RPL17		HMGN1		BOVIN|Gene=PIK3IP1|UniProtKB=Q1RMT9	HGFL	Phosphoinositide-3-kinase-interacting protein 1;PIK3IP1;PTN007783323;orthologs	PHOSPHOINOSITIDE-3-KINASE-INTERACTING PROTEIN 1 (PTHR24261:SF16)	serine protease(PC00203)
P40673	P40673	HMGB2_BOVIN	High mobility group protein B2 (High mobility group protein 2) (HMG-2)	HMGB2 HMG2		HMG14		BOVIN|Ensembl=ENSBTAG00000048618.1|UniProtKB=A0A3Q1LSC6	LOC519737	Sushi domain-containing protein;LOC519737;PTN008164477;orthologs	COMPLEMENT FACTOR H-RELATED PROTEIN 1-RELATED (PTHR45785:SF12)	complement component(PC00078)
Q32LP2	Q32LP2	RADI_BOVIN	Radixin	RDX		RPL17		BOVIN|Ensembl=ENSBTAG00000043553|UniProtKB=P37141	GPX3	Glutathione peroxidase 3;GPX3;PTN000174039;orthologs	GLUTATHIONE PEROXIDASE 3 (PTHR11592:SF32)	peroxidase(PC00180)
Q3SZR8	Q3SZR8	SRSF3_BOVIN	Serine/arginine-rich splicing factor 3 (Splicing factor, arginine/serine-rich 3)	SRSF3 SFRS3		HMGB2		BOVIN|Ensembl=ENSBTAG00000009899|UniProtKB=Q5EAB4	CHID1	Chitinase domain-containing protein 1;CHID1;PTN008181944;orthologs	CHITINASE DOMAIN-CONTAINING PROTEIN 1 (PTHR46066:SF2)
Q58DT1	Q58DT1	RL7_BOVIN	Large ribosomal subunit protein uL30 (60S ribosomal protein L7)	RPL7		HMG2		BOVIN|Ensembl=ENSBTAG00000021499.6|UniProtKB=A0A140T8C6	PSAP	Prosaposin;PSAP;PTN008518957;orthologs	PROSAPOSIN (PTHR11480:SF36)	scaffold/adaptor protein(PC00226)
G3MXC8	G3MXC8	G3MXC8_BOVIN	Actin related protein 2/3 complex subunit 5	ARPC5		RDX		BOVIN|Gene=PPT1|UniProtKB=P45478	PPT1	Palmitoyl-protein thioesterase 1;PPT1;PTN000134008;orthologs	PALMITOYL-PROTEIN THIOESTERASE 1 (PTHR11247:SF8)	protein modifying enzyme(PC00260)
Q148D3	Q148D3	Q148D3_BOVIN	Fumarate hydratase, mitochondrial (EC 4.2.1.2)	FH		SRSF3		BOVIN|Ensembl=ENSBTAG00000002092|UniProtKB=Q58D34	PI16	Peptidase inhibitor 16;PI16;PTN000036143;orthologs	PEPTIDASE INHIBITOR 16 (PTHR10334:SF461)	defense/immunity protein(PC00090)
A0A3Q1MFX6	A0A3Q1MFX6	A0A3Q1MFX6_BOVIN	Leukocyte surface antigen CD47 (Integrin-associated protein)	CD47		SFRS3		BOVIN|Ensembl=ENSBTAG00000046283.2|UniProtKB=G3MYC9	LOC101906048	Growth factor;LOC101906048;PTN000949139;orthologs	TERATOCARCINOMA-DERIVED GROWTH FACTOR 1 (PTHR14949:SF26)	intercellular signal molecule(PC00207)
A7MB38	A7MB38	A7MB38_BOVIN	SFRS4 protein	SFRS4		RPL7		BOVIN|Ensembl=ENSBTAG00000015254.6|UniProtKB=A0A3Q1NDQ7	GLB1	Beta-galactosidase;GLB1;PTN008388090;orthologs	BETA-GALACTOSIDASE (PTHR23421:SF172)	galactosidase(PC00104)
A7YWQ8	A7YWQ8	A7YWQ8_BOVIN	DDX28 protein	DDX28		ARPC5		BOVIN|Ensembl=ENSBTAG00000007375|UniProtKB=P80177	MIF	Macrophage migration inhibitory factor;MIF;PTN007553715;orthologs	MACROPHAGE MIGRATION INHIBITORY FACTOR (PTHR11954:SF6)	decarboxylase(PC00089)
A6H7C4	A6H7C4	A6H7C4_BOVIN	CBX3 protein (Chromobox 3)	CBX3		FH		BOVIN|Ensembl=ENSBTAG00000017368|UniProtKB=P67808	YBX1	Y-box-binding protein 1;YBX1;PTN002610486;orthologs	Y-BOX-BINDING PROTEIN 1 (PTHR11544:SF68)
Q2TBX1	Q2TBX1	Q2TBX1_BOVIN	Cytokine induced protein 29 kDa	CIP29		CD47		BOVIN|Ensembl=ENSBTAG00000019203|UniProtKB=P35466	CAPL,S100A4	Protein S100-A4;S100A4;PTN000181531;orthologs	PROTEIN S100-A4 (PTHR11639:SF51)	calmodulin-related(PC00061)
Q3T0R1	Q3T0R1	RS18_BOVIN	Small ribosomal subunit protein uS13 (40S ribosomal protein S18)	RPS18		SFRS4		BOVIN|Ensembl=ENSBTAG00000027625|UniProtKB=O19116	FRZA,SFRP1	Secreted frizzled-related protein 1;SFRP1;PTN004251990;orthologs	SECRETED FRIZZLED-RELATED PROTEIN 1 (PTHR11309:SF87)	transmembrane signal receptor(PC00197)
P23196	P23196	APEX1_BOVIN	DNA repair nuclease/redox regulator APEX1 (EC 3.1.11.2) (EC 3.1.21.-) (APEX nuclease) (APEN) (Apurinic-apyrimidinic endonuclease 1) (AP endonuclease 1) (Redox factor-1) (REF-1) [Cleaved into: DNA repair nuclease/redox regulator APEX1, mitochondrial]	APEX1 APE APEX BAP1 REF1		DDX28		BOVIN|Gene=IGFBP6|UniProtKB=Q05718	IGFBP6	Insulin-like growth factor-binding protein 6;IGFBP6;PTN008520271;orthologs	INSULIN-LIKE GROWTH FACTOR-BINDING PROTEIN 6 (PTHR11551:SF14)	protease inhibitor(PC00191)
Q3SZC4	Q3SZC4	NSF1C_BOVIN	NSFL1 cofactor p47 (p97 cofactor p47)	NSFL1C		CBX3		BOVIN|Ensembl=ENSBTAG00000004777|UniProtKB=P02638	S100B	Protein S100-B;S100B;PTN000181915;orthologs	PROTEIN S100-A1-RELATED (PTHR11639:SF134)	calmodulin-related(PC00061)
Q24JZ8	Q24JZ8	Q24JZ8_BOVIN	Splicing factor U2AF subunit (U2 snRNP auxiliary factor large subunit)	U2AF2		CIP29		BOVIN|Gene=PDIA3|UniProtKB=P38657	PDIA3,GRP58	Protein disulfide-isomerase A3;PDIA3;PTN008566463;orthologs	PROTEIN DISULFIDE-ISOMERASE A3 (PTHR18929:SF132)	chaperone(PC00072)
A0A6B9SED3	A0A6B9SED3	A0A6B9SED3_BOVIN	Ig lamda chain variable region			RPS18		BOVIN|Gene=TGM2|UniProtKB=P51176	TGM2	Protein-glutamine gamma-glutamyltransferase 2;TGM2;PTN008521257;orthologs	PROTEIN-GLUTAMINE GAMMA-GLUTAMYLTRANSFERASE 2 (PTHR11590:SF6)	transferase(PC00220)
A6QLG5	A6QLG5	RS9_BOVIN	Small ribosomal subunit protein uS4 (40S ribosomal protein S9)	RPS9		APEX1		BOVIN|Ensembl=ENSBTAG00000003510.4|UniProtKB=E1BJW3	MMRN2	Multimerin 2;MMRN2;PTN000396145;orthologs	MULTIMERIN-2 (PTHR15427:SF6)	scaffold/adaptor protein(PC00226)
G5E5Y0	G5E5Y0	G5E5Y0_BOVIN	Small nuclear ribonucleoprotein polypeptide B2	SNRPB2		APE		BOVIN|Ensembl=ENSBTAG00000032183|UniProtKB=A6QR11	NELL2	Protein kinase C-binding protein NELL2;NELL2;PTN007764804;orthologs	PROTEIN KINASE C-BINDING PROTEIN NELL2 (PTHR24042:SF0)	calcium-binding protein(PC00060)
F1MMF4	F1MMF4	F1MMF4_BOVIN	Pro-apoptotic WT1 regulator	PAWR		APEX		BOVIN|Ensembl=ENSBTAG00000015074|UniProtKB=O02853	PTGDS	Prostaglandin-H2 D-isomerase;PTGDS;PTN000153068;orthologs	PROSTAGLANDIN-H2 D-ISOMERASE (PTHR11430:SF86)	transfer/carrier protein(PC00219)
F1MQG6	F1MQG6	F1MQG6_BOVIN	deleted			BAP1		BOVIN|Ensembl=ENSBTAG00000023177.5|UniProtKB=A0A3Q1MP45	CFH	Complement factor H;CFH;PTN008698015;orthologs	COMPLEMENT FACTOR H (PTHR45785:SF7)	complement component(PC00078)
P01250	P01250	THP2_BOVIN	Thymopoietin-2 (Thymopoietin II)			REF1		BOVIN|Gene=SFTPA1|UniProtKB=Q6RXL1	PSAP	Pulmonary surfactant-associated protein A;SFTPA1;PTN007763378;orthologs	PULMONARY SURFACTANT-ASSOCIATED PROTEIN A1 (PTHR24024:SF13)	surfactant(PC00212)
Q3SZ32	Q3SZ32	Q3SZ32_BOVIN	Transcription elongation factor B (SIII), polypeptide 2 (18kDa, elongin B)	TCEB2		NSFL1C		BOVIN|Ensembl=ENSBTAG00000018281|UniProtKB=A6QLY2	GPX7	Glutathione peroxidase 7;GPX7;PTN000173989;orthologs	GLUTATHIONE PEROXIDASE 7 (PTHR11592:SF5)	peroxidase(PC00180)
Q3ZBL4	Q3ZBL4	LZTL1_BOVIN	Leucine zipper transcription factor-like protein 1	LZTFL1		U2AF2		BOVIN|Ensembl=ENSBTAG00000015114.4|UniProtKB=A5D7J6	CALR	Calreticulin;CALR;PTN002594634;orthologs	CALRETICULIN (PTHR11073:SF16)	chaperone(PC00072)
A0A3Q1MR74	A0A3Q1MR74	A0A3Q1MR74_BOVIN	deleted			RPS9		BOVIN|Ensembl=ENSBTAG00000013980.5|UniProtKB=F6R4N7	SOD3	Superoxide dismutase [Cu-Zn];SOD3;PTN000000181;orthologs	EXTRACELLULAR SUPEROXIDE DISMUTASE [CU-ZN] (PTHR10003:SF77)	oxidoreductase(PC00176)
A5PKI6	A5PKI6	A5PKI6_BOVIN	CC2D1A protein	CC2D1A		SNRPB2		BOVIN|Ensembl=ENSBTAG00000006686.5|UniProtKB=A0A3Q1MMM4	NPNT	Nephronectin;NPNT;PTN000621880;orthologs	NEPHRONECTIN (PTHR24050:SF19)
Q3ZC10	Q3ZC10	SMD1_BOVIN	Small nuclear ribonucleoprotein Sm D1 (Sm-D1) (snRNP core protein D1)	SNRPD1		PAWR		BOVIN|Ensembl=ENSBTAG00000010937|UniProtKB=Q148H0	APOO	MICOS complex subunit MIC26;APOO;PTN002684624;orthologs	MICOS COMPLEX SUBUNIT MIC26 (PTHR14564:SF2)
Q32PB8	Q32PB8	RS21_BOVIN	Small ribosomal subunit protein eS21 (40S ribosomal protein S21)	RPS21		TCEB2		BOVIN|Gene=F13A1|UniProtKB=P12260	F13A1	Coagulation factor XIII A chain (Fragment);F13A1;;orthologs
Q3SZI2	Q3SZI2	Q3SZI2_BOVIN	Lamin A/C	LMNA		LZTFL1		BOVIN|Ensembl=ENSBTAG00000020807.4|UniProtKB=Q3SZG2	FAU	FAU ubiquitin like and ribosomal protein S30 fusion;FAU;PTN007585421;orthologs	SIMILAR TO UBIQUITIN-LIKE_S30 RIBOSOMAL FUSION PROTEIN (PTHR12650:SF38)	ribosomal protein(PC00202)
Q28165	Q28165	PABP2_BOVIN	Polyadenylate-binding protein 2 (PABP-2) (Poly(A)-binding protein 2) (Nuclear poly(A)-binding protein 1) (Poly(A)-binding protein II) (PABII) (Polyadenylate-binding nuclear protein 1)	PABPN1 PAB2 PABP2		CC2D1A		BOVIN|Ensembl=ENSBTAG00000006263.5|UniProtKB=F1N726	GP2	Glycoprotein 2;GP2;PTN007631079;orthologs	PANCREATIC SECRETORY GRANULE MEMBRANE MAJOR GLYCOPROTEIN GP2 (PTHR14002:SF16)	transmembrane signal receptor(PC00197)
A0A6B9SF33	A0A6B9SF33	A0A6B9SF33_BOVIN	Ig lamda chain variable region			SNRPD1		BOVIN|Gene=DAG1|UniProtKB=O18738	DAG1	Dystroglycan 1;DAG1;PTN004546816;orthologs	DYSTROGLYCAN 1 (PTHR21559:SF22)	cell adhesion molecule(PC00069)
A0A3Q1ME94	A0A3Q1ME94	A0A3Q1ME94_BOVIN	Barrier-to-autointegration factor	BANF1		RPS21		BOVIN|Ensembl=ENSBTAG00000003775.6|UniProtKB=F1N102	C8B	Complement C8 beta chain;C8B;PTN002320485;orthologs	COMPLEMENT COMPONENT C8 BETA CHAIN (PTHR45742:SF5)	complement component(PC00078)
Q29RZ0	Q29RZ0	THIL_BOVIN	Acetyl-CoA acetyltransferase, mitochondrial (EC 2.3.1.9) (Acetoacetyl-CoA thiolase)	ACAT1		LMNA		BOVIN|Gene=SST|UniProtKB=P26917	SMS	Somatostatin;SST;PTN008501199;orthologs	SOMATOSTATIN (PTHR10558:SF2)	peptide hormone(PC00179)
A0A3Q1LSB7	A0A3Q1LSB7	A0A3Q1LSB7_BOVIN	Uncharacterized protein			PABPN1		BOVIN|Ensembl=ENSBTAG00000021483.6|UniProtKB=F1N583	OLFML1	Olfactomedin like 1;OLFML1;PTN000573824;orthologs	OLFACTOMEDIN-LIKE PROTEIN 1 (PTHR23192:SF13)	structural protein(PC00211)
A0A6B9SE50	A0A6B9SE50	A0A6B9SE50_BOVIN	Ig heavy chain variable region			PAB2		BOVIN|Ensembl=ENSBTAG00000054218|UniProtKB=Q05717	IGFBP5	Insulin-like growth factor-binding protein 5;IGFBP5;PTN000167750;orthologs	INSULIN-LIKE GROWTH FACTOR-BINDING PROTEIN 5 (PTHR11551:SF4)	protease inhibitor(PC00191)
Q3ZCE0	Q3ZCE0	LSM8_BOVIN	U6 snRNA-associated Sm-like protein LSm8	LSM8		PABP2		BOVIN|Ensembl=ENSBTAG00000035998|UniProtKB=Q5EA61	CKB	Creatine kinase B-type;CKB;PTN000167178;orthologs	CREATINE KINASE B-TYPE (PTHR11547:SF23)	amino acid kinase(PC00045)
P85521	P85521	C163A_BOVIN	Scavenger receptor cysteine-rich type 1 protein M130 (CD antigen CD163) [Cleaved into: Soluble CD163 (sCD163)]	CD163 M130		BANF1		BOVIN|Ensembl=ENSBTAG00000007153|UniProtKB=Q5E9E3	C1QA	Complement C1q subcomponent subunit A;C1QA;PTN002368597;orthologs	COMPLEMENT C1Q SUBCOMPONENT SUBUNIT A (PTHR15427:SF26)	scaffold/adaptor protein(PC00226)
Q5E9F9	Q5E9F9	PRS7_BOVIN	26S proteasome regulatory subunit 7 (26S proteasome AAA-ATPase subunit RPT1) (Proteasome 26S subunit ATPase 2)	PSMC2		ACAT1		BOVIN|Ensembl=ENSBTAG00000003774.5|UniProtKB=F1MX87	C8A	Complement C8 alpha chain;C8A;PTN008159999;orthologs	COMPLEMENT COMPONENT C8 ALPHA CHAIN (PTHR45742:SF1)	complement component(PC00078)
Q17QM9	Q17QM9	CNRP1_BOVIN	CB1 cannabinoid receptor-interacting protein 1 (CRIP-1)	CNRIP1		LSM8		BOVIN|Ensembl=ENSBTAG00000015683.6|UniProtKB=E1BBY7	HSPA4	Heat shock 70 kDa protein 4;HSPA4;PTN000452877;orthologs	HEAT SHOCK 70 KDA PROTEIN 4 (PTHR45639:SF6)	Hsp70 family chaperone(PC00027)
Q3T140	Q3T140	DLRB1_BOVIN	Dynein light chain roadblock-type 1 (Dynein light chain 2A, cytoplasmic)	DYNLRB1 DNLC2A		CD163		BOVIN|Ensembl=ENSBTAG00000000706.4|UniProtKB=A7MB07	ADAMTS1	ADAM metallopeptidase with thrombospondin type 1 motif 1;ADAMTS1;PTN000347942;orthologs	A DISINTEGRIN AND METALLOPROTEINASE WITH THROMBOSPONDIN MOTIFS 1 (PTHR13723:SF40)	metalloprotease(PC00153)
A0A452DJ23	A0A452DJ23	A0A452DJ23_BOVIN	Large ribosomal subunit protein uL23 N-terminal domain-containing protein			M130		BOVIN|Ensembl=ENSBTAG00000008951|UniProtKB=P09487	ALPL	Alkaline phosphatase, tissue-nonspecific isozyme;ALPL;PTN000174616;orthologs	ALKALINE PHOSPHATASE, TISSUE-NONSPECIFIC ISOZYME (PTHR11596:SF74)	phosphatase(PC00181)
P63212	P63212	GBG2_BOVIN	Guanine nucleotide-binding protein G(I)/G(S)/G(O) subunit gamma-2 (G gamma-I)	GNG2		PSMC2		BOVIN|Ensembl=ENSBTAG00000018598.6|UniProtKB=A0A140T8A1	HSPB6	Heat shock protein family B (small) member 6;HSPB6;PTN008693218;orthologs	HEAT SHOCK PROTEIN BETA-6 (PTHR45640:SF36)	chaperone(PC00072)
P61284	P61284	RL12_BOVIN	Large ribosomal subunit protein uL11 (60S ribosomal protein L12)	RPL12		CNRIP1		BOVIN|Ensembl=ENSBTAG00000000575.6|UniProtKB=A0A3Q1LKE5	TNC	Tenascin C;TNC;PTN009201990;orthologs	TENASCIN (PTHR46708:SF1)	extracellular matrix protein(PC00102)
E1BEI0	E1BEI0	E1BEI0_BOVIN	Apoptosis inhibitor 5	API5		DYNLRB1		BOVIN|Gene=FGB|UniProtKB=P02676	FGB	Fibrinogen beta chain;FGB;PTN002709777;orthologs	FIBRINOGEN BETA CHAIN (PTHR19143:SF332)	intercellular signal molecule(PC00207)
Q1RMX2	Q1RMX2	UB2D2_BOVIN	Ubiquitin-conjugating enzyme E2 D2 (EC 2.3.2.23) ((E3-independent) E2 ubiquitin-conjugating enzyme D2) (EC 2.3.2.24) (E2 ubiquitin-conjugating enzyme D2) (Ubiquitin carrier protein D2) (Ubiquitin-protein ligase D2)	UBE2D2 UBC4 UBCH4 UBCH5B		DNLC2A		BOVIN|Ensembl=ENSBTAG00000017143.5|UniProtKB=F1MEN8	PDIA4	Protein disulfide-isomerase A4;PDIA4;PTN000433132;orthologs	PROTEIN DISULFIDE-ISOMERASE A4 (PTHR18929:SF210)	chaperone(PC00072)
A0A3Q1M0G8	A0A3Q1M0G8	A0A3Q1M0G8_BOVIN	non-specific serine/threonine protein kinase (EC 2.7.11.1)	PAK2		GNG2		BOVIN|Ensembl=ENSBTAG00000015032.5|UniProtKB=A6QNL0	CD14	Monocyte differentiation antigen CD14;CD14;PTN008502419;orthologs	MONOCYTE DIFFERENTIATION ANTIGEN CD14 (PTHR10630:SF3)	transmembrane signal receptor(PC00197)
F1MNS8	F1MNS8	F1MNS8_BOVIN	PDGFA associated protein 1	PDAP1		RPL12		BOVIN|Ensembl=ENSBTAG00000015978.6|UniProtKB=F1N650	ANXA1	Annexin;ANXA1;PTN002574800;orthologs	ANNEXIN A1 (PTHR10502:SF17)	calcium-binding protein(PC00060)
A0A3Q1MK72	A0A3Q1MK72	A0A3Q1MK72_BOVIN	EWS RNA binding protein 1	EWSR1		API5		BOVIN|Ensembl=ENSBTAG00000000078.4|UniProtKB=F6RBS0	GLIPR2	GLI pathosis related 2;GLIPR2;PTN000036667;orthologs	GOLGI-ASSOCIATED PLANT PATHOGENESIS-RELATED PROTEIN 1 (PTHR10334:SF581)	defense/immunity protein(PC00090)
P01096	P01096	ATIF1_BOVIN	ATPase inhibitor, mitochondrial (ATP synthase F1 subunit epsilon) (Inhibitor of F(1)F(o)-ATPase) (IF(1)) (IF1)	ATP5IF1 ATPI ATPIF1		UBE2D2		BOVIN|Gene=CD44|UniProtKB=Q29423	CD44	CD44 antigen;CD44;PTN004140298;orthologs	CD44 ANTIGEN (PTHR10225:SF6)	transmembrane signal receptor(PC00197)
A0A6B9SBT2	A0A6B9SBT2	A0A6B9SBT2_BOVIN	Ig lamda chain variable region			UBC4		BOVIN|Ensembl=ENSBTAG00000019368.6|UniProtKB=F1MPP2	IGFBP7	Insulin like growth factor binding protein 7;IGFBP7;PTN000366846;orthologs	INSULIN-LIKE GROWTH FACTOR-BINDING PROTEIN 7 (PTHR14186:SF19)
A0A3Q1MCJ7	A0A3Q1MCJ7	A0A3Q1MCJ7_BOVIN	Small ribosomal subunit protein uS11 (40S ribosomal protein S14)	RPS14		UBCH4		BOVIN|Gene=VWF|UniProtKB=P80012	VWF	von Willebrand factor (Fragment);VWF;PTN002602380;orthologs	VON WILLEBRAND FACTOR (PTHR11339:SF361)	extracellular matrix protein(PC00102)
A6QLB2	A6QLB2	A6QLB2_BOVIN	RNA helicase (EC 3.6.4.13)	DDX23		UBCH5B		BOVIN|Ensembl=ENSBTAG00000008291|UniProtKB=Q28105	PROCR,EPCR	Endothelial protein C receptor;PROCR;PTN000394285;orthologs	ENDOTHELIAL PROTEIN C RECEPTOR (PTHR15349:SF0)	protein-binding activity modulator(PC00095)
P68002	P68002	VDAC2_BOVIN	Voltage-dependent anion-selective channel protein 2 (VDAC-2) (Outer mitochondrial membrane protein porin 2)	VDAC2		PAK2		BOVIN|Ensembl=ENSBTAG00000002953|UniProtKB=O97680	TXN	Thioredoxin;TXN;PTN001626203;orthologs	THIOREDOXIN (PTHR10438:SF18)	oxidoreductase(PC00176)
Q3T168	Q3T168	CYBP_BOVIN	Calcyclin-binding protein (CacyBP)	CACYBP		PDAP1		BOVIN|Ensembl=ENSBTAG00000015228.5|UniProtKB=A0A3Q1MEG8	CD74	CD74 molecule;CD74;PTN000363469;orthologs	HLA CLASS II HISTOCOMPATIBILITY ANTIGEN GAMMA CHAIN (PTHR14093:SF17)	scaffold/adaptor protein(PC00226)
F1MXY9	F1MXY9	F1MXY9_BOVIN	Serine and arginine rich splicing factor 6	SRSF6		EWSR1		BOVIN|Ensembl=ENSBTAG00000032531|UniProtKB=Q32KU9	MUSTN1	Musculoskeletal embryonic nuclear protein 1;MUSTN1;;orthologs
A0A3Q1LX34	A0A3Q1LX34	A0A3Q1LX34_BOVIN	Poly(rC) binding protein 2	PCBP2		ATP5IF1		BOVIN|Ensembl=ENSBTAG00000009150|UniProtKB=Q9GLX9	SPON1,VSGP	Spondin-1;SPON1;PTN007501309;orthologs	SPONDIN-1 (PTHR11311:SF16)	cell adhesion molecule(PC00069)
Q3SZC0	Q3SZC0	ERH_BOVIN	Enhancer of rudimentary homolog	ERH		ATPI		BOVIN|Ensembl=ENSBTAG00000009615|UniProtKB=P04272	ANXA2,ANX2	Annexin A2;ANXA2;PTN000052638;orthologs	ANNEXIN A2-RELATED (PTHR10502:SF18)	calcium-binding protein(PC00060)
A0A6B9SF17	A0A6B9SF17	A0A6B9SF17_BOVIN	Ig heavy chain variable region			ATPIF1		BOVIN|Gene=CALU|UniProtKB=Q3T0K1	CALU	Calumenin;CALU;PTN008506870;orthologs	CALUMENIN (PTHR10827:SF88)	calmodulin-related(PC00061)
E1BPY8	E1BPY8	E1BPY8_BOVIN	DNA polymerase zeta catalytic subunit (EC 2.7.7.7)	REV3L		RPS14		BOVIN|Ensembl=ENSBTAG00000021230|UniProtKB=P15781	SFTPB,SFTP3	Pulmonary surfactant-associated protein B;SFTPB;PTN000159354;orthologs	PULMONARY SURFACTANT-ASSOCIATED PROTEIN B (PTHR11480:SF33)	scaffold/adaptor protein(PC00226)
A0A3Q1N4H7	A0A3Q1N4H7	A0A3Q1N4H7_BOVIN	Tankyrase 1 binding protein 1	TNKS1BP1		DDX23		BOVIN|Ensembl=ENSBTAG00000012640|UniProtKB=P28782	S100A8	Protein S100-A8;S100A8;PTN000181691;orthologs	PROTEIN S100-A8 (PTHR11639:SF5)	calmodulin-related(PC00061)
F1MXE4	F1MXE4	F1MXE4_BOVIN	26S proteasome non-ATPase regulatory subunit 6	PSMD6		VDAC2		BOVIN|Ensembl=ENSBTAG00000030885.4|UniProtKB=A0A3Q1MT81	SSC5D	Scavenger receptor cysteine rich family member with 5 domains;SSC5D;PTN000450379;orthologs	SOLUBLE SCAVENGER RECEPTOR CYSTEINE-RICH DOMAIN-CONTAINING PROTEIN SSC5D (PTHR19331:SF487)	serine protease(PC00203)
A0A6B9SEF7	A0A6B9SEF7	A0A6B9SEF7_BOVIN	Ig lamda chain variable region			CACYBP		BOVIN|Ensembl=ENSBTAG00000046158|UniProtKB=P81187	BF,CFB	Complement factor B;CFB;PTN001062803;orthologs	COMPLEMENT FACTOR B (PTHR46393:SF1)
Q0VBZ9	Q0VBZ9	MRP_BOVIN	MARCKS-related protein (MARCKS-like protein 1)	MARCKSL1		SRSF6		BOVIN|Ensembl=ENSBTAG00000002019.6|UniProtKB=A0A3Q1MA07	SERPINB5	Serpin B5;SERPINB5;PTN000156693;orthologs	SERPIN B5 (PTHR11461:SF55)	protease inhibitor(PC00191)
G3N2N2	G3N2N2	G3N2N2_BOVIN	Suppressor APC domain containing 2	SAPCD2		PCBP2		BOVIN|Gene=SERPINA3-4|UniProtKB=A2I7N0	SERPINA3-4	Serpin A3-4;SERPINA3-4;PTN001689399;orthologs	ALPHA-1-ANTICHYMOTRYPSIN (PTHR11461:SF145)	protease inhibitor(PC00191)
A0A6B9SF49	A0A6B9SF49	A0A6B9SF49_BOVIN	Ig lamda chain variable region			ERH		BOVIN|Ensembl=ENSBTAG00000011435.6|UniProtKB=E1BP91	NPEPPS	Aminopeptidase;NPEPPS;PTN000164728;orthologs	PUROMYCIN-SENSITIVE AMINOPEPTIDASE-RELATED (PTHR11533:SF174)	metalloprotease(PC00153)
P00171	P00171	CYB5_BOVIN	Cytochrome b5	CYB5A CYB5		REV3L		BOVIN|Ensembl=ENSBTAG00000032719.4|UniProtKB=E1BIG6	TFRC	Transferrin receptor protein 1;TFRC;PTN000044910;orthologs	TRANSFERRIN RECEPTOR PROTEIN 1 (PTHR10404:SF26)	metalloprotease(PC00153)
Q3T0L5	Q3T0L5	EPCAM_BOVIN	Epithelial cell adhesion molecule (Ep-CAM) (Tumor-associated calcium signal transducer 1) (CD antigen CD326)	EPCAM TACSTD1		TNKS1BP1		BOVIN|Ensembl=ENSBTAG00000004014.6|UniProtKB=E1BEB4	FBLN2	Fibulin 2;FBLN2;PTN007764551;orthologs	FIBULIN 2 (PTHR24034:SF158)	extracellular matrix structural protein(PC00103)
Q3T0F4	Q3T0F4	RS10_BOVIN	Small ribosomal subunit protein eS10 (40S ribosomal protein S10)	RPS10		PSMD6		BOVIN|Ensembl=ENSBTAG00000007450|UniProtKB=Q3SYW2	C2	Complement C2;C2;PTN005302148;orthologs	COMPLEMENT C2 (PTHR46393:SF2)
F1MG10	F1MG10	F1MG10_BOVIN	COP9 signalosome complex subunit 6	COPS6		MARCKSL1		BOVIN|Ensembl=ENSBTAG00000018123.3|UniProtKB=Q2KJ89	FBLN5	Fibulin 5;FBLN5;PTN008602187;orthologs	FIBULIN-5 (PTHR24034:SF107)	extracellular matrix structural protein(PC00103)
A0A3Q1MNN7	A0A3Q1MNN7	A0A3Q1MNN7_BOVIN	Mitogen-activated protein kinase (EC 2.7.11.24)	MAPK3		SAPCD2		BOVIN|Ensembl=ENSBTAG00000007976|UniProtKB=A5PKI3	ILEI,FAM3C	Protein FAM3C;FAM3C;PTN000378281;orthologs	PROTEIN FAM3C (PTHR14592:SF10)	antimicrobial response protein(PC00051)
A0A3Q1LT12	A0A3Q1LT12	A0A3Q1LT12_BOVIN	glutathione transferase (EC 2.5.1.18)	GSTA4		CYB5A		BOVIN|Gene=HPX|UniProtKB=Q3SZV7	HPX	Hemopexin;HPX;PTN007425834;orthologs	HEMOPEXIN (PTHR10201:SF136)	metalloprotease(PC00153)
Q2KIC1	Q2KIC1	Q2KIC1_BOVIN	UDP-N-acteylglucosamine pyrophosphorylase 1	UAP1		CYB5		BOVIN|Ensembl=ENSBTAG00000047652|UniProtKB=Q29RT0	RBMX	RNA-binding motif protein, X chromosome;RBMX;PTN002366960;orthologs	RNA BINDING MOTIF PROTEIN, X-LINKED-LIKE 2 (PTHR48034:SF3)	RNA metabolism protein(PC00031)
Q3MHH4	Q3MHH4	SYQ_BOVIN	Glutamine--tRNA ligase (EC 6.1.1.18) (Glutaminyl-tRNA synthetase) (GlnRS)	QARS1 QARS		EPCAM		BOVIN|Ensembl=ENSBTAG00000000894|UniProtKB=Q3T0P6	PGK1	Phosphoglycerate kinase 1;PGK1;PTN007504538;orthologs	PHOSPHOGLYCERATE KINASE 1 (PTHR11406:SF14)	carbohydrate kinase(PC00065)
Q32PE9	Q32PE9	LSM3_BOVIN	U6 snRNA-associated Sm-like protein LSm3	LSM3		TACSTD1		BOVIN|Gene=TMSB4|UniProtKB=P62326	THYB4,TMSB4	Thymosin beta-4;TMSB4;PTN007556928;orthologs	THYMOSIN BETA-4-LIKE (PTHR12021:SF3)	actin or actin-binding cytoskeletal protein(PC00041)
Q3SWW9	Q3SWW9	PP1B_BOVIN	Serine/threonine-protein phosphatase PP1-beta catalytic subunit (PP-1B) (EC 3.1.3.16) (EC 3.1.3.53)	PPP1CB		RPS10		BOVIN|Ensembl=ENSBTAG00000009336.6|UniProtKB=F1N120	LXN	Latexin;LXN;PTN002006035;orthologs	LATEXIN (PTHR28591:SF1)	protease inhibitor(PC00191)
A0A3Q1NAH5	A0A3Q1NAH5	A0A3Q1NAH5_BOVIN	Sperm associated antigen 9	SPAG9		COPS6		BOVIN|Ensembl=ENSBTAG00000014129.5|UniProtKB=F1MNI4	RAB5B	RAB5B, member RAS onco family;RAB5B;PTN000634760;orthologs	RAS-RELATED PROTEIN RAB-5B (PTHR24073:SF555)	small GTPase(PC00208)
A0A452DI18	A0A452DI18	A0A452DI18_BOVIN	HMG box domain-containing protein			MAPK3		BOVIN|Ensembl=ENSBTAG00000013162|UniProtKB=P19120	HSPA8,HSC70	Heat shock cognate 71 kDa protein;HSPA8;PTN007673334;orthologs	HEAT SHOCK COGNATE 71 KDA PROTEIN (PTHR19375:SF538)	Hsp70 family chaperone(PC00027)
A0A3Q1M4W1	A0A3Q1M4W1	A0A3Q1M4W1_BOVIN	MOB kinase activator 1A	MOB1A		GSTA4		BOVIN|Ensembl=ENSBTAG00000007843|UniProtKB=Q0VCM5	ITIH1	Inter-alpha-trypsin inhibitor heavy chain H1;ITIH1;PTN000037597;orthologs	INTER-ALPHA-TRYPSIN INHIBITOR HEAVY CHAIN H1 (PTHR10338:SF106)	protease inhibitor(PC00191)
Q3T0I4	Q3T0I4	THOC4_BOVIN	THO complex subunit 4 (Tho4) (Ally of AML-1 and LEF-1) (Aly/REF export factor) (Transcriptional coactivator Aly/REF) (bZIP-enhancing factor BEF)	ALYREF ALY BEF THOC4		UAP1		BOVIN|Ensembl=ENSBTAG00000012210.6|UniProtKB=F1MY85	C5	Complement C5;C5;PTN008517549;orthologs	COMPLEMENT C5 (PTHR11412:SF83)	protease inhibitor(PC00191)
A0A3Q1MPV1	A0A3Q1MPV1	A0A3Q1MPV1_BOVIN	ethanolamine kinase (EC 2.7.1.82)	CHKB		QARS1		BOVIN|Gene=PLBD2|UniProtKB=Q2KIY5	PLBD2	Putative phospholipase B-like 2;PLBD2;PTN002644340;orthologs	PHOSPHOLIPASE B-LIKE 2-RELATED (PTHR12370:SF3)	phospholipase(PC00186)
Q09430	Q09430	PROF2_BOVIN	Profilin-2 (Profilin II)	PFN2		QARS		BOVIN|Ensembl=ENSBTAG00000021945.6|UniProtKB=F1MF97	NID2	Nidogen 2;NID2;PTN000056211;orthologs	NIDOGEN 2 (PTHR46513:SF15)	transmembrane signal receptor(PC00197)
G3N151	G3N151	G3N151_BOVIN	Jupiter microtubule associated homolog 2	JPT2		LSM3		BOVIN|Ensembl=ENSBTAG00000017753.6|UniProtKB=A0A3Q1LUG2	APP	Amyloid-beta A4 protein;APP;PTN008590443;orthologs	AMYLOID-BETA PRECURSOR PROTEIN (PTHR23103:SF7)	protease inhibitor(PC00191)
A0A3Q1LFR2	A0A3Q1LFR2	A0A3Q1LFR2_BOVIN	deleted			PPP1CB		BOVIN|Gene=CD47|UniProtKB=Q9N0K1	CD47	Leukocyte surface antigen CD47;CD47;PTN004172605;orthologs	LEUKOCYTE SURFACE ANTIGEN CD47 (PTHR10613:SF0)	cell adhesion molecule(PC00069)
A0A3Q1LKZ4	A0A3Q1LKZ4	A0A3Q1LKZ4_BOVIN	Cullin 4B	CUL4B		SPAG9		BOVIN|Ensembl=ENSBTAG00000001941.6|UniProtKB=A0A3Q1LQU8	SEMA4D	Semaphorin 4D;SEMA4D;PTN000112390;orthologs	SEMAPHORIN-4D (PTHR11036:SF18)	membrane-bound signaling molecule(PC00152)
Q3SWX9	Q3SWX9	RAD21_BOVIN	Double-strand-break repair protein rad21 homolog [Cleaved into: 64-kDa C-terminal product (64-kDa carboxy-terminal product)]	RAD21 SCC1		MOB1A		BOVIN|Ensembl=ENSBTAG00000000778|UniProtKB=Q76LV1	HSP90AB1,HSPCB	Heat shock protein HSP 90-beta;HSP90AB1;PTN002609458;orthologs	HEAT SHOCK PROTEIN HSP 90-BETA (PTHR11528:SF79)	Hsp90 family chaperone(PC00028)
E1BIU0	E1BIU0	E1BIU0_BOVIN	SEC24 homolog C, COPII coat complex component	SEC24C		ALYREF		BOVIN|Ensembl=ENSBTAG00000009812|UniProtKB=P80221	CXCL6,SCYB6,GCP2	C-X-C motif chemokine 6;CXCL6;PTN000021373;orthologs	C-X-C MOTIF CHEMOKINE 6 (PTHR12015:SF201)	cytokine(PC00083)
A4IF81	A4IF81	A4IF81_BOVIN	HNRPDL protein	HNRPDL		ALY		BOVIN|Ensembl=ENSBTAG00000002052.5|UniProtKB=G8JKV7	PLOD1	procollagen-lysine 5-dioxygenase;PLOD1;PTN001643361;orthologs	PROCOLLAGEN-LYSINE,2-OXOGLUTARATE 5-DIOXYGENASE 1 (PTHR10730:SF5)	protein modifying enzyme(PC00260)
F1N4K1	F1N4K1	F1N4K1_BOVIN	phosphoribosylformylglycinamidine synthase (EC 6.3.5.3) (Formylglycinamide ribonucleotide amidotransferase) (Formylglycinamide ribotide amidotransferase)	PFAS		BEF		BOVIN|Ensembl=ENSBTAG00000019552.4|UniProtKB=G5E5M5	PGRMC1	Progesterone receptor membrane component 1;PGRMC1;PTN008496819;orthologs	MEMBRANE-ASSOCIATED PROGESTERONE RECEPTOR COMPONENT 1 (PTHR10281:SF23)	transmembrane signal receptor(PC00197)
E1BBU9	E1BBU9	E1BBU9_BOVIN	INO80 complex subunit D	INO80D		THOC4		BOVIN|Ensembl=ENSBTAG00000013191.5|UniProtKB=A0A3Q1LTY7	AGRN	Agrin;AGRN;PTN000742854;orthologs	AGRIN (PTHR15036:SF83)	cell adhesion molecule(PC00069)
Q3SWY7	Q3SWY7	Q3SWY7_BOVIN	Splicing factor 3a subunit 3 (Splicing factor 3a, subunit 3)	SF3A3		CHKB		BOVIN|Gene=GSN|UniProtKB=Q3SX14	GSN	Gelsolin;GSN;PTN004331001;orthologs	GELSOLIN (PTHR11977:SF29)	non-motor actin binding protein(PC00165)
Q2KIR1	Q2KIR1	SNRPA_BOVIN	U1 small nuclear ribonucleoprotein A (U1 snRNP A) (U1-A) (U1A)	SNRPA		PFN2		BOVIN|Ensembl=ENSBTAG00000012164.6|UniProtKB=F1N076	CP	Ceruloplasmin;CP;PTN007528718;orthologs	CERULOPLASMIN (PTHR11709:SF226)	oxidase(PC00175)
P79132	P79132	CAV1_BOVIN	Caveolin-1	CAV1		JPT2		BOVIN|Ensembl=ENSBTAG00000014764|UniProtKB=P30932	CD9	CD9 antigen;CD9;PTN001830392;orthologs	CD9 ANTIGEN (PTHR19282:SF163)	scaffold/adaptor protein(PC00226)
A6H769	A6H769	RS7_BOVIN	Small ribosomal subunit protein eS7 (40S ribosomal protein S7)	RPS7		CUL4B		BOVIN|Ensembl=ENSBTAG00000015466.6|UniProtKB=F1MK61	NSUN2	tRNA (cytosine(34)-C(5))-methyltransferase;NSUN2;PTN000516096;orthologs	RNA CYTOSINE C(5)-METHYLTRANSFERASE NSUN2 (PTHR22808:SF20)	RNA methyltransferase(PC00033)
A0A6B9SE81	A0A6B9SE81	A0A6B9SE81_BOVIN	Ig lamda chain variable region			RAD21		BOVIN|Ensembl=ENSBTAG00000019669|UniProtKB=P85521	CD163	Scavenger receptor cysteine-rich type 1 protein M130;CD163;PTN000450318;orthologs	SCAVENGER RECEPTOR CYSTEINE-RICH TYPE 1 PROTEIN M130 (PTHR19331:SF441)	serine protease(PC00203)
Q08E34	Q08E34	Q08E34_BOVIN	Translocase of outer mitochondrial membrane 70	TOMM70 Tom70 TOMM70A		SCC1		BOVIN|Ensembl=ENSBTAG00000005250|UniProtKB=P21809	BGN	Biglycan;BGN;PTN000689497;orthologs	BIGLYCAN (PTHR45712:SF11)
A0A3Q1NB13	A0A3Q1NB13	A0A3Q1NB13_BOVIN	ATP binding cassette subfamily F member 1	ABCF1		SEC24C		BOVIN|Ensembl=ENSBTAG00000021377|UniProtKB=Q3MHP3	S100A14	Protein S100-A14;S100A14;PTN000181654;orthologs	PROTEIN S100-A14 (PTHR11639:SF4)	calmodulin-related(PC00061)
Q8SQ21	Q8SQ21	HINT2_BOVIN	Adenosine 5'-monophosphoramidase HINT2 (EC 3.9.1.-) (HINT-3) (Histidine triad nucleotide-binding protein 2, mitochondrial) (HINT-2)	HINT2		HNRPDL		BOVIN|Gene=HSPB6|UniProtKB=Q148F8	HSPB6	Heat shock protein beta-6;HSPB6;PTN005219385;orthologs	HEAT SHOCK PROTEIN BETA-6 (PTHR45640:SF36)	chaperone(PC00072)
E1BD42	E1BD42	E1BD42_BOVIN	Nucleoporin 37	NUP37		PFAS		BOVIN|Ensembl=ENSBTAG00000001638.4|UniProtKB=F6QND5	FGA	Fibrinogen alpha chain;FGA;PTN008715179;orthologs	FIBRINOGEN ALPHA CHAIN (PTHR47221:SF3)
F1MFC6	F1MFC6	F1MFC6_BOVIN	FERM, ARHGEF and pleckstrin domain-containing protein 1 (FERM, RhoGEF and pleckstrin domain-containing protein 1)	FARP1		INO80D		BOVIN|Gene=CSN3|UniProtKB=P02668	CASK,CSN3	Kappa-casein;CSN3;PTN002607409;orthologs	KAPPA-CASEIN (PTHR11470:SF2)	storage protein(PC00210)
A0A3Q1LWL4	A0A3Q1LWL4	A0A3Q1LWL4_BOVIN	deleted			SF3A3		BOVIN|Ensembl=ENSBTAG00000020535.5|UniProtKB=F1MQF6	PYCARD	PYD and CARD domain containing;PYCARD;PTN004160436;orthologs	APOPTOSIS-ASSOCIATED SPECK-LIKE PROTEIN CONTAINING A CARD (PTHR46985:SF2)	defense/immunity protein(PC00090)
A0A3Q1ML81	A0A3Q1ML81	A0A3Q1ML81_BOVIN	HIV-1 Tat specific factor 1	HTATSF1		SNRPA		BOVIN|Ensembl=ENSBTAG00000019616|UniProtKB=Q3T004	APCS	Serum amyloid P-component;APCS;PTN000444412;orthologs	SERUM AMYLOID P-COMPONENT (PTHR45869:SF5)
Q3T0D5	Q3T0D5	RL30_BOVIN	Large ribosomal subunit protein eL30 (60S ribosomal protein L30)	RPL30		CAV1		BOVIN|Ensembl=ENSBTAG00000008612.5|UniProtKB=A5D9E9	C1R	Complement C1r;C1R;PTN000667821;orthologs	COMPLEMENT C1R SUBCOMPONENT (PTHR24255:SF25)	serine protease(PC00203)
A0A3Q1M489	A0A3Q1M489	A0A3Q1M489_BOVIN	Small nuclear ribonucleoprotein-associated protein	SNRPB		RPS7		BOVIN|Ensembl=ENSBTAG00000012638|UniProtKB=P79105	CAAF1,S100A12	Protein S100-A12;S100A12;PTN000181757;orthologs	PROTEIN S100-A12 (PTHR11639:SF77)	calmodulin-related(PC00061)
P37980	P37980	IPYR_BOVIN	Inorganic pyrophosphatase (EC 3.6.1.1) (Pyrophosphate phospho-hydrolase) (PPase)	PPA1 PP		TOMM70		BOVIN|Gene=MYOC|UniProtKB=Q9XTA3	MYOC	Myocilin;MYOC;PTN000573795;orthologs	MYOCILIN (PTHR23192:SF33)	structural protein(PC00211)
Q3T057	Q3T057	RL23_BOVIN	Large ribosomal subunit protein uL14 (60S ribosomal protein L23)	RPL23		Tom70		BOVIN|Ensembl=ENSBTAG00000012739|UniProtKB=Q3T0B6	C1QBP	Complement component 1 Q subcomponent-binding protein, mitochondrial;C1QBP;PTN000088848;orthologs	COMPLEMENT COMPONENT 1 Q SUBCOMPONENT-BINDING PROTEIN, MITOCHONDRIAL (PTHR10826:SF1)	complement component(PC00078)
Q3ZCA2	Q3ZCA2	CPSF5_BOVIN	Cleavage and polyadenylation specificity factor subunit 5 (Nucleoside diphosphate-linked moiety X motif 21) (Nudix motif 21)	NUDT21 CPSF5		TOMM70A		BOVIN|Ensembl=ENSBTAG00000020342.6|UniProtKB=Q3SX06	MYOC	Myocilin;MYOC;PTN002754684;orthologs	MYOCILIN (PTHR23192:SF33)	structural protein(PC00211)
P81623	P81623	ERP29_BOVIN	Endoplasmic reticulum resident protein 29 (ERp29)	ERP29		ABCF1		BOVIN|Ensembl=ENSBTAG00000048980.1|UniProtKB=A0A3Q1LTV3	LOC508666	Chemokine interleukin-8-like domain-containing protein;LOC508666;PTN007556838;orthologs	C-C MOTIF CHEMOKINE 15 (PTHR12015:SF77)	cytokine(PC00083)
Q5E9D1	Q5E9D1	SUMO1_BOVIN	Small ubiquitin-related modifier 1 (SUMO-1)	SUMO1		HINT2		BOVIN|Ensembl=ENSBTAG00000011382|UniProtKB=Q3SZK8	SLC9A3R1,NHERF,NHERF1	Na(+)_H(+) exchange regulatory cofactor NHE-RF1;NHERF1;PTN000367221;orthologs	NA(+)_H(+) EXCHANGE REGULATORY COFACTOR NHE-RF1 (PTHR14191:SF7)	scaffold/adaptor protein(PC00226)
F1N556	F1N556	F1N556_BOVIN	Ubiquitin carboxyl-terminal hydrolase 7 (EC 3.4.19.12) (Ubiquitin thioesterase 7) (Ubiquitin-specific-processing protease 7)	USP7		NUP37		BOVIN|Gene=OLFML3|UniProtKB=Q0VCP3	OLFML3	Olfactomedin-like protein 3;OLFML3;PTN007740356;orthologs	OLFACTOMEDIN-LIKE PROTEIN 3 (PTHR23192:SF8)	structural protein(PC00211)
Q2KJ25	Q2KJ25	PSD12_BOVIN	26S proteasome non-ATPase regulatory subunit 12 (26S proteasome regulatory subunit RPN5)	PSMD12		FARP1		BOVIN|Ensembl=ENSBTAG00000012849|UniProtKB=Q7SIB2	COL4A1	Collagen alpha-1(IV) chain;COL4A1;PTN004649129;orthologs	COLLAGEN ALPHA-1(IV) CHAIN (PTHR24023:SF854)	extracellular matrix structural protein(PC00103)
G3N348	G3N348	G3N348_BOVIN	Wolframin ER transmembrane glycoprotein	WFS1		HTATSF1		BOVIN|Gene=TPT1|UniProtKB=Q5E984	TPT1	Translationally-controlled tumor protein;TPT1;PTN007555616;orthologs	TRANSLATIONALLY-CONTROLLED TUMOR PROTEIN (PTHR11991:SF0)	non-motor microtubule binding protein(PC00166)
Q0VCI1	Q0VCI1	OSGEP_BOVIN	tRNA N6-adenosine threonylcarbamoyltransferase (EC 2.3.1.234) (N6-L-threonylcarbamoyladenine synthase) (t(6)A synthase) (O-sialoglycoprotein endopeptidase) (t(6)A37 threonylcarbamoyladenosine biosynthesis protein OSGEP) (tRNA threonylcarbamoyladenosine biosynthesis protein OSGEP)	OSGEP		RPL30		BOVIN|Ensembl=ENSBTAG00000007632.6|UniProtKB=A5PKK0	FAM151B	FAM151B protein;FAM151B;PTN000476126;orthologs	PROTEIN FAM151B (PTHR21184:SF3)
A0A452DHU4	A0A452DHU4	A0A452DHU4_BOVIN	Protein lin-7 homolog	LIN7C		SNRPB		BOVIN|Ensembl=ENSBTAG00000008034.5|UniProtKB=A6QP36	LMAN2	LMAN2 protein;LMAN2;PTN000259719;orthologs	VESICULAR INTEGRAL-MEMBRANE PROTEIN VIP36 (PTHR12223:SF36)	membrane traffic protein(PC00150)
A0A3Q1LR67	A0A3Q1LR67	A0A3Q1LR67_BOVIN	deleted			PPA1		BOVIN|Ensembl=ENSBTAG00000005261.6|UniProtKB=G3X6I0	FCGBP	VWFD domain-containing protein;FCGBP;PTN000886462;orthologs	IGGFC-BINDING PROTEIN (PTHR11339:SF244)	extracellular matrix protein(PC00102)
Q2T9S4	Q2T9S4	PGP_BOVIN	Glycerol-3-phosphate phosphatase (G3PP) (EC 3.1.3.21) (Aspartate-based ubiquitous Mg(2+)-dependent phosphatase) (AUM) (EC 3.1.3.48) (Phosphoglycolate phosphatase) (PGP)	PGP		PP		BOVIN|Gene=TIMP1|UniProtKB=P20414	TIMP1	Metalloproteinase inhibitor 1;TIMP1;PTN000217714;orthologs	METALLOPROTEINASE INHIBITOR 1 (PTHR11844:SF20)	protease inhibitor(PC00191)
Q3SZN4	Q3SZN4	Q3SZN4_BOVIN	Cold-inducible RNA-binding protein (Glycine-rich RNA-binding protein CIRP)	CIRBP		RPL23		BOVIN|Ensembl=ENSBTAG00000006189|UniProtKB=P63258	ACTG,ACTG1	Actin, cytoplasmic 2;ACTG1;PTN000233340;orthologs	ACTIN, CYTOPLASMIC 1 (PTHR11937:SF414)	actin and actin related protein(PC00039)
E1BGE5	E1BGE5	E1BGE5_BOVIN	Importin 7	IPO7		NUDT21		BOVIN|Gene=GNAS|UniProtKB=O18979	GNAS	Neuroendocrine secretory protein 55;GNAS;;orthologs
A0A3Q1MWX6	A0A3Q1MWX6	A0A3Q1MWX6_BOVIN	Regulation of nuclear pre-mRNA domain-containing protein	RPRD1B		CPSF5		BOVIN|Ensembl=ENSBTAG00000021457.6|UniProtKB=Q0IIG2	EFEMP2	EGF containing fibulin extracellular matrix protein 2;EFEMP2;PTN009076150;orthologs	EGF-CONTAINING FIBULIN-LIKE EXTRACELLULAR MATRIX PROTEIN 2 (PTHR24034:SF96)	extracellular matrix structural protein(PC00103)
Q2M2U3	Q2M2U3	LTOR4_BOVIN	Ragulator complex protein LAMTOR4 (Late endosomal/lysosomal adaptor and MAPK and MTOR activator 4) [Cleaved into: Ragulator complex protein LAMTOR4, N-terminally processed]	LAMTOR4		ERP29		BOVIN|Ensembl=ENSBTAG00000017122.5|UniProtKB=F1MER7	HSPG2	Heparan sulfate proteoglycan 2;HSPG2;PTN000832206;orthologs	BASEMENT MEMBRANE-SPECIFIC HEPARAN SULFATE PROTEOGLYCAN CORE PROTEIN (PTHR10574:SF444)	extracellular matrix protein(PC00102)
P00974	P00974	BPT1_BOVIN	Pancreatic trypsin inhibitor (Aprotinin) (Basic protease inhibitor) (BPI) (BPTI)			SUMO1		BOVIN|Gene=FBLN5|UniProtKB=Q5EA62	FBLN5	Fibulin-5;FBLN5;PTN000621763;orthologs	FIBULIN-5 (PTHR24050:SF26)
A0A452DJ34	A0A452DJ34	A0A452DJ34_BOVIN	Large ribosomal subunit protein eL28 (60S ribosomal protein L28)	RPL28		USP7		BOVIN|Gene=CTSD|UniProtKB=P80209	CTSD	Cathepsin D;CTSD;PTN002671466;orthologs	CATHEPSIN D (PTHR47966:SF42)	aspartic protease(PC00053)
A0A3Q1MP80	A0A3Q1MP80	A0A3Q1MP80_BOVIN	Serine and arginine repetitive matrix 1	SRRM1		PSMD12		BOVIN|Ensembl=ENSBTAG00000017135|UniProtKB=P25326	CTSS	Cathepsin S;CTSS;PTN000274938;orthologs	CATHEPSIN S (PTHR12411:SF741)	cysteine protease(PC00081)
Q3T0B6	Q3T0B6	C1QBP_BOVIN	Complement component 1 Q subcomponent-binding protein, mitochondrial	C1QBP		WFS1		BOVIN|Ensembl=ENSBTAG00000025496|UniProtKB=Q58D31	SORD,XDH	Sorbitol dehydrogenase;SORD;PTN008098431;orthologs	SORBITOL DEHYDROGENASE (PTHR43161:SF9)	dehydrogenase(PC00092)
A4FV33	A4FV33	A4FV33_BOVIN	Kinase (EC 2.7.-.-)	ITPKA		OSGEP		BOVIN|Ensembl=ENSBTAG00000027924.4|UniProtKB=A4IFN6	SNX18	Sorting nexin;SNX18;PTN000058793;orthologs	SORTING NEXIN-18 (PTHR45827:SF4)	scaffold/adaptor protein(PC00226)
A7MBE1	A7MBE1	A7MBE1_BOVIN	TBC1D17 protein	TBC1D17		LIN7C		BOVIN|Ensembl=ENSBTAG00000017426.6|UniProtKB=E1BKM4	PDCD6IP	Programmed cell death 6 interacting protein;PDCD6IP;PTN000547104;orthologs	PROGRAMMED CELL DEATH 6-INTERACTING PROTEIN (PTHR23030:SF39)	membrane traffic protein(PC00150)
Q3SZQ6	Q3SZQ6	RL32_BOVIN	Large ribosomal subunit protein eL32 (60S ribosomal protein L32)	RPL32		PGP		BOVIN|Gene=C4|UniProtKB=P01030	C4	Complement C4;C4;PTN001686231;orthologs	COMPLEMENT C4-A-RELATED (PTHR11412:SF86)	protease inhibitor(PC00191)
Q24K13	Q24K13	Q24K13_BOVIN	COP9 signalosome complex subunit 2	COPS2		CIRBP		BOVIN|Gene=C5|UniProtKB=P12082	C5	Complement C5a anaphylatoxin;C5;;orthologs
Q3ZCE2	Q3ZCE2	Q3ZCE2_BOVIN	ELAV-like protein	ELAVL1		IPO7		BOVIN|Gene=SERPINC1|UniProtKB=P41361	ANT3	Antithrombin-III;SERPINC1;PTN004261658;orthologs	ANTITHROMBIN-III (PTHR11461:SF53)	protease inhibitor(PC00191)
A0A6B9SBN2	A0A6B9SBN2	A0A6B9SBN2_BOVIN	Ig lamda chain variable region			RPRD1B		BOVIN|Gene=CASP6|UniProtKB=Q3T0P5	CASP6	Caspase-6;CASP6;PTN000048384;orthologs	CASPASE-6 (PTHR10454:SF206)	protease(PC00190)
A0A3Q1LWR2	A0A3Q1LWR2	A0A3Q1LWR2_BOVIN	Dystrophin	DMD		LAMTOR4		BOVIN|Ensembl=ENSBTAG00000011257|UniProtKB=Q17QB3	ASAH1	Acid ceramidase;ASAH1;PTN007821723;orthologs	ACID CERAMIDASE (PTHR28583:SF1)	cysteine protease(PC00081)
P68401	P68401	PA1B2_BOVIN	Platelet-activating factor acetylhydrolase IB subunit alpha2 (EC 3.1.1.47) (PAF acetylhydrolase 30 kDa subunit) (PAF-AH 30 kDa subunit) (PAF-AH subunit beta) (PAFAH subunit beta)	PAFAH1B2P68402 PAFAHB		RPL28		BOVIN|Gene=MST1|UniProtKB=Q24K22	HGFL,MST1	Hepatocyte growth factor-like protein;MST1;PTN000668433;orthologs	HEPATOCYTE GROWTH FACTOR-LIKE PROTEIN-RELATED (PTHR24261:SF12)	serine protease(PC00203)
A0A3Q1LG90	A0A3Q1LG90	A0A3Q1LG90_BOVIN	Palladin, cytoskeletal associated protein	PALLD		SRRM1		BOVIN|Ensembl=ENSBTAG00000005182.6|UniProtKB=A0A3Q1LRW6	BoLA	Major histocompatibility complex, class I, A;BoLA;PTN000422745;orthologs	HLA CLASS I HISTOCOMPATIBILITY ANTIGEN, C ALPHA CHAIN (PTHR16675:SF251)	major histocompatibility complex protein(PC00149)
P35604	P35604	COPZ1_BOVIN	Coatomer subunit zeta-1 (Zeta-1-coat protein) (Zeta-1 COP)	COPZ1 COPZ		C1QBP		BOVIN|Gene=NAXE|UniProtKB=Q6QRN6	NAXE	NAD(P)H-hydrate epimerase;NAXE;PTN007607067;orthologs	NAD(P)H-HYDRATE EPIMERASE (PTHR13232:SF11)	epimerase/racemase(PC00096)
Q32LA7	Q32LA7	H2AV_BOVIN	Histone H2A.V (H2A.F/Z)	H2AZ2 H2AV		ITPKA		BOVIN|Ensembl=ENSBTAG00000015366.6|UniProtKB=Q17QP5	SFRP4	Secreted frizzled-related protein 4;SFRP4;PTN000139593;orthologs	SECRETED FRIZZLED-RELATED PROTEIN 4 (PTHR11309:SF7)	transmembrane signal receptor(PC00197)
A0A3Q1MKV8	A0A3Q1MKV8	A0A3Q1MKV8_BOVIN	Pleckstrin homology domain containing O2	PLEKHO2		TBC1D17		BOVIN|Ensembl=ENSBTAG00000013928.5|UniProtKB=A0A3Q1LQ34	WFDC2	WAP four-disulfide core domain 2;WFDC2;PTN000455325;orthologs	WAP FOUR-DISULFIDE CORE DOMAIN PROTEIN 2 (PTHR19441:SF34)	protease inhibitor(PC00191)
Q3SZT2	Q3SZT2	Q3SZT2_BOVIN	NAD(P)H dehydrogenase, quinone 2	NQO2		RPL32		BOVIN|Ensembl=ENSBTAG00000021416|UniProtKB=Q3ZBK2	PAMM,PRXL2A,FAM213A	Peroxiredoxin-like 2A;PRXL2A;PTN002008141;orthologs	PEROXIREDOXIN-LIKE 2A (PTHR28630:SF31)
Q3ZBW4	Q3ZBW4	PCNA_BOVIN	Proliferating cell nuclear antigen (PCNA)	PCNA		COPS2		BOVIN|Ensembl=ENSBTAG00000015249|UniProtKB=P08037	GALT	Beta-1,4-galactosyltransferase 1;B4GALT1;PTN002319568;orthologs	BETA-1,4-GALACTOSYLTRANSFERASE 1 (PTHR19300:SF5)	glycosyltransferase(PC00111)
Q17QQ1	Q17QQ1	LTOR3_BOVIN	Ragulator complex protein LAMTOR3 (Late endosomal/lysosomal adaptor and MAPK and MTOR activator 3)	LAMTOR3		ELAVL1		BOVIN|Gene=HRG|UniProtKB=P33433	HRG	Histidine-rich glycoprotein;HRG;PTN002674792;orthologs	HISTIDINE-RICH GLYCOPROTEIN (PTHR13814:SF3)	protease inhibitor(PC00191)
F1MS40	F1MS40	F1MS40_BOVIN	Bucentaur-2	BCNT2		DMD		BOVIN|Ensembl=ENSBTAG00000012927.5|UniProtKB=A6QLL8	ALDOA	Fructose-bisphosphate aldolase;ALDOA;PTN000179372;orthologs	FRUCTOSE-BISPHOSPHATE ALDOLASE A (PTHR11627:SF1)	aldolase(PC00044)
Q5E992	Q5E992	PPIL1_BOVIN	Peptidyl-prolyl cis-trans isomerase-like 1 (PPIase) (EC 5.2.1.8) (Rotamase PPIL1)	PPIL1		PAFAH1B2P68402		BOVIN|Ensembl=ENSBTAG00000018655|UniProtKB=P62248	MYDGF	Myeloid-derived growth factor;MYDGF;PTN000775302;orthologs	MYELOID-DERIVED GROWTH FACTOR (PTHR31230:SF1)	growth factor(PC00112)
A0A3Q1MHD3	A0A3Q1MHD3	A0A3Q1MHD3_BOVIN	deleted			PAFAHB		BOVIN|Gene=ANG1|UniProtKB=P10152	ANG	Angiogenin-1;ANG1;PTN002605984;orthologs	ANGIOGENIN (PTHR11437:SF60)	endoribonuclease(PC00094)
P12234	P12234	S25A3_BOVIN	Solute carrier family 25 member 3 (Phosphate carrier protein, mitochondrial) (PiC) (Phosphate transport protein) (PTP)	SLC25A3 PHC		PALLD		BOVIN|Gene=DHRS11|UniProtKB=Q3ZBV9	DHRS11	Dehydrogenase_reductase SDR family member 11;DHRS11;PTN008096937;orthologs	DEHYDROGENASE_REDUCTASE SDR FAMILY MEMBER 11 (PTHR43115:SF4)	oxidoreductase(PC00176)
A0A6B9SDW5	A0A6B9SDW5	A0A6B9SDW5_BOVIN	Ig heavy chain variable region			COPZ1		BOVIN|Ensembl=ENSBTAG00000015562|UniProtKB=Q9GL30	PLBD1	Phospholipase B-like 1;PLBD1;PTN007571047;orthologs	PHOSPHOLIPASE B-LIKE 1 (PTHR12370:SF1)	phospholipase(PC00186)
Q5E963	Q5E963	ARP5L_BOVIN	Actin-related protein 2/3 complex subunit 5-like protein (Arp2/3 complex 16 kDa subunit 2) (ARC16-2)	ARPC5L		COPZ		BOVIN|Ensembl=ENSBTAG00000037811|UniProtKB=P28291	CCL2,SCYA2	C-C motif chemokine 2;CCL2;PTN000246013;orthologs	C-C MOTIF CHEMOKINE 2 (PTHR12015:SF98)	cytokine(PC00083)
Q17R04	Q17R04	Q17R04_BOVIN	Cell division cycle and apoptosis regulator 1	CCAR1		H2AZ2		BOVIN|Gene=TIMP2|UniProtKB=P16368	TIMP2	Metalloproteinase inhibitor 2;TIMP2;PTN002625928;orthologs	METALLOPROTEINASE INHIBITOR 2 (PTHR11844:SF24)	protease inhibitor(PC00191)
P62194	P62194	PRS8_BOVIN	26S proteasome regulatory subunit 8 (26S proteasome AAA-ATPase subunit RPT6) (Proteasome 26S subunit ATPase 5) (Proteasome subunit p45) (p45/SUG)	PSMC5 SUG1		H2AV		BOVIN|Ensembl=ENSBTAG00000019256.6|UniProtKB=E1B725	GLA	Alpha-galactosidase;GLA;PTN000155316;orthologs	ALPHA-GALACTOSIDASE A (PTHR11452:SF14)	galactosidase(PC00104)
F1MEW3	F1MEW3	F1MEW3_BOVIN	Microtubule-associated protein	MAP2		PLEKHO2		BOVIN|Gene=DBH|UniProtKB=P15101	DBH	Dopamine beta-hydroxylase;DBH;PTN007422757;orthologs	DOPAMINE BETA-HYDROXYLASE (PTHR10157:SF29)	hydroxylase(PC00122)
A5PJR9	A5PJR9	A5PJR9_BOVIN	Guanine nucleotide-binding protein-like 1	GNL1		NQO2		BOVIN|Ensembl=ENSBTAG00000011585.6|UniProtKB=E1BDW7	MST1	Macrophage stimulating 1;MST1;PTN002799847;orthologs	HEPATOCYTE GROWTH FACTOR-LIKE PROTEIN-RELATED (PTHR24261:SF12)	serine protease(PC00203)
E1BMD6	E1BMD6	E1BMD6_BOVIN	LIM domain containing preferred translocation partner in lipoma	LPP		PCNA		BOVIN|Gene=APP|UniProtKB=Q28053	APP	Amyloid-beta precursor protein (Fragment);APP;;orthologs
A1L5B7	A1L5B7	A1L5B7_BOVIN	SERPINE1 mRNA binding protein 1	SERBP1		LAMTOR3		BOVIN|Ensembl=ENSBTAG00000007622.6|UniProtKB=F1MMR6	CTSD	Cathepsin D;CTSD;PTN008723788;orthologs	CATHEPSIN D (PTHR47966:SF42)	aspartic protease(PC00053)
A0A3Q1LM49	A0A3Q1LM49	A0A3Q1LM49_BOVIN	Protein phosphatase 1A (EC 3.1.3.16) (Protein phosphatase 2C isoform alpha)	PPM1A		BCNT2		BOVIN|Ensembl=ENSBTAG00000003505|UniProtKB=P21793	DCN	Decorin;DCN;PTN000689224;orthologs	DECORIN (PTHR45712:SF14)
Q5EAE6	Q5EAE6	DAP1_BOVIN	Death-associated protein 1 (DAP-1)	DAP		PPIL1		BOVIN|Ensembl=ENSBTAG00000019770.4|UniProtKB=F1N3Q7	APOA4	Apolipoprotein A4;APOA4;PTN008567503;orthologs	APOLIPOPROTEIN A-IV (PTHR18976:SF1)	apolipoprotein(PC00052)
Q28024	Q28024	GBG12_BOVIN	Guanine nucleotide-binding protein G(I)/G(S)/G(O) subunit gamma-12 (Gamma-S1)	GNG12 GNGT12		SLC25A3		BOVIN|Ensembl=ENSBTAG00000022120.5|UniProtKB=A0A3Q1MG04	FGB	Fibrinogen beta chain;FGB;PTN007668560;orthologs	FIBRINOGEN BETA CHAIN (PTHR19143:SF332)	intercellular signal molecule(PC00207)
A0A3Q1M8I9	A0A3Q1M8I9	A0A3Q1M8I9_BOVIN	deleted			PHC		BOVIN|Ensembl=ENSBTAG00000002632.6|UniProtKB=A0A452DHW7	CSN2	Beta-casein;CSN2;PTN000161187;orthologs	BETA-CASEIN (PTHR11500:SF0)	storage protein(PC00210)
A0A3Q1LWZ4	A0A3Q1LWZ4	A0A3Q1LWZ4_BOVIN	RNA binding motif protein 39	RBM39		ARPC5L		BOVIN|Ensembl=ENSBTAG00000006396|UniProtKB=Q3ZBD7	GPI	Glucose-6-phosphate isomerase;GPI;PTN007509304;orthologs	GLUCOSE-6-PHOSPHATE ISOMERASE (PTHR11469:SF1)	isomerase(PC00135)
A0A3Q1N0V7	A0A3Q1N0V7	A0A3Q1N0V7_BOVIN	Eukaryotic translation initiation factor 3 subunit E (eIF3e) (Eukaryotic translation initiation factor 3 subunit 6) (eIF-3 p48)	EIF3E EIF3S6 INT6		CCAR1		BOVIN|Ensembl=ENSBTAG00000047330|UniProtKB=P55052	FABP5	Fatty acid-binding protein 5;FABP5;PTN001735134;orthologs	FATTY ACID-BINDING PROTEIN 5 (PTHR11955:SF58)	transfer/carrier protein(PC00219)
A0A452DIE1	A0A452DIE1	A0A452DIE1_BOVIN	Transcription factor BTF3	BTF3L4		PSMC5		BOVIN|Ensembl=ENSBTAG00000021587.3|UniProtKB=F1MUI5	SMPDL3A	Acid sphingomyelinase-like phosphodiesterase;SMPDL3A;PTN000038021;orthologs	ACID SPHINGOMYELINASE-LIKE PHOSPHODIESTERASE 3A (PTHR10340:SF24)	phosphodiesterase(PC00185)
G1K1P8	G1K1P8	G1K1P8_BOVIN	peptidylprolyl isomerase (EC 5.2.1.8)			SUG1		BOVIN|Ensembl=ENSBTAG00000021830.7|UniProtKB=F1MNS5	ENPP1	Ectonucleotide pyrophosphatase_phosphodiesterase 1;ENPP1;PTN000016103;orthologs	ECTONUCLEOTIDE PYROPHOSPHATASE_PHOSPHODIESTERASE FAMILY MEMBER 1 (PTHR10151:SF77)	hydrolase(PC00121)
A6H7B7	A6H7B7	A6H7B7_BOVIN	SFRS5 protein	SFRS5		MAP2		BOVIN|Ensembl=ENSBTAG00000046979.2|UniProtKB=A0A140T8D4	LGMN	Legumain;LGMN;PTN002279755;orthologs	LEGUMAIN (PTHR12000:SF42)	cysteine protease(PC00081)
Q08E32	Q08E32	Q08E32_BOVIN	CHMP4B protein (Charged multivesicular body protein 4B)	CHMP4B		GNL1		BOVIN|Ensembl=ENSBTAG00000011824|UniProtKB=P19879	OGN,OIF	Mimecan;OGN;PTN005292715;orthologs	MIMECAN (PTHR46269:SF1)
F1MQJ3	F1MQJ3	F1MQJ3_BOVIN	Nectin cell adhesion molecule 1	NECTIN1		LPP		BOVIN|Ensembl=ENSBTAG00000014574.6|UniProtKB=E1BMD1	CFAP43	Cilia and flagella associated protein 43;CFAP43;PTN007641647;orthologs	CILIA- AND FLAGELLA-ASSOCIATED PROTEIN 43 (PTHR14885:SF1)
G3MXL0	G3MXL0	G3MXL0_BOVIN	Histone H2A/H2B/H3 domain-containing protein			SERBP1		BOVIN|Ensembl=ENSBTAG00000003880.6|UniProtKB=E1BIP4	EMILIN2	Elastin microfibril interfacer 2;EMILIN2;PTN007648400;orthologs	EMILIN-2 (PTHR15427:SF5)	scaffold/adaptor protein(PC00226)
Q3MHP3	Q3MHP3	S10AE_BOVIN	Protein S100-A14 (S100 calcium-binding protein A14)	S100A14		PPM1A		BOVIN|Ensembl=ENSBTAG00000001265.6|UniProtKB=F1MKS5	HRG	Histidine rich glycoprotein;HRG;PTN008551703;orthologs	HISTIDINE-RICH GLYCOPROTEIN (PTHR13814:SF3)	protease inhibitor(PC00191)
A0A3Q1MSP7	A0A3Q1MSP7	A0A3Q1MSP7_BOVIN	deleted			DAP		BOVIN|Gene=FOLR1|UniProtKB=P02702	FOLR1	Folate receptor alpha;FOLR1;PTN007444713;orthologs	FOLATE RECEPTOR ALPHA (PTHR10517:SF15)	membrane trafficking regulatory protein(PC00151)
Q0VD16	Q0VD16	Q0VD16_BOVIN	Dual specificity mitogen-activated protein kinase kinase 1 (EC 2.7.12.2) (ERK activator kinase 1) (MAPK/ERK kinase 1)	MAP2K1		GNG12		BOVIN|Ensembl=ENSBTAG00000011324.5|UniProtKB=E1BLS8	EMILIN1	Elastin microfibril interfacer 1;EMILIN1;PTN000396161;orthologs	EMILIN-1 (PTHR15427:SF1)	scaffold/adaptor protein(PC00226)
A0A6B9SE04	A0A6B9SE04	A0A6B9SE04_BOVIN	Ig heavy chain variable region			GNGT12		BOVIN|Ensembl=ENSBTAG00000001027|UniProtKB=Q2KJH6	SERPINH1	Serpin H1;SERPINH1;PTN000156146;orthologs	SERPIN H1 (PTHR11461:SF27)	protease inhibitor(PC00191)
F1N6T3	F1N6T3	F1N6T3_BOVIN	LSM7 homolog, U6 small nuclear RNA and mRNA degradation associated	LSM7		RBM39		BOVIN|Ensembl=ENSBTAG00000011225|UniProtKB=Q0Z7W6	TMX1,TXNDC1	Thioredoxin-related transmembrane protein 1;TMX1;PTN008183790;orthologs	THIOREDOXIN-RELATED TRANSMEMBRANE PROTEIN 1 (PTHR46107:SF2)
A0A3Q1MYD8	A0A3Q1MYD8	A0A3Q1MYD8_BOVIN	Ribosomal protein S27a	RPS27A		EIF3E		BOVIN|Gene=LGALS9|UniProtKB=Q3MHZ8	LGALS9	Galectin-9;LGALS9;PTN000141616;orthologs	GALECTIN-9C (PTHR11346:SF80)	extracellular matrix protein(PC00102)
Q2T9V8	Q2T9V8	DTD1_BOVIN	D-aminoacyl-tRNA deacylase 1 (DTD) (EC 3.1.1.96) (DNA-unwinding element-binding protein B) (DUE-B) (Gly-tRNA(Ala) deacylase)	DTD1 HARS2		EIF3S6		BOVIN|Ensembl=ENSBTAG00000019269.6|UniProtKB=F1MKG2	COL6A2	Collagen type VI alpha 2 chain;COL6A2;PTN000614508;orthologs	COLLAGEN ALPHA-2(VI) CHAIN (PTHR24020:SF29)	extracellular matrix structural protein(PC00103)
E1BBQ3	E1BBQ3	E1BBQ3_BOVIN	Elongator complex protein 1	ELP1		INT6		BOVIN|Ensembl=ENSBTAG00000001745|UniProtKB=Q05443	LUM,LDC	Lumican;LUM;PTN000689710;orthologs	LUMICAN (PTHR45712:SF6)
Q32L92	Q32L92	CNN3_BOVIN	Calponin-3 (Calponin, acidic isoform)	CNN3		BTF3L4		BOVIN|Ensembl=ENSBTAG00000030190.4|UniProtKB=E1BB91	COL6A3	Collagen type VI alpha 3 chain;COL6A3;PTN000615809;orthologs	COLLAGEN ALPHA-3(VI) CHAIN (PTHR24020:SF13)	extracellular matrix structural protein(PC00103)
F2Z4H3	F2Z4H3	RPAB3_BOVIN	DNA-directed RNA polymerases I, II, and III subunit RPABC3	POLR2H		SFRS5		BOVIN|Ensembl=ENSBTAG00000013367.5|UniProtKB=F1MSA1	PPT1	Palmitoyl-protein thioesterase 1;PPT1;PTN008515228;orthologs	PALMITOYL-PROTEIN THIOESTERASE 1 (PTHR11247:SF8)	protein modifying enzyme(PC00260)
A3KN22	A3KN22	UBC12_BOVIN	NEDD8-conjugating enzyme Ubc12 (EC 2.3.2.34) (NEDD8 carrier protein) (Ubiquitin-conjugating enzyme E2 M)	UBE2M UBC12		CHMP4B		BOVIN|Ensembl=ENSBTAG00000008140|UniProtKB=A5D7B7	FAP	Prolyl endopeptidase FAP;FAP;PTN007531750;orthologs	PROLYL ENDOPEPTIDASE FAP (PTHR11731:SF136)	serine protease(PC00203)
Q2HJ47	Q2HJ47	DENR_BOVIN	Density-regulated protein (DRP)	DENR		NECTIN1		BOVIN|Ensembl=ENSBTAG00000011580.4|UniProtKB=A0A3Q1MDA4	DAG1	Dystroglycan 1;DAG1;PTN008577484;orthologs	DYSTROGLYCAN 1 (PTHR21559:SF22)	cell adhesion molecule(PC00069)
A0A3Q1N7L7	A0A3Q1N7L7	A0A3Q1N7L7_BOVIN	Adducin 1	ADD1		S100A14		BOVIN|Gene=GPC1|UniProtKB=G3X745	GPC1	Glypican-1;GPC1;PTN007466276;orthologs	GLYPICAN-1 (PTHR10822:SF8)	scaffold/adaptor protein(PC00226)
Q3T0W9	Q3T0W9	RL19_BOVIN	Large ribosomal subunit protein eL19 (60S ribosomal protein L19)	RPL19		MAP2K1		BOVIN|Ensembl=ENSBTAG00000015509.4|UniProtKB=A0A3Q1M241	NAMPT	Nicotinamide phosphoribosyltransferase;NAMPT;PTN000120802;orthologs	NICOTINAMIDE PHOSPHORIBOSYLTRANSFERASE (PTHR43816:SF1)	transferase(PC00220)
F1MJM0	F1MJM0	ZN326_BOVIN	DBIRD complex subunit ZNF326 (Zinc finger protein 326) (Zinc finger protein interacting with mRNPs)	ZNF326 ZIRD		LSM7		BOVIN|Ensembl=ENSBTAG00000010992|UniProtKB=Q3T0I2	CTSH	Pro-cathepsin H;CTSH;PTN007573983;orthologs	PRO-CATHEPSIN H (PTHR12411:SF642)	cysteine protease(PC00081)
A0A3Q1MBS7	A0A3Q1MBS7	A0A3Q1MBS7_BOVIN	RAB6A, member RAS onco family	RAB6A		RPS27A		BOVIN|Ensembl=ENSBTAG00000013011.6|UniProtKB=A7Z055	PLAA	PLAA protein;PLAA;PTN000457446;orthologs	PHOSPHOLIPASE A-2-ACTIVATING PROTEIN (PTHR19849:SF0)	ubiquitin-protein ligase(PC00234)
A0A3Q1LUN6	A0A3Q1LUN6	A0A3Q1LUN6_BOVIN	GMP synthase (glutamine-hydrolyzing) (EC 6.3.5.2) (Glutamine amidotransferase)	GMPS		DTD1		BOVIN|Gene=PSAP|UniProtKB=P26779	PSAP	Prosaposin;PSAP;PTN002263443;orthologs	PROSAPOSIN (PTHR11480:SF36)	scaffold/adaptor protein(PC00226)
A0A6B9SCR1	A0A6B9SCR1	A0A6B9SCR1_BOVIN	Ig heavy chain variable region			HARS2		BOVIN|Ensembl=ENSBTAG00000010348|UniProtKB=Q29RZ1	GATD1	Glutamine amidotransferase-like class 1 domain-containing protein 1;GATD1;PTN008294581;orthologs	GLUTAMINE AMIDOTRANSFERASE-LIKE CLASS 1 DOMAIN-CONTAINING PROTEIN 1 (PTHR48094:SF18)
A4IFC3	A4IFC3	A4IFC3_BOVIN	Polyadenylate-binding protein (PABP)	PABPC4		ELP1		BOVIN|Ensembl=ENSBTAG00000014204|UniProtKB=Q0VCM0	S100A16	Protein S100-A16;S100A16;PTN000181772;orthologs	PROTEIN S100-A16 (PTHR11639:SF76)	calmodulin-related(PC00061)
Q3ZBY8	Q3ZBY8	Q3ZBY8_BOVIN	GDP-mannose 4,6-dehydratase (EC 4.2.1.47) (GDP-D-mannose dehydratase)	GMDS		CNN3		BOVIN|Gene=FGA|UniProtKB=P02672	FGA	Fibrinogen alpha chain;FGA;PTN002932884;orthologs	FIBRINOGEN ALPHA CHAIN (PTHR47221:SF3)
Q28046	Q28046	SCIN_BOVIN	Scinderin (SC) (Adseverin)	SCIN		POLR2H		BOVIN|Gene=ANXA1|UniProtKB=P46193	ANXA1,ANX1	Annexin A1;ANXA1;PTN000052723;orthologs	ANNEXIN A1 (PTHR10502:SF17)	calcium-binding protein(PC00060)
A0A6B9SC93	A0A6B9SC93	A0A6B9SC93_BOVIN	Ig heavy chain variable region			UBE2M		BOVIN|Ensembl=ENSBTAG00000008303|UniProtKB=P18203	FKBP1A,FKBP1	Peptidyl-prolyl cis-trans isomerase FKBP1A;FKBP1A;PTN000054691;orthologs	PEPTIDYL-PROLYL CIS-TRANS ISOMERASE FKBP1A-RELATED (PTHR10516:SF301)	chaperone(PC00072)
Q5KR47	Q5KR47	TPM3_BOVIN	Tropomyosin alpha-3 chain (Gamma-tropomyosin) (Tropomyosin-3)	TPM3		UBC12		BOVIN|Ensembl=ENSBTAG00000007695|UniProtKB=P02662	CSN1S1	Alpha-S1-casein;CSN1S1;PTN007428549;orthologs	ALPHA-S1-CASEIN (PTHR10240:SF0)	storage protein(PC00210)
P05630	P05630	ATPD_BOVIN	ATP synthase subunit delta, mitochondrial (ATP synthase F1 subunit delta) (F-ATPase delta subunit)	ATP5F1D ATP5D		DENR		BOVIN|Ensembl=ENSBTAG00000013468.6|UniProtKB=A0A3Q1NE82	AHNAK	AHNAK nucleoprotein;AHNAK;PTN000598180;orthologs	NEUROBLAST DIFFERENTIATION-ASSOCIATED PROTEIN AHNAK (PTHR23348:SF41)
F1N3Q4	F1N3Q4	F1N3Q4_BOVIN	Paralemmin-1 (Paralemmin)	PALM		ADD1		BOVIN|Ensembl=ENSBTAG00000000277|UniProtKB=Q9TU73	IL18,IGIF	Interleukin-18;IL18;PTN008937466;orthologs	INTERLEUKIN-18 (PTHR10078:SF35)	interleukin superfamily(PC00128)
P62248	P62248	MYDGF_BOVIN	Myeloid-derived growth factor (MYDGF)	MYDGF		RPL19		BOVIN|Ensembl=ENSBTAG00000015101|UniProtKB=P40673	HMG2,HMGB2	High mobility group protein B2;HMGB2;PTN000345327;orthologs	HIGH MOBILITY GROUP PROTEIN B2 (PTHR48112:SF3)	HMG box transcription factor(PC00024)
F1MIZ7	F1MIZ7	F1MIZ7_BOVIN	Ro60, Y RNA binding protein	RO60		ZNF326		BOVIN|Gene=ADAMTS4|UniProtKB=Q9TT93	ADAMTS4	A disintegrin and metalloproteinase with thrombospondin motifs 4;ADAMTS4;PTN002673187;orthologs	A DISINTEGRIN AND METALLOPROTEINASE WITH THROMBOSPONDIN MOTIFS 4 (PTHR13723:SF38)	metalloprotease(PC00153)
G5E601	G5E601	G5E601_BOVIN	RAB3 GTPase activating non-catalytic protein subunit 2	RAB3GAP2		ZIRD		BOVIN|Gene=BTD|UniProtKB=A6QQ07	BTD	Biotinidase;BTD;PTN002577917;orthologs	BIOTINIDASE (PTHR10609:SF14)	hydrolase(PC00121)
F1MV85	F1MV85	F1MV85_BOVIN	Polysaccharide biosynthesis domain containing 1	PBDC1		RAB6A		BOVIN|Ensembl=ENSBTAG00000031647.2|UniProtKB=F6RMV5	LRG1	Leucine rich alpha-2-glycoprotein 1;LRG1;PTN008456975;orthologs	LEUCINE-RICH ALPHA-2-GLYCOPROTEIN (PTHR45617:SF101)	scaffold/adaptor protein(PC00226)
A5PJN8	A5PJN8	SF3A2_BOVIN	Splicing factor 3A subunit 2	SF3A2		GMPS		BOVIN|Gene=AZGP1|UniProtKB=Q3ZCH5	AZGP1	Zinc-alpha-2-glycoprotein;AZGP1;PTN007661456;orthologs	ZINC-ALPHA-2-GLYCOPROTEIN (PTHR16675:SF289)	major histocompatibility complex protein(PC00149)
A0A3Q1NK97	A0A3Q1NK97	A0A3Q1NK97_BOVIN	Ubiquitin carboxyl-terminal hydrolase 47 (EC 3.4.19.12) (Deubiquitinating enzyme 47) (Ubiquitin thioesterase 47) (Ubiquitin-specific-processing protease 47)	USP47		PABPC4		BOVIN|Gene=NUCB1|UniProtKB=Q0P569	NUCB1	Nucleobindin-1;NUCB1;PTN007669142;orthologs	NUCLEOBINDIN-1 (PTHR19237:SF21)	calmodulin-related(PC00061)
Q3T106	Q3T106	SRSF7_BOVIN	Serine/arginine-rich splicing factor 7 (Splicing factor, arginine/serine-rich 7)	SRSF7 SFRS7		GMDS		BOVIN|Ensembl=ENSBTAG00000002326.5|UniProtKB=A6QLZ0	LGALS3	Galectin;LGALS3;PTN000141959;orthologs	GALECTIN-3 (PTHR11346:SF26)	extracellular matrix protein(PC00102)
Q5KR49	Q5KR49	TPM1_BOVIN	Tropomyosin alpha-1 chain (Alpha-tropomyosin) (Tropomyosin-1)	TPM1		SCIN		BOVIN|Ensembl=ENSBTAG00000011975|UniProtKB=Q1JPB0	SERPINB1	Leukocyte elastase inhibitor;SERPINB1;PTN001689487;orthologs	LEUKOCYTE ELASTASE INHIBITOR (PTHR11461:SF180)	protease inhibitor(PC00191)
Q1RMR3	Q1RMR3	Q1RMR3_BOVIN	Cortactin	CTTN		TPM3		BOVIN|Gene=APOA4|UniProtKB=Q32PJ2	APOA4	Apolipoprotein A-IV;APOA4;PTN002709034;orthologs	APOLIPOPROTEIN A-IV (PTHR18976:SF1)	apolipoprotein(PC00052)
Q2TA42	Q2TA42	ARGL1_BOVIN	Arginine and glutamate-rich protein 1	ARGLU1		ATP5F1D		BOVIN|Ensembl=ENSBTAG00000003994|UniProtKB=P20959	IGFBP3	Insulin-like growth factor-binding protein 3;IGFBP3;PTN000167635;orthologs	INSULIN-LIKE GROWTH FACTOR-BINDING PROTEIN 3 (PTHR11551:SF3)	protease inhibitor(PC00191)
Q0VD27	Q0VD27	ENOPH_BOVIN	Enolase-phosphatase E1 (EC 3.1.3.77) (2,3-diketo-5-methylthio-1-phosphopentane phosphatase) (MASA homolog)	ENOPH1 MASA		ATP5D		BOVIN|Ensembl=ENSBTAG00000018103|UniProtKB=P10103	HMGB1,HMG1	High mobility group protein B1;HMGB1;PTN000345457;orthologs	HIGH MOBILITY GROUP PROTEIN B1 (PTHR48112:SF35)	HMG box transcription factor(PC00024)
A1A4P5	A1A4P5	PFD2_BOVIN	Prefoldin subunit 2	PFDN2		PALM		BOVIN|Ensembl=ENSBTAG00000019040.4|UniProtKB=F1MIH9	PLBD2	Phospholipase B-like;PLBD2;PTN008536981;orthologs	PHOSPHOLIPASE B-LIKE 2-RELATED (PTHR12370:SF3)	phospholipase(PC00186)
Q56K10	Q56K10	RS15_BOVIN	Small ribosomal subunit protein uS19 (40S ribosomal protein S15)	RPS15		MYDGF		BOVIN|Ensembl=ENSBTAG00000019915.6|UniProtKB=F1N1I6	GSN	Gelsolin;GSN;PTN008531916;orthologs	GELSOLIN (PTHR11977:SF29)	non-motor actin binding protein(PC00165)
Q3ZCD3	Q3ZCD3	Q3ZCD3_BOVIN	Tax1-binding protein 3	TAX1BP3		RO60		BOVIN|Ensembl=ENSBTAG00000000559.6|UniProtKB=Q58DL9	PLTP	Phospholipid transfer protein;PLTP;PTN000053168;orthologs	PHOSPHOLIPID TRANSFER PROTEIN (PTHR10504:SF16)	defense/immunity protein(PC00090)
A0A3Q1N3E8	A0A3Q1N3E8	A0A3Q1N3E8_BOVIN	Ubiquitin recognition factor in ER associated degradation 1	UFD1		RAB3GAP2		BOVIN|Ensembl=ENSBTAG00000004796|UniProtKB=Q863C3	GRP	Gastrin-releasing peptide;GRP;PTN007661880;orthologs	GASTRIN-RELEASING PEPTIDE (PTHR16866:SF2)
A0A3Q1MDT8	A0A3Q1MDT8	A0A3Q1MDT8_BOVIN	ES1 protein homolog, mitochondrial			PBDC1		BOVIN|Ensembl=ENSBTAG00000012208.6|UniProtKB=F1MZQ5	BoLA	Ig-like domain-containing protein;BOLA;PTN000422748;orthologs	HLA CLASS I HISTOCOMPATIBILITY ANTIGEN, C ALPHA CHAIN (PTHR16675:SF251)	major histocompatibility complex protein(PC00149)
Q0V8S0	Q0V8S0	HGS_BOVIN	Hepatocyte growth factor-regulated tyrosine kinase substrate	HGS		SF3A2		BOVIN|Ensembl=ENSBTAG00000004094.3|UniProtKB=A0A3Q1LIS3	SPARCL1	SPARC like 1;SPARCL1;PTN000355743;orthologs	SPARC-LIKE PROTEIN 1 (PTHR13866:SF16)	extracellular matrix glycoprotein(PC00100)
A0A3Q1NLJ5	A0A3Q1NLJ5	A0A3Q1NLJ5_BOVIN	glycogenin glucosyltransferase (EC 2.4.1.186)	GYG1		USP47		BOVIN|Ensembl=ENSBTAG00000021393.4|UniProtKB=F1MVT1	FLRT2	Fibronectin leucine rich transmembrane protein 2;FLRT2;PTN000689107;orthologs	LEUCINE-RICH REPEAT TRANSMEMBRANE PROTEIN FLRT2 (PTHR45712:SF16)
E1B8X4	E1B8X4	E1B8X4_BOVIN	NEDD8-activating enzyme E1 regulatory subunit	NAE1		SRSF7		BOVIN|Gene=CLEC3B|UniProtKB=Q2KIS7	CLEC3B	Tetranectin;CLEC3B;PTN007709498;orthologs	TETRANECTIN (PTHR22799:SF3)	intercellular signal molecule(PC00207)
Q0VCI7	Q0VCI7	Q0VCI7_BOVIN	Latexin	LXN		SFRS7		BOVIN|Ensembl=ENSBTAG00000007399.6|UniProtKB=A0A3Q1N8P4	LAMP2	Lysosomal associated membrane protein 2;LAMP2;PTN000161693;orthologs	LYSOSOME-ASSOCIATED MEMBRANE GLYCOPROTEIN 2 (PTHR11506:SF6)	membrane trafficking regulatory protein(PC00151)
Q58DR8	Q58DR8	SUCA_BOVIN	Succinate--CoA ligase [ADP/GDP-forming] subunit alpha, mitochondrial (EC 6.2.1.4) (EC 6.2.1.5) (Succinyl-CoA synthetase subunit alpha) (SCS-alpha)	SUCLG1		TPM1		BOVIN|Ensembl=ENSBTAG00000016149|UniProtKB=Q3MHN2	C9	Complement component C9;C9;PTN008160000;orthologs	COMPLEMENT COMPONENT C9 (PTHR45742:SF3)	complement component(PC00078)
Q3ZBG1	Q3ZBG1	Q3ZBG1_BOVIN	Ras-related protein Rab-14 (EC 3.6.5.2)	RAB14		CTTN		BOVIN|Ensembl=ENSBTAG00000002069.6|UniProtKB=E1BI37	BoLA	MHC class I heavy chain;BOLA;PTN000422744;orthologs	HLA CLASS I HISTOCOMPATIBILITY ANTIGEN, C ALPHA CHAIN (PTHR16675:SF251)	major histocompatibility complex protein(PC00149)
P60519	P60519	GBRL2_BOVIN	Gamma-aminobutyric acid receptor-associated protein-like 2 (GABA(A) receptor-associated protein-like 2) (Ganglioside expression factor 2) (GEF-2) (General protein transport factor p16) (Golgi-associated ATPase enhancer of 16 kDa) (GATE-16) (MAP1 light chain 3-related protein)	GABARAPL2 GEF2		ARGLU1		BOVIN|Gene=ST14|UniProtKB=Q0IIH7	ST14,PRSS14	Suppressor of tumorigenicity 14 protein homolog;ST14;PTN001956921;orthologs	SUPPRESSOR OF TUMORIGENICITY 14 PROTEIN (PTHR24253:SF50)	serine protease(PC00203)
A0A3Q1NNL4	A0A3Q1NNL4	A0A3Q1NNL4_BOVIN	Glycine cleavage system H protein			ENOPH1		BOVIN|Ensembl=ENSBTAG00000003061.7|UniProtKB=F1MC13	LAMA5	Laminin subunit alpha 5;LAMA5;PTN007447676;orthologs	LAMININ SUBUNIT ALPHA-5 (PTHR10574:SF261)	extracellular matrix protein(PC00102)
Q3SZ68	Q3SZ68	LTOR5_BOVIN	Ragulator complex protein LAMTOR5 (Late endosomal/lysosomal adaptor and MAPK and MTOR activator 5)	LAMTOR5		MASA		BOVIN|Ensembl=ENSBTAG00000004508.6|UniProtKB=E1BF17	DBH	Dopamine beta-hydroxylase;DBH;PTN008494652;orthologs	DOPAMINE BETA-HYDROXYLASE (PTHR10157:SF29)	hydroxylase(PC00122)
A0A3Q1MLW0	A0A3Q1MLW0	A0A3Q1MLW0_BOVIN	Serine/threonine-protein phosphatase (EC 3.1.3.16)	PPP1CC		PFDN2		BOVIN|Ensembl=ENSBTAG00000004924|UniProtKB=P01211	PENK	Proenkephalin-A;PENK;PTN000153760;orthologs	PROENKEPHALIN-A (PTHR11438:SF3)	neuropeptide(PC00162)
P61257	P61257	RL26_BOVIN	Large ribosomal subunit protein uL24 (60S ribosomal protein L26)	RPL26		RPS15		BOVIN|Ensembl=ENSBTAG00000019759|UniProtKB=Q24K02	IDE	Insulin-degrading enzyme;IDE;PTN000220606;orthologs	INSULIN-DEGRADING ENZYME-RELATED (PTHR43690:SF18)	metalloprotease(PC00153)
A0A3Q1LXV7	A0A3Q1LXV7	A0A3Q1LXV7_BOVIN	Uncharacterized protein			TAX1BP3		BOVIN|Ensembl=ENSBTAG00000018823.6|UniProtKB=E1BHY6	GRN	Granulin;GRN;PTN007565825;orthologs	PROGRANULIN (PTHR12274:SF3)
Q2HJ94	Q2HJ94	DNJA2_BOVIN	DnaJ homolog subfamily A member 2	DNAJA2		UFD1		BOVIN|Ensembl=ENSBTAG00000015089|UniProtKB=P11116	LGALS1	Galectin-1;LGALS1;PTN000141789;orthologs	GALECTIN-1 (PTHR11346:SF97)	extracellular matrix protein(PC00102)
Q58DA7	Q58DA7	GLRX3_BOVIN	Glutaredoxin-3 (PKC-interacting cousin of thioredoxin) (PICOT) (Thioredoxin-like protein 2)	GLRX3 TXNL2		HGS		BOVIN|Ensembl=ENSBTAG00000024852|UniProtKB=P19660	CATHL2,BAC5	Cathelicidin-2;CATHL2;PTN000024648;orthologs	CATHELICIDIN ANTIMICROBIAL PEPTIDE (PTHR10206:SF2)	antimicrobial response protein(PC00051)
A6QPH7	A6QPH7	A6QPH7_BOVIN	AKR7A2 protein	AKR7A2		GYG1		BOVIN|Ensembl=ENSBTAG00000004381.4|UniProtKB=F1MSN2	TACSTD2	Tumor associated calcium signal transducer 2;TACSTD2;PTN000366731;orthologs	TUMOR-ASSOCIATED CALCIUM SIGNAL TRANSDUCER 2 (PTHR14168:SF5)
A0A3Q1LPB5	A0A3Q1LPB5	A0A3Q1LPB5_BOVIN	deleted			NAE1		BOVIN|Ensembl=ENSBTAG00000010899.4|UniProtKB=F1N430	TIMP2	TIMP metallopeptidase inhibitor 2;TIMP2;PTN008528189;orthologs	METALLOPROTEINASE INHIBITOR 2 (PTHR11844:SF24)	protease inhibitor(PC00191)
E1BE60	E1BE60	E1BE60_BOVIN	Protein phosphatase 1 regulatory subunit 14	PPP1R14A		LXN		BOVIN|Ensembl=ENSBTAG00000012519.5|UniProtKB=A0A3Q1LW91	XDH	Xanthine dehydrogenase_oxidase;XDH;PTN008529546;orthologs	XANTHINE DEHYDROGENASE_OXIDASE (PTHR11908:SF80)	oxidoreductase(PC00176)
Q6EIP9	Q6EIP9	Q6EIP9_BOVIN	Prion protein			SUCLG1		BOVIN|Ensembl=ENSBTAG00000013210.6|UniProtKB=G8JKX1	ADAMTS4	ADAM metallopeptidase with thrombospondin type 1 motif 4;ADAMTS4;PTN008550914;orthologs	A DISINTEGRIN AND METALLOPROTEINASE WITH THROMBOSPONDIN MOTIFS 4 (PTHR13723:SF38)	metalloprotease(PC00153)
Q2KI14	Q2KI14	NAA10_BOVIN	N-alpha-acetyltransferase 10 (EC 2.3.1.255) (N-terminal acetyltransferase complex ARD1 subunit homolog A) (NatA catalytic subunit Naa10)	NAA10 ARD1A		RAB14		BOVIN|Ensembl=ENSBTAG00000011412.6|UniProtKB=F1MNT4	LAMB1	Laminin subunit beta 1;LAMB1;PTN000832248;orthologs	LAMININ SUBUNIT BETA-1 (PTHR10574:SF233)	extracellular matrix protein(PC00102)
Q95M59	Q95M59	Q95M59_BOVIN	Retina ubiquilin			GABARAPL2		BOVIN|Ensembl=ENSBTAG00000039275|UniProtKB=A6QPT7	ERAP2	Endoplasmic reticulum aminopeptidase 2;ERAP2;PTN007512614;orthologs	ENDOPLASMIC RETICULUM AMINOPEPTIDASE 2 (PTHR11533:SF239)	metalloprotease(PC00153)
A6QLG1	A6QLG1	A6QLG1_BOVIN	Malignant T-cell-amplified sequence	LOC515358		GEF2		BOVIN|Gene=C6|UniProtKB=Q29RU4	C6	Complement component C6;C6;PTN005242829;orthologs	COMPLEMENT COMPONENT C6 (PTHR45742:SF4)	complement component(PC00078)
Q3MHL8	Q3MHL8	SMAP_BOVIN	Small acidic protein	SMAP		LAMTOR5		BOVIN|Ensembl=ENSBTAG00000046587.2|UniProtKB=Q5DPW9	CST6	Cystatin E_M;CST6;PTN000892625;orthologs	CYSTATIN-M (PTHR47033:SF1)
Q17R07	Q17R07	ARFG3_BOVIN	ADP-ribosylation factor GTPase-activating protein 3 (ARF GAP 3)	ARFGAP3		PPP1CC		BOVIN|Ensembl=ENSBTAG00000046084.2|UniProtKB=Q0IIA2	MGC151921	Odorant-binding protein-like;MGC151921;PTN000893051;orthologs	ALLERGEN BOS D 2 (PTHR11430:SF89)	transfer/carrier protein(PC00219)
A4FV74	A4FV74	A4FV74_BOVIN	COP9 signalosome complex subunit 8	COPS8		RPL26		BOVIN|Ensembl=ENSBTAG00000005726|UniProtKB=Q2HJ60	HNRNPA2B1	Heterogeneous nuclear ribonucleoproteins A2_B1;HNRNPA2B1;PTN007645001;orthologs	HETEROGENEOUS NUCLEAR RIBONUCLEOPROTEINS A2_B1 (PTHR48026:SF13)	RNA processing factor(PC00147)
A5PJI5	A5PJI5	GET3_BOVIN	ATPase GET3 (EC 3.6.-.-) (Arsenical pump-driving ATPase) (Arsenite-stimulated ATPase) (Guided entry of tail-anchored proteins factor 3, ATPase)	GET3 ASNA1		DNAJA2		BOVIN|Gene=SMPDL3A|UniProtKB=Q3ZC91	SMPDL3A	Acid sphingomyelinase-like phosphodiesterase 3a;SMPDL3A;PTN008498048;orthologs	ACID SPHINGOMYELINASE-LIKE PHOSPHODIESTERASE 3A (PTHR10340:SF24)	phosphodiesterase(PC00185)
Q5E949	Q5E949	Q5E949_BOVIN	type I protein arginine methyltransferase (EC 2.1.1.319)	PRMT1 HRMT1L2		GLRX3		BOVIN|Ensembl=ENSBTAG00000002635|UniProtKB=Q8SPP7	PGLYRP1	Peptidoglycan recognition protein 1;PGLYRP1;PTN007480744;orthologs	PEPTIDOGLYCAN RECOGNITION PROTEIN 1 (PTHR11022:SF58)	defense/immunity protein(PC00090)
A6QPG6	A6QPG6	A6QPG6_BOVIN	LANCL2 protein	LANCL2		TXNL2		BOVIN|Ensembl=ENSBTAG00000011966.6|UniProtKB=F1MD77	LAMC1	Laminin subunit gamma 1;LAMC1;PTN002577074;orthologs	LAMININ SUBUNIT GAMMA-1 (PTHR10574:SF270)	extracellular matrix protein(PC00102)
Q8HYI9	Q8HYI9	PFD5_BOVIN	Prefoldin subunit 5	PFDN5		AKR7A2		BOVIN|Ensembl=ENSBTAG00000025258.5|UniProtKB=F1N6D0	LOC515676	WAP domain-containing protein;LOC515676;PTN000455324;orthologs	WAP DOMAIN-CONTAINING PROTEIN (PTHR19441:SF91)	protease inhibitor(PC00191)
A5D9F7	A5D9F7	A5D9F7_BOVIN	Sorting nexin 6	SNX6		PPP1R14A		BOVIN|Ensembl=ENSBTAG00000014906|UniProtKB=P81282	VCAN,CSPG2	Versican core protein;VCAN;PTN000515682;orthologs	VERSICAN CORE PROTEIN (PTHR22804:SF6)	extracellular matrix glycoprotein(PC00100)
P79103	P79103	RS4_BOVIN	Small ribosomal subunit protein eS4 (40S ribosomal protein S4)	RPS4		NAA10		BOVIN|Ensembl=ENSBTAG00000012265.6|UniProtKB=A0A3Q1LLU1	VWF	von Willebrand factor;VWF;PTN008516166;orthologs	VON WILLEBRAND FACTOR (PTHR11339:SF361)	extracellular matrix protein(PC00102)
Q1JQD4	Q1JQD4	GIPC2_BOVIN	PDZ domain-containing protein GIPC2	GIPC2		ARD1A		BOVIN|Gene=RAP1GDS1|UniProtKB=Q04173	RAP1GDS1	Rap1 GTPase-GDP dissociation stimulator 1;RAP1GDS1;PTN008509078;orthologs	RAP1 GTPASE-GDP DISSOCIATION STIMULATOR 1 (PTHR10957:SF2)
O41515	O41515	MLP3B_BOVIN	Microtubule-associated proteins 1A/1B light chain 3B (Autophagy-related protein LC3 B) (Autophagy-related ubiquitin-like modifier LC3 B) (MAP1 light chain 3-like protein 2) (MAP1A/MAP1B light chain 3 B) (MAP1A/MAP1B LC3 B) (Microtubule-associated protein 1 light chain 3 beta)	MAP1LC3B MAP1ALC3 MAP1LC3		LOC515358		BOVIN|Ensembl=ENSBTAG00000012003|UniProtKB=P62935	PPIA	Peptidyl-prolyl cis-trans isomerase A;PPIA;PTN000117166;orthologs	PEPTIDYL-PROLYL CIS-TRANS ISOMERASE A (PTHR11071:SF490)	chaperone(PC00072)
A6QR55	A6QR55	UBP4_BOVIN	Ubiquitin carboxyl-terminal hydrolase 4 (EC 3.4.19.12) (Deubiquitinating enzyme 4) (Ubiquitin thioesterase 4) (Ubiquitin-specific-processing protease 4)	USP4		SMAP		BOVIN|Gene=PLOD1|UniProtKB=O77588	PLOD,PLOD1	Procollagen-lysine,2-oxoglutarate 5-dioxygenase 1;PLOD1;PTN008504791;orthologs	PROCOLLAGEN-LYSINE,2-OXOGLUTARATE 5-DIOXYGENASE 1 (PTHR10730:SF5)	protein modifying enzyme(PC00260)
Q3SZ85	Q3SZ85	PTRD1_BOVIN	Putative peptidyl-tRNA hydrolase PTRHD1 (EC 3.1.1.29) (Peptidyl-tRNA hydrolase domain-containing protein 1)	PTRHD1		ARFGAP3		BOVIN|Ensembl=ENSBTAG00000018331.4|UniProtKB=A0A452DIU4	CLEC3B	C-type lectin domain family 3 member B;CLEC3B;PTN000513918;orthologs	TETRANECTIN (PTHR22799:SF3)	intercellular signal molecule(PC00207)
A4IFE3	A4IFE3	ACTY_BOVIN	Beta-centractin (Actin-related protein 1B) (ARP1B)	ACTR1B		COPS8		BOVIN|Ensembl=ENSBTAG00000024269.5|UniProtKB=E1B9H5	TGFBR3	Transforming growth factor beta receptor 3;TGFBR3;PTN007631069;orthologs	TRANSFORMING GROWTH FACTOR BETA RECEPTOR TYPE 3 (PTHR14002:SF7)	transmembrane signal receptor(PC00197)
Q9N0T5	Q9N0T5	IF4E_BOVIN	Eukaryotic translation initiation factor 4E (eIF-4E) (eIF4E) (mRNA cap-binding protein)	EIF4E		GET3		BOVIN|Ensembl=ENSBTAG00000039787.3|UniProtKB=A0A140T8A9	CSN3	Kappa-casein;CSN3;PTN008518630;orthologs	KAPPA-CASEIN (PTHR11470:SF2)	storage protein(PC00210)
Q3SZ98	Q3SZ98	Q3SZ98_BOVIN	Guanine nucleotide-binding protein subunit gamma	GNG10		ASNA1		BOVIN|Ensembl=ENSBTAG00000039793|UniProtKB=Q9XSK7	HDGF	Hepatoma-derived growth factor;HDGF;PTN002649133;orthologs	HEPATOMA-DERIVED GROWTH FACTOR (PTHR12550:SF41)	transcription cofactor(PC00217)
A0A3Q1LR41	A0A3Q1LR41	A0A3Q1LR41_BOVIN	Glyoxylate reductase 1 homolog	GLYR1		PRMT1		BOVIN|Ensembl=ENSBTAG00000004757.6|UniProtKB=G3MZT8	LTBP4	Latent transforming growth factor beta binding protein 4;LTBP4;PTN000620587;orthologs	LATENT-TRANSFORMING GROWTH FACTOR BETA-BINDING PROTEIN 4 (PTHR24034:SF43)	extracellular matrix structural protein(PC00103)
F6QPP1	F6QPP1	F6QPP1_BOVIN	cullin-RING-type E3 NEDD8 transferase (EC 2.3.2.32)	RBX1		HRMT1L2		BOVIN|Gene=CSN2|UniProtKB=P02666	CSN2	Beta-casein;CSN2;PTN007510552;orthologs	BETA-CASEIN (PTHR11500:SF0)	storage protein(PC00210)
P61763	P61763	STXB1_BOVIN	Syntaxin-binding protein 1 (N-Sec1) (Protein unc-18 homolog 1) (Unc18-1) (Protein unc-18 homolog A) (Unc-18A) (p67)	STXBP1 UNC18A		LANCL2		BOVIN|Ensembl=ENSBTAG00000005016|UniProtKB=Q32PG1	AP3B1	AP-3 complex subunit beta-1;AP3B1;PTN007490206;orthologs	AP-3 COMPLEX SUBUNIT BETA-1 (PTHR11134:SF10)	membrane traffic protein(PC00150)
Q2TBW4	Q2TBW4	Q2TBW4_BOVIN	Polycystic kidney disease 2-like 2	PKD2L2		PFDN5		BOVIN|Ensembl=ENSBTAG00000003564.6|UniProtKB=A0A452DI25	HPX	Hemopexin;HPX;PTN000346693;orthologs	HEMOPEXIN (PTHR10201:SF136)	metalloprotease(PC00153)
A0A3Q1NKM0	A0A3Q1NKM0	A0A3Q1NKM0_BOVIN	deleted			SNX6		BOVIN|Ensembl=ENSBTAG00000019612|UniProtKB=P15467	RNASE4,RNS4	Ribonuclease 4;RNASE4;PTN008517945;orthologs	RIBONUCLEASE 4 (PTHR11437:SF53)	endoribonuclease(PC00094)
F1MSF1	F1MSF1	F1MSF1_BOVIN	Ribonucleoside-diphosphate reductase (EC 1.17.4.1)	RRM1		RPS4		BOVIN|Ensembl=ENSBTAG00000011327.6|UniProtKB=A0A452DIF8	OLFML3	Olfactomedin like 3;OLFML3;PTN000573767;orthologs	OLFACTOMEDIN-LIKE PROTEIN 3 (PTHR23192:SF8)	structural protein(PC00211)
F1MN93	F1MN93	F1MN93_BOVIN	DNA topoisomerase I (EC 5.6.2.1) (DNA topoisomerase 1)	TOP1		GIPC2		BOVIN|Gene=XDH|UniProtKB=P80457	XDH	Xanthine dehydrogenase_oxidase;XDH;PTN002628838;orthologs	XANTHINE DEHYDROGENASE_OXIDASE (PTHR11908:SF80)	oxidoreductase(PC00176)
A6QR56	A6QR56	A16A1_BOVIN	Aldehyde dehydrogenase family 16 member A1	ALDH16A1		MAP1LC3B		BOVIN|Ensembl=ENSBTAG00000001752.4|UniProtKB=F1N5H2	FUCA2	Alpha-L-fucosidase;FUCA2;PTN000003185;orthologs	PLASMA ALPHA-L-FUCOSIDASE (PTHR10030:SF45)	glycosidase(PC00110)
Q58DV7	Q58DV7	HNMT_BOVIN	Histamine N-methyltransferase (HMT) (EC 2.1.1.8)	HNMT		MAP1ALC3		BOVIN|Ensembl=ENSBTAG00000050155.1|UniProtKB=A0A3Q1MJK1	SERPINB6	Serpin peptidase inhibitor, clade B (ovalbumin), member 6;SERPINB6;PTN007508261;orthologs	SERPIN B6 (PTHR11461:SF204)	protease inhibitor(PC00191)
Q2KIA5	Q2KIA5	DNM1L_BOVIN	Dynamin-1-like protein (EC 3.6.5.5)	DNM1L		MAP1LC3		BOVIN|Gene=CALR|UniProtKB=P52193	CRT,CALR	Calreticulin;CALR;PTN000117452;orthologs	CALRETICULIN (PTHR11073:SF16)	chaperone(PC00072)
F1N6P6	F1N6P6	F1N6P6_BOVIN	EMAP like 1	EML1		USP4		BOVIN|Ensembl=ENSBTAG00000004950|UniProtKB=P39873	BRN	Brain ribonuclease;BRN;PTN000153594;orthologs	RIBONUCLEASE PANCREATIC (PTHR11437:SF24)	endoribonuclease(PC00094)
Q32LC7	Q32LC7	G3BP1_BOVIN	Ras GTPase-activating protein-binding protein 1 (G3BP-1) (EC 3.6.4.12) (EC 3.6.4.13) (ATP-dependent DNA/RNA helicase G3BP)	G3BP1 G3BP		PTRHD1		BOVIN|Ensembl=ENSBTAG00000023907.5|UniProtKB=F1N6W9	COL18A1	Collagen type XVIII alpha 1 chain;COL18A1;PTN007763089;orthologs	COLLAGEN ALPHA-1(XVIII) CHAIN (PTHR24023:SF1034)	extracellular matrix structural protein(PC00103)
Q148J4	Q148J4	Q148J4_BOVIN	Ras-related protein Rab-2A (EC 3.6.5.2)	RAB2A		ACTR1B		BOVIN|Ensembl=ENSBTAG00000025452|UniProtKB=A5PJN8	SF3A2	Splicing factor 3A subunit 2;SF3A2;PTN001904494;orthologs	SPLICING FACTOR 3A SUBUNIT 2 (PTHR23205:SF0)	RNA splicing factor(PC00148)
Q2KHU0	Q2KHU0	SERB_BOVIN	Phosphoserine phosphatase (PSP) (PSPase) (EC 3.1.3.3) (O-phosphoserine phosphohydrolase)	PSPH		EIF4E		BOVIN|Ensembl=ENSBTAG00000035171.3|UniProtKB=E1BDF5	SERPINB12	Serpin family B member 12;SERPINB12;PTN000156816;orthologs	SERPIN B12 (PTHR11461:SF125)	protease inhibitor(PC00191)
E1BAD8	E1BAD8	E1BAD8_BOVIN	E3 ubiquitin-protein ligase Midline-1 (EC 2.3.2.27) (RING finger protein Midline-1) (RING-type E3 ubiquitin transferase Midline-1) (Tripartite motif-containing protein 18)	MID1		GNG10		BOVIN|Ensembl=ENSBTAG00000022635.5|UniProtKB=E1BDK6	LAMB2	Laminin, beta 2 (laminin S);LAMB2;PTN000742497;orthologs	LAMININ SUBUNIT BETA-2 (PTHR10574:SF36)	extracellular matrix protein(PC00102)
Q1LZF8	Q1LZF8	CLCC1_BOVIN	Chloride channel CLIC-like protein 1 (ER anion channel 1) (ERAC1)	CLCC1		GLYR1		BOVIN|Ensembl=ENSBTAG00000054085|UniProtKB=P49907	SELENOP	Selenoprotein P;SELENOP;PTN001602091;orthologs	SELENOPROTEIN P (PTHR10105:SF3)
A0A3Q1MG98	A0A3Q1MG98	A0A3Q1MG98_BOVIN	deleted			RBX1		BOVIN|Ensembl=ENSBTAG00000018972.6|UniProtKB=A5D7A2	GARS1	Glycine--tRNA ligase;GARS1;PTN000078721;orthologs	GLYCINE--TRNA LIGASE (PTHR10745:SF0)	aminoacyl-tRNA synthetase(PC00047)
Q3SYW3	Q3SYW3	Q3SYW3_BOVIN	Hematopoietic cell-specific Lyn substrate 1	HCLS1		STXBP1		BOVIN|Ensembl=ENSBTAG00000015654.6|UniProtKB=Q2KIW1	PON1	Paraoxonase;PON1;PTN000210210;orthologs	SERUM PARAOXONASE_ARYLESTERASE 1 (PTHR11799:SF16)	hydrolase(PC00121)
G5E5T9	G5E5T9	G5E5T9_BOVIN	GA binding protein transcription factor subunit beta 1	GABPB1		UNC18A		BOVIN|Ensembl=ENSBTAG00000046869.2|UniProtKB=Q3SZN8	RNH1	Ribonuclease inhibitor;RNH1;PTN001536891;orthologs	RIBONUCLEASE INHIBITOR (PTHR24112:SF50)	protein-binding activity modulator(PC00095)
Q3ZC12	Q3ZC12	EIF3G_BOVIN	Eukaryotic translation initiation factor 3 subunit G (eIF3g) (Eukaryotic translation initiation factor 3 RNA-binding subunit) (eIF-3 RNA-binding subunit) (Eukaryotic translation initiation factor 3 subunit 4) (eIF-3-delta) (eIF3 p42) (eIF3 p44)	EIF3G EIF3S4		PKD2L2		BOVIN|Ensembl=ENSBTAG00000000434|UniProtKB=P02510	CRYAB	Alpha-crystallin B chain;CRYAB;PTN008144596;orthologs	ALPHA-CRYSTALLIN B CHAIN (PTHR45640:SF5)	chaperone(PC00072)
A0A452DIU9	A0A452DIU9	A0A452DIU9_BOVIN	Protein transport protein SEC23	SEC23B		RRM1		BOVIN|Gene=CFH|UniProtKB=Q28085	HF1,CFH	Complement factor H;CFH;PTN001832415;orthologs	COMPLEMENT FACTOR H (PTHR45785:SF7)	complement component(PC00078)
A0A3Q1MHI5	A0A3Q1MHI5	A0A3Q1MHI5_BOVIN	G3BP stress granule assembly factor 2	G3BP2		TOP1		BOVIN|Ensembl=ENSBTAG00000001292|UniProtKB=P24627	LTF	Lactotransferrin;LTF;PTN000159990;orthologs	LACTOTRANSFERRIN (PTHR11485:SF55)	transfer/carrier protein(PC00219)
A0A6B9SEB1	A0A6B9SEB1	A0A6B9SEB1_BOVIN	Ig lamda chain variable region			ALDH16A1		BOVIN|Ensembl=ENSBTAG00000015662.6|UniProtKB=E1BBU2	IMPG2	Interphotoreceptor matrix proteoglycan 2;IMPG2;PTN000258160;orthologs	INTERPHOTORECEPTOR MATRIX PROTEOGLYCAN 2 (PTHR12199:SF4)	extracellular matrix protein(PC00102)
Q3ZBH8	Q3ZBH8	RS20_BOVIN	Small ribosomal subunit protein uS10 (40S ribosomal protein S20)	RPS20		HNMT
F2Z4H8	F2Z4H8	F2Z4H8_BOVIN	TIA1 cytotoxic granule associated RNA binding protein like 1	TIAL1		DNM1L
E1BJ08	E1BJ08	E1BJ08_BOVIN	Glutathione S-transferase omega (GSTO) (EC 1.20.4.2) (EC 1.8.5.1) (EC 2.5.1.18) (Glutathione-dependent dehydroascorbate reductase) (Monomethylarsonic acid reductase)			EML1
A0A3Q1LTD7	A0A3Q1LTD7	A0A3Q1LTD7_BOVIN	Thymosin beta			G3BP1
A6H772	A6H772	PP4C_BOVIN	Serine/threonine-protein phosphatase 4 catalytic subunit (PP4C) (Pp4) (EC 3.1.3.16)	PPP4C		G3BP
A0A3Q1M477	Q04173	GDS1_BOVIN	Rap1 GTPase-GDP dissociation stimulator 1 (Exchange factor smgGDS) (SMG GDS protein) (SMG P21 stimulatory GDP/GTP exchange protein)	RAP1GDS1		RAB2A
P61356	P61356	RL27_BOVIN	Large ribosomal subunit protein eL27 (60S ribosomal protein L27)	RPL27		PSPH
A0A140T842	A0A140T842	A0A140T842_BOVIN	Lon protease homolog, mitochondrial (EC 3.4.21.53) (Lon protease-like protein) (LONP) (Mitochondrial ATP-dependent protease Lon) (Serine protease 15)	LONP1		MID1
F6QE33	F6QE33	F6QE33_BOVIN	COP9 signalosome subunit 7A	COPS7A		CLCC1
Q2KIR5	Q2KIR5	Q2KIR5_BOVIN	choline-phosphate cytidylyltransferase (EC 2.7.7.15)	PCYT1A		HCLS1
Q3SZE2	Q3SZE2	PFD1_BOVIN	Prefoldin subunit 1	PFDN1		GABPB1
Q3MHL7	Q3MHL7	TCPZ_BOVIN	T-complex protein 1 subunit zeta (TCP-1-zeta) (CCT-zeta) (CCT-zeta-1)	CCT6A		EIF3G
Q3SYZ4	Q3SYZ4	SYDC_BOVIN	Aspartate--tRNA ligase, cytoplasmic (EC 6.1.1.12) (Aspartyl-tRNA synthetase) (AspRS)	DARS1 DARS		EIF3S4
A0A3Q1MQK6	A0A3Q1MQK6	A0A3Q1MQK6_BOVIN	Abl interactor 1	ABI1		SEC23B
F1MMU4	F1MMU4	F1MMU4_BOVIN	H1.10 linker histone	H1-10		G3BP2
A0A452DIC9	A0A452DIC9	A0A452DIC9_BOVIN	Glucosamine-6-phosphate isomerase (EC 3.5.99.6) (Glucosamine-6-phosphate deaminase)	GNPDA2		RPS20
A0A3Q1LP50	A0A3Q1LP50	A0A3Q1LP50_BOVIN	La-related protein 7 (La ribonucleoprotein domain family member 7)	LARP7		TIAL1
Q3MHJ9	Q3MHJ9	KCC2B_BOVIN	Calcium/calmodulin-dependent protein kinase type II subunit beta (CaM kinase II subunit beta) (CaMK-II subunit beta) (EC 2.7.11.17)	CAMK2B		PPP4C
F1N712	F1N712	F1N712_BOVIN	Progesterone receptor (PR) (Nuclear receptor subfamily 3 group C member 3)	PGR		RAP1GDS1
Q148C8	Q148C8	MIEN1_BOVIN	Migration and invasion enhancer 1	MIEN1 RDX12		RPL27
A0A3Q1M7W6	A0A3Q1M7W6	A0A3Q1M7W6_BOVIN	Calmin	CLMN		LONP1
A0A3Q1NJG8	A0A3Q1NJG8	A0A3Q1NJG8_BOVIN	Large ribosomal subunit protein eL31 (60S ribosomal protein L31)			COPS7A
A0A3Q1M010	A0A3Q1M010	A0A3Q1M010_BOVIN	UTP--glucose-1-phosphate uridylyltransferase (EC 2.7.7.9)	UGP2		PCYT1A
Q17QA9	Q17QA9	Q17QA9_BOVIN	TOP1 protein	TOP1		PFDN1
Q3T0Q6	Q3T0Q6	CNBP_BOVIN	CCHC-type zinc finger nucleic acid binding protein (Cellular nucleic acid-binding protein) (CNBP) (Zinc finger protein 9)	CNBP ZNF9		CCT6A
B2CZT3	B2CZT3	B2CZT3_BOVIN	NAD-dependent protein deacetylase sirtuin-2 (NAD-dependent protein defatty-acylase sirtuin-2) (Regulatory protein SIR2 homolog 2) (SIR2-like protein 2)	SIRT2		DARS1
F1N405	F1N405	F1N405_BOVIN	Reticulon	RTN4		DARS
Q56JZ5	Q56JZ5	EIF3H_BOVIN	Eukaryotic translation initiation factor 3 subunit H (eIF3h) (Eukaryotic translation initiation factor 3 subunit 3) (eIF-3-gamma) (eIF3 p40 subunit)	EIF3H EIF3S3		ABI1
Q08DW2	Q08DW2	KPRA_BOVIN	Phosphoribosyl pyrophosphate synthase-associated protein 1 (PRPP synthase-associated protein 1)	PRPSAP1		H1-10
F1MM36	F1MM36	F1MM36_BOVIN	deleted			GNPDA2
F1MU85	F1MU85	F1MU85_BOVIN	BRO1 domain-containing protein BROX (BRO1 domain- and CAAX motif-containing protein)	BROX		LARP7
P12344	P12344	AATM_BOVIN	Aspartate aminotransferase, mitochondrial (mAspAT) (EC 2.6.1.1) (Fatty acid-binding protein) (FABP-1) (Glutamate oxaloacetate transaminase 2) (Kynurenine aminotransferase 4) (Kynurenine aminotransferase IV) (Kynurenine--oxoglutarate transaminase 4) (Kynurenine--oxoglutarate transaminase IV) (Plasma membrane-associated fatty acid-binding protein) (FABPpm) (Transaminase A)	GOT2		CAMK2B
E1BN75	E1BN75	E1BN75_BOVIN	TP53RK binding protein	TPRKB		PGR
A0A3Q1ME81	A0A3Q1ME81	A0A3Q1ME81_BOVIN	Thioredoxin like 1	TXNL1		MIEN1
Q3MHL6	Q3MHL6	T22D1_BOVIN	TSC22 domain family protein 1	TSC22D1		RDX12
Q3ZCK2	Q3ZCK2	Q3ZCK2_BOVIN	RAS like proto-onco A (V-ral simian leukemia viral oncogene homolog A (Ras related))	RALA		CLMN
P61285	P61285	DYL1_BOVIN	Dynein light chain 1, cytoplasmic (Dynein light chain LC8-type 1)	DYNLL1 DNCL1		UGP2
Q32PB9	Q32PB9	RL38_BOVIN	Large ribosomal subunit protein eL38 (60S ribosomal protein L38)	RPL38		TOP1
A5PKD6	A5PKD6	A5PKD6_BOVIN	GNB4 protein	GNB4		CNBP
A0A3Q1M2E9	A0A3Q1M2E9	A0A3Q1M2E9_BOVIN	deleted			ZNF9
A6QLU8	A6QLU8	NXN_BOVIN	Nucleoredoxin (EC 1.8.1.8)	NXN		SIRT2
F1MEP6	F1MEP6	F1MEP6_BOVIN	Epithelial cell adhesion molecule (Tumor-associated calcium signal transducer 1)	EPCAM		RTN4
Q5EA98	Q5EA98	MFAP1_BOVIN	Microfibrillar-associated protein 1 (Spliceosome B complex protein MFAP1)	MFAP1		EIF3H
A0A6B9SE32	A0A6B9SE32	A0A6B9SE32_BOVIN	Ig lamda chain variable region			EIF3S3
A0A3Q1LM43	A0A3Q1LM43	A0A3Q1LM43_BOVIN	DnaJ heat shock protein family (Hsp40) member B6	DNAJB6		PRPSAP1
Q2KIT4	Q2KIT4	DNJB4_BOVIN	DnaJ homolog subfamily B member 4	DNAJB4		BROX
E1BNP8	E1BNP8	E1BNP8_BOVIN	FACT complex subunit	SUPT16H		GOT2
E1BMS0	E1BMS0	E1BMS0_BOVIN	SKI2 subunit of superkiller complex	SKIC2		TPRKB
A0A3Q1M0U3	A0A3Q1M0U3	A0A3Q1M0U3_BOVIN	Sorbin and SH3 domain containing 3	SORBS3		TXNL1
Q2KIW6	Q2KIW6	PRS10_BOVIN	26S proteasome regulatory subunit 10B (26S proteasome AAA-ATPase subunit RPT4) (Proteasome 26S subunit ATPase 6)	PSMC6		TSC22D1
A0A3Q1NMN6	A0A3Q1NMN6	A0A3Q1NMN6_BOVIN	PRAME nuclear receptor transcriptional regulator			RALA
F1MWR3	F1MWR3	F1MWR3_BOVIN	Electron transfer flavoprotein subunit alpha (Alpha-ETF)	ETFA		DYNLL1
A0A3Q1MXW3	A0A3Q1MXW3	A0A3Q1MXW3_BOVIN	Histone deacetylase (EC 3.5.1.98)	HDAC7		DNCL1
Q24K01	Q24K01	Q24K01_BOVIN	NudC domain containing 3	NUDCD3		RPL38
A0A3Q1MTM4	A0A3Q1MTM4	A0A3Q1MTM4_BOVIN	Cytochrome c oxidase assembly homolog COX15	COX15		GNB4
Q01314	Q01314	AKT1_BOVIN	RAC-alpha serine/threonine-protein kinase (EC 2.7.11.1) (Protein kinase B) (PKB) (Protein kinase B alpha) (PKB alpha) (RAC-PK-alpha)	AKT1 PKB		NXN
Q148G4	Q148G4	TATD1_BOVIN	Deoxyribonuclease TATDN1 (EC 3.1.21.-)	TATDN1		EPCAM
F1MJ59	F1MJ59	F1MJ59_BOVIN	Omega-amidase NIT2 (EC 3.5.1.3) (Nitrilase homolog 2)	NIT2		MFAP1
F1N6C1	F1N6C1	F1N6C1_BOVIN	non-specific serine/threonine protein kinase (EC 2.7.11.1)	LRRK1		DNAJB6
A0A3S5ZPN6	A0A3S5ZPN6	A0A3S5ZPN6_BOVIN	Scavenger receptor class B member 2	SCARB2		DNAJB4
A7MBI8	A7MBI8	A7MBI8_BOVIN	NUDT9 protein (Nudix hydrolase 9)	NUDT9		SUPT16H
A0A3Q1LF77	A0A3Q1LF77	A0A3Q1LF77_BOVIN	Programmed cell death 6	PDCD6		SKIC2
Q5E964	Q5E964	PSD13_BOVIN	26S proteasome non-ATPase regulatory subunit 13 (26S proteasome regulatory subunit RPN9) (26S proteasome regulatory subunit S11) (26S proteasome regulatory subunit p40.5)	PSMD13		SORBS3
D3K0R6	D3K0R6	AT2B4_BOVIN	Plasma membrane calcium-transporting ATPase 4 (PMCA4) (EC 7.2.2.10)	ATP2B4		PSMC6
F1N3F6	F1N3F6	F1N3F6_BOVIN	DNA helicase (EC 3.6.4.12)	CHD4		ETFA
A0A3Q1MUD4	A0A3Q1MUD4	A0A3Q1MUD4_BOVIN	High density lipoprotein binding protein	HDLBP		HDAC7
A0A3Q1M1J8	A0A3Q1M1J8	A0A3Q1M1J8_BOVIN	deleted			NUDCD3
Q5E936	Q5E936	TXD12_BOVIN	Thioredoxin domain-containing protein 12 (EC 1.8.4.2)	TXNDC12		COX15
Q17QZ6	Q17QZ6	Q17QZ6_BOVIN	SDPR protein	SDPR		AKT1
A1A4Q4	A1A4Q4	TMA7_BOVIN	Translation machinery-associated protein 7 (Coiled-coil domain-containing protein 72)	TMA7 CCDC72		PKB
A0A3Q1MS51	A0A3Q1MS51	A0A3Q1MS51_BOVIN	Tetraspanin			TATDN1
Q2T9Q1	Q2T9Q1	TBC20_BOVIN	TBC1 domain family member 20	TBC1D20		NIT2
F1MHU9	F1MHU9	F1MHU9_BOVIN	CCR4-NOT transcription complex subunit 1	CNOT1		LRRK1
P13620	P13620	ATP5H_BOVIN	ATP synthase subunit d, mitochondrial (ATPase subunit d) (ATP synthase peripheral stalk subunit d)	ATP5PD ATP5H		SCARB2
A0A3Q1MET1	A0A3Q1MET1	A0A3Q1MET1_BOVIN	Choline transporter-like protein	SLC44A2		NUDT9
P67868	P67868	CSK2B_BOVIN	Casein kinase II subunit beta (CK II beta) (Phosvitin)	CSNK2B CK2N		PDCD6
A0A3Q1NKA6	A0A3Q1NKA6	A0A3Q1NKA6_BOVIN	deleted			PSMD13
Q05KI7	Q05KI7	Q05KI7_BOVIN	BCL2-antagonist/killer 1 (Bcl-2 homologous antagonist/killer transcript variant 1)	BAK1		ATP2B4
G8JKX1	G8JKX1	G8JKX1_BOVIN	A disintegrin and metalloproteinase with thrombospondin motifs 4 (EC 3.4.24.82) (Aggrecanase-1)	ADAMTS4		CHD4
A0A3Q1LV49	A0A3Q1LV49	A0A3Q1LV49_BOVIN	Ring finger protein 213	RNF213		HDLBP
P01211	P01211	PENK_BOVIN	Proenkephalin-A [Cleaved into: Synenkephalin; Met-enkephalin (Opioid growth factor) (OGF); PENK(111-130); PENK(140-179); Met-enkephalin-Arg-Gly-Leu; Leu-enkephalin; Enkelytin; PENK(233-254); Met-enkephalin-Arg-Phe]	PENK		TXNDC12
A6QQX8	A6QQX8	A6QQX8_BOVIN	ubiquitinyl hydrolase 1 (EC 3.4.19.12)	USP39		SDPR
A0A452DID6	A0A452DID6	A0A452DID6_BOVIN	Dehydrogenase/reductase 11	DHRS11		TMA7
A0A3Q1M5R8	A0A3Q1M5R8	A0A3Q1M5R8_BOVIN	deleted			CCDC72
A0A3Q1M2R2	A0A3Q1M2R2	A0A3Q1M2R2_BOVIN	MIA SH3 domain ER export factor 3	MIA3		TBC1D20
Q3SZC1	Q3SZC1	GRPE1_BOVIN	GrpE protein homolog 1, mitochondrial (Mt-GrpE#1) (mt-GrpE)	GRPEL1		CNOT1
A0A3Q1MGS1	A0A3Q1MGS1	A0A3Q1MGS1_BOVIN	Superkiller complex protein 8 (WD repeat-containing protein 61)	SKIC8		ATP5PD
A2VDN6	A2VDN6	SF3A1_BOVIN	Splicing factor 3A subunit 1	SF3A1		ATP5H
A0A3Q1N716	A0A3Q1N716	A0A3Q1N716_BOVIN	KIAA1217	KIAA1217		SLC44A2
F6Q8A8	F6Q8A8	F6Q8A8_BOVIN	Nucleobindin 2	NUCB2		CSNK2B
Q2TBH2	Q2TBH2	Q2TBH2_BOVIN	RAS related (Related RAS viral (R-ras) oncogene homolog)	RRAS		CK2N
Q5E9D3	Q5E9D3	MIC19_BOVIN	MICOS complex subunit MIC19 (Coiled-coil-helix-coiled-coil-helix domain-containing protein 3)	CHCHD3 MIC19		BAK1
Q2NKU6	Q2NKU6	DPY30_BOVIN	Protein dpy-30 homolog (Dpy-30-like protein) (Dpy-30L)	DPY30		ADAMTS4
A5D7P1	A5D7P1	A5D7P1_BOVIN	Ribulose-phosphate 3-epimerase (EC 5.1.3.1)	RPE		RNF213
Q3SX14	Q3SX14	GELS_BOVIN	Gelsolin (Actin-depolymerizing factor) (ADF) (Brevin)	GSN		PENK
Q2NKU4	Q2NKU4	Q2NKU4_BOVIN	Calcium regulated heat stable protein 1	CARHSP1		USP39
Q17QZ9	Q17QZ9	Q17QZ9_BOVIN	Interferon-induced protein with tetratricopeptide repeats 5	IFIT5		DHRS11
G3MYJ0	G3MYJ0	G3MYJ0_BOVIN	Nucleolin			MIA3
A0A3Q1MIZ5	A0A3Q1MIZ5	A0A3Q1MIZ5_BOVIN	deleted			GRPEL1
A0A3Q1LRW8	A0A3Q1LRW8	A0A3Q1LRW8_BOVIN	Large ribosomal subunit protein uL3 (60S ribosomal protein L3)	RPL3		SKIC8
E1BIM8	E1BIM8	E1BIM8_BOVIN	Tyrosine-protein kinase (EC 2.7.10.2)	SRC		SF3A1
E1BJ55	E1BJ55	E1BJ55_BOVIN	Zinc finger protein 428	ZNF428		KIAA1217
P79251	P79251	VATG1_BOVIN	V-type proton ATPase subunit G 1 (V-ATPase subunit G 1) (V-ATPase 13 kDa subunit 1) (Vacuolar proton pump subunit G 1) (Vacuolar proton pump subunit M16)	ATP6V1G1 ATP6G ATP6G1		NUCB2
A0A6B9SBP8	A0A6B9SBP8	A0A6B9SBP8_BOVIN	Ig lamda chain variable region			RRAS
Q2NKY8	Q2NKY8	DHX30_BOVIN	ATP-dependent RNA helicase DHX30 (EC 3.6.4.13) (DEAH box protein 30)	DHX30		CHCHD3
A0A3Q1MIT1	A0A3Q1MIT1	A0A3Q1MIT1_BOVIN	YTH domain-containing family protein	YTHDF3		MIC19
A0A3Q1MH99	A0A3Q1MH99	A0A3Q1MH99_BOVIN	Zinc finger protein 207	ZNF207		DPY30
A0A3Q1MG99	A0A3Q1MG99	A0A3Q1MG99_BOVIN	Matrix remodeling associated 7	MXRA7		RPE
A0A3Q1MAL1	A0A3Q1MAL1	A0A3Q1MAL1_BOVIN	Target of myb1 membrane trafficking protein	TOM1		GSN
A0A3Q1M8R6	A0A3Q1M8R6	A0A3Q1M8R6_BOVIN	PML nuclear body scaffold	PML		CARHSP1
F1MWF8	F1MWF8	F1MWF8_BOVIN	Replication stress response regulator SDE2	SDE2		IFIT5
E1BHK2	E1BHK2	E1BHK2_BOVIN	Adducin 1	ADD1		RPL3
Q5EAC7	Q5EAC7	CPIN1_BOVIN	Anamorsin (Cytokine-induced apoptosis inhibitor 1) (Fe-S cluster assembly protein DRE2 homolog)	CIAPIN1		SRC
P29702	P29702	FNTA_BOVIN	Protein farnesyltransferase/geranylgeranyltransferase type-1 subunit alpha (EC 2.5.1.58) (EC 2.5.1.59) (CAAX farnesyltransferase subunit alpha) (FTase-alpha) (Ras proteins prenyltransferase subunit alpha) (Type I protein geranyl-geranyltransferase subunit alpha) (GGTase-I-alpha)	FNTA		ZNF428
E1B9S8	E1B9S8	E1B9S8_BOVIN	Core-binding factor subunit beta	CBFB		ATP6V1G1
A0A452DIL5	A0A452DIL5	A0A452DIL5_BOVIN	Cysteine and glycine-rich protein 2 (Cysteine-rich protein 2)	CSRP2		ATP6G
Q2KJC1	Q2KJC1	CDC5L_BOVIN	Cell division cycle 5-like protein (Cdc5-like protein)	CDC5L		ATP6G1
F1MSD2	F1MSD2	F1MSD2_BOVIN	RuvB-like helicase (EC 3.6.4.12)	RUVBL2		DHX30
A7YY30	A7YY30	A7YY30_BOVIN	MGC157043 protein	MGC157043		YTHDF3
A5D7R9	A5D7R9	A5D7R9_BOVIN	GTPase NRas (EC 3.6.5.2) (Transforming protein N-Ras)	NRAS		ZNF207
A0A3Q1N5L8	A0A3Q1N5L8	A0A3Q1N5L8_BOVIN	Trafficking protein particle complex subunit 8	TRAPPC8		MXRA7
F1N5I2	F1N5I2	F1N5I2_BOVIN	DLG associated protein 4	DLGAP4		TOM1
A0A3Q1M115	A0A3Q1M115	A0A3Q1M115_BOVIN	deleted			PML
Q3SYY7	Q3SYY7	OCAD2_BOVIN	OCIA domain-containing protein 2	OCIAD2		SDE2
Q2KJD2	Q2KJD2	VAMP3_BOVIN	Vesicle-associated membrane protein 3 (VAMP-3) (Synaptobrevin-3)	VAMP3 SYB3		ADD1
G3MXT3	G3MXT3	G3MXT3_BOVIN	Pre-mRNA processing factor 40 homolog A	PRPF40A		CIAPIN1
A6QLP2	A6QLP2	SAHH3_BOVIN	Adenosylhomocysteinase 3 (AdoHcyase 3) (EC 3.13.2.1) (IP(3)Rs binding protein released with IP(3) 2) (IRBIT2) (Long-IRBIT)	AHCYL2		FNTA
A0A3Q1N5S3	A0A3Q1N5S3	A0A3Q1N5S3_BOVIN	deleted			CBFB
A0A3Q1MEH9	A0A3Q1MEH9	A0A3Q1MEH9_BOVIN	Tight junction protein 2	TJP2		CSRP2
E1BLT2	E1BLT2	E1BLT2_BOVIN	SAFB like transcription modulator	SLTM		CDC5L
E1BDU8	E1BDU8	E1BDU8_BOVIN	LIM domain and actin binding 1	LIMA1		RUVBL2
Q5EA36	Q5EA36	RBM14_BOVIN	RNA-binding protein 14 (RNA-binding motif protein 14)	RBM14		MGC157043
A6H7H2	A6H7H2	A6H7H2_BOVIN	Kinesin light chain	KLC1		NRAS
A5PK72	A5PK72	A5PK72_BOVIN	Ig-like domain-containing protein			TRAPPC8
A0A3Q1MNS5	A0A3Q1MNS5	A0A3Q1MNS5_BOVIN	Ubiquitin-conjugating enzyme E2 variant 2	UBE2V2		DLGAP4
A4IFE0	A4IFE0	A4IFE0_BOVIN	Coiled-coil domain-containing protein 93	CCDC93 LOC616839		OCIAD2
F1N0H5	F1N0H5	F1N0H5_BOVIN	Zinc finger CCCH-type containing 13	ZC3H13		VAMP3
A0A3Q1MYX0	A0A3Q1MYX0	A0A3Q1MYX0_BOVIN	RNA-binding protein with serine-rich domain 1	RNPS1		SYB3
E1BBI8	E1BBI8	E1BBI8_BOVIN	Dynactin subunit 4	DCTN4		PRPF40A
Q08DY9	Q08DY9	CASP3_BOVIN	Caspase-3 (CASP-3) (EC 3.4.22.56) [Cleaved into: Caspase-3 subunit p17; Caspase-3 subunit p12]	CASP3		AHCYL2
A0A3Q1MHX8	A0A3Q1MHX8	A0A3Q1MHX8_BOVIN	Ras-related protein Rab-2A (EC 3.6.5.2)	RAB2A		TJP2
Q3MIC0	Q3MIC0	RL37A_BOVIN	Large ribosomal subunit protein eL43 (60S ribosomal protein L37a)	RPL37A		SLTM
Q3SYW1	Q3SYW1	AP1M2_BOVIN	AP-1 complex subunit mu-2 (AP-mu chain family member mu1B) (Adaptor protein complex AP-1 subunit mu-2) (Adaptor-related protein complex 1 subunit mu-2) (Clathrin assembly protein complex 1 mu-2 medium chain 2) (Golgi adaptor HA1/AP1 adaptin mu-2 subunit) (Mu-adaptin 2) (Mu1B-adaptin)	AP1M2		LIMA1
Q0P5M8	Q0P5M8	MPPA_BOVIN	Mitochondrial-processing peptidase subunit alpha (Alpha-MPP) (Inactive zinc metalloprotease alpha)	PMPCA		RBM14
F1N7G8	F1N7G8	F1N7G8_BOVIN	PDS5 cohesin associated factor B	PDS5B		KLC1
A0A452DIK1	A0A452DIK1	A0A452DIK1_BOVIN	Cytosolic purine 5'-nucleotidase (EC 2.7.1.77) (EC 3.1.3.5) (EC 3.1.3.99) (Cytosolic nucleoside phosphotransferase 5'N)	NT5C2		UBE2V2
Q1RMI2	Q1RMI2	Q1RMI2_BOVIN	Ras homolog family member G (Ras homolog gene family, member G (Rho G))	RHOG		CCDC93
A0A3Q1LIJ0	A0A3Q1LIJ0	A0A3Q1LIJ0_BOVIN	Y-box binding protein 3	YBX3		LOC616839
Q3T087	Q3T087	RL11_BOVIN	Large ribosomal subunit protein uL5 (60S ribosomal protein L11)	RPL11		ZC3H13
Q3MHW4	Q3MHW4	Q3MHW4_BOVIN	SQRDL protein	SQRDL		RNPS1
Q2KJ46	Q2KJ46	PSMD3_BOVIN	26S proteasome non-ATPase regulatory subunit 3 (26S proteasome regulatory subunit RPN3)	PSMD3		DCTN4
P31717	P31717	NMT1_BOVIN	Glycylpeptide N-tetradecanoyltransferase 1 (EC 2.3.1.97) (Myristoyl-CoA:protein N-myristoyltransferase 1) (NMT 1) (Type I N-myristoyltransferase) (Peptide N-myristoyltransferase 1)	NMT1 NMT		CASP3
Q1RMU4	Q1RMU4	ERLN2_BOVIN	Erlin-2 (Endoplasmic reticulum lipid raft-associated protein 2) (Stomatin-prohibitin-flotillin-HflC/K domain-containing protein 2) (SPFH domain-containing protein 2)	ERLIN2 SPFH2		RAB2A
Q58DW3	Q58DW3	RL29_BOVIN	Large ribosomal subunit protein eL29 (60S ribosomal protein L29)	RPL29		RPL37A
Q5E988	Q5E988	RS5_BOVIN	Small ribosomal subunit protein uS7 (40S ribosomal protein S5) [Cleaved into: Small ribosomal subunit protein uS7, N-terminally processed]	RPS5		AP1M2
A2VDM7	A2VDM7	A2VDM7_BOVIN	Splicing factor 1	SF1		PMPCA
Q3T133	Q3T133	TMED9_BOVIN	Transmembrane emp24 domain-containing protein 9 (p24 family protein alpha-2) (p24alpha2)	TMED9		PDS5B
Q3SZ15	Q3SZ15	Q3SZ15_BOVIN	Eukaryotic translation elongation factor 1 epsilon 1	EEF1E1		NT5C2
A0A3Q1LXA8	A0A3Q1LXA8	A0A3Q1LXA8_BOVIN	inorganic diphosphatase (EC 3.6.1.1)	PPA2		RHOG
A0A3Q1MN37	A0A3Q1MN37	A0A3Q1MN37_BOVIN	deleted			YBX3
Q0Z7W6	Q0Z7W6	TMX1_BOVIN	Thioredoxin-related transmembrane protein 1 (Protein disulfide-isomerase TMX1) (EC 5.3.4.1) (Thioredoxin domain-containing protein 1)	TMX1 TXNDC1		RPL11
Q9GKI7	Q9GKI7	CERT_BOVIN	Ceramide transfer protein (CERT) (Collagen type IV alpha-3-binding protein) (Goodpasture antigen-binding protein) (GPBP) (START domain-containing protein 11) (StARD11) (StAR-related lipid transfer protein 11)	CERT1 CERT COL4A3BP STARD11		SQRDL
E1BLS8	E1BLS8	E1BLS8_BOVIN	Elastin microfibril interfacer 1	EMILIN1		PSMD3
E1BE86	E1BE86	E1BE86_BOVIN	Superoxide dismutase copper chaperone	CCS		NMT1
A0A452DII7	A0A452DII7	A0A452DII7_BOVIN	Matrix remodeling-associated protein 8	MXRA8		NMT
G3N097	G3N097	G3N097_BOVIN	deleted			ERLIN2
A7MB77	A7MB77	A7MB77_BOVIN	Splicing factor 45 (RNA-binding motif protein 17)	RBM17		SPFH2
A6QLT5	A6QLT5	A6QLT5_BOVIN	UBAP2L protein	UBAP2L		RPL29
A0A140T869	A0A140T869	A0A140T869_BOVIN	Alpha-endosulfine	ENSA		RPS5
Q32LN1	Q32LN1	UBE2H_BOVIN	Ubiquitin-conjugating enzyme E2 H (EC 2.3.2.23) ((E3-independent) E2 ubiquitin-conjugating enzyme H) (EC 2.3.2.24) (E2 ubiquitin-conjugating enzyme H) (Ubiquitin carrier protein H) (Ubiquitin-protein ligase H)	UBE2H		SF1
A0A3S5ZP61	A0A3S5ZP61	A0A3S5ZP61_BOVIN	Proteasome 26S subunit, non-ATPase 10	PSMD10		TMED9
Q3ZBI6	Q3ZBI6	FHL3_BOVIN	Four and a half LIM domains protein 3 (FHL-3)	FHL3		EEF1E1
Q2YDD3	Q2YDD3	ZFPL1_BOVIN	Zinc finger protein-like 1	ZFPL1		PPA2
A0A3Q1M9U0	A0A3Q1M9U0	A0A3Q1M9U0_BOVIN	Calcium-transporting ATPase (EC 7.2.2.10)	ATP2A2		TMX1
Q3T0D8	Q3T0D8	LTOR1_BOVIN	Ragulator complex protein LAMTOR1 (Late endosomal/lysosomal adaptor and MAPK and MTOR activator 1)	LAMTOR1		TXNDC1
Q865A1	Q865A1	Q865A1_BOVIN	Heat shock protein 90 beta	hsp90 beta		CERT1
F1MX40	F1MX40	F1MX40_BOVIN	Pre-mRNA-processing ATP-dependent RNA helicase PRP5 (EC 3.6.4.13) (Pre-mRNA-processing ATP-dependent RNA helicase prp5)	DDX46		CERT
Q0VCJ2	Q0VCJ2	MTNB_BOVIN	Methylthioribulose-1-phosphate dehydratase (MTRu-1-P dehydratase) (EC 4.2.1.109) (APAF1-interacting protein)	APIP		COL4A3BP
A0A493UA87	A0A493UA87	A0A493UA87_BOVIN	Aldo-keto reductase family 1 member B1 (EC 1.1.1.21) (EC 1.1.1.300) (Aldose reductase)	AKR1B1		STARD11
Q862S5	Q862S5	Q862S5_BOVIN	Aldo-keto reductase family 1 member B1 (EC 1.1.1.21) (EC 1.1.1.300) (Aldose reductase)			EMILIN1
A2VE07	A2VE07	A2VE07_BOVIN	non-specific serine/threonine protein kinase (EC 2.7.11.1)	STK24		CCS
E1BFP1	E1BFP1	E1BFP1_BOVIN	Heme binding protein 2	HEBP2		MXRA8
A4FUZ2	A4FUZ2	A4FUZ2_BOVIN	RAVER1 protein	RAVER1		RBM17
A0A3Q1MQK5	A0A3Q1MQK5	A0A3Q1MQK5_BOVIN	Midkine (MK)	MDK		UBAP2L
A4FV54	A4FV54	RAB8A_BOVIN	Ras-related protein Rab-8A (EC 3.6.5.2)	RAB8A		ENSA
F1MUP9	F1MUP9	F1MUP9_BOVIN	Vesicle amine transport 1	VAT1		UBE2H
A6H788	A6H788	A6H788_BOVIN	SNRPA1 protein (Small nuclear ribonucleoprotein polypeptide A')	SNRPA1		PSMD10
F1MBP8	F1MBP8	F1MBP8_BOVIN	COP9 signalosome subunit 5	COPS5		FHL3
E1BHD8	E1BHD8	E1BHD8_BOVIN	Glucoside xylosyltransferase 1 (EC 2.4.2.42) (Glycosyltransferase 8 domain-containing protein 3)	GXYLT1		ZFPL1
P61955	P61955	SUMO2_BOVIN	Small ubiquitin-related modifier 2 (SUMO-2) (Ubiquitin-like protein SMT3B) (Smt3B)	SUMO2 SMT3B		ATP2A2
Q2HJH6	Q2HJH6	SNR40_BOVIN	U5 small nuclear ribonucleoprotein 40 kDa protein (U5 snRNP 40 kDa protein) (WD repeat-containing protein 57)	SNRNP40 WDR57		LAMTOR1
E1BPW1	E1BPW1	E1BPW1_BOVIN	Oxysterol-binding protein	OSBP		hsp90
Q3SYT7	Q3SYT7	PSMD8_BOVIN	26S proteasome non-ATPase regulatory subunit 8 (26S proteasome regulatory subunit RPN12)	PSMD8		beta
Q5E9E2	Q5E9E2	MYL9_BOVIN	Myosin regulatory light polypeptide 9 (Myosin regulatory light chain 2, smooth muscle isoform) (Myosin regulatory light chain 9)	MYL9 MYRL2		DDX46
A0A3Q1MMM4	A0A3Q1MMM4	A0A3Q1MMM4_BOVIN	Nephronectin	NPNT		APIP
E1BP41	E1BP41	E1BP41_BOVIN	Cysteine sulfinic acid decarboxylase	CSAD		AKR1B1
F1MND5	F1MND5	F1MND5_BOVIN	RNA binding motif protein 12	RBM12		STK24
P02313	P02313	HMGN2_BOVIN	Non-histone chromosomal protein HMG-17 (High mobility group nucleosome-binding domain-containing protein 2)	HMGN2 HMG17		HEBP2
A6H7B1	A6H7B1	TOM20_BOVIN	Mitochondrial import receptor subunit TOM20 homolog (Mitochondrial 20 kDa outer membrane protein) (Outer mitochondrial membrane receptor Tom20)	TOMM20		RAVER1
A7MBA2	A7MBA2	A7MBA2_BOVIN	26S proteasome non-ATPase regulatory subunit 1	PSMD1		MDK
Q148G7	Q148G7	DCTN6_BOVIN	Dynactin subunit 6	DCTN6		RAB8A
F1MHQ5	F1MHQ5	F1MHQ5_BOVIN	mRNA cap guanine-N7 methyltransferase (EC 2.1.1.56)	RNMT		VAT1
A6QL88	A6QL88	SAC1_BOVIN	Phosphatidylinositol-3-phosphatase SAC1 (EC 3.1.3.64) (Phosphatidylinositol-4-phosphate phosphatase) (Suppressor of actin mutations 1-like protein)	SACM1L SAC1		SNRPA1
A6QQ09	A6QQ09	A6QQ09_BOVIN	LOC100138230 protein	LOC100138230		COPS5
A0A3Q1N969	A0A3Q1N969	A0A3Q1N969_BOVIN	Propionyl-CoA carboxylase alpha chain, mitochondrial (EC 6.4.1.3) (Propanoyl-CoA:carbon dioxide ligase subunit alpha)	PCCA		GXYLT1
E1BC04	E1BC04	E1BC04_BOVIN	Consortin, connexin sorting protein	CNST		SUMO2
Q3T0I2	Q3T0I2	CATH_BOVIN	Pro-cathepsin H [Cleaved into: Cathepsin H mini chain; Cathepsin H (EC 3.4.22.16); Cathepsin H heavy chain; Cathepsin H light chain]	CTSH		SMT3B
A0A3Q1MF67	A0A3Q1MF67	A0A3Q1MF67_BOVIN	Heteroous nuclear ribonucleoprotein H3	HNRNPH3		SNRNP40
A0A452DHW8	A0A452DHW8	A0A452DHW8_BOVIN	Methylthioribose-1-phosphate isomerase (M1Pi) (MTR-1-P isomerase) (EC 5.3.1.23) (S-methyl-5-thioribose-1-phosphate isomerase) (Translation initiation factor eIF-2B subunit alpha/beta/delta-like protein)	MRI1		WDR57
A0A3Q1LWY4	A0A3Q1LWY4	A0A3Q1LWY4_BOVIN	Serine/threonine-protein phosphatase 2A 56 kDa regulatory subunit	PPP2R5E		OSBP
A7MB45	A7MB45	ACSS3_BOVIN	Acyl-CoA synthetase short-chain family member 3, mitochondrial (EC 6.2.1.1) (Acetate--CoA ligase 3) (Propionate--CoA ligase) (EC 6.2.1.17)	ACSS3		PSMD8
A0A3Q1M891	A0A3Q1M891	A0A3Q1M891_BOVIN	Galactokinase 2	GALK2		MYL9
E1BDX9	E1BDX9	E1BDX9_BOVIN	Family with sequence similarity 50 member A	FAM50A		MYRL2
Q3T122	Q3T122	EIF3D_BOVIN	Eukaryotic translation initiation factor 3 subunit D (eIF3d) (Eukaryotic translation initiation factor 3 subunit 7) (eIF-3-zeta)	EIF3D EIF3S7		NPNT
Q3SWY3	Q3SWY3	IMDH2_BOVIN	Inosine-5'-monophosphate dehydrogenase 2 (IMP dehydrogenase 2) (IMPD 2) (IMPDH 2) (EC 1.1.1.205) (IMPDH-II)	IMPDH2		CSAD
A0A3Q1M9S5	A0A3Q1M9S5	A0A3Q1M9S5_BOVIN	Phospholipase B-like (EC 3.1.1.-)	PLBD1		RBM12
Q56JX5	Q56JX5	RS25_BOVIN	Small ribosomal subunit protein eS25 (40S ribosomal protein S25)	RPS25		HMGN2
F2Z4E7	F2Z4E7	F2Z4E7_BOVIN	Interleukin enhancer binding factor 2	ILF2		HMG17
F1MMV6	F1MMV6	F1MMV6_BOVIN	Calcium binding protein 39 like	CAB39L		TOMM20
A5D7I1	A5D7I1	A5D7I1_BOVIN	EPS15 protein	EPS15		PSMD1
Q2KII4	Q2KII4	ELOC_BOVIN	Elongin-C (EloC) (Elongin 15 kDa subunit) (RNA polymerase II transcription factor SIII subunit C) (SIII p15) (Transcription elongation factor B polypeptide 1)	ELOC TCEB1		DCTN6
F1MVT1	F1MVT1	F1MVT1_BOVIN	Fibronectin leucine rich transmembrane protein 2	FLRT2		RNMT
Q3ZCA7	Q3ZCA7	Q3ZCA7_BOVIN	Guanine nucleotide-binding protein G(i) subunit alpha-3 (G(i) alpha-3)	GNAI3		SACM1L
A7MBA7	A7MBA7	A7MBA7_BOVIN	X-ray repair cross complementing 5 (XRCC5 protein)	XRCC5		SAC1
A0A3Q1LVL2	A0A3Q1LVL2	A0A3Q1LVL2_BOVIN	Heme oxygenase 1 (EC 1.14.14.18)	HMOX1		LOC100138230
P39942	P39942	VATD_BOVIN	V-type proton ATPase subunit D (V-ATPase subunit D) (V-ATPase 28 kDa accessory protein) (Vacuolar proton pump subunit D)	ATP6V1D ATP6M VATD		PCCA
A0A6B9SBG7	A0A6B9SBG7	A0A6B9SBG7_BOVIN	Ig heavy chain variable region			CNST
F1MC39	F1MC39	F1MC39_BOVIN	Cohesin subunit SA (SCC3 homolog) (Stromal antigen)	STAG1		CTSH
E1BHP1	E1BHP1	E1BHP1_BOVIN	Coiled-coil domain containing 110	CCDC110		HNRNPH3
A0A3Q1MI45	A0A3Q1MI45	A0A3Q1MI45_BOVIN	Oxysterol-binding protein	OSBPL8		MRI1
A6H734	A6H734	A6H734_BOVIN	PLXDC1 protein	PLXDC1		PPP2R5E
F1MH34	F1MH34	F1MH34_BOVIN	Staufen double-stranded RNA binding protein 1	STAU1		ACSS3
Q0IIG7	Q0IIG7	RAB5A_BOVIN	Ras-related protein Rab-5A (EC 3.6.5.2)	RAB5A		GALK2
Q3SZG2	Q3SZG2	Q3SZG2_BOVIN	FAU ubiquitin like and ribosomal protein S30 fusion (Finkel-Biskis-Reilly murine sarcoma virus (FBR-MuSV) ubiquitously expressed)	FAU		FAM50A
G5E6M7	G5E6M7	G5E6M7_BOVIN	Succinate dehydrogenase [ubiquinone] flavoprotein subunit, mitochondrial (EC 1.3.5.1)	SDHA		EIF3D
Q08D83	Q08D83	RTN3_BOVIN	Reticulon-3	RTN3		EIF3S7
A0A452DI61	A0A452DI61	A0A452DI61_BOVIN	Keratin 83	KRT83		IMPDH2
A2VDW3	A2VDW3	A2VDW3_BOVIN	X-ray repair complementing defective repair in Chinese hamster cells 4 (X-ray repair cross complementing 4)	XRCC4		PLBD1
A5PK80	A5PK80	A5PK80_BOVIN	non-specific serine/threonine protein kinase (EC 2.7.11.1)	TP53RK		RPS25
A0A3Q1MCZ8	A0A3Q1MCZ8	A0A3Q1MCZ8_BOVIN	ADP ribosylation factor like GTPase 8A	ARL8A		ILF2
A4FUG8	A4FUG8	RABE2_BOVIN	Rab GTPase-binding effector protein 2	RABEP2		CAB39L
F1MNK0	F1MNK0	F1MNK0_BOVIN	BCL2 like 13	BCL2L13		EPS15
F1MQL2	F1MQL2	F1MQL2_BOVIN	Ankyrin 2	ANK2		ELOC
A8E4P3	A8E4P3	A8E4P3_BOVIN	STOM protein (Stomatin)	STOM		TCEB1
A0A3Q1MFD6	A0A3Q1MFD6	A0A3Q1MFD6_BOVIN	Aminopeptidase (EC 3.4.11.-)	ERAP2		FLRT2
A0A3Q1MJC4	A0A3Q1MJC4	A0A3Q1MJC4_BOVIN	Gastrin-releasing peptide	GRP		GNAI3
F6RJ91	F6RJ91	F6RJ91_BOVIN	Ribose-phosphate pyrophosphokinase 2 (EC 2.7.6.1) (Phosphoribosyl pyrophosphate synthase II)	PRPS2		XRCC5
A6QLZ3	A6QLZ3	A6QLZ3_BOVIN	ARSB protein (Arylsulfatase B)	ARSB		HMOX1
Q2HJ58	Q2HJ58	PRPS1_BOVIN	Ribose-phosphate pyrophosphokinase 1 (EC 2.7.6.1) (Phosphoribosyl pyrophosphate synthase I) (PRS-I)	PRPS1		ATP6V1D
A0A3Q1LNL9	A0A3Q1LNL9	A0A3Q1LNL9_BOVIN	Septin-5	SEPTIN5		ATP6M
A0A452DI44	A0A452DI44	A0A452DI44_BOVIN	26S proteasome non-ATPase regulatory subunit 4 (26S proteasome regulatory subunit RPN10)	PSMD4		VATD
E1BL12	E1BL12	E1BL12_BOVIN	Prolactin regulatory element-binding protein (Mammalian guanine nucleotide exchange factor Sec12)	PREB		STAG1
Q28147	Q28147	PP1R8_BOVIN	Nuclear inhibitor of protein phosphatase 1 (NIPP-1) (Protein phosphatase 1 regulatory inhibitor subunit 8)	PPP1R8 NIPP1		CCDC110
G5E630	G5E630	G5E630_BOVIN	ubiquitinyl hydrolase 1 (EC 3.4.19.12)	USP9X		OSBPL8
E1BKG4	E1BKG4	E1BKG4_BOVIN	PDS5 cohesin associated factor A	PDS5A		PLXDC1
E1BG62	E1BG62	E1BG62_BOVIN	Phosphofurin acidic cluster sorting protein 1	PACS1		STAU1
Q08DY5	Q08DY5	Q08DY5_BOVIN	Nuclear receptor binding protein 1	NRBP1		RAB5A
F1MW03	F1MW03	F1MW03_BOVIN	Thiosulfate sulfurtransferase like domain containing 1	TSTD1		FAU
A0A3Q1MUS6	A0A3Q1MUS6	A0A3Q1MUS6_BOVIN	Importin subunit alpha	KPNA3		SDHA
A0A3Q1ME04	A0A3Q1ME04	A0A3Q1ME04_BOVIN	deleted			RTN3
A0A3Q1M9P3	A0A3Q1M9P3	A0A3Q1M9P3_BOVIN	LPS responsive beige-like anchor protein	LRBA		KRT83
A0A3Q1MHH4	A0A3Q1MHH4	A0A3Q1MHH4_BOVIN	Bromodomain containing 4	BRD4		XRCC4
Q3T169	Q3T169	RS3_BOVIN	Small ribosomal subunit protein uS3 (EC 4.2.99.18) (40S ribosomal protein S3)	RPS3		TP53RK
A6QR01	A6QR01	A6QR01_BOVIN	LRRC47 protein	LRRC47		ARL8A
A0A3Q1MFI5	A0A3Q1MFI5	A0A3Q1MFI5_BOVIN	Dihydropyrimidinase-related protein 2	DPYSL2		RABEP2
F1MBJ7	F1MBJ7	F1MBJ7_BOVIN	deleted			BCL2L13
Q2KJ14	Q2KJ14	PAF1_BOVIN	RNA polymerase II-associated factor 1 homolog	PAF1		ANK2
A0JN63	A0JN63	A0JN63_BOVIN	Cleavage stimulation factor 50 kDa subunit	CSTF1		STOM
Q0IIL6	Q0IIL6	Q0IIL6_BOVIN	Hydroxysteroid (17-beta) dehydrogenase 4	HSD17B4		ERAP2
A5D9G3	A5D9G3	A5D9G3_BOVIN	Succinate-CoA ligase subunit beta (EC 6.2.1.-)	LOC283398		GRP
A0A3Q1M052	A0A3Q1M052	A0A3Q1M052_BOVIN	Family with sequence similarity 184 member B	FAM184B		PRPS2
F1MHP1	F1MHP1	F1MHP1_BOVIN	U2 snRNP associated SURP domain containing	U2SURP		ARSB
A0A3Q1M241	A0A3Q1M241	A0A3Q1M241_BOVIN	Nicotinamide phosphoribosyltransferase (NAmPRTase) (EC 2.4.2.12)	NAMPT		PRPS1
Q5E9K1	Q5E9K1	COMD5_BOVIN	COMM domain-containing protein 5	COMMD5		SEPTIN5
Q3SX04	Q3SX04	T3HPD_BOVIN	Trans-L-3-hydroxyproline dehydratase (EC 4.2.1.77) (Trans-3-hydroxy-L-proline dehydratase)	L3HYPDH		PSMD4
A0A3Q1LUW4	A0A3Q1LUW4	A0A3Q1LUW4_BOVIN	A-kinase anchoring protein 13	AKAP13		PREB
Q28029	Q28029	VATF_BOVIN	V-type proton ATPase subunit F (V-ATPase subunit F) (V-ATPase 14 kDa subunit) (Vacuolar proton pump subunit F)	ATP6V1F ATP6S14 VATF		PPP1R8
Q56K13	Q56K13	SF3B5_BOVIN	Splicing factor 3B subunit 5 (SF3b5) (Pre-mRNA-splicing factor SF3b 10 kDa subunit)	SF3B5		NIPP1
F1N4V5	F1N4V5	F1N4V5_BOVIN	N-alpha-acetyltransferase 15, NatA auxiliary subunit	NAA15		USP9X
A0A3Q1MPM7	A0A3Q1MPM7	A0A3Q1MPM7_BOVIN	Golgin A4	GOLGA4		PDS5A
A5D977	A5D977	A5D977_BOVIN	Ras-related protein Ral-B (EC 3.6.5.2)	RALB		PACS1
Q3T0C2	Q3T0C2	PGDH_BOVIN	15-hydroxyprostaglandin dehydrogenase [NAD(+)] (15-PGDH) (EC 1.1.1.141) (Eicosanoid/docosanoid dehydrogenase [NAD(+)]) (EC 1.1.1.-, EC 1.1.1.232) (Prostaglandin dehydrogenase 1)	HPGD PGDH1		NRBP1
G5E5R3	G5E5R3	G5E5R3_BOVIN	Carnitine O-octanoyltransferase	CROT		TSTD1
A0A3Q1M9I9	A0A3Q1M9I9	A0A3Q1M9I9_BOVIN	deleted			KPNA3
A0A3Q1LZX5	A0A3Q1LZX5	A0A3Q1LZX5_BOVIN	SWI/SNF related, matrix associated, actin dependent regulator of chromatin, subfamily a, member 1	SMARCA1		LRBA
Q0V7M0	Q0V7M0	IMA7_BOVIN	Importin subunit alpha-7 (Karyopherin subunit alpha-6)	KPNA6 IPOA7		BRD4
Q0VC55	Q0VC55	Q0VC55_BOVIN	Microtubule-associated protein, RP/EB family, member 3	MAPRE3		RPS3
Q0VD53	Q0VD53	VP26A_BOVIN	Vacuolar protein sorting-associated protein 26A (Vesicle protein sorting 26A)	VPS26A		LRRC47
A0A3Q1M2I7	A0A3Q1M2I7	A0A3Q1M2I7_BOVIN	protein-serine/threonine phosphatase (EC 3.1.3.16)	ILKAP		DPYSL2
Q0P5F2	Q0P5F2	PSMG1_BOVIN	Proteasome assembly chaperone 1	PSMG1		PAF1
G3MYQ6	G3MYQ6	G3MYQ6_BOVIN	Regulatory solute carrier protein family 1 member 1	DDI2		CSTF1
A0A3Q1MP25	A0A3Q1MP25	A0A3Q1MP25_BOVIN	Acyl-CoA dehydrogenase family member 9	ACAD9		HSD17B4
Q5E9B3	Q5E9B3	PGTB2_BOVIN	Geranylgeranyl transferase type-2 subunit beta (EC 2.5.1.60) (Geranylgeranyl transferase type II subunit beta) (GGTase-II-beta) (Rab geranyl-geranyltransferase subunit beta) (Rab GG transferase beta) (Rab GGTase beta) (Rab geranylgeranyltransferase subunit beta) (Type II protein geranyl-geranyltransferase subunit beta)	RABGGTB		LOC283398
A0A452DK30	A0A452DK30	A0A452DK30_BOVIN	Ubiquitin carboxyl-terminal hydrolase (EC 3.4.19.12)	UCHL3		FAM184B
A0A3Q1NN09	A0A3Q1NN09	A0A3Q1NN09_BOVIN	RNA binding motif protein 10	RBM10		U2SURP
Q3ZBL0	Q3ZBL0	RUXG_BOVIN	Small nuclear ribonucleoprotein G (snRNP-G) (Sm protein G) (Sm-G) (SmG)	SNRPG		NAMPT
A0A3Q1LW82	A0A3Q1LW82	A0A3Q1LW82_BOVIN	Protein NDRG1 (N-myc downstream-regulated gene 1 protein)	NDRG1		COMMD5
A5D7C4	A5D7C4	A5D7C4_BOVIN	TNPO3 protein (Transportin 3)	TNPO3		L3HYPDH
A0A3Q1LRT4	A0A3Q1LRT4	A0A3Q1LRT4_BOVIN	Matrin 3			AKAP13
Q2HJF6	Q2HJF6	Q2HJF6_BOVIN	Steroid receptor RNA activator 1	SRA1		ATP6V1F
E1BHU1	E1BHU1	E1BHU1_BOVIN	Treacle ribosome biosis factor 1	TCOF1		ATP6S14
Q24K02	Q24K02	IDE_BOVIN	Insulin-degrading enzyme (EC 3.4.24.56) (Insulin protease) (Insulinase) (Insulysin)	IDE		VATF
Q862I1	Q862I1	RL24_BOVIN	Large ribosomal subunit protein eL24 (60S ribosomal protein L24) (Ribosomal protein L30)	RPL24		SF3B5
Q9TR36	Q9TR36	PIPNB_BOVIN	Phosphatidylinositol transfer protein beta isoform (PI-TP-beta) (PtdIns transfer protein beta) (PtdInsTP beta) (Phosphatidylinositol-transfer protein 36 kDa isoform) (PI-TP 36 kda isoform)	PITPNB		NAA15
Q2HJD0	Q2HJD0	FAF2_BOVIN	FAS-associated factor 2 (UBX domain-containing protein 8)	FAF2 UBXD8		GOLGA4
G3MY03	G3MY03	G3MY03_BOVIN	Translin-associated protein X (Translin-associated factor X)	TSNAX		RALB
A0A3Q1LPR0	A0A3Q1LPR0	A0A3Q1LPR0_BOVIN	RRM domain-containing protein	LOC781499		HPGD
Q3ZC22	Q3ZC22	HSBP1_BOVIN	Heat shock factor-binding protein 1	HSBP1		PGDH1
Q3SWZ4	Q3SWZ4	EXOS9_BOVIN	Exosome complex component RRP45 (Exosome component 9)	EXOSC9		CROT
Q32KM2	Q32KM2	C10_BOVIN	Protein C10			SMARCA1
A0A3Q1M3D9	A0A3Q1M3D9	A0A3Q1M3D9_BOVIN	deleted			KPNA6
Q0IIJ2	Q0IIJ2	H10_BOVIN	Histone H1.0 (Histone H1(0)) [Cleaved into: Histone H1.0, N-terminally processed]	H1-0		IPOA7
G5E5S2	G5E5S2	G5E5S2_BOVIN	Negative elongation factor complex member B	NELFB		MAPRE3
F6QGP7	F6QGP7	F6QGP7_BOVIN	deleted			VPS26A
A0A3Q1LYE2	A0A3Q1LYE2	A0A3Q1LYE2_BOVIN	Coatomer subunit zeta	COPZ2		ILKAP
Q2KIN5	Q2KIN5	HEM3_BOVIN	Porphobilinogen deaminase (EC 2.5.1.61) (Hydroxymethylbilane synthase) (HMBS)	HMBS		PSMG1
G3X7E1	G3X7E1	G3X7E1_BOVIN	Histone deacetylase complex subunit SAP18 (18 kDa Sin3-associated polypeptide)	SAP18		DDI2
A0A452DJG2	A0A452DJG2	A0A452DJG2_BOVIN	Guanine nucleotide-binding protein subunit alpha	GNA11		ACAD9
A0A3Q1LWS9	A0A3Q1LWS9	A0A3Q1LWS9_BOVIN	High mobility group nucleosome binding domain 5	HMGN5		RABGGTB
A0A3Q1MI24	A0A3Q1MI24	A0A3Q1MI24_BOVIN	TIP41-like protein	TIPRL		UCHL3
P00428	P00428	COX5B_BOVIN	Cytochrome c oxidase subunit 5B, mitochondrial (Cytochrome c oxidase polypeptide VIa) (Cytochrome c oxidase polypeptide Vb)	COX5B		RBM10
Q08DV2	Q08DV2	Q08DV2_BOVIN	Glucosamine 6-phosphate N-acetyltransferase (EC 2.3.1.4)	GNPNAT1		SNRPG
P00126	P00126	QCR6_BOVIN	Cytochrome b-c1 complex subunit 6, mitochondrial (Complex III subunit 6) (Complex III subunit VIII) (Cytochrome c1 non-heme 11 kDa protein) (Mitochondrial hinge protein) (Ubiquinol-cytochrome c reductase complex 11 kDa protein)	UQCRH		NDRG1
F1MM83	F1MM83	F1MM83_BOVIN	6-phosphogluconolactonase (6PGL) (EC 3.1.1.31)	PGLS		TNPO3
Q3ZC53	Q3ZC53	Q3ZC53_BOVIN	RWD domain containing 1	RWDD1		SRA1
F1N7G0	F1N7G0	F1N7G0_BOVIN	Heteroous nuclear ribonucleoprotein L like	HNRNPLL		TCOF1
A6H7J7	A6H7J7	A6H7J7_BOVIN	Ig-like domain-containing protein			IDE
Q28056	Q28056	ASPH_BOVIN	Aspartyl/asparaginyl beta-hydroxylase (EC 1.14.11.16) (Aspartate beta-hydroxylase) (ASP beta-hydroxylase) (Peptide-aspartate beta-dioxygenase)	ASPH		RPL24
Q58DN4	Q58DN4	PPME1_BOVIN	Protein phosphatase methylesterase 1 (PME-1) (EC 3.1.1.89)	PPME1 PME1		PITPNB
P05131	P05131	KAPCB_BOVIN	cAMP-dependent protein kinase catalytic subunit beta (PKA C-beta) (EC 2.7.11.11)	PRKACB		FAF2
F1MH31	F1MH31	F1MH31_BOVIN	Nucleoporin 214	NUP214		UBXD8
A0A3Q1LYY3	A0A3Q1LYY3	A0A3Q1LYY3_BOVIN	Proteasomal ATPase associated factor 1	PAAF1		TSNAX
G3MX91	G3MX91	G3MX91_BOVIN	TAR DNA-binding protein 43	TARDBP		LOC781499
A0A3Q1LYQ7	A0A3Q1LYQ7	A0A3Q1LYQ7_BOVIN	Signal recognition particle 9 kDa protein (SRP9)	SRP9		HSBP1
E1BEX4	E1BEX4	E1BEX4_BOVIN	Uroporphyrinogen decarboxylase (EC 4.1.1.37)	UROD		EXOSC9
Q2KI95	Q2KI95	FHL2_BOVIN	Four and a half LIM domains protein 2 (FHL-2)	FHL2		H1-0
P08239	P08239	GNAO_BOVIN	Guanine nucleotide-binding protein G(o) subunit alpha (EC 3.6.5.-) (GTP-binding protein G39)	GNAO1		NELFB
A0A3S5ZP93	A0A3S5ZP93	A0A3S5ZP93_BOVIN	Aryl hydrocarbon receptor interacting protein	AIP		COPZ2
A0A6B9SBU4	A0A6B9SBU4	A0A6B9SBU4_BOVIN	Ig lamda chain variable region			HMBS
A0A3Q1MH98	A0A3Q1MH98	A0A3Q1MH98_BOVIN	Dual specificity phosphatase 28	DUSP28		SAP18
F1N5K4	F1N5K4	F1N5K4_BOVIN	Biosis of lysosomal organelles complex 1 subunit 2	BLOC1S2		GNA11
A0A452DI54	A0A452DI54	A0A452DI54_BOVIN	Coiled-coil domain-containing protein 25	CCDC25		HMGN5
A0A3Q1M847	A0A3Q1M847	A0A3Q1M847_BOVIN	deleted			TIPRL
A7Z085	A7Z085	A7Z085_BOVIN	WD repeat domain 82 (WDR82P1 protein)	WDR82 WDR82P1		COX5B
P08166	P08166	KAD2_BOVIN	Adenylate kinase 2, mitochondrial (AK 2) (EC 2.7.4.3) (ATP-AMP transphosphorylase 2) (ATP:AMP phosphotransferase) (Adenylate monophosphate kinase) [Cleaved into: Adenylate kinase 2, mitochondrial, N-terminally processed]	AK2		GNPNAT1
Q5E9B8	Q5E9B8	RPB7_BOVIN	DNA-directed RNA polymerase II subunit RPB7 (RNA polymerase II subunit B7) (DNA-directed RNA polymerase II subunit G)	POLR2G		UQCRH
Q56JV1	Q56JV1	RS26_BOVIN	Small ribosomal subunit protein eS26 (40S ribosomal protein S26)	RPS26		PGLS
P32007	P32007	ADT3_BOVIN	ADP/ATP translocase 3 (ADP,ATP carrier protein 3) (ADP,ATP carrier protein, isoform T2) (ANT 2) (Adenine nucleotide translocator 3) (ANT 3) (Solute carrier family 25 member 6) [Cleaved into: ADP/ATP translocase 3, N-terminally processed]	SLC25A6 AAC3 ANT3		RWDD1
A5PKI0	A5PKI0	A5PKI0_BOVIN	APPL1 protein (Adaptor protein, phosphotyrosine interacting with PH domain and leucine zipper 1)	APPL1		HNRNPLL
A0A3Q1MQB2	A0A3Q1MQB2	A0A3Q1MQB2_BOVIN	cAMP-responsive element modulator	CREM		ASPH
Q32L30	Q32L30	Q32L30_BOVIN	Testis expressed 264	TEX264		PPME1
F1MEX9	F1MEX9	F1MEX9_BOVIN	long-chain-fatty-acid--CoA ligase (EC 6.2.1.3)	ACSL3		PME1
G3MX37	G3MX37	G3MX37_BOVIN	Zinc finger CCCH-type containing 18	ZC3H18		PRKACB
A4FUE3	A4FUE3	A4FUE3_BOVIN	RBBP5 protein	RBBP5		NUP214
F1MUP3	F1MUP3	F1MUP3_BOVIN	Translocation protein SEC62	SEC62		PAAF1
A0JN68	A0JN68	A0JN68_BOVIN	Myelin transcription factor 1-like	MYT1L		TARDBP
Q2HJB0	Q2HJB0	MBLC1_BOVIN	Metallo-beta-lactamase domain-containing protein 1 (EC 3.1.27.-) (Endoribonuclease MBLAC1)	MBLAC1		SRP9
Q3ZC02	Q3ZC02	Q3ZC02_BOVIN	Dynactin subunit 5	DCTN5		UROD
Q08E01	Q08E01	Q08E01_BOVIN	Adducin 3	ADD3		FHL2
A0A3Q1M9V5	A0A3Q1M9V5	A0A3Q1M9V5_BOVIN	Solute carrier family 25 member 12	SLC25A12		GNAO1
Q3T0C9	Q3T0C9	SYJ2B_BOVIN	Synaptojanin-2-binding protein (Activin receptor-interacting protein 2) (Mitochondrial outer membrane protein 25)	SYNJ2BP ARIP2 OMP25		AIP
F6QJJ8	F6QJJ8	F6QJJ8_BOVIN	Progesterone receptor membrane component 2	PGRMC2		DUSP28
Q28009	Q28009	FUS_BOVIN	RNA-binding protein FUS (Protein pigpen)	FUS		BLOC1S2
A1A4K8	A1A4K8	U2AF1_BOVIN	Splicing factor U2AF 35 kDa subunit (U2 auxiliary factor 35 kDa subunit) (U2 snRNP auxiliary factor small subunit)	U2AF1		CCDC25
A3KMY8	A3KMY8	A3KMY8_BOVIN	Beta-glucuronidase (EC 3.2.1.31)	GUSB		WDR82
Q3ZBE2	Q3ZBE2	Q3ZBE2_BOVIN	Similar to COX17 homolog, cytochrome c oxidase assembly protein	MGC128036		WDR82P1
A0A452DJL6	A0A452DJL6	A0A452DJL6_BOVIN	deleted			AK2
Q1RMH8	Q1RMH8	SNX3_BOVIN	Sorting nexin-3	SNX3		POLR2G
F1MDL6	F1MDL6	F1MDL6_BOVIN	Calcium uniporter protein	MCU		RPS26
A0A3Q1MCW7	A0A3Q1MCW7	A0A3Q1MCW7_BOVIN	Crystallin beta-gamma domain containing 1	CRYBG1		SLC25A6
A0A3Q1MHE5	A0A3Q1MHE5	A0A3Q1MHE5_BOVIN	Dihydrolipoyllysine-residue succinyltransferase component of 2-oxoglutarate dehydrogenase complex, mitochondrial (EC 2.3.1.61) (E2K)	DLST		AAC3
M5FMT2	M5FMT2	M5FMT2_BOVIN	deleted			ANT3
A0A3Q1N2G4	A0A3Q1N2G4	A0A3Q1N2G4_BOVIN	deleted			APPL1
Q2KI86	Q2KI86	Q2KI86_BOVIN	Replication factor A protein 2	RPA2		CREM
A0A3Q1NB02	A0A3Q1NB02	A0A3Q1NB02_BOVIN	SAFB like transcription modulator	SLTM		TEX264
F1N7H5	F1N7H5	F1N7H5_BOVIN	GDP-mannose pyrophosphorylase B	GMPPB		ACSL3
Q2T9L9	Q2T9L9	T2FB_BOVIN	General transcription factor IIF subunit 2 (Transcription initiation factor IIF subunit beta) (TFIIF-beta)	GTF2F2		ZC3H18
Q3ZBN0	Q3ZBN0	ABRAL_BOVIN	Costars family protein ABRACL (ABRA C-terminal-like protein)	ABRACL		RBBP5
F1N746	F1N746	F1N746_BOVIN	RAB GTPase activating protein 1	RABGAP1		SEC62
A4IF78	A4IF78	TFIP8_BOVIN	Tumor necrosis factor alpha-induced protein 8 (TNF alpha-induced protein 8)	TNFAIP8		MYT1L
E1BGC5	E1BGC5	E1BGC5_BOVIN	YLP motif containing 1	YLPM1		MBLAC1
A0A3Q1LN46	A0A3Q1LN46	A0A3Q1LN46_BOVIN	Afadin, adherens junction formation factor	AFDN		DCTN5
A0A3Q1MTQ0	A0A3Q1MTQ0	A0A3Q1MTQ0_BOVIN	LUC7 like	LUC7L		ADD3
A0A3Q1MIJ7	A0A3Q1MIJ7	A0A3Q1MIJ7_BOVIN	Sarcolemma associated protein	SLMAP		SLC25A12
G3MZY8	G3MZY8	RPB1_BOVIN	DNA-directed RNA polymerase II subunit RPB1 (EC 2.7.7.6) (3'-5' exoribonuclease) (EC 3.1.13.-) (RNA-directed RNA polymerase II subunit RPB1) (EC 2.7.7.48)	POLR2A		SYNJ2BP
G3N3D4	G3N3D4	G3N3D4_BOVIN	Potassium channel tetramerization domain containing 12	KCTD12		ARIP2
F6QM50	F6QM50	F6QM50_BOVIN	deleted			OMP25
A0A3Q1M3I7	A0A3Q1M3I7	A0A3Q1M3I7_BOVIN	Protein phosphatase 1 regulatory subunit 9B	PPP1R9B		PGRMC2
E1BDM8	E1BDM8	E1BDM8_BOVIN	RNA helicase (EC 3.6.4.13) (DEAD box protein 6)	DDX6		FUS
Q0VCM0	Q0VCM0	S10AG_BOVIN	Protein S100-A16 (S100 calcium-binding protein A16)	S100A16		U2AF1
A0A3Q1ML62	A0A3Q1ML62	A0A3Q1ML62_BOVIN	Striatin 3	STRN3		GUSB
A0A3Q1LHC9	A0A3Q1LHC9	A0A3Q1LHC9_BOVIN	DNA replication licensing factor MCM2 (EC 3.6.4.12)	MCM2		MGC128036
Q3T0Z3	Q3T0Z3	UBL5_BOVIN	Ubiquitin-like protein 5	UBL5		SNX3
E1BN47	E1BN47	E1BN47_BOVIN	Cytoplasmic FMR1-interacting protein	CYFIP1		MCU
P56966	P56966	GGPPS_BOVIN	Geranylgeranyl pyrophosphate synthase (GGPP synthase) (GGPPSase) (EC 2.5.1.-) ((2E,6E)-farnesyl diphosphate synthase) (Dimethylallyltranstransferase) (EC 2.5.1.1) (Farnesyl diphosphate synthase) (Farnesyltranstransferase) (EC 2.5.1.29) (Geranylgeranyl diphosphate synthase) (Geranyltranstransferase) (EC 2.5.1.10)	GGPS1		CRYBG1
Q17Q89	Q17Q89	PFD6_BOVIN	Prefoldin subunit 6	PFDN6		DLST
F1N0N7	F1N0N7	F1N0N7_BOVIN	ubiquitinyl hydrolase 1 (EC 3.4.19.12)	OTUD6B LRRC69		RPA2
Q0P5H6	Q0P5H6	Q0P5H6_BOVIN	Transducin (Beta)-like 2 (Transducin beta like 2)	TBL2		SLTM
A0JNJ3	A0JNJ3	SPART_BOVIN	Spartin	SPART		GMPPB
Q05B60	Q05B60	NUD14_BOVIN	Uridine diphosphate glucose pyrophosphatase NUDT14 (UDPG pyrophosphatase) (UGPPase) (EC 3.6.1.45) (Nucleoside diphosphate-linked moiety X motif 14) (Nudix motif 14)	NUDT14 UGPP		GTF2F2
Q58DW0	Q58DW0	RL4_BOVIN	Large ribosomal subunit protein uL4 (60S ribosomal protein L4)	RPL4		ABRACL
E1BHM5	E1BHM5	E1BHM5_BOVIN	RNA binding motif protein 25	RBM25		RABGAP1
P49410	P49410	EFTU_BOVIN	Elongation factor Tu, mitochondrial (EF-Tu)	TUFM		TNFAIP8
Q2TBW0	Q2TBW0	ATX10_BOVIN	Ataxin-10 (Spinocerebellar ataxia type 10 protein homolog)	ATXN10		YLPM1
Q32PD5	Q32PD5	RS19_BOVIN	Small ribosomal subunit protein eS19 (40S ribosomal protein S19)	RPS19		AFDN
A1A4L7	A1A4L7	A1A4L7_BOVIN	Glutathione S-transferase (EC 2.5.1.18)	GSTM4		LUC7L
Q29RV1	Q29RV1	PDIA4_BOVIN	Protein disulfide-isomerase A4 (EC 5.3.4.1)	PDIA4		SLMAP
Q5E9I7	Q5E9I7	MEP50_BOVIN	Methylosome protein WDR77 (Methylosome protein 50) (MEP-50) (WD repeat-containing protein 77)	WDR77 MEP50		POLR2A
Q32KX8	Q32KX8	MTL26_BOVIN	Methyltransferase-like 26	METTL26		KCTD12
Q2KIG1	Q2KIG1	ASF1A_BOVIN	Histone chaperone ASF1A (Anti-silencing function protein 1 homolog A)	ASF1A		PPP1R9B
Q0IIM6	Q0IIM6	Q0IIM6_BOVIN	ubiquitinyl hydrolase 1 (EC 3.4.19.12)	USP8		DDX6
A5PJY0	A5PJY0	A5PJY0_BOVIN	LMAN1 protein	LMAN1		S100A16
A0A3Q1LMV3	A0A3Q1LMV3	A0A3Q1LMV3_BOVIN	Carnitine palmitoyltransferase 1A	CPT1A		STRN3
A0A3Q1N8J3	A0A3Q1N8J3	A0A3Q1N8J3_BOVIN	Calcium/calmodulin dependent serine protein kinase	CASK		MCM2
Q3SZ90	Q3SZ90	RL13A_BOVIN	Large ribosomal subunit protein uL13 (60S ribosomal protein L13a)	RPL13A		UBL5
A7E3Q2	A7E3Q2	A7E3Q2_BOVIN	Heat shock-related 70 kDa protein 2	HSPA2		CYFIP1
Q3ZBV1	Q3ZBV1	IST1_BOVIN	IST1 homolog (Charged multivesicular body protein 8) (CHMP8)	IST1		GGPS1
E1BN69	E1BN69	E1BN69_BOVIN	Leucine rich repeats and immunoglobulin like domains 3	LRIG3		PFDN6
F1MWT0	F1MWT0	F1MWT0_BOVIN	alpha-mannosidase (EC 3.2.1.24)	MAN2C1		OTUD6B
Q3ZCJ7	Q3ZCJ7	TBA1C_BOVIN	Tubulin alpha-1C chain (EC 3.6.5.-) [Cleaved into: Detyrosinated tubulin alpha-1C chain]	TUBA1C		LRRC69
Q3T0M0	Q3T0M0	VPS29_BOVIN	Vacuolar protein sorting-associated protein 29 (Vesicle protein sorting 29)	VPS29		TBL2
Q0VBZ6	Q0VBZ6	Q0VBZ6_BOVIN	TIA1 cytotoxic granule-associated RNA binding protein	TIA1		SPART
A2T1U6	A2T1U6	A2T1U6_BOVIN	Aminopeptidase B	AP-B		NUDT14
G3X6I0	G3X6I0	G3X6I0_BOVIN	Fc gamma binding protein	FCGBP		UGPP
Q0P594	Q0P594	PP2AB_BOVIN	Serine/threonine-protein phosphatase 2A catalytic subunit beta isoform (PP2A-beta) (EC 3.1.3.16)	PPP2CB		RPL4
F1MZT2	F1MZT2	F1MZT2_BOVIN	Crooked neck pre-mRNA splicing factor 1	CRNKL1		RBM25
Q5E954	Q5E954	DNJA1_BOVIN	DnaJ homolog subfamily A member 1	DNAJA1		TUFM
G3N284	G3N284	G3N284_BOVIN	deleted			ATXN10
A0A3Q1MD15	A0A3Q1MD15	A0A3Q1MD15_BOVIN	Ankyrin repeat and FYVE domain containing 1	ANKFY1		RPS19
A0A3Q1LH42	A0A3Q1LH42	A0A3Q1LH42_BOVIN	Dynein axonemal light chain 1	DNAL1		GSTM4
Q148F1	Q148F1	COF2_BOVIN	Cofilin-2 (Cofilin, muscle isoform)	CFL2		PDIA4
F1MYS7	F1MYS7	F1MYS7_BOVIN	Eukaryotic translation initiation factor 4B	EIF4B		WDR77
A0A3Q1M8V6	A0A3Q1M8V6	A0A3Q1M8V6_BOVIN	DAZ associated protein 1	DAZAP1		MEP50
A7MBG0	A7MBG0	PURA2_BOVIN	Adenylosuccinate synthetase isozyme 2 (AMPSase 2) (AdSS 2) (EC 6.3.4.4) (Adenylosuccinate synthetase, acidic isozyme) (Adenylosuccinate synthetase, liver isozyme) (L-type adenylosuccinate synthetase) (IMP--aspartate ligase 2)	ADSS2 ADSS		METTL26
Q3ZC41	Q3ZC41	Q3ZC41_BOVIN	Acetyl-CoA acyltransferase 1 (Acetyl-Coenzyme A acyltransferase 1)	ACAA1		ASF1A
A0A452DIB1	A0A452DIB1	A0A452DIB1_BOVIN	Ras-related protein Rab-18	RAB18		USP8
Q5E971	Q5E971	TMEDA_BOVIN	Transmembrane emp24 domain-containing protein 10 (Protein TMED10) (21 kDa transmembrane-trafficking protein) (Transmembrane protein Tmp21) (p24 family protein delta-1) (p24delta1)	TMED10 TMP21		LMAN1
F1MBS5	F1MBS5	F1MBS5_BOVIN	Lysine-specific histone demethylase (EC 1.14.99.66)	KDM1A		CPT1A
F1N545	F1N545	F1N545_BOVIN	Ankyrin repeat domain 13A	ANKRD13A		CASK
A0A3Q1MPM2	A0A3Q1MPM2	A0A3Q1MPM2_BOVIN	Tyrosine-protein phosphatase non-receptor type (EC 3.1.3.48)	PTPN2		RPL13A
Q2TBU3	Q2TBU3	GOSR1_BOVIN	Golgi SNAP receptor complex member 1 (28 kDa Golgi SNARE protein) (28 kDa cis-Golgi SNARE p28)	GOSR1		HSPA2
A1L5A6	A1L5A6	ADRM1_BOVIN	Proteasomal ubiquitin receptor ADRM1 (Rpn13 homolog)	ADRM1		IST1
Q2KJD3	Q2KJD3	CWC15_BOVIN	Spliceosome-associated protein CWC15 homolog	CWC15		LRIG3
F6QQY9	F6QQY9	F6QQY9_BOVIN	Sorcin	SRI		MAN2C1
Q5E952	Q5E952	Q5E952_BOVIN	RALY heteroous nuclear ribonucleoprotein (RNA binding protein (Autoantigenic, hnRNP-associated with lethal yellow) short isoform)	RALY		TUBA1C
A0A3Q1LQ31	A0A3Q1LQ31	A0A3Q1LQ31_BOVIN	ArfGAP with GTPase domain, ankyrin repeat and PH domain 1	AGAP1		VPS29
Q29RI9	Q29RI9	MAT2B_BOVIN	Methionine adenosyltransferase 2 subunit beta (Methionine adenosyltransferase II beta) (MAT II beta)	MAT2B		TIA1
Q0VC27	Q0VC27	Q0VC27_BOVIN	High mobility group protein HMG-I/HMG-Y (High mobility group AT-hook protein 1)	HMGA1		AP-B
F1N1T3	F1N1T3	F1N1T3_BOVIN	Paralemmin 2	PALM2 PALM2AKAP2		FCGBP
Q56JY0	Q56JY0	HIKES_BOVIN	Protein Hikeshi	HIKESHI		PPP2CB
Q3T0P5	Q3T0P5	CASP6_BOVIN	Caspase-6 (CASP-6) (EC 3.4.22.59) [Cleaved into: Caspase-6 subunit p18; Caspase-6 subunit p11]	CASP6		CRNKL1
A0A3S5ZPD8	A0A3S5ZPD8	A0A3S5ZPD8_BOVIN	GATA zinc finger domain containing 2A	GATAD2A		DNAJA1
A6H714	A6H714	A6H714_BOVIN	SKIV2L2 protein	SKIV2L2		ANKFY1
E1B9X0	E1B9X0	E1B9X0_BOVIN	Sodium channel protein	SCN4A		DNAL1
Q0III3	Q0III3	DC1I2_BOVIN	Cytoplasmic dynein 1 intermediate chain 2 (Cytoplasmic dynein intermediate chain 2) (Dynein intermediate chain 2, cytosolic) (DH IC-2)	DYNC1I2		CFL2
E1BMD1	E1BMD1	E1BMD1_BOVIN	Cilia- and flagella-associated protein 43	CFAP43		EIF4B
G3MYB8	G3MYB8	G3MYB8_BOVIN	ASPSCR1 tether for SLC2A4, UBX domain containing	ASPSCR1		DAZAP1
Q2TBV6	Q2TBV6	CC124_BOVIN	Coiled-coil domain-containing protein 124	CCDC124		ADSS2
A0A3Q1LVS3	A0A3Q1LVS3	A0A3Q1LVS3_BOVIN	Endophilin-B2 (SH3 domain-containing GRB2-like protein B2)	SH3GLB2		ADSS
A2VE18	A2VE18	A2VE18_BOVIN	Syntaxin-6	STX6		ACAA1
E1B7Q7	E1B7Q7	TRIPC_BOVIN	E3 ubiquitin-protein ligase TRIP12 (EC 2.3.2.26) (HECT-type E3 ubiquitin transferase TRIP12) (Thyroid receptor-interacting protein 12) (TR-interacting protein 12) (TRIP-12)	TRIP12		RAB18
A0A3Q1LIQ9	A0A3Q1LIQ9	A0A3Q1LIQ9_BOVIN	Tubulin-specific chaperone D	TBCD		TMED10
Q32PE0	Q32PE0	RPAB2_BOVIN	DNA-directed RNA polymerases I, II, and III subunit RPABC2 (RNA polymerases I, II, and III subunit ABC2) (DNA-directed RNA polymerase II subunit F) (RPB6 homolog)	POLR2F		TMP21
P62871	P62871	GBB1_BOVIN	Guanine nucleotide-binding protein G(I)/G(S)/G(T) subunit beta-1 (Transducin beta chain 1)	GNB1		KDM1A
A0A3Q1MJ74	A0A3Q1MJ74	A0A3Q1MJ74_BOVIN	PDZ and LIM domain 5	PDLIM5		ANKRD13A
A0A452DIM5	A0A452DIM5	A0A452DIM5_BOVIN	Cytochrome c oxidase subunit (Cytochrome c oxidase polypeptide VIa)	COX6A1		PTPN2
A0A3Q1LST8	A0A3Q1LST8	A0A3Q1LST8_BOVIN	Sp3 transcription factor	SP3		GOSR1
A0A3Q1N8E3	A0A3Q1N8E3	A0A3Q1N8E3_BOVIN	deleted			ADRM1
Q3T0W4	Q3T0W4	PP1R7_BOVIN	Protein phosphatase 1 regulatory subunit 7 (Protein phosphatase 1 regulatory subunit 22)	PPP1R7 SDS22		CWC15
E1B828	E1B828	E1B828_BOVIN	LEM domain nuclear envelope protein 2	LEMD2		SRI
A0A3Q1MVQ3	A0A3Q1MVQ3	A0A3Q1MVQ3_BOVIN	Alpha-crystallin B chain (Alpha(B)-crystallin)	CRYAB		RALY
Q05B62	Q05B62	SNX1_BOVIN	Sorting nexin-1	SNX1		AGAP1
A4IFC4	A4IFC4	SH3L2_BOVIN	SH3 domain-binding glutamic acid-rich-like protein 2	SH3BGRL2		MAT2B
Q0VCQ6	Q0VCQ6	Q0VCQ6_BOVIN	Programmed cell death 10	PDCD10		HMGA1
A0A3Q1ML77	A0A3Q1ML77	A0A3Q1ML77_BOVIN	Cold shock domain containing E1	CSDE1		PALM2
A0A3Q1M3H9	A0A3Q1M3H9	A0A3Q1M3H9_BOVIN	deleted			PALM2AKAP2
Q2KI56	Q2KI56	CSN7B_BOVIN	COP9 signalosome complex subunit 7b (SGN7b) (Signalosome subunit 7b)	COPS7B		HIKESHI
A8R4Q8	A8R4Q8	PC4L1_BOVIN	Purkinje cell protein 4-like protein 1 (PCP4-like protein 1)	PCP4L1		CASP6
A0A3Q1LFJ4	A0A3Q1LFJ4	A0A3Q1LFJ4_BOVIN	LIM domain 7	LMO7		GATAD2A
P31322	P31322	KAP3_BOVIN	cAMP-dependent protein kinase type II-beta regulatory subunit	PRKAR2B		SKIV2L2
P04896	P04896	GNAS2_BOVIN	Guanine nucleotide-binding protein G(s) subunit alpha isoforms short (EC 3.6.5.-) (Adenylate cyclase-stimulating G alpha protein)	GNAS GNAS1		SCN4A
A0A3Q1LVG9	A0A3Q1LVG9	A0A3Q1LVG9_BOVIN	NDRG family member 4	NDRG4		DYNC1I2
Q0V8H6	Q0V8H6	MOV10_BOVIN	Putative helicase MOV-10 (EC 3.6.4.13)	MOV10		CFAP43
E1B7G3	E1B7G3	E1B7G3_BOVIN	E3 ubiquitin-protein ligase CHIP (EC 2.3.2.27) (RING-type E3 ubiquitin transferase CHIP)	STUB1		ASPSCR1
F1MV07	F1MV07	F1MV07_BOVIN	SEC24 homolog D, COPII coat complex component	SEC24D		CCDC124
A0A3Q1ML32	A0A3Q1ML32	A0A3Q1ML32_BOVIN	Uncharacterized protein			SH3GLB2
A6QPT3	A6QPT3	A6QPT3_BOVIN	LOC100125415 protein	LOC100125415		STX6
Q3SYW6	Q3SYW6	EIF3C_BOVIN	Eukaryotic translation initiation factor 3 subunit C (eIF3c) (Eukaryotic translation initiation factor 3 subunit 8) (eIF3 p110)	EIF3C EIF3S8		TRIP12
E1BFJ4	E1BFJ4	E1BFJ4_BOVIN	Ring finger protein 17	RNF17		TBCD
A0A3Q1MSR8	A0A3Q1MSR8	A0A3Q1MSR8_BOVIN	Dynein light chain Tctex-type 3	DYNLT3		POLR2F
A0A3Q1MT60	A0A3Q1MT60	A0A3Q1MT60_BOVIN	Macrophage migration inhibitory factor (EC 5.3.2.1) (EC 5.3.3.12) (L-dopachrome isomerase) (L-dopachrome tautomerase) (Phenylpyruvate tautomerase)	MIF		GNB1
A0A6B9SE10	A0A6B9SE10	A0A6B9SE10_BOVIN	Ig heavy chain variable region			PDLIM5
F6QN89	F6QN89	F6QN89_BOVIN	Syntrophin beta 2	SNTB2		COX6A1
P28291	P28291	CCL2_BOVIN	C-C motif chemokine 2 (Acidic seminal fluid protein) (Monocyte chemotactic protein 1A) (MCP-1) (MCP-1A) (Small-inducible cytokine A2)	CCL2 SCYA2		SP3
E1BNJ1	E1BNJ1	E1BNJ1_BOVIN	Stabilin 1	STAB1		PPP1R7
A0A3Q1MQ84	A0A3Q1MQ84	A0A3Q1MQ84_BOVIN	Thyroid hormone receptor interactor 11	TRIP11		SDS22
A0A3Q1N7H1	A0A3Q1N7H1	A0A3Q1N7H1_BOVIN	CYFIP related Rac1 interactor B	CYRIB		LEMD2
A0A452DJ80	A0A452DJ80	A0A452DJ80_BOVIN	MYC binding protein	MYCBP		CRYAB
Q7YR75	Q7YR75	RM12_BOVIN	Large ribosomal subunit protein bL12m (39S ribosomal protein L12, mitochondrial) (L12mt) (MRP-L12)	MRPL12		SNX1
Q09139	Q09139	FABP7_BOVIN	Fatty acid-binding protein, brain (Brain-type fatty acid-binding protein) (B-FABP) (Fatty acid-binding protein 7)	FABP7		SH3BGRL2
A0A3Q1M8L3	A0A3Q1M8L3	A0A3Q1M8L3_BOVIN	Spectrin alpha, non-erythrocytic 1	SPTAN1		PDCD10
F6RFP6	F6RFP6	F6RFP6_BOVIN	Basigin	BSG		CSDE1
Q0VC82	Q0VC82	SPS1_BOVIN	Selenide, water dikinase 1 (EC 2.7.9.3) (Selenium donor protein 1) (Selenophosphate synthase 1)	SEPHS1		COPS7B
Q9BDK2	Q9BDK2	AIF1_BOVIN	Allograft inflammatory factor 1 (AIF-1)	AIF1		PCP4L1
Q3T0V7	Q3T0V7	EDF1_BOVIN	Endothelial differentiation-related factor 1 (EDF-1)	EDF1		LMO7
Q1LZ74	Q1LZ74	OARD1_BOVIN	ADP-ribose glycohydrolase OARD1 (O-acetyl-ADP-ribose deacetylase 1) (EC 3.5.1.-) (Terminal ADP-ribose protein glycohydrolase 1) ([Protein ADP-ribosylglutamate] hydrolase OARD1) (EC 3.2.2.-)	OARD1		PRKAR2B
E1BMU2	E1BMU2	E1BMU2_BOVIN	superoxide dismutase (EC 1.15.1.1) (Nitrite reductase CYGB) (Pseudoperoxidase CYGB) (Superoxide dismutase CYGB)	CYGB GLNF		GNAS
Q56JX8	Q56JX8	RS13_BOVIN	Small ribosomal subunit protein uS15 (40S ribosomal protein S13)	RPS13		GNAS1
E1B9E8	E1B9E8	E1B9E8_BOVIN	Beta-hexosaminidase (EC 3.2.1.52)			NDRG4
A5D7T2	A5D7T2	A5D7T2_BOVIN	MGC148871 protein	MGC148871		MOV10
E1BBE1	E1BBE1	E1BBE1_BOVIN	NK2 homeobox 2	NKX2-2		STUB1
A7Z033	A7Z033	T11L2_BOVIN	T-complex protein 11-like protein 2	TCP11L2		SEC24D
Q10741	Q10741	ADA10_BOVIN	Disintegrin and metalloproteinase domain-containing protein 10 (ADAM 10) (EC 3.4.24.81) (Kuzbanian protein homolog) (Mammalian disintegrin-metalloprotease) (Myelin-associated metalloproteinase) (CD antigen CD156c)	ADAM10 MADM		LOC100125415
Q3T0B7	Q3T0B7	RS27L_BOVIN	Small ribosomal subunit protein eS27-like (40S ribosomal protein S27-like)	RPS27L		EIF3C
Q1JPH6	Q1JPH6	IF4H_BOVIN	Eukaryotic translation initiation factor 4H (eIF-4H)	EIF4H		EIF3S8
E1BLF0	E1BLF0	E1BLF0_BOVIN	Proline rich coiled-coil 1	PRRC1		RNF17
Q2T9T7	Q2T9T7	Q2T9T7_BOVIN	Dual specificity protein phosphatase (EC 3.1.3.16) (EC 3.1.3.48)	DUSP3		DYNLT3
Q2NL24	Q2NL24	PSMG2_BOVIN	Proteasome assembly chaperone 2	PSMG2		MIF
F1MYD0	F1MYD0	F1MYD0_BOVIN	Cullin 1	CUL1		SNTB2
Q2KJ86	Q2KJ86	Q2KJ86_BOVIN	Haloacid dehalogenase-like hydrolase domain containing 1A	HDHD1A		CCL2
Q7M2Y2	Q7M2Y2	Q7M2Y2_BOVIN	Large ribosomal subunit protein uL13 (60S ribosomal protein L13a)			SCYA2
B0JYK4	B0JYK4	B0JYK4_BOVIN	Protein kinase, cAMP-dependent, regulatory, type II, beta	PRKAR2B		STAB1
A0A3Q1MT88	A0A3Q1MT88	A0A3Q1MT88_BOVIN	BCL2 associated X, apoptosis regulator	BAX		TRIP11
P48034	P48034	AOXA_BOVIN	Aldehyde oxidase 1 (EC 1.2.3.1) (Azaheterocycle hydroxylase 1) (EC 1.17.3.-)	AOX1 AO		CYRIB
A7YY24	A7YY24	A7YY24_BOVIN	IGBP1 protein	IGBP1		MYCBP
Q9TR74	Q9TR74	Q9TR74_BOVIN	Thymic peptide			MRPL12
A0A3Q1MGW7	A0A3Q1MGW7	A0A3Q1MGW7_BOVIN	Striatin	STRN		FABP7
A2VDP5	A2VDP5	ENPP4_BOVIN	Bis(5'-adenosyl)-triphosphatase ENPP4 (EC 3.6.1.29) (AP3A hydrolase) (AP3Aase) (Ectonucleotide pyrophosphatase/phosphodiesterase family member 4) (E-NPP 4) (NPP-4)	ENPP4		SPTAN1
A0A3Q1N9V7	A0A3Q1N9V7	A0A3Q1N9V7_BOVIN	Wiskott-Aldrich syndrome protein family member (WASP family protein member)	WASF2		BSG
P45879	P45879	VDAC1_BOVIN	Non-selective voltage-gated ion channel VDAC1 (Brain-derived voltage-dependent anion channel 1) (BR1-VDAC) (Plasmalemmal porin) (Voltage-dependent anion-selective channel protein 1) (VDAC-1)	VDAC1		SEPHS1
Q0IIA2	Q0IIA2	Q0IIA2_BOVIN	Odorant-binding protein-like	MGC151921		AIF1
Q2KIJ6	Q2KIJ6	UBXN6_BOVIN	UBX domain-containing protein 6 (UBX domain-containing protein 1)	UBXN6 UBXD1		EDF1
E1B9G4	E1B9G4	E1B9G4_BOVIN	Peptidyl-prolyl cis-trans isomerase (PPIase) (EC 5.2.1.8)	PPIL3		OARD1
F1MLD0	F1MLD0	F1MLD0_BOVIN	4'-phosphopantetheine phosphatase (EC 3.1.3.-)	PANK4		CYGB
F1MU62	F1MU62	F1MU62_BOVIN	Cleavage and polyadenylation specific factor 7	CPSF7		GLNF
A0A3Q1LX32	A0A3Q1LX32	A0A3Q1LX32_BOVIN	deleted			RPS13
F1MBM9	F1MBM9	F1MBM9_BOVIN	Rho guanine nucleotide exchange factor 7	ARHGEF7		MGC148871
A0A3Q1M8V1	A0A3Q1M8V1	A0A3Q1M8V1_BOVIN	Serine/threonine-protein kinase ATR (EC 2.7.11.1)	ATR		NKX2-2
F1MR35	F1MR35	F1MR35_BOVIN	Angiotensin-converting enzyme (EC 3.4.-.-)			TCP11L2
E1BMU6	E1BMU6	E1BMU6_BOVIN	A-kinase anchoring protein 1	AKAP1		ADAM10
Q3ZBD2	Q3ZBD2	ARP10_BOVIN	Actin-related protein 10	ACTR10 ARP10		MADM
A0A3Q1LRX5	A0A3Q1LRX5	A0A3Q1LRX5_BOVIN	LSM6 homolog, U6 small nuclear RNA and mRNA degradation associated	LSM6		RPS27L
Q2NL36	Q2NL36	Q2NL36_BOVIN	Direct IAP-binding protein with low pI	DIABLO		EIF4H
A0A3Q1LIV7	A0A3Q1LIV7	A0A3Q1LIV7_BOVIN	SWI/SNF related, matrix associated, actin dependent regulator of chromatin, subfamily a, member 4	SMARCA4		PRRC1
Q4U5R4	Q4U5R4	RN114_BOVIN	E3 ubiquitin-protein ligase RNF114 (EC 2.3.2.27) (RING finger protein 114) (RING-type E3 ubiquitin transferase RNF114) (Zinc finger protein 313)	RNF114 ZNF313		DUSP3
Q2HJ81	Q2HJ81	TBB6_BOVIN	Tubulin beta-6 chain	TUBB6		PSMG2
Q32KU9	Q32KU9	MSTN1_BOVIN	Musculoskeletal embryonic nuclear protein 1	MUSTN1		CUL1
Q2KHT7	Q2KHT7	RS27_BOVIN	Small ribosomal subunit protein eS27 (40S ribosomal protein S27)	RPS27		HDHD1A
Q17QY3	Q17QY3	Q17QY3_BOVIN	Nipsnap homolog 3A (C. elegans)	NIPSNAP3A		PRKAR2B
E1B725	E1B725	E1B725_BOVIN	Alpha-galactosidase (EC 3.2.1.-)	GLA		BAX
Q3ZBS8	Q3ZBS8	TIM8A_BOVIN	Mitochondrial import inner membrane translocase subunit Tim8 A	TIMM8A TIM8A		AOX1
F1MB53	F1MB53	F1MB53_BOVIN	Annexin A10	ANXA10		AO
A0A3Q1LT23	A0A3Q1LT23	A0A3Q1LT23_BOVIN	Small ribosomal subunit protein uS5 C-terminal domain-containing protein			IGBP1
Q2NKU3	Q2NKU3	BUD31_BOVIN	Protein BUD31 homolog (Protein G10 homolog)	BUD31		STRN
F1N583	F1N583	F1N583_BOVIN	Olfactomedin like 1	OLFML1		ENPP4
A0A3Q1LV60	A0A3Q1LV60	A0A3Q1LV60_BOVIN	E2 ubiquitin-conjugating enzyme (EC 2.3.2.23)	UBE2G1		WASF2
Q3MHW8	Q3MHW8	Q3MHW8_BOVIN	PALLD protein	PALLD		VDAC1
A0A3Q1MFU0	A0A3Q1MFU0	A0A3Q1MFU0_BOVIN	Stromal interaction molecule 1	STIM1		MGC151921
A0A6B9SBM2	A0A6B9SBM2	A0A6B9SBM2_BOVIN	Ig lamda chain variable region			UBXN6
Q2YDM1	Q2YDM1	ARL1_BOVIN	ADP-ribosylation factor-like protein 1	ARL1		UBXD1
P60661	P60661	MYL6_BOVIN	Myosin light polypeptide 6 (17 kDa myosin light chain) (LC17) (Myosin light chain 3) (MLC-3) (Myosin light chain alkali 3) (Myosin light chain A3)	MYL6		PPIL3
Q1RMQ1	Q1RMQ1	Q1RMQ1_BOVIN	FSHD region 1 (FSHD region gene 1)	FRG1		PANK4
E1BCV4	E1BCV4	E1BCV4_BOVIN	Nuclear pore complex protein Nup98-Nup96	NUP98		CPSF7
A0A3Q1MT81	A0A3Q1MT81	A0A3Q1MT81_BOVIN	Scavenger receptor cysteine rich family member with 5 domains	SSC5D		ARHGEF7
P41500	P41500	ACYP1_BOVIN	Acylphosphatase-1 (EC 3.6.1.7) (Acylphosphatase, erythrocyte/testis isozyme) (Acylphosphatase, organ-common type isozyme) (Acylphosphate phosphohydrolase 1)	ACYP1 ACYPE		ATR
Q2TA08	Q2TA08	BAG5_BOVIN	BAG family molecular chaperone regulator 5 (BAG-5) (Bcl-2-associated athanogene 5)	BAG5		AKAP1
Q2TBN6	Q2TBN6	PCID2_BOVIN	PCI domain-containing protein 2 (CSN12-like protein)	PCID2		ACTR10
A2VE52	A2VE52	ORN_BOVIN	Oligoribonuclease, mitochondrial (EC 3.1.15.-) (RNA exonuclease 2 homolog) (Small fragment nuclease)	REXO2		ARP10
E1BB38	E1BB38	E1BB38_BOVIN	Signal recognition particle subunit SRP72	SRP72		LSM6
E1BHL1	E1BHL1	E1BHL1_BOVIN	Superoxide dismutase [Mn], mitochondrial (EC 1.15.1.1)			DIABLO
Q3SZ56	Q3SZ56	Q3SZ56_BOVIN	Nucleoporin 88kDa	NUP88		SMARCA4
A0A3Q1MMT8	A0A3Q1MMT8	A0A3Q1MMT8_BOVIN	Ankyrin 3	ANK3		RNF114
F1MSQ9	F1MSQ9	F1MSQ9_BOVIN	Thymopoietin	TMPO		ZNF313
Q3SZ18	Q3SZ18	HPRT_BOVIN	Hypoxanthine-guanine phosphoribosyltransferase (HGPRT) (HGPRTase) (EC 2.4.2.8)	HPRT1		TUBB6
G3X745	G3X745	GPC1_BOVIN	Glypican-1 [Cleaved into: Secreted glypican-1]	GPC1		MUSTN1
P31408	P31408	VATB2_BOVIN	V-type proton ATPase subunit B, brain isoform (V-ATPase subunit B 2) (Endomembrane proton pump 58 kDa subunit) (Vacuolar proton pump subunit B 2)	ATP6V1B2 ATP6B2		RPS27
P21809	P21809	PGS1_BOVIN	Biglycan (Bone/cartilage proteoglycan I) (Leucine-rich PG I) (PG-S1)	BGN		NIPSNAP3A
A0A3Q1LH95	A0A3Q1LH95	A0A3Q1LH95_BOVIN	Mitogen-activated protein kinase kinase kinase 20	MAP3K20		GLA
G3MXD0	G3MXD0	G3MXD0_BOVIN	Interferon regulatory factor 2 binding protein 2	IRF2BP2		TIMM8A
F1N1Q3	F1N1Q3	F1N1Q3_BOVIN	Raftlin, lipid raft linker 1	RFTN1		TIM8A
Q32LK1	Q32LK1	AASD1_BOVIN	Alanyl-tRNA editing protein Aarsd1 (Alanyl-tRNA synthetase domain-containing protein 1)	AARSD1		ANXA10
Q1JQB2	Q1JQB2	BUB3_BOVIN	Mitotic checkpoint protein BUB3	BUB3		BUD31
Q8SPU8	Q8SPU8	DHRS4_BOVIN	Dehydrogenase/reductase SDR family member 4 (EC 1.1.1.184) (EC 1.1.1.300) (NADPH-dependent carbonyl reductase) (CR) (NADPH-dependent retinol dehydrogenase/reductase) (NDRD) (Peroxisomal short-chain alcohol dehydrogenase) (PSCD) (Short chain dehydrogenase/reductase family 25C member 2) (Protein SDR25C2)	DHRS4 NDRD		OLFML1
A6H7B5	A6H7B5	CSN3_BOVIN	COP9 signalosome complex subunit 3 (SGN3) (Signalosome subunit 3)	COPS3 CSN3		UBE2G1
A0A3Q1M024	A0A3Q1M024	A0A3Q1M024_BOVIN	Protocadherin 1	PCDH1		PALLD
Q148C9	Q148C9	HEBP1_BOVIN	Heme-binding protein 1	HEBP1		STIM1
F6QH17	F6QH17	F6QH17_BOVIN	Syndecan binding protein	SDCBP		ARL1
F1MFZ6	F1MFZ6	F1MFZ6_BOVIN	Protein phosphatase 1H (EC 3.1.3.16)	PPM1H		MYL6
A0A3Q1LM66	A0A3Q1LM66	A0A3Q1LM66_BOVIN	MICOS complex subunit	APOO		FRG1
A1A4Q9	A1A4Q9	NUD16_BOVIN	U8 snoRNA-decapping enzyme (EC 3.6.1.62) (IDP phosphatase) (IDPase) (EC 3.6.1.64) (Inosine diphosphate phosphatase) (Nucleoside diphosphate-linked moiety X motif 16) (Nudix motif 16) (m7GpppN-mRNA hydrolase)	NUDT16		NUP98
Q9XSJ0	Q9XSJ0	UCHL5_BOVIN	Ubiquitin carboxyl-terminal hydrolase isozyme L5 (UCH-L5) (EC 3.4.19.12) (Ubiquitin C-terminal hydrolase UCH37) (Ubiquitin thioesterase L5)	UCHL5 UCH37		SSC5D
A5PK90	A5PK90	A5PK90_BOVIN	palmitoyl-protein hydrolase (EC 3.1.2.22)	LYPLAL1		ACYP1
F1MWE0	F1MWE0	F1MWE0_BOVIN	Proteasome 26S subunit, ATPase 3	PSMC3		ACYPE
A0A452DIB4	A0A452DIB4	A0A452DIB4_BOVIN	NADH dehydrogenase [ubiquinone] 1 alpha subcomplex subunit 6 (Complex I-B14) (NADH-ubiquinone oxidoreductase B14 subunit)	NDUFA6		BAG5
A0A3Q1NH21	A0A3Q1NH21	A0A3Q1NH21_BOVIN	non-specific serine/threonine protein kinase (EC 2.7.11.1)	AKT2		PCID2
F1MTG3	F1MTG3	F1MTG3_BOVIN	WASH complex subunit 2A	WASHC2A		REXO2
Q2KJI7	Q2KJI7	AFG32_BOVIN	Mitochondrial inner membrane m-AAA protease component AFG3L2 (EC 3.4.24.-) (EC 3.6.-.-) (AFG3-like protein 2)	AFG3L2		SRP72
Q2NL29	Q2NL29	INO1_BOVIN	Inositol-3-phosphate synthase 1 (IPS 1) (EC 5.5.1.4) (Myo-inositol 1-phosphate synthase) (MI-1-P synthase) (MIP synthase)	ISYNA1 INO1		NUP88
A0A3Q1M6F8	A0A3Q1M6F8	A0A3Q1M6F8_BOVIN	UBX domain protein 11	UBXN11		ANK3
G3X6W2	G3X6W2	G3X6W2_BOVIN	RAD50 double strand break repair protein	RAD50		TMPO
Q0VD48	Q0VD48	VPS4B_BOVIN	Vacuolar protein sorting-associated protein 4B (EC 3.6.4.6)	VPS4B		HPRT1
Q29RZ2	Q29RZ2	PPWD1_BOVIN	Peptidylprolyl isomerase domain and WD repeat-containing protein 1 (EC 5.2.1.8)	PPWD1		GPC1
F1MIX0	F1MIX0	F1MIX0_BOVIN	Abraxas 2, BRISC complex subunit	ABRAXAS2		ATP6V1B2
A6QQL4	A6QQL4	A6QQL4_BOVIN	UBFD1 protein	UBFD1		ATP6B2
F1N3I3	F1N3I3	F1N3I3_BOVIN	Ubiquitin conjugating enzyme E2 O	UBE2O		BGN
E1BQ24	E1BQ24	E1BQ24_BOVIN	Rho guanine nucleotide exchange factor 19	ARHGEF19		MAP3K20
Q5E950	Q5E950	NHP2_BOVIN	H/ACA ribonucleoprotein complex subunit 2 (Nucleolar protein family A member 2) (snoRNP protein NHP2)	NHP2 NOLA2		IRF2BP2
A4IFJ8	A4IFJ8	A4IFJ8_BOVIN	ACTL6A protein (Actin like 6A)	ACTL6A		RFTN1
F1MSN2	F1MSN2	F1MSN2_BOVIN	Tumor associated calcium signal transducer 2	TACSTD2		AARSD1
E1BJD1	E1BJD1	SMRD2_BOVIN	SWI/SNF-related matrix-associated actin-dependent regulator of chromatin subfamily D member 2 (60 kDa BRG-1/Brm-associated factor subunit B) (BRG1-associated factor 60B) (BAF60B)	SMARCD2		BUB3
A0A3Q1NDH3	A0A3Q1NDH3	A0A3Q1NDH3_BOVIN	Endophilin-B1 (SH3 domain-containing GRB2-like protein B1)	SH3GLB1		DHRS4
F1MBW3	F1MBW3	F1MBW3_BOVIN	long-chain-fatty-acid--CoA ligase (EC 6.2.1.3)	ACSL4		NDRD
Q5E9A6	Q5E9A6	VPS25_BOVIN	Vacuolar protein-sorting-associated protein 25 (ESCRT-II complex subunit VPS25)	VPS25		COPS3
A0A452DIT4	A0A452DIT4	A0A452DIT4_BOVIN	Drebrin like	DBNL		CSN3
F1MC13	F1MC13	F1MC13_BOVIN	Laminin subunit alpha 5	LAMA5		PCDH1
F6RA54	F6RA54	F6RA54_BOVIN	Opioid growth factor receptor	OGFR		HEBP1
Q7SIB2	Q7SIB2	CO4A1_BOVIN	Collagen alpha-1(IV) chain [Cleaved into: Arresten]	COL4A1		SDCBP
Q5W9D7	Q5W9D7	QKI_BOVIN	KH domain-containing RNA-binding protein QKI (Protein quaking) (BqkI)	QKI		PPM1H
G3MYS9	G3MYS9	G3MYS9_BOVIN	Transmembrane protein 157	FAM174A		APOO
E1BJT5	E1BJT5	E1BJT5_BOVIN	peptidylprolyl isomerase (EC 5.2.1.8)	NKTR		NUDT16
Q2HJI3	Q2HJI3	F136A_BOVIN	Protein FAM136A	FAM136A		UCHL5
F1MBQ0	F1MBQ0	F1MBQ0_BOVIN	Dynein light intermediate chain	DYNC1LI2		UCH37
Q2KI04	Q2KI04	SZRD1_BOVIN	SUZ RNA-binding domain-containing (SUZ domain-containing protein 1)	SZRD1		LYPLAL1
F6RBQ9	F6RBQ9	F6RBQ9_BOVIN	RNA binding motif protein 3	RBM3		PSMC3
A0A3Q1MBA6	A0A3Q1MBA6	A0A3Q1MBA6_BOVIN	Ena/VASP-like protein (Ena/vasodilator-stimulated phosphoprotein-like)	EVL		NDUFA6
Q6SI70	Q6SI70	Q6SI70_BOVIN	C/EBP			AKT2
E1BHZ4	E1BHZ4	E1BHZ4_BOVIN	Zinc finger CCCH-type containing 4	ZC3H4		WASHC2A
G3MYH3	G3MYH3	G3MYH3_BOVIN	Calponin-homology (CH) domain-containing protein			AFG3L2
F1N1C7	F1N1C7	F1N1C7_BOVIN	AE binding protein 1	AEBP1		ISYNA1
A8E648	A8E648	A8E648_BOVIN	CHERP protein	CHERP		INO1
Q3T0U5	Q3T0U5	Q3T0U5_BOVIN	Charged multivesicular body protein 2a (Chromatin-modifying protein 2a)	CHMP2A		UBXN11
Q3T0Y8	Q3T0Y8	VAMP8_BOVIN	Vesicle-associated membrane protein 8 (VAMP-8) (Endobrevin) (EDB)	VAMP8		RAD50
Q0IIF2	Q0IIF2	EI2BA_BOVIN	Translation initiation factor eIF2B subunit alpha (eIF2B GDP-GTP exchange factor subunit alpha)	EIF2B1		VPS4B
Q17QP9	Q17QP9	Q17QP9_BOVIN	Proteasome (Prosome, macropain) 26S subunit, non-ATPase, 14 (Proteasome 26S subunit, non-ATPase 14)	PSMD14		PPWD1
F6RWK1	F6RWK1	F6RWK1_BOVIN	Rho GTPase activating protein 1	ARHGAP1		ABRAXAS2
Q3SZ94	Q3SZ94	Q3SZ94_BOVIN	Low molecular weight phosphotyrosine protein phosphatase (LMW-PTP) (LMW-PTPase) (EC 3.1.3.2) (EC 3.1.3.48) (Low molecular weight cytosolic acid phosphatase)	ACP1		UBFD1
A0A3Q1MYX6	A0A3Q1MYX6	A0A3Q1MYX6_BOVIN	Tensin 2	TNS2		UBE2O
G3N1L5	G3N1L5	G3N1L5_BOVIN	Na(+)/H(+) exchange regulatory cofactor NHE-RF	NHERF2		ARHGEF19
Q32PA4	Q32PA4	PHP14_BOVIN	14 kDa phosphohistidine phosphatase (EC 3.9.1.3) (Phosphohistidine phosphatase 1) (PHPT1) (Protein histidine phosphatase) (PHP)	PHPT1 PHP14		NHP2
E1BMM0	E1BMM0	E1BMM0_BOVIN	Nuclear cap binding protein subunit 1	NCBP1		NOLA2
A0A3Q1MRB3	A0A3Q1MRB3	A0A3Q1MRB3_BOVIN	Trafficking protein particle complex subunit	TRAPPC3		ACTL6A
A0A3Q1M9W6	A0A3Q1M9W6	A0A3Q1M9W6_BOVIN	LIM and senescent cell antigen-like-containing domain protein	LIMS2		TACSTD2
A2VEA3	A2VEA3	ARI1_BOVIN	E3 ubiquitin-protein ligase ARIH1 (EC 2.3.2.31) (Protein ariadne-1 homolog) (ARI-1)	ARIH1		SMARCD2
Q56JU9	Q56JU9	RS24_BOVIN	Small ribosomal subunit protein eS24 (40S ribosomal protein S24)	RPS24		SH3GLB1
A6QNX3	A6QNX3	NXT2_BOVIN	NTF2-related export protein 2	NXT2		ACSL4
Q02337	Q02337	BDH_BOVIN	D-beta-hydroxybutyrate dehydrogenase, mitochondrial (EC 1.1.1.30) (3-hydroxybutyrate dehydrogenase) (BDH)	BDH1 BDH		VPS25
F1N6W2	F1N6W2	F1N6W2_BOVIN	Peptidyl-prolyl cis-trans isomerase (PPIase) (EC 5.2.1.8)	PPIL4		DBNL
Q3ZBU9	Q3ZBU9	UBXN4_BOVIN	UBX domain-containing protein 4 (UBX domain-containing protein 2)	UBXN4 UBXD2		LAMA5
A0A3S5ZPJ7	A0A3S5ZPJ7	A0A3S5ZPJ7_BOVIN	GDP-L-fucose synthase (EC 1.1.1.271) (GDP-4-keto-6-deoxy-D-mannose-3,5-epimerase-4-reductase)	GFUS		OGFR
F1N1F8	F1N1F8	F1N1F8_BOVIN	Centromere protein F	CENPF		COL4A1
A0A3Q1N5P3	A0A3Q1N5P3	A0A3Q1N5P3_BOVIN	Protein MEMO1 (Mediator of ErbB2-driven cell motility 1)	MEMO1		QKI
G3X842	G3X842	G3X842_BOVIN	deleted			FAM174A
Q2NKR1	Q2NKR1	TIM10_BOVIN	Mitochondrial import inner membrane translocase subunit Tim10	TIMM10 TIM10		NKTR
E1BEK9	E1BEK9	E1BEK9_BOVIN	UPF1 RNA helicase and ATPase	UPF1		FAM136A
A0A3Q1MNJ2	F1N5F7	F1N5F7_BOVIN	Eukaryotic translation initiation factor 3 subunit M (eIF3m)	EIF3M		DYNC1LI2
F1MKX7	F1MKX7	F1MKX7_BOVIN	5'-3' exoribonuclease (EC 3.1.13.-)	XRN2		SZRD1
A2VDZ0	A2VDZ0	A2VDZ0_BOVIN	Serine/threonine-protein phosphatase 2A 56 kDa regulatory subunit	PPP2R5A		RBM3
Q8MJ50	Q8MJ50	OSTF1_BOVIN	Osteoclast-stimulating factor 1	OSTF1		EVL
Q3ZBG5	Q3ZBG5	BAG2_BOVIN	BAG family molecular chaperone regulator 2 (BAG-2) (Bcl-2-associated athanogene 2)	BAG2		ZC3H4
F1MUT0	F1MUT0	F1MUT0_BOVIN	Histone-lysine N-methyltransferase SETD7 (EC 2.1.1.-) (SET domain-containing protein 7)	SETD7		AEBP1
A0A3Q1MEJ9	A0A3Q1MEJ9	A0A3Q1MEJ9_BOVIN	Muscleblind like splicing regulator 1	MBNL1		CHERP
A0A3Q1LSQ0	A0A3Q1LSQ0	A0A3Q1LSQ0_BOVIN	Transforming acidic coiled-coil containing protein 1	TACC1		CHMP2A
A0A3Q1LLI7	A0A3Q1LLI7	A0A3Q1LLI7_BOVIN	Rho GTPase activating protein 17	ARHGAP17		VAMP8
A0A3Q1LT30	A0A3Q1LT30	A0A3Q1LT30_BOVIN	Family with sequence similarity 107 member B	FAM107B		EIF2B1
E1BCX9	E1BCX9	E1BCX9_BOVIN	EGFR pathway substrate 8, signaling adaptor	EPS8		PSMD14
G5E521	G5E521	G5E521_BOVIN	NAD-dependent protein deacetylase (EC 2.3.1.286)	SIRT3		ARHGAP1
A7MBD4	A7MBD4	A7MBD4_BOVIN	Phenylalanine--tRNA ligase alpha subunit (EC 6.1.1.20) (Phenylalanyl-tRNA synthetase alpha subunit)	FARSA		ACP1
Q1RMR2	Q1RMR2	RU17_BOVIN	U1 small nuclear ribonucleoprotein 70 kDa (U1 snRNP 70 kDa) (U1-70K) (snRNP70)	SNRNP70 SNRP70		TNS2
G5E6N7	G5E6N7	G5E6N7_BOVIN	Chromobox 1	CBX1		NHERF2
A0A3Q1LNT2	A0A3Q1LNT2	A0A3Q1LNT2_BOVIN	BLOC-1-related complex subunit 5	BORCS5		PHPT1
A3KMV2	A3KMV2	RD23A_BOVIN	UV excision repair protein RAD23 homolog A	RAD23A		PHP14
A8E4R4	A8E4R4	A8E4R4_BOVIN	EXOSC6 protein (Exosome component 6)	EXOSC6		NCBP1
P67808	P67808	YBOX1_BOVIN	Y-box-binding protein 1 (YB-1) (DNA-binding protein B) (DBPB) (Enhancer factor I subunit A) (EFI-A) (Y-box transcription factor)	YBX1 YB1		TRAPPC3
A6QLV1	A6QLV1	A6QLV1_BOVIN	UNC84B protein	UNC84B		LIMS2
Q3SX20	Q3SX20	BORC6_BOVIN	BLOC-1-related complex subunit 6	BORCS6		ARIH1
Q95107	Q95107	WASL_BOVIN	Actin nucleation-promoting factor WASL (Neural Wiskott-Aldrich syndrome protein) (N-WASP)	WASL		RPS24
A0A3Q1M3Q2	A0A3Q1M3Q2	A0A3Q1M3Q2_BOVIN	Poly(A)-specific ribonuclease PARN (EC 3.1.13.4) (Polyadenylate-specific ribonuclease)	PARN		NXT2
A0A452DIF4	A0A452DIF4	A0A452DIF4_BOVIN	Chitinase domain-containing protein 1	CHID1		BDH1
A0A3Q1MH41	A0A3Q1MH41	A0A3Q1MH41_BOVIN	non-specific serine/threonine protein kinase (EC 2.7.11.1)	SRPK2		BDH
Q24K00	Q24K00	NUBP1_BOVIN	Cytosolic Fe-S cluster assembly factor NUBP1 (Nucleotide-binding protein 1) (NBP 1)	NUBP1		PPIL4
A6QLJ8	A6QLJ8	PTER_BOVIN	N-acetyltaurine hydrolase (EC 3.1.-.-) (Phosphotriesterase-related protein)	PTER		UBXN4
F1MB84	F1MB84	F1MB84_BOVIN	Glyoxylate and hydroxypyruvate reductase	GRHPR		UBXD2
Q3T093	Q3T093	NECP1_BOVIN	Adaptin ear-binding coat-associated protein 1 (NECAP endocytosis-associated protein 1) (NECAP-1)	NECAP1		GFUS
A0A6B9SEE4	A0A6B9SEE4	A0A6B9SEE4_BOVIN	Ig lamda chain variable region			CENPF
G3X6M9	G3X6M9	G3X6M9_BOVIN	Signal regulatory protein alpha	SIRPA		MEMO1
A0A3Q1NBE4	A0A3Q1NBE4	A0A3Q1NBE4_BOVIN	DENN domain containing 4C	DENND4C		TIMM10
P35605	P35605	COPB2_BOVIN	Coatomer subunit beta' (Beta'-coat protein) (Beta'-COP) (p102)	COPB2		TIM10
Q2LGB5	Q2LGB5	TOLIP_BOVIN	Toll-interacting protein	TOLLIP		UPF1
Q5E9K3	Q5E9K3	PNPO_BOVIN	Pyridoxine-5'-phosphate oxidase (EC 1.4.3.5) (Pyridoxamine-phosphate oxidase)	PNPO		EIF3M
A0A3Q1MM38	A0A3Q1MM38	A0A3Q1MM38_BOVIN	FAM192A/Fyv6 N-terminal domain-containing protein			XRN2
A0A3Q1LNH8	A0A3Q1LNH8	A0A3Q1LNH8_BOVIN	Septin	SEPTIN8		PPP2R5A
P04973	P04973	CLCA_BOVIN	Clathrin light chain A (Lca)	CLTA		OSTF1
Q08DC3	Q08DC3	Q08DC3_BOVIN	KIAA1949	KIAA1949		BAG2
A4FV97	A4FV97	RL1D1_BOVIN	Ribosomal L1 domain-containing protein 1	RSL1D1		SETD7
P82919	P82919	RT18A_BOVIN	Large ribosomal subunit protein mL66 (28S ribosomal protein S18-3, mitochondrial) (MRP-S18-3) (28S ribosomal protein S18a, mitochondrial) (MRP-S18-a) (Mrps18a) (S18mt-a)	MRPS18A		MBNL1
A7MAZ2	A7MAZ2	A7MAZ2_BOVIN	STX12 protein (Syntaxin 12)	STX12		TACC1
P00426	P00426	COX5A_BOVIN	Cytochrome c oxidase subunit 5A, mitochondrial (Cytochrome c oxidase polypeptide Va)	COX5A		ARHGAP17
E1BCE0	E1BCE0	E1BCE0_BOVIN	DnaJ heat shock protein family (Hsp40) member C8	DNAJC8		FAM107B
A0A3Q1M4B1	A0A3Q1M4B1	A0A3Q1M4B1_BOVIN	Peroxisomal membrane protein PEX14 (Peroxin-14)	PEX14		EPS8
A0JNC0	A0JNC0	TMOD1_BOVIN	Tropomodulin-1 (Erythrocyte tropomodulin) (E-Tmod)	TMOD1		SIRT3
A0A3Q1MHE0	A0A3Q1MHE0	A0A3Q1MHE0_BOVIN	Septin	SEPTIN6		FARSA
Q3T0V4	Q3T0V4	RS11_BOVIN	Small ribosomal subunit protein uS17 (40S ribosomal protein S11)	RPS11		SNRNP70
F1MR86	F1MR86	F1MR86_BOVIN	Four and a half LIM domains 1	FHL1		SNRP70
A0A3Q1M2G8	A0A3Q1M2G8	A0A3Q1M2G8_BOVIN	deleted			CBX1
A4IFQ6	A4IFQ6	A4IFQ6_BOVIN	CALML5 protein	CALML5		BORCS5
A0A3Q1N6R4	A0A3Q1N6R4	A0A3Q1N6R4_BOVIN	Coiled-coil domain-containing protein 22	CCDC22		RAD23A
F1MH71	F1MH71	F1MH71_BOVIN	PHD finger protein 2	PHF2		EXOSC6
O77588	O77588	PLOD1_BOVIN	Procollagen-lysine,2-oxoglutarate 5-dioxygenase 1 (EC 1.14.11.4) (Lysyl hydroxylase 1) (LH1)	PLOD1 PLOD		YBX1
P19660	P19660	CTHL2_BOVIN	Cathelicidin-2 (Bactenecin-5) (Bac5) (PR-42)	CATHL2 BAC5		YB1
P00130	P00130	QCR9_BOVIN	Cytochrome b-c1 complex subunit 9 (Complex III subunit 9) (Complex III subunit X) (Cytochrome c1 non-heme 7 kDa protein) (Ubiquinol-cytochrome c reductase complex 7.2 kDa protein)	UQCR10		UNC84B
A0A6B9SDY9	A0A6B9SDY9	A0A6B9SDY9_BOVIN	Ig heavy chain variable region			BORCS6
Q02379	Q02379	NDUS5_BOVIN	NADH dehydrogenase [ubiquinone] iron-sulfur protein 5 (Complex I-15 kDa) (CI-15 kDa) (NADH-ubiquinone oxidoreductase 15 kDa subunit)	NDUFS5		WASL
Q3T018	Q3T018	Q3T018_BOVIN	Chromosome 14 open reading frame 1 ortholog	C10H14ORF1		PARN
A0A3Q1LW29	A0A3Q1LW29	A0A3Q1LW29_BOVIN	deleted			CHID1
Q9GLM4	Q9GLM4	TENS1_BOVIN	Tensin-1 (EC 3.1.3.-)	TNS1 TNS		SRPK2
F1MBS4	F1MBS4	F1MBS4_BOVIN	Solute carrier family 25 member 10	SLC25A10		NUBP1
Q0II75	Q0II75	Q0II75_BOVIN	Ketohexokinase (Fructokinase)	KHK		PTER
A0A3Q1LYV0	A0A3Q1LYV0	A0A3Q1LYV0_BOVIN	NHL repeat containing 3	NHLRC3		GRHPR
A6QNL5	A6QNL5	A6QNL5_BOVIN	Protein disulfide-isomerase A6 (EC 5.3.4.1)	PDIA6		NECAP1
Q3ZBI7	Q3ZBI7	ATPMK_BOVIN	ATP synthase membrane subunit K, mitochondrial (ATP synthase membrane subunit DAPIT, mitochondrial) (Diabetes-associated protein in insulin-sensitive tissues) (Up-regulated during skeletal muscle growth protein 5)	ATP5MK ATPMD DAPIT USMG5		SIRPA
Q2TBQ5	Q2TBQ5	RL7A_BOVIN	Large ribosomal subunit protein eL8 (60S ribosomal protein L7a)	RPL7A		DENND4C
A0A3Q1MWD4	A0A3Q1MWD4	A0A3Q1MWD4_BOVIN	ADP/ATP translocase (ADP,ATP carrier protein)			COPB2
A0A3S5ZP47	A0A3S5ZP47	A0A3S5ZP47_BOVIN	Drebrin 1	DBN1		TOLLIP
Q76I82	Q76I82	RS15A_BOVIN	Small ribosomal subunit protein uS8 (40S ribosomal protein S15a)	RPS15A		PNPO
P60902	P60902	S10AA_BOVIN	Protein S100-A10 (Calpactin I light chain) (Calpactin-1 light chain) (Cellular ligand of annexin II) (S100 calcium-binding protein A10) (p10 protein) (p11)	S100A10 CAL1L CLP11		SEPTIN8
Q6B855	Q6B855	TKT_BOVIN	Transketolase (TK) (EC 2.2.1.1)	TKT TKT1		CLTA
A0A3Q1MCX8	A0A3Q1MCX8	A0A3Q1MCX8_BOVIN	Shootin-1	SHTN1		KIAA1949
A0A3Q1M6S8	A0A3Q1M6S8	A0A3Q1M6S8_BOVIN	Tetratricopeptide repeat protein 38	TTC38		RSL1D1
A0A3Q1LKJ8	A0A3Q1LKJ8	A0A3Q1LKJ8_BOVIN	Electron transfer flavoprotein subunit beta	VSIG10L ETFB		MRPS18A
A0A3Q1MG12	A0A3Q1MG12	A0A3Q1MG12_BOVIN	deleted			STX12
Q2NKZ1	Q2NKZ1	TCPH_BOVIN	T-complex protein 1 subunit eta (TCP-1-eta) (CCT-eta)	CCT7		COX5A
Q3SX02	Q3SX02	Q3SX02_BOVIN	Oxidoreductase HTATIP2	HTATIP2		DNAJC8
E1BI31	E1BI31	E1BI31_BOVIN	dipeptidyl-peptidase IV (EC 3.4.14.5)	DPP9		PEX14
E1BNY9	E1BNY9	E1BNY9_BOVIN	HECT-type E3 ubiquitin transferase (EC 2.3.2.26)	HUWE1		TMOD1
P23004	P23004	QCR2_BOVIN	Cytochrome b-c1 complex subunit 2, mitochondrial (Complex III subunit 2) (Core protein II) (Ubiquinol-cytochrome-c reductase complex core protein 2)	UQCRC2		SEPTIN6
A0A3Q1MBN7	A0A3Q1MBN7	A0A3Q1MBN7_BOVIN	Staphylococcal nuclease domain-containing protein (EC 3.1.31.1)	SND1		RPS11
F1N3G2	F1N3G2	F1N3G2_BOVIN	NOP2 nucleolar protein	NOP2		FHL1
A0A3Q1LVE4	A0A3Q1LVE4	A0A3Q1LVE4_BOVIN	Sequestosome 1	SQSTM1		CALML5
P79126	P79126	PPM1G_BOVIN	Protein phosphatase 1G (EC 3.1.3.16) (Magnesium-dependent calcium inhibitable phosphatase) (MCPP) (Protein phosphatase 1B) (Protein phosphatase 2C isoform gamma) (PP2C-gamma) (Protein phosphatase magnesium-dependent 1 gamma)	PPM1G PPM1C		CCDC22
A0A452DHW5	A0A452DHW5	A0A452DHW5_BOVIN	WD repeat-containing protein 18	WDR18		PHF2
P68530	P68530	COX2_BOVIN	Cytochrome c oxidase subunit 2 (EC 7.1.1.9) (Cytochrome c oxidase polypeptide II)	MT-CO2 COII COX2 COXII MTCO2		PLOD1
F1MZD9	F1MZD9	F1MZD9_BOVIN	Nucleoporin 50	NUP50		PLOD
A6QLR2	A6QLR2	A6QLR2_BOVIN	leucine--tRNA ligase (EC 6.1.1.4) (Leucyl-tRNA synthetase)	LARS		CATHL2
F1ME38	F1ME38	F1ME38_BOVIN	Ubiquitin like modifier activating enzyme 6	UBA6		BAC5
F1MCN8	F1MCN8	F1MCN8_BOVIN	Alpha-methylacyl-CoA racemase	AMACR		UQCR10
E1BPB3	E1BPB3	E1BPB3_BOVIN	Translation initiation factor eIF2B subunit epsilon (eIF2B GDP-GTP exchange factor subunit epsilon)	EIF2B5		NDUFS5
Q3SZG7	Q3SZG7	Q3SZG7_BOVIN	60S ribosomal protein L13	RPL13		C10H14ORF1
G5E5Y9	G5E5Y9	G5E5Y9_BOVIN	deleted			TNS1
A0A3Q1LWE3	A0A3Q1LWE3	A0A3Q1LWE3_BOVIN	SH3 domain containing 19	SH3D19		TNS
A0A3Q1LZC6	A0A3Q1LZC6	A0A3Q1LZC6_BOVIN	Shiftless antiviral inhibitor of ribosomal frameshifting	SHFL		SLC25A10
E1BHT5	E1BHT5	E1BHT5_BOVIN	Ubiquitin protein ligase E3 component n-recognin 4	UBR4		KHK
E1BJV5	E1BJV5	E1BJV5_BOVIN	Zinc finger protein 638	ZNF638		NHLRC3
F1N6E0	F1N6E0	F1N6E0_BOVIN	deleted			PDIA6
A0A3Q1MZX7	A0A3Q1MZX7	A0A3Q1MZX7_BOVIN	deleted			ATP5MK
F2Z4E9	F2Z4E9	F2Z4E9_BOVIN	Cleavage and polyadenylation specificity factor subunit 6	CPSF6		ATPMD
Q3ZBQ0	Q3ZBQ0	SIR5_BOVIN	NAD-dependent protein deacylase sirtuin-5, mitochondrial (EC 2.3.1.-) (Regulatory protein SIR2 homolog 5) (SIR2-like protein 5)	SIRT5		DAPIT
P13272	P13272	UCRI_BOVIN	Cytochrome b-c1 complex subunit Rieske, mitochondrial (EC 7.1.1.8) (Complex III subunit 5) (Cytochrome b-c1 complex subunit 5) (Rieske iron-sulfur protein) (RISP) (Rieske protein UQCRFS1) (Ubiquinol-cytochrome c reductase iron-sulfur subunit) [Cleaved into: Cytochrome b-c1 complex subunit 9 (Su9) (Subunit 9) (8 kDa subunit 9) (Complex III subunit IX) (Cytochrome b-c1 complex subunit 11) (UQCRFS1 …	UQCRFS1		USMG5
P29105	P29105	HPCL1_BOVIN	Hippocalcin-like protein 1 (Neurocalcin-gamma)	HPCAL1		RPL7A
P00129	P00129	QCR7_BOVIN	Cytochrome b-c1 complex subunit 7 (Complex III subunit 7) (Complex III subunit VII) (QP-C) (Ubiquinol-cytochrome c reductase complex 14 kDa protein)	UQCRB		DBN1
F1MM86	F1MM86	F1MM86_BOVIN	Complement component C6	C6		RPS15A
F1MTR3	F1MTR3	F1MTR3_BOVIN	SIN3 transcription regulator family member A	SIN3A		S100A10
F1MYN0	F1MYN0	F1MYN0_BOVIN	BolA-like protein 2	BOLA2B		CAL1L
Q3T172	Q3T172	Q3T172_BOVIN	ECH1 protein	ECH1		CLP11
A0A3Q1M5A1	A0A3Q1M5A1	A0A3Q1M5A1_BOVIN	U1 small nuclear ribonucleoprotein C (U1 snRNP C) (U1-C) (U1C)	SNRPC		TKT
A0A3Q1M2B9	A0A3Q1M2B9	A0A3Q1M2B9_BOVIN	AT-rich interaction domain 1A	ARID1A		TKT1
F1MTZ0	F1MTZ0	F1MTZ0_BOVIN	Protein phosphatase inhibitor 2			SHTN1
F1MYN2	F1MYN2	F1MYN2_BOVIN	Cingulin	CGN		TTC38
A0A3S5ZPM7	A0A3S5ZPM7	A0A3S5ZPM7_BOVIN	Nucleolar and coiled-body phosphoprotein 1	NOLC1		VSIG10L
A7MB16	A7MB16	EIF3B_BOVIN	Eukaryotic translation initiation factor 3 subunit B (eIF3b) (Eukaryotic translation initiation factor 3 subunit 9) (eIF-3-eta)	EIF3B EIF3S9		ETFB
Q3ZCD7	Q3ZCD7	TECR_BOVIN	Very-long-chain enoyl-CoA reductase (EC 1.3.1.93) (Synaptic glycoprotein SC2) (Trans-2,3-enoyl-CoA reductase) (TER)	TECR GPSN2		CCT7
F1N768	F1N768	F1N768_BOVIN	deleted			HTATIP2
Q0VD04	Q0VD04	Q0VD04_BOVIN	Keratin 85	KRT85		DPP9
Q3MHL9	Q3MHL9	MSRB1_BOVIN	Methionine-R-sulfoxide reductase B1 (MsrB1) (EC 1.8.4.12) (EC 1.8.4.14) (Selenoprotein X) (SelX)	MSRB1 SEPX1		HUWE1
A0A3Q1LZT9	A0A3Q1LZT9	A0A3Q1LZT9_BOVIN	WW domain binding protein 2	WBP2		UQCRC2
A0A3Q1NFT8	A0A3Q1NFT8	A0A3Q1NFT8_BOVIN	Reverse transcriptase domain-containing protein			SND1
A5PK00	A5PK00	VPS36_BOVIN	Vacuolar protein-sorting-associated protein 36 (ESCRT-II complex subunit VPS36)	VPS36		NOP2
A6QPH1	A6QPH1	PYM1_BOVIN	Partner of Y14 and mago (PYM homolog 1 exon junction complex-associated factor) (Protein wibg homolog)	PYM1 PYM WIBG		SQSTM1
A5PJZ5	A5PJZ5	NUP93_BOVIN	Nuclear pore complex protein Nup93 (93 kDa nucleoporin) (Nucleoporin Nup93)	NUP93		PPM1G
F1MZT6	F1MZT6	F1MZT6_BOVIN	Chromosome 3 C1orf50 homolog	C3H1orf50		PPM1C
P08760	P08760	KAD3_BOVIN	GTP:AMP phosphotransferase AK3, mitochondrial (EC 2.7.4.10) (Adenylate kinase 3) (Adenylate kinase isozyme 3)	AK3		WDR18
V6F7T1	P11180	ODP2_BOVIN	Dihydrolipoyllysine-residue acetyltransferase component of pyruvate dehydrogenase complex (EC 2.3.1.12) (Dihydrolipoamide acetyltransferase component of pyruvate dehydrogenase complex) (Pyruvate dehydrogenase complex component E2) (PDC-E2) (PDCE2)	DLAT		MT-CO2
A0A3Q1N453	A0A3Q1N453	A0A3Q1N453_BOVIN	Sepiapterin reductase (EC 1.1.1.153)	SPR		COII
Q1KNJ0	Q1KNJ0	Q1KNJ0_BOVIN	Nuclear factor NF-kappa-B p105 subunit (Nuclear factor of kappa light polypeptide gene enhancer in B-cells 1)	NFKB1		COX2
Q08DZ2	Q08DZ2	PRP4K_BOVIN	Serine/threonine-protein kinase PRP4 homolog (EC 2.7.11.1) (PRP4 pre-mRNA-processing factor 4 homolog)	PRP4K PRPF4B		COXII
A6QLX2	A6QLX2	A6QLX2_BOVIN	FBL protein	FBL		MTCO2
E1BA10	E1BA10	E1BA10_BOVIN	Thioesterase domain-containing protein			NUP50
Q2TBX2	Q2TBX2	PFD3_BOVIN	Prefoldin subunit 3 (von Hippel-Lindau-binding protein 1) (VBP-1) (VHL-binding protein 1)	VBP1 PFDN3		LARS
F1N218	F1N218	F1N218_BOVIN	NOP58 ribonucleoprotein	NOP58		UBA6
Q58D08	Q58D08	P5CR3_BOVIN	Pyrroline-5-carboxylate reductase 3 (P5C reductase 3) (P5CR 3) (EC 1.5.1.2) (Pyrroline-5-carboxylate reductase-like protein)	PYCR3 PYCRL		AMACR
E1BAV2	E1BAV2	E1BAV2_BOVIN	HECT and RLD domain containing E3 ubiquitin protein ligase 4	HERC4		EIF2B5
Q0VC47	Q0VC47	Q0VC47_BOVIN	Endoplasmic reticulum-Golgi intermediate compartment protein	ERGIC1		RPL13
A0JN43	A0JN43	A0JN43_BOVIN	Family with sequence similarity 62 (C2 domain containing), member A	FAM62A		SH3D19
F1MWR2	F1MWR2	F1MWR2_BOVIN	Splicing factor 3b subunit 4	SF3B4		SHFL
Q3ZBE1	Q3ZBE1	ARMC1_BOVIN	Armadillo repeat-containing protein 1	ARMC1		UBR4
O46415	O46415	FRIL_BOVIN	Ferritin light chain (Ferritin L subunit)	FTL		ZNF638
Q2NKT5	Q2NKT5	Q2NKT5_BOVIN	Protein transport protein Sec61 subunit beta	SEC61B		CPSF6
A5D7T6	A5D7T6	A5D7T6_BOVIN	YY1 protein (YY1 transcription factor)	YY1		SIRT5
A0A3Q1NL14	A0A3Q1NL14	A0A3Q1NL14_BOVIN	N-acetylneuraminate lyase (EC 4.1.3.3) (N-acetylneuraminate pyruvate-lyase) (N-acetylneuraminic acid aldolase) (Sialate lyase) (Sialate-pyruvate lyase) (Sialic acid aldolase) (Sialic acid lyase)	NPL		UQCRFS1
Q3ZC89	Q3ZC89	MAP2_BOVIN	Methionine aminopeptidase 2 (MAP 2) (MetAP 2) (EC 3.4.11.18) (Initiation factor 2-associated 67 kDa glycoprotein) (p67) (p67eIF2) (Peptidase M)	METAP2		HPCAL1
F1MTX7	F1MTX7	F1MTX7_BOVIN	Aspartate--tRNA ligase, cytoplasmic (EC 6.1.1.12) (Aspartyl-tRNA synthetase)	DARS1		UQCRB
Q3SZA0	Q3SZA0	CSN4_BOVIN	COP9 signalosome complex subunit 4 (SGN4) (Signalosome subunit 4)	COPS4		C6
Q2TBR3	Q2TBR3	Q2TBR3_BOVIN	SET nuclear oncogene (SET nuclear proto-onco) (SET translocation (Myeloid leukemia-associated))	SET		SIN3A
F1MLX9	F1MLX9	F1MLX9_BOVIN	Guanine deaminase (Guanase) (EC 3.5.4.3) (Guanine aminohydrolase)	GDA		BOLA2B
P10730	P10730	ANPRC_BOVIN	Atrial natriuretic peptide receptor 3 (Atrial natriuretic peptide clearance receptor) (Atrial natriuretic peptide receptor type C) (ANP-C) (ANPR-C) (NPR-C)	NPR3 ANPRC		ECH1
A0A3Q1NN45	A0A3Q1NN45	A0A3Q1NN45_BOVIN	AP complex subunit sigma	AP2S1		SNRPC
F1MRE5	F1MRE5	F1MRE5_BOVIN	Acyl-CoA binding domain containing 3	ACBD3		ARID1A
Q2KIE5	Q2KIE5	Q2KIE5_BOVIN	C-X-C motif chemokine	CXCL2		CGN
Q56JW9	Q56JW9	Q56JW9_BOVIN	Eukaryotic translation initiation factor 4C			NOLC1
E1BP72	E1BP72	E1BP72_BOVIN	non-specific serine/threonine protein kinase (EC 2.7.11.1)	CDC42BPB		EIF3B
G1K192	G1K192	G1K192_BOVIN	ADP-ribosylation factor-like protein 3	ARL3		EIF3S9
A0A3Q1MTZ5	A0A3Q1MTZ5	A0A3Q1MTZ5_BOVIN	Citrate transport protein	SLC25A1		TECR
A0A3Q1LYV4	A0A3Q1LYV4	A0A3Q1LYV4_BOVIN	TPD52 like 1	TPD52L1		GPSN2
Q2KJD7	Q2KJD7	UBCP1_BOVIN	Ubiquitin-like domain-containing CTD phosphatase 1 (EC 3.1.3.16) (Nuclear proteasome inhibitor UBLCP1)	UBLCP1		KRT85
E1BEM3	E1BEM3	E1BEM3_BOVIN	CDV3 homolog	CDV3		MSRB1
Q2KJG2	Q2KJG2	UFM1_BOVIN	Ubiquitin-fold modifier 1	UFM1		SEPX1
A0A3Q1MB37	A0A3Q1MB37	A0A3Q1MB37_BOVIN	Propionate--CoA ligase (EC 6.2.1.1) (EC 6.2.1.17)	ACSS2		WBP2
P05632	P05632	ATP5E_BOVIN	ATP synthase subunit epsilon, mitochondrial (ATPase subunit epsilon) (ATP synthase F1 subunit epsilon)	ATP5F1E ATP5E		VPS36
F1N5H2	F1N5H2	F1N5H2_BOVIN	Alpha-L-fucosidase (EC 3.2.1.51)	FUCA2		PYM1
A4FV22	A4FV22	A4FV22_BOVIN	TMEM87A protein (Transmembrane protein 87A)	TMEM87A		PYM
A0A3Q1N7L1	A0A3Q1N7L1	A0A3Q1N7L1_BOVIN	NADH:ubiquinone oxidoreductase subunit V3	NDUFV3		WIBG
A5PJS9	A5PJS9	A5PJS9_BOVIN	ADD2 protein	ADD2		NUP93
A6QQN2	A6QQN2	A6QQN2_BOVIN	Tyrosine-protein phosphatase non-receptor type (EC 3.1.3.48)	PTPN1		C3H1orf50
A0A3Q1LVD0	A0A3Q1LVD0	A0A3Q1LVD0_BOVIN	deleted			AK3
Q3MHE4	Q3MHE4	MSH2_BOVIN	DNA mismatch repair protein Msh2 (MutS protein homolog 2)	MSH2		DLAT
Q2KJ61	Q2KJ61	ELP3_BOVIN	Elongator complex protein 3 (EC 2.3.1.311) (tRNA uridine(34) acetyltransferase)	ELP3		SPR
F1N672	F1N672	F1N672_BOVIN	Transmembrane 9 superfamily member	TM9SF2		NFKB1
F6RAC6	F6RAC6	F6RAC6_BOVIN	Signal recognition particle subunit SRP68 (SRP68)	SRP68		PRP4K
Q1JQC8	Q1JQC8	Q1JQC8_BOVIN	Chromosome 11 C9orf78 homolog (Chromosome 9 open reading frame 78 ortholog)	C11H9orf78 C11H9ORF78		PRPF4B
E1BBW0	E1BBW0	E1BBW0_BOVIN	Leucine-rich repeat flightless-interacting protein 2	LRRFIP2		FBL
A0A3Q1LUU2	A0A3Q1LUU2	A0A3Q1LUU2_BOVIN	3-hydroxyisobutyryl-CoA hydrolase (HIB-CoA hydrolase) (HIBYL-CoA-H) (EC 3.1.2.4) (3-hydroxyisobutyryl-coenzyme A hydrolase)	HIBCH		VBP1
A0A452DIL7	A0A452DIL7	A0A452DIL7_BOVIN	ERI1 exoribonuclease family member 3	ERI3		PFDN3
Q3ZBU2	Q3ZBU2	CISD1_BOVIN	CDGSH iron-sulfur domain-containing protein 1 (Cysteine transaminase CISD1) (EC 2.6.1.3) (MitoNEET)	CISD1 ZCD1		NOP58
A0A3Q1LUA4	A0A3Q1LUA4	A0A3Q1LUA4_BOVIN	deleted			PYCR3
Q0IIH7	Q0IIH7	ST14_BOVIN	Suppressor of tumorigenicity 14 protein homolog (EC 3.4.21.109) (Serine protease 14)	ST14 PRSS14		PYCRL
Q9GK13	Q9GK13	MUTA_BOVIN	Methylmalonyl-CoA mutase, mitochondrial (MCM) (EC 5.4.99.2) (Methylmalonyl-CoA isomerase)	MMUT MCM MUT		HERC4
A0A3Q1M0G9	A0A3Q1M0G9	A0A3Q1M0G9_BOVIN	Activating transcription factor 7 interacting protein 2	ATF7IP2		ERGIC1
Q0VFX8	Q0VFX8	CRIP2_BOVIN	Cysteine-rich protein 2 (CRP-2)	CRIP2		FAM62A
A0A3Q1LSP6	A0A3Q1LSP6	A0A3Q1LSP6_BOVIN	HCLS1 binding protein 3	HS1BP3		SF3B4
F1N5W4	F1N5W4	F1N5W4_BOVIN	Ectonucleotide pyrophosphatase/phosphodiesterase family member 5	ENPP5		ARMC1
A7YY55	A7YY55	HACD3_BOVIN	Very-long-chain (3R)-3-hydroxyacyl-CoA dehydratase 3 (EC 4.2.1.134) (3-hydroxyacyl-CoA dehydratase 3) (HACD3) (Protein-tyrosine phosphatase-like A domain-containing protein 1)	HACD3 PTPLAD1		FTL
Q645M6	Q645M6	FADD_BOVIN	FAS-associated death domain protein (FAS-associating death domain-containing protein)	FADD		SEC61B
A0A3Q1LPH5	A0A3Q1LPH5	A0A3Q1LPH5_BOVIN	Glyceraldehyde-3-phosphate dehydrogenase (EC 1.2.1.12) (Peptidyl-cysteine S-nitrosylase GAPDH)			YY1
A0A3Q1MT44	A0A3Q1MT44	A0A3Q1MT44_BOVIN	Deoxyuridine 5'-triphosphate nucleotidohydrolase (dUTPase) (EC 3.6.1.23) (dUTP pyrophosphatase)	DUT		NPL
F1N7U2	F1N7U2	F1N7U2_BOVIN	NPL4 homolog, ubiquitin recognition factor	NPLOC4		METAP2
E1BDV5	E1BDV5	E1BDV5_BOVIN	Proline, glutamate and leucine rich protein 1	PELP1		DARS1
A0A3Q1N508	A0A3Q1N508	A0A3Q1N508_BOVIN	Focal adhesion kinase 1 (EC 2.7.10.2) (Protein-tyrosine kinase 2) (pp125FAK)	PTK2		COPS4
Q3ZBG7	Q3ZBG7	SRP19_BOVIN	Signal recognition particle 19 kDa protein (SRP19)	SRP19		SET
Q32L01	Q32L01	Q32L01_BOVIN	Transcription initiation factor IIA subunit 2	GTF2A2		GDA
A0A3Q1LTR8	A0A3Q1LTR8	A0A3Q1LTR8_BOVIN	Torsin-1A-interacting protein 1	TOR1AIP1		NPR3
Q5E970	Q5E970	Q5E970_BOVIN	RNA helicase (EC 3.6.4.13)	DDX39A DDX39		ANPRC
Q3T0H0	Q3T0H0	LCMT1_BOVIN	Leucine carboxyl methyltransferase 1 (EC 2.1.1.233) ([Phosphatase 2A protein]-leucine-carboxy methyltransferase 1)	LCMT1		AP2S1
Q1JP79	Q1JP79	ARC1A_BOVIN	Actin-related protein 2/3 complex subunit 1A	ARPC1A		ACBD3
Q3MHP5	Q3MHP5	DRG1_BOVIN	Developmentally-regulated GTP-binding protein 1 (DRG-1) (Neural precursor cell expressed developmentally down-regulated protein 3) (NEDD-3) (Translation factor GTPase DRG1) (TRAFAC GTPase DRG1) (EC 3.6.5.-)	DRG1		CXCL2
Q2KHZ8	Q2KHZ8	GBA1_BOVIN	Lysosomal acid glucosylceramidase (EC 3.2.1.45) (Acid beta-glucosidase) (Beta-glucocerebrosidase) (Cholesterol glucosyltransferase) (SGTase) (EC 2.4.1.-) (Cholesteryl-beta-glucosidase) (EC 3.2.1.-) (D-glucosyl-N-acylsphingosine glucohydrolase) (Lysosomal cholesterol glycosyltransferase) (Lysosomal galactosylceramidase) (EC 3.2.1.46) (Lysosomal glycosylceramidase)	GBA1 GBA		CDC42BPB
Q5E9C2	Q5E9C2	DAD1_BOVIN	Dolichyl-diphosphooligosaccharide--protein glycosyltransferase subunit DAD1 (Oligosaccharyl transferase subunit DAD1) (Defender against cell death 1) (DAD-1)	DAD1		ARL3
E1BFC3	E1BFC3	E1BFC3_BOVIN	Gasdermin E	GSDME		SLC25A1
Q0P5E0	Q0P5E0	Q0P5E0_BOVIN	Lymphocyte-specific protein 1	LSP1		TPD52L1
A0A3Q1M7Q3	A0A3Q1M7Q3	A0A3Q1M7Q3_BOVIN	GIT ArfGAP 1	GIT1		UBLCP1
A7MB35	A7MB35	ODPA_BOVIN	Pyruvate dehydrogenase E1 component subunit alpha, somatic form, mitochondrial (EC 1.2.4.1) (PDHE1-A type I)	PDHA1		CDV3
P80513	P80513	MANF_BOVIN	Mesencephalic astrocyte-derived neurotrophic factor (Arginine-rich protein) (Protein ARMET)	MANF ARMET ARP		UFM1
A0A3Q1MFB7	A0A3Q1MFB7	A0A3Q1MFB7_BOVIN	Zinc finger protein 706	ZNF706		ACSS2
Q02375	Q02375	NDUS4_BOVIN	NADH dehydrogenase [ubiquinone] iron-sulfur protein 4, mitochondrial (Complex I-18 kDa) (CI-18 kDa) (Complex I-AQDQ) (CI-AQDQ) (NADH-ubiquinone oxidoreductase 18 kDa subunit)	NDUFS4		ATP5F1E
E1BPA1	E1BPA1	E1BPA1_BOVIN	TBC1 domain family member 4	TBC1D4		ATP5E
A6H744	A6H744	A6H744_BOVIN	SUMO-conjugating enzyme UBC9 (RING-type E3 SUMO transferase UBC9) (SUMO-protein ligase) (Ubiquitin carrier protein 9) (Ubiquitin carrier protein I) (Ubiquitin-conjugating enzyme E2 I) (Ubiquitin-protein ligase I)	UBE2I		FUCA2
A0A3Q1LZ07	A0A3Q1LZ07	A0A3Q1LZ07_BOVIN	Succinate dehydrogenase [ubiquinone] iron-sulfur subunit, mitochondrial (EC 1.3.5.1)	SDHB		TMEM87A
P34942	P34942	NDUAA_BOVIN	NADH dehydrogenase [ubiquinone] 1 alpha subcomplex subunit 10, mitochondrial (Complex I-42kD) (CI-42kD) (NADH-ubiquinone oxidoreductase 42 kDa subunit)	NDUFA10		NDUFV3
F1ML02	F1ML02	F1ML02_BOVIN	Ephrin type-B receptor 3 (EC 2.7.10.1)	EPHB3		ADD2
A0A3Q1MLJ3	A0A3Q1MLJ3	A0A3Q1MLJ3_BOVIN	6-phosphofructo-2-kinase/fructose-2,6-bisphosphatase 2 (EC 2.7.1.105) (EC 3.1.3.46) (6PF-2-K/Fru-2,6-P2ase heart-type isozyme)	PFKFB2		PTPN1
Q58DW6	Q58DW6	RAB25_BOVIN	Ras-related protein Rab-25	RAB25		MSH2
Q3ZBR5	Q3ZBR5	TTC1_BOVIN	Tetratricopeptide repeat protein 1 (TPR repeat protein 1)	TTC1		ELP3
Q0P570	Q0P570	MVD1_BOVIN	Diphosphomevalonate decarboxylase (EC 4.1.1.33) (Mevalonate (diphospho)decarboxylase) (MDDase) (Mevalonate pyrophosphate decarboxylase)	MVD		TM9SF2
Q0VCL3	Q0VCL3	ATG3_BOVIN	Ubiquitin-like-conjugating enzyme ATG3 (EC 2.3.2.-) (Autophagy-related protein 3) (APG3-like)	ATG3		SRP68
Q2KI42	Q2KI42	PSD11_BOVIN	26S proteasome non-ATPase regulatory subunit 11 (26S proteasome regulatory subunit RPN6)	PSMD11		C11H9orf78
V6F7N8	V6F7N8	V6F7N8_BOVIN	Succinate dehydrogenase [ubiquinone] cytochrome b small subunit	SDHD		C11H9ORF78
F6RJ80	F6RJ80	F6RJ80_BOVIN	EMAP like 3	EML3		LRRFIP2
F1MEW4	F1MEW4	F1MEW4_BOVIN	Cystathionine beta-synthase (EC 4.2.1.22)	CBS		HIBCH
A4IF89	A4IF89	EXOC8_BOVIN	Exocyst complex component 8	EXOC8		ERI3
F1MDA8	F1MDA8	F1MDA8_BOVIN	Protein kinase domain-containing protein	DCLK1		CISD1
Q3T0Y1	Q3T0Y1	Q3T0Y1_BOVIN	Ubiquitin thioesterase (EC 3.4.19.12)	OTUB1		ZCD1
Q2KI90	Q2KI90	Q2KI90_BOVIN	Sialic acid acetylesterase	SIAE		ST14
Q1LZB6	Q1LZB6	CAPR1_BOVIN	Caprin-1 (Cytoplasmic activation- and proliferation-associated protein 1) (RNA granule protein 105)	CAPRIN1 RNG105		PRSS14
Q3SZD1	Q3SZD1	PEX19_BOVIN	Peroxisomal biogenesis factor 19 (Peroxin-19) (Peroxisomal farnesylated protein)	PEX19 PXF		MMUT
F2Z4J7	F2Z4J7	F2Z4J7_BOVIN	Chromobox 5	CBX5		MCM
A0A452DIB2	A0A452DIB2	A0A452DIB2_BOVIN	Syntaxin 4	STX4		MUT
Q6H320	Q6H320	Q6H320_BOVIN	Glandular kallikrein (Kallikrein 1) (Kallikrein A1)	KLK1 KLNA1		ATF7IP2
F1MYN1	F1MYN1	F1MYN1_BOVIN	Pleckstrin homology domain containing A5	PLEKHA5		CRIP2
Q3T0V3	Q3T0V3	EIF3K_BOVIN	Eukaryotic translation initiation factor 3 subunit K (eIF3k) (Eukaryotic translation initiation factor 3 subunit 12) (eIF-3 p25)	EIF3K EIF3S12		HS1BP3
F1N6E9	F1N6E9	F1N6E9_BOVIN	RTF1 homolog, Paf1/RNA polymerase II complex component	RTF1		ENPP5
A3KMW1	A3KMW1	A3KMW1_BOVIN	NUP43 protein	NUP43		HACD3
A0A3Q1LGP3	A0A3Q1LGP3	A0A3Q1LGP3_BOVIN	Phosphoinositide phospholipase C (EC 3.1.4.11)	PLCD1		PTPLAD1
Q0IIB1	Q0IIB1	PHYD1_BOVIN	Phytanoyl-CoA dioxygenase domain-containing protein 1 (Protein PHYHD1) (EC 1.14.11.-)	PHYHD1		FADD
A0A0A0MP99	A0A0A0MP99	A0A0A0MP99_BOVIN	Carbonic anhydrase (EC 4.2.1.1)	CA1		DUT
P15103	P15103	GLNA_BOVIN	Glutamine synthetase (GS) (EC 6.3.1.2) (Glutamate--ammonia ligase) (Palmitoyltransferase GLUL) (EC 2.3.1.225)	GLUL		NPLOC4
E1BLZ8	E1BLZ8	E1BLZ8_BOVIN	Eukaryotic translation initiation factor 3 subunit F (eIF3f) (Eukaryotic translation initiation factor 3 subunit 5) (eIF-3-epsilon) (eIF3 p47)	EIF3F EIF3S5		PELP1
Q2KJ81	Q2KJ81	AP1M1_BOVIN	AP-1 complex subunit mu-1 (AP-mu chain family member mu1A) (Adaptor protein complex AP-1 subunit mu-1) (Adaptor-related protein complex 1 subunit mu-1) (Clathrin assembly protein complex 1 mu-1 medium chain 1) (Golgi adaptor HA1/AP1 adaptin mu-1 subunit) (Mu-adaptin 1) (Mu1A-adaptin)	AP1M1		PTK2
Q3SX08	Q3SX08	Q3SX08_BOVIN	EMD protein (Emerin)	EMD		SRP19
F1MFD5	F1MFD5	F1MFD5_BOVIN	Ran GTPase activating protein 1	RANGAP1		GTF2A2
E1BEW6	E1BEW6	E1BEW6_BOVIN	Ribosomal RNA-processing protein 42	EXOSC7		TOR1AIP1
F1N1R8	F1N1R8	F1N1R8_BOVIN	EMAP like 4	EML4		DDX39A
F1MN80	F1MN80	F1MN80_BOVIN	Pre-mRNA-splicing regulator WTAP (Female-lethal(2)D homolog) (WT1-associated protein) (Wilms tumor 1-associating protein)	WTAP		DDX39
F1N0Y9	F1N0Y9	F1N0Y9_BOVIN	Zinc finger RNA-binding protein	ZFR		LCMT1
Q2T9M8	Q2T9M8	Q2T9M8_BOVIN	Synaptosomal-associated protein	SNAP23		ARPC1A
O46563	O46563	VATH_BOVIN	V-type proton ATPase subunit H (V-ATPase subunit H) (V-ATPase 50/57 kDa subunits) (Vacuolar proton pump subunit H) (Vacuolar proton pump subunit SFD)	ATP6V1H		DRG1
P00435	P00435	GPX1_BOVIN	Glutathione peroxidase 1 (GPx-1) (GSHPx-1) (EC 1.11.1.9) (Cellular glutathione peroxidase) (Phospholipid-hydroperoxide glutathione peroxidase GPX1) (EC 1.11.1.12)	GPX1		GBA1
E1BI41	E1BI41	E1BI41_BOVIN	GIT ArfGAP 2	GIT2		GBA
Q0P5F4	Q0P5F4	Q0P5F4_BOVIN	cullin-RING-type E3 NEDD8 transferase (EC 2.3.2.32)	RNF7		DAD1
A6QQ70	A6QQ70	MAP1S_BOVIN	Microtubule-associated protein 1S (MAP-1S) [Cleaved into: MAP1S heavy chain; MAP1S light chain]	MAP1S		GSDME
F1MQD1	F1MQD1	F1MQD1_BOVIN	Calpain 5	CAPN5		LSP1
G3MWR4	G3MWR4	G3MWR4_BOVIN	Sodium/potassium-transporting ATPase subunit beta	ATP1B1		GIT1
P00514	P00514	KAP0_BOVIN	cAMP-dependent protein kinase type I-alpha regulatory subunit [Cleaved into: cAMP-dependent protein kinase type I-alpha regulatory subunit, N-terminally processed]	PRKAR1A		PDHA1
F1MDV8	F1MDV8	F1MDV8_BOVIN	Septin	SEPTIN10		MANF
F1MTW9	F1MTW9	F1MTW9_BOVIN	Tripartite motif containing 35	TRIM35		ARMET
Q9TU73	Q9TU73	IL18_BOVIN	Interleukin-18 (IL-18) (Interferon gamma-inducing factor) (IFN-gamma-inducing factor) (Interleukin-1 gamma) (IL-1 gamma)	IL18 IGIF		ARP
F1N5F9	F1N5F9	F1N5F9_BOVIN	Family with sequence similarity 169 member A	FAM169A		ZNF706
A0A3Q1M0V8	A0A3Q1M0V8	A0A3Q1M0V8_BOVIN	deleted			NDUFS4
A0A3Q1MJQ4	A0A3Q1MJQ4	A0A3Q1MJQ4_BOVIN	deleted			TBC1D4
A0A3Q1MS82	A0A3Q1MS82	A0A3Q1MS82_BOVIN	Dolichyl-diphosphooligosaccharide--protein glycosyltransferase subunit 2 (Ribophorin-2)	RPN2		UBE2I
Q0VBZ0	Q0VBZ0	CSK_BOVIN	Tyrosine-protein kinase CSK (EC 2.7.10.2) (C-Src kinase)	CSK		SDHB
Q2NL22	Q2NL22	IF4A3_BOVIN	Eukaryotic initiation factor 4A-III (EC 3.6.4.13) (ATP-dependent RNA helicase DDX48) (ATP-dependent RNA helicase eIF4A-3) (DEAD box protein 48) (Eukaryotic translation initiation factor 4A isoform 3) [Cleaved into: Eukaryotic initiation factor 4A-III, N-terminally processed]	EIF4A3 DDX48		NDUFA10
A5PKD1	A5PKD1	A5PKD1_BOVIN	NOP14 protein	NOP14		EPHB3
Q58DU7	Q58DU7	SH3L1_BOVIN	Adapter SH3BGRL (SH3 domain-binding glutamic acid-rich-like protein 1)	SH3BGRL		PFKFB2
A0A452DIF5	A0A452DIF5	A0A452DIF5_BOVIN	deleted			RAB25
A0A3Q1MMW5	A0A3Q1MMW5	A0A3Q1MMW5_BOVIN	Large ribosomal subunit protein uL18 (60S ribosomal protein L5)			TTC1
A0A3Q1MQ19	Q08DZ6	Q08DZ6_BOVIN	RWD domain containing 4	RWDD4 RWDD4A		MVD
A4FUD9	A4FUD9	MCM3_BOVIN	DNA replication licensing factor MCM3 (EC 3.6.4.12)	MCM3		ATG3
Q32PC9	Q32PC9	AR2BP_BOVIN	ADP-ribosylation factor-like protein 2-binding protein (ARF-like 2-binding protein) (Binder of ARF2 protein 1)	ARL2BP BART1		PSMD11
F1MFQ9	F1MFQ9	F1MFQ9_BOVIN	Chromosome alignment maintaining phosphoprotein 1	CHAMP1		SDHD
Q3MHR5	Q3MHR5	SRSF2_BOVIN	Serine/arginine-rich splicing factor 2 (Splicing component, 35 kDa) (Splicing factor SC35) (SC-35) (Splicing factor, arginine/serine-rich 2)	SRSF2 SFRS2		EML3
A5PJX0	A5PJX0	A5PJX0_BOVIN	F-box protein 22 (FBXO22 protein)	FBXO22		CBS
Q08DI5	Q08DI5	RAP2C_BOVIN	Ras-related protein Rap-2c (EC 3.6.5.2)	RAP2C		EXOC8
Q05717	Q05717	IBP5_BOVIN	Insulin-like growth factor-binding protein 5 (IBP-5) (IGF-binding protein 5) (IGFBP-5)	IGFBP5		DCLK1
Q2HJH9	Q2HJH9	PDCD5_BOVIN	Programmed cell death protein 5	PDCD5		OTUB1
Q2T9Y6	Q2T9Y6	GSH0_BOVIN	Glutamate--cysteine ligase regulatory subunit (GCS light chain) (Gamma-ECS regulatory subunit) (Gamma-glutamylcysteine synthetase regulatory subunit) (Glutamate--cysteine ligase modifier subunit)	GCLM		SIAE
Q1RMQ9	A0A3Q1MPX4	A0A3Q1MPX4_BOVIN	CDC42 effector protein (Rho GTPase binding) 4 (CDC42 effector protein 4)	CDC42EP4		CAPRIN1
A2VDS1	A2VDS1	SCLY_BOVIN	Selenocysteine lyase (EC 4.4.1.16)	SCLY		RNG105
Q0II26	Q0II26	AIMP2_BOVIN	Aminoacyl tRNA synthase complex-interacting multifunctional protein 2 (Multisynthase complex auxiliary component p38) (Protein JTV-1)	AIMP2 JTV1		PEX19
A0A3Q1LG04	A0A3Q1LG04	A0A3Q1LG04_BOVIN	NIF3-like protein 1	NIF3L1		PXF
P21327	P21327	INPP_BOVIN	Inositol polyphosphate 1-phosphatase (IPP) (IPPase) (EC 3.1.3.57)	INPP1		CBX5
A0A3Q1N213	A0A3Q1N213	A0A3Q1N213_BOVIN	Notchless protein homolog 1	NLE1		STX4
A0A3S5ZPX3	A0A3S5ZPX3	A0A3S5ZPX3_BOVIN	Dual specificity mitogen-activated protein kinase kinase 2 (EC 2.7.12.2) (ERK activator kinase 2) (MAPK/ERK kinase 2)	MAP2K2		KLK1
F1ME11	F1ME11	F1ME11_BOVIN	Small nuclear ribonucleoprotein E (snRNP-E) (Sm protein E)			KLNA1
A0A6B9SDY7	A0A6B9SDY7	A0A6B9SDY7_BOVIN	Ig lamda chain variable region			PLEKHA5
E1BNK6	E1BNK6	E1BNK6_BOVIN	deleted			EIF3K
Q24K14	Q24K14	Q24K14_BOVIN	Dehydrogenase/reductase (SDR family) member 7 (Dehydrogenase/reductase 7)	DHRS7		EIF3S12
A4IF63	A4IF63	TRIM2_BOVIN	Tripartite motif-containing protein 2 (EC 2.3.2.27) (E3 ubiquitin-protein ligase TRIM2) (RING-type E3 ubiquitin transferase TRIM2)	TRIM2		RTF1
A0A3Q1LFT5	A0A3Q1LFT5	A0A3Q1LFT5_BOVIN	Ras-related GTP-binding protein	LOC507930		NUP43
Q1JQB0	Q1JQB0	Q1JQB0_BOVIN	Collagen, type VI, alpha 2	COL6A2		PLCD1
Q2KIS3	Q2KIS3	UBL7_BOVIN	Ubiquitin-like protein 7	UBL7		PHYHD1
A0A3Q1LSE5	A0A3Q1LSE5	A0A3Q1LSE5_BOVIN	Vesicle-fusing ATPase (EC 3.6.4.6)	NSF		CA1
Q0VC24	Q0VC24	WDR12_BOVIN	Ribosome biogenesis protein WDR12 (WD repeat-containing protein 12)	WDR12		GLUL
E1BIG2	E1BIG2	E1BIG2_BOVIN	NF2, moesin-ezrin-radixin like (MERLIN) tumor suppressor	NF2		EIF3F
Q0P592	Q0P592	Q0P592_BOVIN	protein-ribulosamine 3-kinase (EC 2.7.1.172)	FN3KRP		EIF3S5
A5PJR5	A5PJR5	A5PJR5_BOVIN	CSTF3 protein	CSTF3		AP1M1
P80724	P80724	BASP1_BOVIN	Brain acid soluble protein 1 (22 kDa neuronal tissue-enriched acidic protein) (Neuronal axonal membrane protein NAP-22)	BASP1 NAP22		EMD
A0A3Q1MGG1	A0A3Q1MGG1	A0A3Q1MGG1_BOVIN	Synthesis of cytochrome C oxidase 1	SCO1		RANGAP1
Q3SZB6	Q3SZB6	Q3SZB6_BOVIN	Transcription factor BTF3	BTF3		EXOSC7
A0A452DIR0	A0A452DIR0	A0A452DIR0_BOVIN	Propionyl-CoA carboxylase beta chain, mitochondrial (EC 6.4.1.3) (Propanoyl-CoA:carbon dioxide ligase subunit beta)	PCCB		EML4
Q32LC9	Q32LC9	ZN330_BOVIN	Zinc finger protein 330 (Nucleolar autoantigen 36)	ZNF330 NOA36		WTAP
P00125	P00125	CY1_BOVIN	Cytochrome c1, heme protein, mitochondrial (EC 7.1.1.8) (Complex III subunit 4) (Complex III subunit IV) (Cytochrome b-c1 complex subunit 4) (Ubiquinol-cytochrome-c reductase complex cytochrome c1 subunit) (Cytochrome c-1)	CYC1		ZFR
A0A3Q1M1C3	A0A3Q1M1C3	A0A3Q1M1C3_BOVIN	Cytochrome c oxidase subunit 6C (Cytochrome c oxidase polypeptide VIc)			SNAP23
F1MX77	F1MX77	F1MX77_BOVIN	Vir like m6A methyltransferase associated	VIRMA		ATP6V1H
O19116	O19116	SFRP1_BOVIN	Secreted frizzled-related protein 1 (sFRP-1) (Frizzled in aorta protein) (FrzA protein)	SFRP1 FRZA		GPX1
A0A3Q1LTS1	A0A3Q1LTS1	A0A3Q1LTS1_BOVIN	Fragile X messenger ribonucleoprotein 1	FMR1		GIT2
A0A3Q1ME13	A0A3Q1ME13	A0A3Q1ME13_BOVIN	deleted			RNF7
Q5E948	Q5E948	OCAD1_BOVIN	OCIA domain-containing protein 1	Ociad1 Asrij		MAP1S
H2CNR1	H2CNR1	H2CNR1_BOVIN	Peptidoglycan-recognition protein	PGLYRP1		CAPN5
E1BDS6	E1BDS6	E1BDS6_BOVIN	Tumor protein p53 binding protein 1	TP53BP1		ATP1B1
Q1RML6	Q1RML6	Q1RML6_BOVIN	tRNA nucleotidyl transferase 1 (tRNA nucleotidyl transferase, CCA-adding, 1)	TRNT1		PRKAR1A
A0A3Q1LVH0	A0A3Q1LVH0	A0A3Q1LVH0_BOVIN	Stress-activated protein kinase JNK (EC 2.7.11.24)	MAPK9		SEPTIN10
A0A3Q1LN78	A0A3Q1LN78	A0A3Q1LN78_BOVIN	ADP ribosylation factor interacting protein 1	ARFIP1		TRIM35
A0A3Q1MNL1	A0A3Q1MNL1	A0A3Q1MNL1_BOVIN	Cullin 4A	CUL4A		IL18
Q3T0E3	Q3T0E3	COA3_BOVIN	Cytochrome c oxidase assembly factor 3 homolog, mitochondrial (Coiled-coil domain-containing protein 56)	COA3 CCDC56		IGIF
Q07536	Q07536	MMSA_BOVIN	Methylmalonate-semialdehyde/malonate-semialdehyde dehydrogenase [acylating], mitochondrial (MMSDH) (EC 1.2.1.27) (Aldehyde dehydrogenase family 6 member A1) (Malonate-semialdehyde dehydrogenase [acylating])	ALDH6A1 MMSDH		FAM169A
M0QVZ0	M0QVZ0	M0QVZ0_BOVIN	Peptidase A1 domain-containing protein			RPN2
F1MTI2	F1MTI2	F1MTI2_BOVIN	CDKN2A interacting protein	CDKN2AIP		CSK
F1MH28	F1MH28	F1MH28_BOVIN	TLE family member 1, transcriptional corepressor	TLE1		EIF4A3
A0A3Q1ML66	A0A3Q1ML66	A0A3Q1ML66_BOVIN	ATP synthase subunit f, mitochondrial (ATP synthase membrane subunit f)	ATP5MF		DDX48
E1BGB0	E1BGB0	E1BGB0_BOVIN	Kinesin family member 13B	KIF13B		NOP14
E1BM28	E1BM28	E1BM28_BOVIN	2'-deoxynucleoside 5'-phosphate N-hydrolase 1 (EC 3.2.2.-) (c-Myc-responsive protein RCL)	DNPH1 RCL		SH3BGRL
E1BM12	E1BM12	E1BM12_BOVIN	Spermidine synthase	SRM		RWDD4
A0A3Q1LY17	A0A3Q1LY17	A0A3Q1LY17_BOVIN	Mitochondrial import inner membrane translocase subunit	TIMM9		RWDD4A
A7YWP6	A7YWP6	A7YWP6_BOVIN	COMM domain containing 2 (COMMD2 protein)	COMMD2		MCM3
A0A3Q1NC75	A0A3Q1NC75	A0A3Q1NC75_BOVIN	Calumenin	CALU		ARL2BP
B0JYK6	B0JYK6	B0JYK6_BOVIN	Alpha-1,4 glucan phosphorylase (EC 2.4.1.1)	PYGM		BART1
A0A3Q1LSH8	A0A3Q1LSH8	A0A3Q1LSH8_BOVIN	deleted			CHAMP1
E1BN25	E1BN25	E1BN25_BOVIN	Bromodomain adjacent to zinc finger domain 1A	BAZ1A		SRSF2
A0A3Q1LQS3	A0A3Q1LQS3	A0A3Q1LQS3_BOVIN	SUMO-activating enzyme subunit 1 (Ubiquitin-like 1-activating enzyme E1A)	SAE1		SFRS2
A0A3Q1MUK3	A0A3Q1MUK3	A0A3Q1MUK3_BOVIN	Sorbin and SH3 domain containing 2	SORBS2		FBXO22
Q2KID6	Q2KID6	PLRG1_BOVIN	Pleiotropic regulator 1	PLRG1		RAP2C
A0A3Q1LUY1	A0A3Q1LUY1	A0A3Q1LUY1_BOVIN	Scribble planar cell polarity protein	SCRIB		IGFBP5
A0A3Q1MCC2	A0A3Q1MCC2	A0A3Q1MCC2_BOVIN	AP-3 complex subunit delta	AP3D1		PDCD5
F1N3H0	F1N3H0	F1N3H0_BOVIN	DDB1 and CUL4 associated factor 8	DCAF8		GCLM
A0A3Q1MIW2	A0A3Q1MIW2	A0A3Q1MIW2_BOVIN	Gelsolin (ADF) (Actin-depolymerizing factor)	GSN		CDC42EP4
A0A3Q1LRQ8	Q9GLM4	TENS1_BOVIN	Tensin-1 (EC 3.1.3.-)	TNS1 TNS		SCLY
F1MSA1	F1MSA1	F1MSA1_BOVIN	Palmitoyl-protein thioesterase 1 (EC 3.1.2.22) (Palmitoyl-protein hydrolase 1)	PPT1		AIMP2
E1BJQ4	E1BJQ4	E1BJQ4_BOVIN	Cerebellar deration related protein 2 like	CDR2L		JTV1
A0A3Q1MNL3	A0A3Q1MNL3	A0A3Q1MNL3_BOVIN	deleted			NIF3L1
A0A3Q1MZJ6	A0A3Q1MZJ6	A0A3Q1MZJ6_BOVIN	DnaJ heat shock protein family (Hsp40) member B2	DNAJB2		INPP1
F1MXX2	F1MXX2	F1MXX2_BOVIN	Argonaute RISC component 1	AGO1		NLE1
E1BD49	E1BD49	E1BD49_BOVIN	FAD dependent oxidoreductase domain containing 2	FOXRED2		MAP2K2
E1BPP6	E1BPP6	E1BPP6_BOVIN	methylcrotonoyl-CoA carboxylase (EC 6.4.1.4) (3-methylcrotonyl-CoA carboxylase 2) (3-methylcrotonyl-CoA carboxylase non-biotin-containing subunit) (3-methylcrotonyl-CoA:carbon dioxide ligase subunit beta)	MCCC2		DHRS7
Q8SPX7	Q8SPX7	CRYL1_BOVIN	Lambda-crystallin homolog (EC 1.1.1.45) (L-gulonate 3-dehydrogenase) (Gul3DH)	CRYL1		TRIM2
Q0VCV0	Q0VCV0	Q0VCV0_BOVIN	Replication protein A subunit	RPA1		LOC507930
F1N5J8	F1N5J8	F1N5J8_BOVIN	2,4-dienoyl-CoA reductase [(3E)-enoyl-CoA-producing] (EC 1.3.1.124)	DECR1		COL6A2
F1MYV9	F1MYV9	F1MYV9_BOVIN	Serine/threonine-protein kinase OSR1 (EC 2.7.11.1) (Oxidative stress-responsive 1 protein)	OXSR1		UBL7
A0A3Q1MGZ4	A0A3Q1MGZ4	A0A3Q1MGZ4_BOVIN	Triokinase/FMN cyclase (EC 2.7.1.28) (EC 2.7.1.29) (EC 4.6.1.15) (Bifunctional ATP-dependent dihydroxyacetone kinase/FAD-AMP lyase (cyclizing))	TKFC		NSF
D2DSG3	D2DSG3	D2DSG3_BOVIN	Nucleoplasmin 2			WDR12
A0A3Q1MS08	A0A3Q1MS08	A0A3Q1MS08_BOVIN	Golgi reassembly stacking protein 2	GORASP2		NF2
P68509	P68509	1433F_BOVIN	14-3-3 protein eta (Protein kinase C inhibitor protein 1) (KCIP-1)	YWHAH		FN3KRP
A2VE79	A2VE79	NUDT3_BOVIN	Diphosphoinositol polyphosphate phosphohydrolase 1 (DIPP-1) (EC 3.6.1.52) (Diadenosine hexaphosphate hydrolase) (Ap6A hydrolase) (EC 3.6.1.61) (Endopolyphosphatase) (EC 3.6.1.10) (Nucleoside diphosphate-linked moiety X motif 3) (Nudix motif 3) (m7GpppN-mRNA hydrolase) (EC 3.6.1.62) (m7GpppX diphosphatase) (EC 3.6.1.59)	NUDT3 DIPP1		CSTF3
Q3SZB4	Q3SZB4	ACADM_BOVIN	Medium-chain specific acyl-CoA dehydrogenase, mitochondrial (MCAD) (EC 1.3.8.7)	ACADM		BASP1
Q3ZCD0	Q3ZCD0	CD81_BOVIN	CD81 antigen (CD antigen CD81)	CD81		NAP22
A1XG22	A1XG22	A1XG22_BOVIN	NF-kappaB transcription factor p65 subunit (V-rel reticuloendotheliosis viral oncogene homolog A (Avian))	RELA		SCO1
A0A452DIL8	A0A452DIL8	A0A452DIL8_BOVIN	Tubulin beta 4B class IVb	TUBB4B		BTF3
G3MYC9	G3MYC9	G3MYC9_BOVIN	Growth factor	LOC101906048		PCCB
Q2HJ28	Q2HJ28	Q2HJ28_BOVIN	Solute carrier family 11 (Proton-coupled divalent metal ion transporters), member 2	SLC11A2 LOC512464		ZNF330
D3JUI8	D3JUI8	D3JUI8_BOVIN	RNA binding motif protein X-linked (Rbmx)	RBMX		NOA36
P11024	P11024	NNTM_BOVIN	NAD(P) transhydrogenase, mitochondrial (EC 7.1.1.1) (Nicotinamide nucleotide transhydrogenase) (Pyridine nucleotide transhydrogenase)	NNT		CYC1
A4IFT6	A4IFT6	A4IFT6_BOVIN	TMED7 protein (Transmembrane p24 trafficking protein 7)	TMED7		VIRMA
A0A410S808	A0A410S808	A0A410S808_BOVIN	Melanoma antigen preferentially expressed in tumors-like Y-linked type 1	PRAMEY-T1		SFRP1
F1MY62	F1MY62	F1MY62_BOVIN	Guanylate binding protein 1	GBP1		FRZA
A0A7T0IG86	A0A7T0IG86	A0A7T0IG86_BOVIN	Proteasome subunit beta type-8 (EC 3.4.25.1) (Proteasome subunit beta-5i)			FMR1
Q148J8	Q148J8	Q148J8_BOVIN	Isocitrate dehydrogenase [NAD] subunit, mitochondrial	IDH3A		Ociad1
A0A3Q1M9G7	A0A3Q1M9G7	A0A3Q1M9G7_BOVIN	deleted			Asrij
Q29RM3	Q29RM3	REEP5_BOVIN	Receptor expression-enhancing protein 5	REEP5		PGLYRP1
P79135	P79135	MX1_BOVIN	Interferon-induced GTP-binding protein Mx1 (Myxoma resistance protein 1) (Myxovirus resistance protein 1)	MX1		TP53BP1
A0A3Q1LLF2	A0A3Q1LLF2	A0A3Q1LLF2_BOVIN	Methionine--tRNA ligase, cytoplasmic (EC 6.1.1.10) (Methionyl-tRNA synthetase)	MARS1		TRNT1
Q3MHX3	Q3MHX3	RBM4_BOVIN	RNA-binding protein 4 (RNA-binding motif protein 4) (RNA-binding motif protein 4a)	RBM4 RBM4A		MAPK9
A0A3Q1MIN6	A0A3Q1MIN6	A0A3Q1MIN6_BOVIN	glucuronosyltransferase (EC 2.4.1.17)			ARFIP1
F1MD58	F1MD58	F1MD58_BOVIN	Caspase 7	CASP7		CUL4A
A6QNM1	A6QNM1	A6QNM1_BOVIN	Calpastatin (Calpain inhibitor)	CAST		COA3
A5PJP3	A5PJP3	A5PJP3_BOVIN	RAB22A protein	RAB22A		CCDC56
F1MTR1	F1MTR1	F1MTR1_BOVIN	IQ motif containing GTPase activating protein 2	IQGAP2		ALDH6A1
Q29444	Q29444	MANBA_BOVIN	Beta-mannosidase (EC 3.2.1.25) (Lysosomal beta A mannosidase) (Mannanase) (Mannase)	MANBA		MMSDH
F1N2F9	F1N2F9	F1N2F9_BOVIN	X-ray repair cross complementing 1	XRCC1		CDKN2AIP
Q29RK4	Q29RK4	RD23B_BOVIN	UV excision repair protein RAD23 homolog B	RAD23B		TLE1
E1BPK6	E1BPK6	MYO6_BOVIN	Unconventional myosin-VI (Unconventional myosin-6)	MYO6		ATP5MF
Q5E996	Q5E996	NOP16_BOVIN	Nucleolar protein 16	NOP16		KIF13B
A0A452DHW7	A0A452DHW7	A0A452DHW7_BOVIN	Beta-casein	CSN2		DNPH1
Q3ZCF5	Q3ZCF5	OAT_BOVIN	Ornithine aminotransferase, mitochondrial (EC 2.6.1.13) (Ornithine--oxo-acid aminotransferase)	OAT		RCL
E1BIP4	E1BIP4	E1BIP4_BOVIN	Elastin microfibril interfacer 2	EMILIN2		SRM
P11019	P11019	VATE1_BOVIN	V-type proton ATPase subunit E 1 (V-ATPase subunit E 1) (V-ATPase 31 kDa subunit) (P31) (Vacuolar proton pump subunit E 1)	ATP6V1E1 ATP6E		TIMM9
Q0VC01	Q0VC01	Q0VC01_BOVIN	Histone deacetylase (EC 3.5.1.98)	HDAC2		COMMD2
G3X696	G3X696	G3X696_BOVIN	non-specific serine/threonine protein kinase (EC 2.7.11.1)	SLK		CALU
P62833	P62833	RAP1A_BOVIN	Ras-related protein Rap-1A (EC 3.6.5.2) (GTP-binding protein smg p21A)	RAP1A		PYGM
Q148L6	Q148L6	DHDH_BOVIN	Trans-1,2-dihydrobenzene-1,2-diol dehydrogenase (EC 1.3.1.20) (D-xylose 1-dehydrogenase) (D-xylose-NADP dehydrogenase) (EC 1.1.1.179) (Dimeric dihydrodiol dehydrogenase)	DHDH		BAZ1A
P68107	P68107	FKB1B_BOVIN	Peptidyl-prolyl cis-trans isomerase FKBP1B (PPIase FKBP1B) (EC 5.2.1.8) (12.6 kDa FK506-binding protein) (12.6 kDa FKBP) (FKBP-12.6) (FK506-binding protein 1B) (FKBP-1B) (Immunophilin FKBP12.6) (Rotamase)	FKBP1B FKBP12.6		SAE1
Q2KJ71	Q2KJ71	Q2KJ71_BOVIN	Transformer 2 alpha homolog	TRA2A		SORBS2
F1MEP7	F1MEP7	F1MEP7_BOVIN	Golgi associated, gamma adaptin ear containing, ARF binding protein 1	GGA1		PLRG1
E1BJB1	E1BJB1	E1BJB1_BOVIN	Tubulin beta chain	TUBB2A		SCRIB
A0A3Q1MXL6	A0A3Q1MXL6	A0A3Q1MXL6_BOVIN	Kinesin-like protein	KIF5B		AP3D1
A7YWC4	A7YWC4	ATAD3_BOVIN	ATPase family AAA domain-containing protein 3	ATAD3		DCAF8
A0A2D3UNJ0	A0A2D3UNJ0	A0A2D3UNJ0_BOVIN	MHC class I antigen	BoL-A		GSN
A0A3Q1LX65	A0A3Q1LX65	A0A3Q1LX65_BOVIN	COMM domain containing 4	COMMD4		TNS1
Q29460	Q29460	PA1B3_BOVIN	Platelet-activating factor acetylhydrolase IB subunit alpha1 (EC 3.1.1.47) (PAF acetylhydrolase 29 kDa subunit) (PAF-AH 29 kDa subunit) (PAF-AH subunit gamma) (PAFAH subunit gamma)	PAFAH1B3 PAFAHG		TNS
Q08DF7	Q08DF7	PDE12_BOVIN	2',5'-phosphodiesterase 12 (2'-PDE) (2-PDE) (EC 3.1.4.-) (Mitochondrial deadenylase) (EC 3.1.13.4)	PDE12		PPT1
A6QP83	A6QP83	A6QP83_BOVIN	FUBP3 protein (Far upstream element binding protein 3)	FUBP3		CDR2L
A0A3Q1MI55	A0A3Q1MI55	A0A3Q1MI55_BOVIN	Signal-induced proliferation-associated 1	SIPA1		DNAJB2
A0A3Q1LQR4	A0A3Q1LQR4	A0A3Q1LQR4_BOVIN	deleted			AGO1
Q0V8A3	Q0V8A3	CAST1_BOVIN	Cytosolic arginine sensor for mTORC1 subunit 1 (GATS-like protein 3)	CASTOR1 GATSL3		FOXRED2
F1MVX2	F1MVX2	LANC1_BOVIN	Glutathione S-transferase LANCL1 (EC 2.5.1.18) (40 kDa erythrocyte membrane protein) (p40) (LanC-like protein 1)	LANCL1		MCCC2
Q8HXK9	Q8HXK9	ASC_BOVIN	Apoptosis-associated speck-like protein containing a CARD (PYD and CARD domain-containing protein)	PYCARD ASC		CRYL1
Q3ZC13	Q3ZC13	AP2M1_BOVIN	AP-2 complex subunit mu (AP-2 mu chain) (Adaptor protein complex AP-2 subunit mu) (Adaptor-related protein complex 2 subunit mu) (Clathrin assembly protein complex 2 mu medium chain) (Clathrin coat assembly protein AP50) (Clathrin coat-associated protein AP50) (HA2 50 kDa subunit) (Mu2-adaptin) (Plasma membrane adaptor AP-2 50 kDa protein)	AP2M1		RPA1
A0A3Q1MDK7	A0A3Q1MDK7	A0A3Q1MDK7_BOVIN	Histone H2A	H2AC10		DECR1
Q148M1	Q148M1	Q148M1_BOVIN	Splicing factor, arginine/serine-rich 11	SFRS11		OXSR1
A0A3Q1N6D1	A0A3Q1N6D1	A0A3Q1N6D1_BOVIN	Capping actin protein, gelsolin like	CAPG		TKFC
F1MF50	F1MF50	F1MF50_BOVIN	Rho-associated protein kinase (EC 2.7.11.1)	ROCK1		GORASP2
E1BNG8	E1BNG8	E1BNG8_BOVIN	Bridging integrator 1	BIN1		YWHAH
F1MFJ6	F1MFJ6	F1MFJ6_BOVIN	TBL1X/Y related 1	TBL1XR1		NUDT3
Q64L89	Q64L89	MGST1_BOVIN	Microsomal glutathione S-transferase 1 (Microsomal GST-1) (EC 2.5.1.18)	MGST1		DIPP1
P02694	P02694	RET1_BOVIN	Retinol-binding protein 1 (Cellular retinol-binding protein) (CRBP) (Cellular retinol-binding protein I) (CRBP-I)	RBP1		ACADM
F1MKK1	F1MKK1	F1MKK1_BOVIN	Peptidase A1 domain-containing protein			CD81
A7YY47	A7YY47	A7YY47_BOVIN	LMNB1 protein (Lamin B1)	LMNB1		RELA
Q3ZBH0	Q3ZBH0	TCPB_BOVIN	T-complex protein 1 subunit beta (TCP-1-beta) (CCT-beta)	CCT2		TUBB4B
A5PKG2	A5PKG2	A5PKG2_BOVIN	PAIP1 protein	PAIP1		LOC101906048
A0A3Q1MFS2	A0A3Q1MFS2	A0A3Q1MFS2_BOVIN	Alpha-actinin-4 (Non-muscle alpha-actinin 4)	ACTN4		SLC11A2
A4FUE6	A4FUE6	A4FUE6_BOVIN	MOB-like protein phocein (Mob1 homolog 3) (Mps one binder kinase activator-like 3) (Preimplantation protein 3)	MOBKL3 MOB4		LOC512464
F1N0Y0	F1N0Y0	F1N0Y0_BOVIN	Uridine phosphorylase (EC 2.4.2.3)	UPP1		RBMX
A7E306	A7E306	A7E306_BOVIN	NID2 protein	NID2		NNT
Q3ZC91	Q3ZC91	ASM3A_BOVIN	Cyclic GMP-AMP phosphodiesterase SMPDL3A (2',3'-cGAMP phosphodiesterase SMPDL3A) (EC 3.1.4.-) (Acid sphingomyelinase-like phosphodiesterase 3a) (ASM-like phosphodiesterase 3a) (EC 3.6.1.15)	SMPDL3A		TMED7
P11181	P11181	ODB2_BOVIN	Lipoamide acyltransferase component of branched-chain alpha-keto acid dehydrogenase complex, mitochondrial (EC 2.3.1.168) (Branched-chain alpha-keto acid dehydrogenase complex component E2) (BCKAD-E2) (BCKADE2) (Dihydrolipoamide acetyltransferase component of branched-chain alpha-keto acid dehydrogenase complex) (Dihydrolipoamide branched chain transacylase) (Dihydrolipoyllysine-residue (2-methyl…	DBT		PRAMEY-T1
A0A3Q1MIN7	A0A3Q1MIN7	A0A3Q1MIN7_BOVIN	Ig-like domain-containing protein			GBP1
A0A3Q1M273	A0A3Q1M273	A0A3Q1M273_BOVIN	PBX homeobox interacting protein 1	PBXIP1		IDH3A
Q5E9F1	Q5E9F1	Q5E9F1_BOVIN	B-cell receptor-associated protein (BCR-associated protein)	BCAP31		REEP5
E1BMX3	E1BMX3	E1BMX3_BOVIN	Chromosome 5 C12orf56 homolog	C5H12orf56		MX1
A0JN39	A0JN39	COPB_BOVIN	Coatomer subunit beta (Beta-coat protein) (Beta-COP)	COPB1		MARS1
A4IFA6	A4IFA6	ISLR_BOVIN	Immunoglobulin superfamily containing leucine-rich repeat protein	ISLR		RBM4
F1MKY0	F1MKY0	F1MKY0_BOVIN	Golgi associated, gamma adaptin ear containing, ARF binding protein 2	GGA2		RBM4A
E1BKT3	E1BKT3	E1BKT3_BOVIN	Erbb2 interacting protein	ERBIN		CASP7
A0A3Q1N7F5	A0A3Q1N7F5	A0A3Q1N7F5_BOVIN	Ig-like domain-containing protein			CAST
E1BCS1	E1BCS1	E1BCS1_BOVIN	CCR4-NOT transcription complex subunit 3	CNOT3		RAB22A
F1MMA0	F1MMA0	F1MMA0_BOVIN	Interleukin enhancer binding factor 3	ILF3		IQGAP2
A0A3Q1LVY4	A0A3Q1LVY4	A0A3Q1LVY4_BOVIN	Musashi RNA binding protein 2	MSI2		MANBA
G3N016	G3N016	G3N016_BOVIN	CRK like proto-onco, adaptor protein	CRKL		XRCC1
G3N131	G3N131	H11_BOVIN	Histone H1.1 (Histone H1a)	H1-1 HIST1H1A		RAD23B
Q0P5N1	Q0P5N1	CNPY3_BOVIN	Protein canopy homolog 3	CNPY3		MYO6
F6Q850	F6Q850	F6Q850_BOVIN	VPS26 endosomal protein sorting factor C	VPS26C		NOP16
Q5EA50	Q5EA50	RABEK_BOVIN	Rab9 effector protein with kelch motifs	RABEPK		CSN2
Q2KJJ7	Q2KJJ7	Q2KJJ7_BOVIN	Serine peptidase inhibitor, Kunitz type 1	SPINT1		OAT
A0A3Q1LXW0	A0A3Q1LXW0	A0A3Q1LXW0_BOVIN	Tripartite motif containing 33	TRIM33		EMILIN2
A8YXX8	A8YXX8	A8YXX8_BOVIN	C22H3ORF10 protein	C22H3ORF10		ATP6V1E1
E1BMJ6	E1BMJ6	E1BMJ6_BOVIN	KIAA1958	KIAA1958		ATP6E
A0A6B9SCE5	A0A6B9SCE5	A0A6B9SCE5_BOVIN	Ig heavy chain variable region			HDAC2
F1MPT5	F1MPT5	F1MPT5_BOVIN	Dystonin	DST		SLK
A0A3Q1M1I0	A0A3Q1M1I0	A0A3Q1M1I0_BOVIN	Calcium binding protein 39	CAB39		RAP1A
Q3T044	Q3T044	P33MX_BOVIN	Putative monooxygenase p33MONOX (EC 1.-.-.-)	P33MONOX		DHDH
A0A3Q1N178	A0A3Q1N178	A0A3Q1N178_BOVIN	Tripeptidyl-peptidase 1 (EC 3.4.14.9) (Tripeptidyl aminopeptidase) (Tripeptidyl-peptidase I)	TPP1		FKBP1B
E1BIW0	E1BIW0	E1BIW0_BOVIN	E3 ubiquitin-protein ligase (EC 2.3.2.27)	UBR1		FKBP12.6
A0A3Q1LM15	A0A3Q1LM15	A0A3Q1LM15_BOVIN	SH3 domain-containing protein	MIA2		TRA2A
Q1JP75	Q1JP75	DCXR_BOVIN	L-xylulose reductase (XR) (EC 1.1.1.10) (Dicarbonyl/L-xylulose reductase)	DCXR		GGA1
E1B9C4	E1B9C4	E1B9C4_BOVIN	Programmed cell death 7	PDCD7		TUBB2A
G3N3D6	G3N3D6	G3N3D6_BOVIN	Phosphoinositide phospholipase C (EC 3.1.4.11)	PLCH1		KIF5B
Q5E9H9	Q5E9H9	ABHDA_BOVIN	Palmitoyl-protein thioesterase ABHD10, mitochondrial (EC 3.1.2.22) (Acyl-protein thioesterase ABHD10) (Alpha/beta hydrolase domain-containing protein 10) (Abhydrolase domain-containing protein 10) (Mycophenolic acid acyl-glucuronide esterase, mitochondrial) (EC 3.1.1.93)	ABHD10		ATAD3
A0A3Q1MB15	A0A3Q1MB15	A0A3Q1MB15_BOVIN	Dymeclin	DYM		BoL-A
E1BGF3	E1BGF3	E1BGF3_BOVIN	Host cell factor C1	HCFC1		COMMD4
F1MV04	F1MV04	F1MV04_BOVIN	ZFP91 zinc finger protein, atypical E3 ubiquitin ligase	ZFP91		PAFAH1B3
A6QQV3	A6QQV3	A6QQV3_BOVIN	U6 snRNA-associated Sm-like protein LSm2	LSM2		PAFAHG
A0A3Q1MWV1	A0A3Q1MWV1	A0A3Q1MWV1_BOVIN	Mitotic arrest deficient 1 like 1	MAD1L1		PDE12
F6RSR1	F6RSR1	F6RSR1_BOVIN	Kelch like family member 3	KLHL3		FUBP3
Q2KJE7	Q2KJE7	Q2KJE7_BOVIN	Proteasome activator complex subunit 1 (Proteasome activator 28 subunit alpha)	PSME1		SIPA1
F1MI92	F1MI92	F1MI92_BOVIN	protein-serine/threonine phosphatase (EC 3.1.3.16)	SSH3		CASTOR1
Q17Q88	Q17Q88	Q17Q88_BOVIN	Chromosome 1 open reading frame 41 ortholog (Intraflagellar transport 25)	IFT25 C3H1ORF41 HSPB11		GATSL3
A0A3Q1LPM0	A0A3Q1LPM0	A0A3Q1LPM0_BOVIN	deleted			LANCL1
A7E3W7	A7E3W7	A7E3W7_BOVIN	ATP-dependent RNA helicase DDX1 (EC 3.6.4.13) (DEAD box protein 1)	DDX1		PYCARD
Q58CS7	Q58CS7	CHMP3_BOVIN	Charged multivesicular body protein 3 (Chromatin-modifying protein 3) (Vacuolar protein sorting-associated protein 24)	CHMP3 VPS24		ASC
Q3T0F9	Q3T0F9	Q3T0F9_BOVIN	Growth factor receptor-bound protein 2	GRB2		AP2M1
P21793	P21793	PGS2_BOVIN	Decorin (Bone proteoglycan II) (PG-S2)	DCN		H2AC10
P51176	P51176	TGM2_BOVIN	Protein-glutamine gamma-glutamyltransferase 2 (EC 2.3.2.13) (Isopeptidase TGM2) (EC 3.4.-.-) (Protein-glutamine deamidase TGM2) (EC 3.5.1.44) (Protein-glutamine dopaminyltransferase TGM2) (EC 2.3.1.-) (Protein-glutamine histaminyltransferase TGM2) (EC 2.3.1.-) (Protein-glutamine noradrenalinyltransferase TGM2) (EC 2.3.1.-) (Protein-glutamine serotonyltransferase TGM2) (EC 2.3.1.-) (Tissue transgl…	TGM2		SFRS11
E1B937	E1B937	E1B937_BOVIN	deleted			CAPG
Q3B7L8	Q3B7L8	RBM22_BOVIN	Pre-mRNA-splicing factor RBM22 (RNA-binding motif protein 22)	RBM22		ROCK1
Q2T9T3	Q2T9T3	RPAB1_BOVIN	DNA-directed RNA polymerases I, II, and III subunit RPABC1 (RNA polymerases I, II, and III subunit ABC1) (DNA-directed RNA polymerase II subunit E) (RPB5 homolog)	POLR2E		BIN1
A0A140T866	A0A140T866	A0A140T866_BOVIN	D-3-phosphoglycerate dehydrogenase (EC 1.1.1.95)	PHGDH		TBL1XR1
Q17QL4	Q17QL4	Q17QL4_BOVIN	MAGE family member D2 (Melanoma antigen family D, 2)	MAGED2		MGST1
F1MU43	F1MU43	F1MU43_BOVIN	Outer dense fiber protein 2 (Cenexin) (Outer dense fiber of sperm tails protein 2)	ODF2		RBP1
A0A3Q1MH77	A0A3Q1MH77	A0A3Q1MH77_BOVIN	deleted			LMNB1
A0A3Q1N2D0	A0A3Q1N2D0	A0A3Q1N2D0_BOVIN	NudC domain-containing protein 1	NUDCD1		CCT2
P55203	P55203	GUC2D_BOVIN	Retinal guanylyl cyclase 1 (RETGC-1) (EC 4.6.1.2) (Guanylate cyclase 2D, retinal) (Guanylate cyclase E) (GC-E) (Rod outer segment membrane guanylate cyclase) (ROS-GC)	GUCY2D GUC2D		PAIP1
A0A3Q1MEG8	A0A3Q1MEG8	A0A3Q1MEG8_BOVIN	CD74 molecule	CD74		ACTN4
A5PJD6	A5PJD6	A5PJD6_BOVIN	ATL3 protein	ATL3		MOBKL3
F1MM55	F1MM55	F1MM55_BOVIN	Nucleoporin 133	NUP133		MOB4
G3X6D5	G3X6D5	G3X6D5_BOVIN	Family with sequence similarity 120 member C	FAM120C		UPP1
Q0P5I6	Q0P5I6	PR38A_BOVIN	Pre-mRNA-splicing factor 38A	PRPF38A		NID2
Q2NKT2	Q2NKT2	SOSSC_BOVIN	SOSS complex subunit C (INTS3- and NABP-interacting protein) (Sensor of single-strand DNA complex subunit C) (Sensor of ssDNA subunit C) (SOSS-C) (Single-stranded DNA-binding protein-interacting protein 1) (SSB-interacting protein 1)	INIP SSBIP1		SMPDL3A
A0A3S5ZP65	A0A3S5ZP65	A0A3S5ZP65_BOVIN	RNA methyltransferase (EC 2.1.1.-)	MEPCE		DBT
A6H797	A6H797	A6H797_BOVIN	MLEC protein	MLEC		PBXIP1
P61635	P61635	STAT3_BOVIN	Signal transducer and activator of transcription 3	STAT3		BCAP31
A0A3Q1LVF9	A0A3Q1LVF9	A0A3Q1LVF9_BOVIN	AP-2 complex subunit alpha	AP2A1		C5H12orf56
A5PJR7	A5PJR7	A5PJR7_BOVIN	Syntaxin-18	STX18		COPB1
A0A3Q1LXL8	A0A3Q1LXL8	A0A3Q1LXL8_BOVIN	Metaxin-1 (Mitochondrial outer membrane import complex protein 1)	MTX1		ISLR
Q2KHX6	Q2KHX6	CRYM_BOVIN	Ketimine reductase mu-crystallin (EC 1.5.1.25) (NADP-regulated thyroid-hormone-binding protein)	CRYM		GGA2
A0A3Q1LR89	A0A3Q1LR89	A0A3Q1LR89_BOVIN	deleted			ERBIN
Q02370	Q02370	NDUA2_BOVIN	NADH dehydrogenase [ubiquinone] 1 alpha subcomplex subunit 2 (Complex I-B8) (CI-B8) (NADH-ubiquinone oxidoreductase B8 subunit)	NDUFA2		CNOT3
A0A3Q1M4F5	A0A3Q1M4F5	A0A3Q1M4F5_BOVIN	Annexin	ANXA7		ILF3
A6QQR7	A6QQR7	A6QQR7_BOVIN	Glycerol-3-phosphate dehydrogenase [NAD(+)] (EC 1.1.1.8)	GPD1L		MSI2
Q2KJI2	Q2KJI2	STT3A_BOVIN	Dolichyl-diphosphooligosaccharide--protein glycosyltransferase subunit STT3A (Oligosaccharyl transferase subunit STT3A) (STT3-A) (EC 2.4.99.18)	STT3A		CRKL
F6Q4T4	F6Q4T4	F6Q4T4_BOVIN	RALBP1 associated Eps domain containing 1	REPS1		H1-1
A0A3Q1LLA1	A0A3Q1LLA1	A0A3Q1LLA1_BOVIN	deleted			HIST1H1A
A0A3Q1NCN2	A0A3Q1NCN2	A0A3Q1NCN2_BOVIN	Ribosomal RNA processing 9, U3 small nucleolar RNA binding protein	RRP9		CNPY3
G3N0F3	G3N0F3	G3N0F3_BOVIN	Histone H2A/H2B/H3 domain-containing protein			VPS26C
A6H767	A6H767	NP1L1_BOVIN	Nucleosome assembly protein 1-like 1	NAP1L1		RABEPK
A5PJA4	A5PJA4	A5PJA4_BOVIN	Coiled-coil domain-containing protein 43	CCDC43		SPINT1
A0A3Q1M8I6	A0A3Q1M8I6	A0A3Q1M8I6_BOVIN	Ubiquitin carboxyl-terminal hydrolase (EC 3.4.19.12)	UCHL1		TRIM33
E1BPR7	E1BPR7	E1BPR7_BOVIN	Sarcoglycan delta	SGCD		C22H3ORF10
Q2KIC7	Q2KIC7	Q2KIC7_BOVIN	Serine/threonine-protein phosphatase (EC 3.1.3.16)	PPP6C		KIAA1958
P28782	P28782	S10A8_BOVIN	Protein S100-A8 (BEE11) (Calgranulin-A) (Neutrophil cytosolic 7 kDa protein) (P7) (S100 calcium-binding protein A8)	S100A8		DST
A5D7E1	A5D7E1	A5D7E1_BOVIN	EH domain containing 3 (MGC139254 protein)	EHD3 MGC139254		CAB39
O97764	O97764	QOR_BOVIN	Zeta-crystallin	CRYZ		P33MONOX
F1MMS4	F1MMS4	F1MMS4_BOVIN	Telomeric repeat binding factor 2	TERF2		TPP1
A0A3Q1M4S3	A0A3Q1M4S3	A0A3Q1M4S3_BOVIN	Serine/threonine-protein phosphatase (EC 3.1.3.16)	PPP3CA		UBR1
A3KN49	A3KN49	A3KN49_BOVIN	HIF1AN protein	HIF1AN		MIA2
E1BKM4	E1BKM4	E1BKM4_BOVIN	Programmed cell death 6 interacting protein	PDCD6IP		DCXR
F1MLB8	F1MLB8	F1MLB8_BOVIN	ATP synthase subunit alpha	ATP5F1A		PDCD7
E1BC38	E1BC38	E1BC38_BOVIN	CD248 molecule	CD248		PLCH1
Q9TR53	Q9TR53	Q9TR53_BOVIN	BO2 multicatalytic proteinase complex subunit			ABHD10
A0A3Q1M996	A0A3Q1M996	A0A3Q1M996_BOVIN	Tripeptidyl-peptidase 2 (EC 3.4.14.10) (Tripeptidyl aminopeptidase)	TPP2		DYM
Q148I8	Q148I8	Q148I8_BOVIN	Keratin 31	KRT31		HCFC1
Q3ZCC8	Q3ZCC8	TPPP3_BOVIN	Tubulin polymerization-promoting protein family member 3	TPPP3		ZFP91
A0A3Q1NLH2	A0A3Q1NLH2	A0A3Q1NLH2_BOVIN	Dystrobrevin	DTNA		LSM2
F1MU48	F1MU48	F1MU48_BOVIN	DNA topoisomerase 2 (EC 5.6.2.2)	TOP2B		MAD1L1
Q0VCR6	Q0VCR6	DIESL_BOVIN	DGAT1/2-independent enzyme synthesizing storage lipids (DIESL) (EC 2.3.1.-) (2-acylglycerol/1,2-diacylglycerol O-acyltransferase) (Monoacylglycerol/Diacylglycerol O-acyltransferase) (MGAT/DGAT) (EC 2.3.1.20, EC 2.3.1.22) (Transmembrane protein 68)	TMEM68		KLHL3
A0A3Q1M3A7	A0A3Q1M3A7	A0A3Q1M3A7_BOVIN	Nuclear factor 1	NFIA		PSME1
Q5EAD6	Q5EAD6	RL15_BOVIN	Large ribosomal subunit protein eL15 (60S ribosomal protein L15)	RPL15		SSH3
G3N2Y5	G3N2Y5	G3N2Y5_BOVIN	Cytoplasmic linker associated protein 1	CLASP1		IFT25
H6V5F7	H6V5F7	H6V5F7_BOVIN	MHC class I antigen	BoLA-N		C3H1ORF41
P02638	P02638	S100B_BOVIN	Protein S100-B (S-100 protein beta chain) (S-100 protein subunit beta) (S100 calcium-binding protein B)	S100B		HSPB11
A4IFD1	A4IFD1	A4IFD1_BOVIN	Programmed cell death protein 4	PDCD4		DDX1
A0A3S5ZPC1	A0A3S5ZPC1	A0A3S5ZPC1_BOVIN	Synaptophysin like 1	SYPL1		CHMP3
Q58D56	Q58D56	DRG2_BOVIN	Developmentally-regulated GTP-binding protein 2 (DRG-2) (Translation factor GTPase DRG2) (TRAFAC GTPase DRG2) (EC 3.6.5.-)	DRG2		VPS24
P10462	P10462	S10A2_BOVIN	Protein S100-A2 (Protein S-100L) (S100 calcium-binding protein A2)	S100A2		GRB2
A0A3Q1M070	A0A3Q1M070	A0A3Q1M070_BOVIN	Ribosomal RNA processing 12 homolog	RRP12		DCN
A7Z035	A7Z035	EPN4_BOVIN	Clathrin interactor 1 (Epsin-4)	CLINT1 EPN4		TGM2
A0A3Q1MFJ1	A0A3Q1MFJ1	A0A3Q1MFJ1_BOVIN	Disks large homolog 1	DLG1		RBM22
Q2KIZ8	Q2KIZ8	MCM6_BOVIN	DNA replication licensing factor MCM6 (EC 3.6.4.12)	MCM6		POLR2E
A0A3Q1LK81	A0A3Q1LK81	A0A3Q1LK81_BOVIN	START domain-containing protein			PHGDH
F1N632	F1N632	F1N632_BOVIN	Dolichyl-diphosphooligosaccharide--protein glycosyltransferase 48 kDa subunit (Oligosaccharyl transferase 48 kDa subunit)	DDOST		MAGED2
A5D7S6	A5D7S6	A5D7S6_BOVIN	Peflin (PEF protein with a long N-terminal hydrophobic domain) (Penta-EF hand domain-containing protein 1)	PEF1		ODF2
Q0VCH0	Q0VCH0	Q0VCH0_BOVIN	Acidic leucine-rich nuclear phosphoprotein 32 family member	ANP32E		NUDCD1
H6V5E1	H6V5E1	H6V5E1_BOVIN	MHC class I antigen	BoLA-N		GUCY2D
A0A3Q1LVF3	A0A3Q1LVF3	A0A3Q1LVF3_BOVIN	Transcription elongation factor spt6	SUPT6H		GUC2D
Q32L93	Q32L93	GMPR2_BOVIN	GMP reductase 2 (GMPR 2) (EC 1.7.1.7) (Guanosine 5'-monophosphate oxidoreductase 2) (Guanosine monophosphate reductase 2)	GMPR2		CD74
A0A3Q1M752	A0A3Q1M752	A0A3Q1M752_BOVIN	Enhancer of mRNA-decapping protein 4	EDC4		ATL3
O02739	O02739	SPB6_BOVIN	Serpin B6 (Proteinase inhibitor 6) (Serine proteinase inhibitor B-43)	SERPINB6		NUP133
Q3T0Z8	Q3T0Z8	RUXF_BOVIN	Small nuclear ribonucleoprotein F (snRNP-F) (Sm protein F) (Sm-F) (SmF)	SNRPF		FAM120C
Q3SZ19	Q3SZ19	PSMD9_BOVIN	26S proteasome non-ATPase regulatory subunit 9 (26S proteasome regulatory subunit p27)	PSMD9		PRPF38A
A0A3Q1M6K7	A0A3Q1M6K7	A0A3Q1M6K7_BOVIN	ATP-dependent 6-phosphofructokinase (ATP-PFK) (Phosphofructokinase) (EC 2.7.1.11) (Phosphohexokinase)	PFKM		INIP
A4IFB6	A4IFB6	CNO10_BOVIN	CCR4-NOT transcription complex subunit 10	CNOT10		SSBIP1
Q1LZ95	Q1LZ95	IDI1_BOVIN	Isopentenyl-diphosphate Delta-isomerase 1 (EC 5.3.3.2) (Isopentenyl pyrophosphate isomerase 1) (IPP isomerase 1) (IPPI1)	IDI1		MEPCE
A0A3Q1M5M9	A0A3Q1M5M9	A0A3Q1M5M9_BOVIN	Adenosine deaminase (EC 3.5.4.4) (Adenosine aminohydrolase)	ADA		MLEC
Q3SZM9	Q3SZM9	NAGK_BOVIN	N-acetyl-D-glucosamine kinase (N-acetylglucosamine kinase) (EC 2.7.1.59) (GlcNAc kinase) (Muramyl dipeptide kinase) (EC 2.7.1.-) (N-acetyl-D-mannosamine kinase) (EC 2.7.1.60)	NAGK		STAT3
Q1RMW9	Q1RMW9	Q1RMW9_BOVIN	Golgi phosphoprotein 3	GOLPH3		AP2A1
F1MCT8	F1MCT8	F1MCT8_BOVIN	Synaptotagmin binding cytoplasmic RNA interacting protein	SYNCRIP		STX18
A7YWL9	A7YWL9	A7YWL9_BOVIN	GSPT1 protein	GSPT1		MTX1
A6H7H1	A6H7H1	F120A_BOVIN	Constitutive coactivator of PPAR-gamma-like protein 1 (Oxidative stress-associated Src activator) (Protein FAM120A)	FAM120A OSSA		CRYM
A6QLU1	A6QLU1	GPDM_BOVIN	Glycerol-3-phosphate dehydrogenase, mitochondrial (GPD-M) (GPDH-M) (EC 1.1.5.3)	GPD2		NDUFA2
A0A3Q1M9D2	A0A3Q1M9D2	A0A3Q1M9D2_BOVIN	Sulfurtransferase	MPST		ANXA7
Q3SWX4	Q3SWX4	Q3SWX4_BOVIN	Glioblastoma amplified sequence (Nipsnap homolog 2)	NIPSNAP2 GBAS		GPD1L
A0A3Q1MP36	A0A3Q1MP36	A0A3Q1MP36_BOVIN	Sulfotransferase (EC 2.8.2.-)			STT3A
A0A3Q1LMP5	A0A3Q1LMP5	A0A3Q1LMP5_BOVIN	Glycine N-methyltransferase (EC 2.1.1.20)	GNMT		REPS1
Q5E938	Q5E938	EIF1_BOVIN	Eukaryotic translation initiation factor 1 (eIF1) (Protein translation factor SUI1 homolog)	EIF1 SUI1		RRP9
A5D785	A5D785	XPO2_BOVIN	Exportin-2 (Exp2) (Chromosome segregation 1-like protein) (Importin-alpha re-exporter)	CSE1L XPO2		NAP1L1
A0A6B9SCC1	A0A6B9SCC1	A0A6B9SCC1_BOVIN	Ig heavy chain variable region			CCDC43
E1BEG2	E1BEG2	E1BEG2_BOVIN	Heteroous nuclear ribonucleoprotein A3	HNRNPA3		UCHL1
Q5E995	Q5E995	RS6_BOVIN	Small ribosomal subunit protein eS6 (40S ribosomal protein S6)	RPS6		SGCD
E1BBG4	E1BBG4	E1BBG4_BOVIN	RAB7A interacting MON1-CCZ1 complex subunit 1	RIMOC1		PPP6C
A0A452DI40	A0A452DI40	A0A452DI40_BOVIN	Isovaleryl-CoA dehydrogenase, mitochondrial (EC 1.3.8.1) (EC 1.3.8.4) (Butyryl-CoA dehydrogenase)	IVD		S100A8
Q3ZCK3	Q3ZCK3	BPNT1_BOVIN	3'(2'),5'-bisphosphate nucleotidase 1 (EC 3.1.3.7) (3'-phosphoadenosine 5'-phosphate phosphatase) (PAP phosphatase) (Bisphosphate 3'-nucleotidase 1) (BPntase 1) (Inositol-polyphosphate 1-phosphatase) (EC 3.1.3.57)	BPNT1		EHD3
Q58D55	Q58D55	BGAL_BOVIN	Beta-galactosidase (EC 3.2.1.23) (Acid beta-galactosidase) (Lactase)	GLB1		MGC139254
A0A3Q1NKY1	A0A3Q1NKY1	A0A3Q1NKY1_BOVIN	Protein phosphatase 1 regulatory subunit 1B (DARPP-32) (Dopamine- and cAMP-regulated neuronal phosphoprotein)	PPP1R1B		CRYZ
A0A452DIG5	A0A452DIG5	A0A452DIG5_BOVIN	Microsomal glutathione S-transferase 3	MGST3		TERF2
A1A4I9	A1A4I9	UFL1_BOVIN	E3 UFM1-protein ligase 1 (EC 2.3.2.-) (E3 UFM1-protein transferase 1)	UFL1		PPP3CA
Q5E980	Q5E980	CP20A_BOVIN	Cytochrome P450 20A1 (EC 1.14.-.-)	CYP20A1		HIF1AN
A5PJQ2	A5PJQ2	SCAR5_BOVIN	Scavenger receptor class A member 5	SCARA5		PDCD6IP
A0A3Q1ME99	A0A3Q1ME99	A0A3Q1ME99_BOVIN	Platelet-derived growth factor receptor alpha (PDGF-R-alpha) (PDGFR-alpha) (EC 2.7.10.1) (Alpha platelet-derived growth factor receptor) (Alpha-type platelet-derived growth factor receptor)	PDGFRA		ATP5F1A
E1B717	E1B717	E1B717_BOVIN	Armadillo repeat containing 10	ARMC10		CD248
Q58DK5	Q58DK5	HEM2_BOVIN	Delta-aminolevulinic acid dehydratase (ALADH) (EC 4.2.1.24) (Porphobilinogen synthase)	ALAD		TPP2
Q0P5D0	Q0P5D0	PPIH_BOVIN	Peptidyl-prolyl cis-trans isomerase H (PPIase H) (EC 5.2.1.8) (Rotamase H)	PPIH		KRT31
A0A452DJ43	A0A452DJ43	A0A452DJ43_BOVIN	Serum amyloid A protein			TPPP3
A0A3Q1M7W7	A0A3Q1M7W7	A0A3Q1M7W7_BOVIN	Major allergen I polypeptide chain 1-like			DTNA
A4FUI1	A4FUI1	MIX23_BOVIN	Protein MIX23 (Coiled-coil domain-containing protein 58)	MIX23 CCDC58		TOP2B
E1BDF0	E1BDF0	E1BDF0_BOVIN	Nexilin F-actin binding protein	NEXN		TMEM68
Q29RK1	Q29RK1	CISY_BOVIN	Citrate synthase, mitochondrial (EC 2.3.3.1) (Citrate (Si)-synthase)	CS		NFIA
A0A3Q1MQ12	A0A3Q1MQ12	A0A3Q1MQ12_BOVIN	Syndecan	SDC2		RPL15
A0A6B9SDR8	A0A6B9SDR8	A0A6B9SDR8_BOVIN	Ig heavy chain variable region			CLASP1
A0A3Q1LP42	A0A3Q1LP42	A0A3Q1LP42_BOVIN	Heat shock protein family B (small) member 7	HSPB7		BoLA-N
A0A3Q1LZ57	A0A3Q1LZ57	A0A3Q1LZ57_BOVIN	Saposin B-type domain-containing protein			S100B
A0A3Q1N033	A0A3Q1N033	A0A3Q1N033_BOVIN	CAP-Gly domain containing linker protein 2	CLIP2		PDCD4
A2VE81	A2VE81	A2VE81_BOVIN	Occludin	OCLN		SYPL1
P34943	P34943	NDUA9_BOVIN	NADH dehydrogenase [ubiquinone] 1 alpha subcomplex subunit 9, mitochondrial (Complex I-39kD) (CI-39kD) (NADH-ubiquinone oxidoreductase 39 kDa subunit)	NDUFA9		DRG2
A0A3Q1MKJ7	A0A3Q1MKJ7	A0A3Q1MKJ7_BOVIN	Glucosidase 2 subunit beta	PRKCSH		S100A2
Q3ZCJ6	Q3ZCJ6	Q3ZCJ6_BOVIN	Epoxide hydrolase (EC 3.3.2.9)	EPHX1		RRP12
O97593	O97593	SMC1A_BOVIN	Structural maintenance of chromosomes protein 1A (SMC protein 1A) (SMC-1A)	SMC1A SMC1 SMC1L1		CLINT1
Q08DW1	Q08DW1	Q08DW1_BOVIN	RAB9A, member RAS onco family (RAB9A, member RAS oncogene family)	RAB9A		EPN4
Q0VCW8	Q0VCW8	PDCL3_BOVIN	Phosducin-like protein 3	PDCL3		DLG1
Q6B857	Q6B857	CFA20_BOVIN	Cilia- and flagella-associated protein 20	CFAP20 GTL3		MCM6
F1N0I9	F1N0I9	F1N0I9_BOVIN	deleted			DDOST
A0A452DJ09	A0A452DJ09	A0A452DJ09_BOVIN	DNA damage-binding protein 1 (Damage-specific DNA-binding protein 1)	DDB1		PEF1
F1MH02	F1MH02	F1MH02_BOVIN	Membrane bound O-acyltransferase domain containing 2	MBOAT2		ANP32E
P24627	P24627	TRFL_BOVIN	Lactotransferrin (Lactoferrin) (EC 3.4.21.-) [Cleaved into: Lactoferricin-B (Lfcin-B)]	LTF		BoLA-N
Q2KHU8	Q2KHU8	IF2G_BOVIN	Eukaryotic translation initiation factor 2 subunit 3 (EC 3.6.5.3) (Eukaryotic translation initiation factor 2 subunit gamma) (eIF2-gamma)	EIF2S3		SUPT6H
P68265	P68265	GLTP_BOVIN	Glycolipid transfer protein (GLTP)	GLTP		GMPR2
F1MNV8	F1MNV8	F1MNV8_BOVIN	peptidylprolyl isomerase (EC 5.2.1.8)	FKBP15		EDC4
A4IF69	A4IF69	NHLC2_BOVIN	NHL repeat-containing protein 2	NHLRC2		SERPINB6
Q2KJE5	Q2KJE5	G3PT_BOVIN	Glyceraldehyde-3-phosphate dehydrogenase, testis-specific (EC 1.2.1.12) (Spermatogenic glyceraldehyde-3-phosphate dehydrogenase)	GAPDHS		SNRPF
P17694	P17694	NDUS2_BOVIN	NADH dehydrogenase [ubiquinone] iron-sulfur protein 2, mitochondrial (EC 7.1.1.2) (Complex I-49kD) (CI-49kD) (NADH-ubiquinone oxidoreductase 49 kDa subunit)	NDUFS2		PSMD9
Q2KJJ0	Q2KJJ0	PRP6_BOVIN	Pre-mRNA-processing factor 6 (PRP6 homolog) (U5 snRNP-associated 102 kDa protein) (U5-102 kDa protein)	PRPF6		PFKM
Q1JPE3	Q1JPE3	Q1JPE3_BOVIN	Carbohydrate kinase-like	CARKL		CNOT10
G5E5M5	G5E5M5	G5E5M5_BOVIN	Membrane-associated progesterone receptor component 1	PGRMC1		IDI1
F1MUA8	F1MUA8	F1MUA8_BOVIN	UBX domain-containing protein 7	UBXN7		ADA
A0A3Q1M2B6	A0A3Q1M2B6	A0A3Q1M2B6_BOVIN	hypoxia-inducible factor-proline dioxygenase (EC 1.14.11.29)	EGLN1		NAGK
F1N6D0	F1N6D0	F1N6D0_BOVIN	WAP domain-containing protein	LOC515676		GOLPH3
F1MR07	F1MR07	F1MR07_BOVIN	Guanosine-3',5'-bis(diphosphate) 3'-pyrophosphohydrolase MESH1 (EC 3.1.7.2) (Metazoan SpoT homolog 1) (Penta-phosphate guanosine-3'-pyrophosphohydrolase)	HDDC3		SYNCRIP
F1MIW9	F1MIW9	F1MIW9_BOVIN	YTH domain-containing family protein	YTHDC1		GSPT1
E1B7V8	E1B7V8	E1B7V8_BOVIN	Pleckstrin homology domain containing A4	PLEKHA4		FAM120A
Q24K11	Q24K11	AP3M1_BOVIN	AP-3 complex subunit mu-1 (AP-3 adaptor complex mu3A subunit) (Adaptor-related protein complex 3 subunit mu-1) (Mu-adaptin 3A) (Mu3A-adaptin)	AP3M1		OSSA
P03929	P03929	ATP8_BOVIN	ATP synthase protein 8 (A6L) (F-ATPase subunit 8)	MT-ATP8 ATP8 ATPASE8 MTATP8		GPD2
P00727	P00727	AMPL_BOVIN	Cytosol aminopeptidase (EC 3.4.11.1) (Cysteinylglycine-S-conjugate dipeptidase) (EC 3.4.13.23) (Leucine aminopeptidase 3) (LAP-3) (Leucyl aminopeptidase) (LAP) (Peptidase S) (Proline aminopeptidase) (EC 3.4.11.5) (Prolyl aminopeptidase)	LAP3		MPST
Q29RH3	Q29RH3	NUD12_BOVIN	NAD-capped RNA hydrolase NUDT12 (DeNADding enzyme NUDT12) (EC 3.6.1.-) (NADH pyrophosphatase NUDT12) (EC 3.6.1.22) (Nucleoside diphosphate-linked moiety X motif 12) (Nudix motif 12)	NUDT12		NIPSNAP2
Q1LZH1	Q1LZH1	MARC2_BOVIN	Mitochondrial amidoxime reducing component 2 (mARC2) (EC 1.7.-.-) (Molybdenum cofactor sulfurase C-terminal domain-containing protein 2) (MOSC domain-containing protein 2) (Moco sulfurase C-terminal domain-containing protein 2)	MTARC2 MARC2 MOSC2		GBAS
E1BJQ7	E1BJQ7	E1BJQ7_BOVIN	GIPC PDZ domain containing family member 1	GIPC1		GNMT
A0A3Q1N329	A0A3Q1N329	A0A3Q1N329_BOVIN	Peptide-methionine (R)-S-oxide reductase (EC 1.8.4.12)	MSRB3		EIF1
E1BC15	E1BC15	RBM44_BOVIN	RNA-binding protein 44 (RNA-binding motif protein 44)	RBM44		SUI1
Q08E52	Q08E52	PAK1_BOVIN	Serine/threonine-protein kinase PAK 1 (EC 2.7.11.1) (Alpha-PAK) (p21-activated kinase 1) (PAK-1) (p65-PAK)	PAK1		CSE1L
Q1RMR9	Q1RMR9	Q1RMR9_BOVIN	Protein kinase C and casein kinase substrate in neurons 2	PACSIN2		XPO2
F1MFJ9	F1MFJ9	F1MFJ9_BOVIN	Secernin 3	SCRN3		HNRNPA3
Q5E9D6	Q5E9D6	HDHD3_BOVIN	Haloacid dehalogenase-like hydrolase domain-containing protein 3	HDHD3		RPS6
A7Z055	A7Z055	A7Z055_BOVIN	PLAA protein (Phospholipase A2 activating protein)	PLAA		RIMOC1
A0A3Q1LW91	A0A3Q1LW91	A0A3Q1LW91_BOVIN	Xanthine dehydrogenase/oxidase (EC 1.17.1.4) (EC 1.17.3.2)	XDH		IVD
P52175	P52175	NDKA2_BOVIN	Nucleoside diphosphate kinase A 2 (NDK A 2) (NDP kinase A 2) (EC 2.7.4.6) (Nucleoside diphosphate kinase NBR-B) (NDK NBR-B)	NME1-2		BPNT1
Q3MHI5	Q3MHI5	Q3MHI5_BOVIN	LOC781645 protein	LOC781645		GLB1
Q3SZU5	Q3SZU5	SPCS3_BOVIN	Signal peptidase complex subunit 3 (Microsomal signal peptidase 22/23 kDa subunit) (SPC22/23) (SPase 22/23 kDa subunit)	SPCS3		PPP1R1B
F1MU99	F1MU99	F1MU99_BOVIN	Small ArfGAP 1	SMAP1		MGST3
Q3T156	Q3T156	Q3T156_BOVIN	Chromosome 9 open reading frame 46 ortholog	C8H9ORF46		UFL1
G3MWG4	G3MWG4	G3MWG4_BOVIN	isoleucine--tRNA ligase (EC 6.1.1.5) (Isoleucyl-tRNA synthetase)	IARS2		CYP20A1
Q58CY6	Q58CY6	PXL2B_BOVIN	Prostamide/prostaglandin F synthase (Prostamide/PG F synthase) (Prostamide/PGF synthase) (EC 1.11.1.20) (Peroxiredoxin-like 2B)	PRXL2B FAM213B		SCARA5
A0A3Q1M5Z8	A0A3Q1M5Z8	A0A3Q1M5Z8_BOVIN	Acyl-protein thioesterase 1 (EC 3.1.2.22) (Lysophospholipase 1) (Lysophospholipase I) (Palmitoyl-protein hydrolase)	LYPLA1		PDGFRA
P41541	P41541	USO1_BOVIN	General vesicular transport factor p115 (Protein USO1 homolog) (Transcytosis-associated protein) (TAP) (Vesicle-docking protein)	USO1 VDP		ARMC10
A6QQT5	A6QQT5	A6QQT5_BOVIN	FACT complex subunit SSRP1	SSRP1		ALAD
F1MQH8	F1MQH8	F1MQH8_BOVIN	Rabaptin, RAB GTPase binding effector protein 1	RABEP1		PPIH
F1MTK4	F1MTK4	F1MTK4_BOVIN	Lysophosphatidylcholine acyltransferase 1	LPCAT1		MIX23
P82908	P82908	KGD4_BOVIN	Alpha-ketoglutarate dehydrogenase component 4 (Alpha-ketoglutarate dehydrogenase subunit 4) (Mitochondrial ribosomal protein S36)	KGD4 MRPS36		CCDC58
A0A3Q1LQI5	A0A3Q1LQI5	A0A3Q1LQI5_BOVIN	Eukaryotic translation initiation factor 2 subunit 2 (Eukaryotic translation initiation factor 2 subunit beta)	EIF2S2		NEXN
A0A3Q1N9F8	A0A3Q1N9F8	A0A3Q1N9F8_BOVIN	SWI/SNF related, matrix associated, actin dependent regulator of chromatin, subfamily b, member 1	SMARCB1		CS
Q1RMX7	Q1RMX7	Q1RMX7_BOVIN	N-acetylneuraminate synthase (N-acetylneuraminic acid synthase)	NANS		SDC2
E1BBU2	E1BBU2	E1BBU2_BOVIN	Interphotoreceptor matrix proteoglycan 2	IMPG2		HSPB7
A0A3Q1LPU1	A6QNS2	A6QNS2_BOVIN	Ubiquitin conjugation factor E4 (EC 2.3.2.27) (RING-type E3 ubiquitin transferase E4)	UBE4B		CLIP2
A0A3Q1N6Y5	A0A3Q1N6Y5	A0A3Q1N6Y5_BOVIN	YME1 like 1 ATPase	YME1L1		OCLN
Q17QC1	Q17QC1	Q17QC1_BOVIN	LRRC57 protein	LRRC57		NDUFA9
Q6QRN7	Q6QRN7	Q6QRN7_BOVIN	PP1201 protein (Responsive to centrifugal force and shear) (Transmembrane BAX inhibitor motif containing 1)	TMBIM1 RECS1		PRKCSH
F6PRQ6	F6PRQ6	F6PRQ6_BOVIN	Unc-45 myosin chaperone A	UNC45A		EPHX1
Q1LZ86	Q1LZ86	ABHD6_BOVIN	Monoacylglycerol lipase ABHD6 (EC 3.1.1.23) (2-arachidonoylglycerol hydrolase) (Abhydrolase domain-containing protein 6)	ABHD6		SMC1A
E1BI37	E1BI37	E1BI37_BOVIN	Ig-like domain-containing protein			SMC1
A0A3Q1MLN1	A0A3Q1MLN1	A0A3Q1MLN1_BOVIN	deleted			SMC1L1
Q3T0E7	Q3T0E7	PP1A_BOVIN	Serine/threonine-protein phosphatase PP1-alpha catalytic subunit (PP-1A) (EC 3.1.3.16)	PPP1CA		RAB9A
A0A140T871	A0A140T871	A0A140T871_BOVIN	Glutamate dehydrogenase 1, mitochondrial (EC 1.4.1.3)	GLUD1		PDCL3
E1BMG9	E1BMG9	E1BMG9_BOVIN	10-formyltetrahydrofolate dehydrogenase (EC 1.5.1.6)	ALDH1L1		CFAP20
A0A3Q1LVS1	A0A3Q1LVS1	A0A3Q1LVS1_BOVIN	deleted			GTL3
F1MSS2	F1MSS2	F1MSS2_BOVIN	DDHD domain containing 2	DDHD2		DDB1
F1MKY8	F1MKY8	F1MKY8_BOVIN	REST corepressor 1	RCOR1		MBOAT2
G3MZS9	G3MZS9	G3MZS9_BOVIN	Peptidyl-prolyl cis-trans isomerase E (PPIase E) (EC 5.2.1.8)	PPIE		LTF
A0A3Q1M2L1	A0A3Q1M2L1	A0A3Q1M2L1_BOVIN	Cystathionine gamma-lyase (EC 4.4.1.1) (EC 4.4.1.2) (Cysteine desulfhydrase) (Cysteine-protein sulfhydrase) (Gamma-cystathionase) (Homocysteine desulfhydrase)			EIF2S3
P35720	P35720	C560_BOVIN	Succinate dehydrogenase cytochrome b560 subunit, mitochondrial (Integral membrane protein CII-3) (Malate dehydrogenase [quinone] cytochrome b560 subunit) (QPs-1) (QPs1) (Succinate dehydrogenase complex subunit C)	SDHC CYB560		GLTP
A0A452DIJ1	A0A452DIJ1	A0A452DIJ1_BOVIN	Endonuclease (EC 3.1.30.-)	ENDOG		FKBP15
E1B969	E1B969	E1B969_BOVIN	Dachsous cadherin-related 1	DCHS1		NHLRC2
F1MLL8	F1MLL8	F1MLL8_BOVIN	Oxidized purine nucleoside triphosphate hydrolase (EC 3.6.1.56) (2-hydroxy-dATP diphosphatase) (7,8-dihydro-8-oxoguanine triphosphatase) (8-oxo-dGTPase) (Methylated purine nucleoside triphosphate hydrolase) (Nucleoside diphosphate-linked moiety X motif 1)	NUDT1		GAPDHS
E1BI62	E1BI62	E1BI62_BOVIN	Kynurenine aminotransferase 1	KYAT1		NDUFS2
A1L522	A1L522	A1L522_BOVIN	Histone-lysine N-trimethyltransferase SMYD5 (EC 2.1.1.372) (SET and MYND domain-containing protein 5) ([histone H4]-lysine20 N-trimethyltransferase SMYD5)	SMYD5		PRPF6
G5E567	G5E567	G5E567_BOVIN	Importin 9	IPO9		CARKL
E1BBY7	E1BBY7	E1BBY7_BOVIN	Heat shock 70 kDa protein 4	HSPA4		PGRMC1
P63097	P63097	GNAI1_BOVIN	Guanine nucleotide-binding protein G(i) subunit alpha-1 (EC 3.6.5.-) (Adenylate cyclase-inhibiting G alpha protein)	GNAI1		UBXN7
Q9N1F0	Q9N1F0	IRAG1_BOVIN	Inositol 1,4,5-triphosphate receptor associated 1 (Inositol 1,4,5-trisphosphate receptor-associated cGMP kinase substrate) (JAW1-related protein MRVI1) (Protein MRVI1)	IRAG1 IRAG MRVI1		EGLN1
Q0P5G8	Q0P5G8	Q0P5G8_BOVIN	Acyl-CoA dehydrogenase family member 11	ACAD11		LOC515676
E1BGX1	E1BGX1	E1BGX1_BOVIN	TATA-box binding protein associated factor 15	TAF15		HDDC3
G3X6B2	G3X6B2	G3X6B2_BOVIN	Proline rich coiled-coil 2C	PRRC2C		YTHDC1
A0A3Q1M9Q2	A0A3Q1M9Q2	A0A3Q1M9Q2_BOVIN	Microtubule associated protein 7	MAP7		PLEKHA4
Q8MJJ1	Q8MJJ1	SPG21_BOVIN	Maspardin (Spastic paraplegia 21 autosomal recessive Mast syndrome protein homolog)	SPG21		AP3M1
E1BK29	E1BK29	E1BK29_BOVIN	Conserved oligomeric Golgi complex subunit 1	COG1		MT-ATP8
A4FUZ6	A4FUZ6	HSDL2_BOVIN	Hydroxysteroid dehydrogenase-like protein 2 (EC 1.-.-.-)	HSDL2		ATP8
Q05B79	Q05B79	DHX36_BOVIN	ATP-dependent DNA/RNA helicase DHX36 (EC 3.6.4.12) (EC 3.6.4.13) (DEAD/H box polypeptide 36) (DEAH-box protein 36) (G4-resolvase-1) (G4R1) (MLE-like protein 1) (RNA helicase associated with AU-rich element protein)	DHX36		ATPASE8
F1MBQ8	F1MBQ8	F1MBQ8_BOVIN	deleted			MTATP8
E1BGG6	E1BGG6	E1BGG6_BOVIN	Regulatory factor X5	RFX5		LAP3
A0A3Q1ML78	A0A3Q1ML78	A0A3Q1ML78_BOVIN	Branched-chain-amino-acid aminotransferase (EC 2.6.1.42)	BCAT1		NUDT12
Q3T0D0	Q3T0D0	HNRPK_BOVIN	Heterogeneous nuclear ribonucleoprotein K (hnRNP K)	HNRNPK HNRPK		MTARC2
A0A3Q1LM83	A0A3Q1LM83	A0A3Q1LM83_BOVIN	Protein phosphatase 4 regulatory subunit 3B	PPP4R3B		2025-03-02
G3X6H0	G3X6H0	G3X6H0_BOVIN	Centrosomal protein 170B	CEP170B		MOSC2
Q17R06	Q17R06	RAB21_BOVIN	Ras-related protein Rab-21	RAB21		GIPC1
A0A3Q1MBK9	A0A3Q1MBK9	A0A3Q1MBK9_BOVIN	deleted			MSRB3
E1BBC4	E1BBC4	E1BBC4_BOVIN	Dynamin-like GTPase OPA1, mitochondrial (EC 3.6.5.5)	OPA1		RBM44
A4IFK3	A4IFK3	A4IFK3_BOVIN	LMOD1 protein (Leiomodin 1)	LMOD1		PAK1
F1MUF6	F1MUF6	F1MUF6_BOVIN	Nectin cell adhesion molecule 3	NECTIN3		PACSIN2
A6QQP0	A6QQP0	A6QQP0_BOVIN	MYEF2 protein (Myelin expression factor 2)	MYEF2		SCRN3
Q2KJA1	Q2KJA1	SH3G1_BOVIN	Endophilin-A2 (Endophilin-2) (SH3 domain protein 2B) (SH3 domain-containing GRB2-like protein 1)	SH3GL1		HDHD3
F1MUM9	F1MUM9	F1MUM9_BOVIN	Adenosine deaminase RNA specific	ADAR		PLAA
Q769I5	Q769I5	MET_BOVIN	Hepatocyte growth factor receptor (HGF receptor) (EC 2.7.10.1) (HGF/SF receptor) (Proto-oncogene c-Met) (Scatter factor receptor) (SF receptor) (Tyrosine-protein kinase Met)	MET		XDH
P80221	P80221	CXCL6_BOVIN	C-X-C motif chemokine 6 (Granulocyte chemotactic protein 2) (GCP-2) (Small-inducible cytokine B6)	CXCL6 GCP2 SCYB6		NME1-2
P83939	P83939	SCRN1_BOVIN	Secernin-1 (p50)	SCRN1		LOC781645
A0A3Q1NNE0	A0A3Q1NNE0	A0A3Q1NNE0_BOVIN	Acetylcholine receptor subunit epsilon	CHRNE		SPCS3
B1PK18	B1PK18	B1PK18_BOVIN	1,4-alpha-glucan branching enzyme (EC 2.4.1.18)			SMAP1
Q8MJG1	Q8MJG1	PSIP1_BOVIN	PC4 and SFRS1-interacting protein (Lens epithelium-derived growth factor)	PSIP1 LEDGF		C8H9ORF46
F1MQ74	F1MQ74	F1MQ74_BOVIN	Sushi domain containing 1	SUSD1		IARS2
A7MBC0	A7MBC0	NAGA_BOVIN	N-acetylglucosamine-6-phosphate deacetylase (GlcNAc 6-P deacetylase) (EC 3.5.1.25) (Amidohydrolase domain-containing protein 2)	AMDHD2		PRXL2B
A0A3Q1MMV9	A0A3Q1MMV9	A0A3Q1MMV9_BOVIN	AT-hook containing transcription factor 1	AHCTF1		FAM213B
Q148J6	Q148J6	ARPC4_BOVIN	Actin-related protein 2/3 complex subunit 4 (Arp2/3 complex 20 kDa subunit) (p20-ARC)	ARPC4		LYPLA1
E1BHQ9	E1BHQ9	E1BHQ9_BOVIN	Melanoma cell adhesion molecule	MCAM		USO1
Q3SZJ9	Q3SZJ9	PMM2_BOVIN	Phosphomannomutase 2 (PMM 2) (EC 5.4.2.8)	PMM2		VDP
Q58CQ2	Q58CQ2	ARC1B_BOVIN	Actin-related protein 2/3 complex subunit 1B (Arp2/3 complex 41 kDa subunit) (p41-ARC)	ARPC1B		SSRP1
A7MBC5	A7MBC5	A7MBC5_BOVIN	isoleucine--tRNA ligase (EC 6.1.1.5) (Isoleucyl-tRNA synthetase)	IARS1 IARS		RABEP1
Q08DM8	Q08DM8	TSN_BOVIN	Translin (EC 3.1.-.-) (Component 3 of promoter of RISC) (C3PO)	TSN		LPCAT1
F1MX04	F1MX04	F1MX04_BOVIN	Eukaryotic translation initiation factor 4 gamma 1	EIF4G1		KGD4
A2VE69	A2VE69	A2VE69_BOVIN	Amidophosphoribosyltransferase (ATase) (EC 2.4.2.14) (Glutamine phosphoribosylpyrophosphate amidotransferase)	PPAT		MRPS36
Q2TBN5	Q2TBN5	COMD9_BOVIN	COMM domain-containing protein 9	COMMD9		EIF2S2
F1MUT6	F1MUT6	F1MUT6_BOVIN	RNA helicase (EC 3.6.4.13)	DDX19B		SMARCB1
A0A3Q1MWG7	A0A3Q1MWG7	A0A3Q1MWG7_BOVIN	Malic enzyme	ME2		NANS
E1BE36	E1BE36	E1BE36_BOVIN	Armadillo repeat containing X-linked 3	ARMCX3		IMPG2
F1MF32	F1MF32	F1MF32_BOVIN	deleted			UBE4B
Q3ZBE8	Q3ZBE8	Q3ZBE8_BOVIN	CKLF-like MARVEL transmembrane domain containing 6	CMTM6		YME1L1
A0A3Q1MU35	A0A3Q1MU35	A0A3Q1MU35_BOVIN	TBC1 domain family member 24	TBC1D24		LRRC57
F1MLZ1	F1MLZ1	F1MLZ1_BOVIN	Plasma membrane ascorbate-dependent reductase CYBRD1 (EC 7.2.1.3) (Cytochrome b reductase 1)	CYBRD1		TMBIM1
A0A3Q1M535	A0A3Q1M535	A0A3Q1M535_BOVIN	Phosphoinositide-3-kinase adaptor protein 1	PIK3AP1		RECS1
F1MQ43	F1MQ43	F1MQ43_BOVIN	Dedicator of cytokinesis 9	DOCK9		UNC45A
A0A3Q1MA22	A0A3Q1MA22	A0A3Q1MA22_BOVIN	Rho guanine nucleotide exchange factor 9 (Collybistin) (Rac/Cdc42 guanine nucleotide exchange factor 9)	ARHGEF9		ABHD6
F1N3L7	F1N3L7	F1N3L7_BOVIN	Dedicator of cytokinesis 7	DOCK7		PPP1CA
Q2KJH4	Q2KJH4	WDR1_BOVIN	WD repeat-containing protein 1	WDR1		GLUD1
Q17QE6	Q17QE6	Q17QE6_BOVIN	Iron-sulfur cluster assembly enzyme (Iron-sulfur cluster scaffold homolog (E. coli))	ISCU		ALDH1L1
Q9XSA7	Q9XSA7	CLIC4_BOVIN	Chloride intracellular channel protein 4 (Glutaredoxin-like oxidoreductase CLIC4) (EC 1.8.-.-) (Intracellular chloride ion channel protein p64H1)	CLIC4		DDHD2
A0A3Q1LQU8	A0A3Q1LQU8	A0A3Q1LQU8_BOVIN	Semaphorin 4D	SEMA4D		RCOR1
A0A3Q1LPC8	A0A3Q1LPC8	A0A3Q1LPC8_BOVIN	deleted			PPIE
F1N6Q0	F1N6Q0	F1N6Q0_BOVIN	DnaJ heat shock protein family (Hsp40) member A4	DNAJA4		SDHC
Q3MI05	Q3MI05	PPGB_BOVIN	Lysosomal protective protein (EC 3.4.16.5) (Cathepsin A) [Cleaved into: Lysosomal protective protein 32 kDa chain; Lysosomal protective protein 20 kDa chain]	CTSA PPGB		CYB560
E1BKT0	E1BKT0	E1BKT0_BOVIN	Leucine zipper protein 1	LUZP1		ENDOG
A0A3Q1MRZ8	A0A3Q1MRZ8	A0A3Q1MRZ8_BOVIN	Protein YIF1	YIF1B		DCHS1
E1BNM6	E1BNM6	E1BNM6_BOVIN	WW domain binding protein 11	WBP11		NUDT1
A0A3Q1NNL3	A0A3Q1NNL3	A0A3Q1NNL3_BOVIN	Myocyte enhancer factor 2D	MEF2D		KYAT1
Q3ZC84	Q3ZC84	CNDP2_BOVIN	Cytosolic non-specific dipeptidase (EC 3.4.13.18) (CNDP dipeptidase 2) (Threonyl dipeptidase)	CNDP2		SMYD5
E1BEI2	E1BEI2	E1BEI2_BOVIN	Signal peptidase complex subunit 2	SPCS2		IPO9
Q29465	Q29465	SYYC_BOVIN	Tyrosine--tRNA ligase, cytoplasmic (EC 6.1.1.1) (Tyrosyl-tRNA synthetase) (TyrRS) [Cleaved into: Tyrosine--tRNA ligase, cytoplasmic, N-terminally processed]	YARS1 TYRS YARS		HSPA4
A0A3Q1M384	A0A3Q1M384	A0A3Q1M384_BOVIN	SWI/SNF related, matrix associated, actin dependent regulator of chromatin, subfamily a, member 5	SMARCA5		GNAI1
A6QPM9	A6QPM9	A6QPM9_BOVIN	PTMS protein (Parathymosin)	PTMS		IRAG1
A0A3Q1LL62	A0A3Q1LL62	A0A3Q1LL62_BOVIN	Tropomodulin 3	TMOD3		IRAG
P11064	P11064	PPAC_BOVIN	Low molecular weight phosphotyrosine protein phosphatase (LMW-PTP) (LMW-PTPase) (EC 3.1.3.48) (Low molecular weight cytosolic acid phosphatase) (EC 3.1.3.2)	ACP1		MRVI1
Q08E38	Q08E38	PRP19_BOVIN	Pre-mRNA-processing factor 19 (EC 2.3.2.27) (PRP19/PSO4 homolog) (RING-type E3 ubiquitin transferase PRP19)	PRPF19		ACAD11
A0A3Q1M7L5	A0A3Q1M7L5	A0A3Q1M7L5_BOVIN	Heat shock protein family A (Hsp70) member 4 like	HSPA4L		TAF15
A0A3Q1M8I4	A0A3Q1M8I4	A0A3Q1M8I4_BOVIN	Heteroous nuclear ribonucleoprotein D	HNRNPD		PRRC2C
G3MWH1	G3MWH1	G3MWH1_BOVIN	TPD52 like 2	TPD52L2		MAP7
F1N647	F1N647	F1N647_BOVIN	Fatty acid synthase (EC 1.1.1.100) (EC 1.3.1.39) (EC 2.3.1.38) (EC 2.3.1.39) (EC 2.3.1.41) (EC 2.3.1.85) (EC 3.1.2.14) (EC 4.2.1.59)	FASN		SPG21
Q148C4	Q148C4	PCP4_BOVIN	Calmodulin regulator protein PCP4 (Purkinje cell protein 4)	PCP4		COG1
A0A3Q1M6P1	A0A3Q1M6P1	A0A3Q1M6P1_BOVIN	deleted			HSDL2
A5D9E7	A5D9E7	A5D9E7_BOVIN	Trifunctional enzyme subunit beta, mitochondrial (EC 2.3.1.155) (EC 2.3.1.16) (TP-beta)	HADHB		DHX36
Q0P564	Q0P564	CRBN_BOVIN	Protein cereblon	CRBN		RFX5
A0A3Q1MG52	A0A3Q1MG52	A0A3Q1MG52_BOVIN	NADH dehydrogenase [ubiquinone] flavoprotein 1, mitochondrial (EC 7.1.1.2)	NDUFV1		BCAT1
Q2KJ93	Q2KJ93	CDC42_BOVIN	Cell division control protein 42 homolog (EC 3.6.5.2)	CDC42		HNRNPK
F1MJI7	F1MJI7	F1MJI7_BOVIN	Lamin B2	LMNB2		HNRPK
Q3SZF8	Q3SZF8	SMD2_BOVIN	Small nuclear ribonucleoprotein Sm D2 (Sm-D2) (snRNP core protein D2)	SNRPD2		PPP4R3B
Q0VCY1	Q0VCY1	VAPA_BOVIN	Vesicle-associated membrane protein-associated protein A (VAMP-A) (VAMP-associated protein A) (VAP-A)	VAPA		CEP170B
Q29RZ1	Q29RZ1	GALD1_BOVIN	Glutamine amidotransferase-like class 1 domain-containing protein 1 (Ferry endosomal RAB5 effector complex subunit 5) (Fy-5) (Parkinson disease 7 domain-containing protein 1)	GATD1 PDDC1		RAB21
Q3SZC2	Q3SZC2	PSB9_BOVIN	Proteasome subunit beta type-9 (EC 3.4.25.1) (Proteasome subunit beta-1i)	PSMB9		OPA1
C1JZ67	C1JZ67	C1JZ67_BOVIN	Importin subunit alpha	KPNA4		LMOD1
A0A3Q1N1X1	A0A3Q1N1X1	A0A3Q1N1X1_BOVIN	Ubiquitin conjugating enzyme E2 A	UBE2A		NECTIN3
A6QNX2	A6QNX2	A6QNX2_BOVIN	DPP7 protein	DPP7		MYEF2
A0A3Q1MEN7	A0A3Q1MEN7	A0A3Q1MEN7_BOVIN	deleted			SH3GL1
A0A452DIL1	A0A452DIL1	A0A452DIL1_BOVIN	PEST proteolytic signal-containing nuclear protein	PCNP		ADAR
A0A6B9SE63	A0A6B9SE63	A0A6B9SE63_BOVIN	Ig lamda chain variable region			MET
Q32LE5	Q32LE5	ASGL1_BOVIN	Isoaspartyl peptidase/L-asparaginase (EC 3.4.19.5) (EC 3.5.1.1) (Asparaginase-like protein 1) (Beta-aspartyl-peptidase) (Isoaspartyl dipeptidase) (L-asparagine amidohydrolase) [Cleaved into: Isoaspartyl peptidase/L-asparaginase alpha chain; Isoaspartyl peptidase/L-asparaginase beta chain]	ASRGL1		CXCL6
Q2KJ22	Q2KJ22	MINY1_BOVIN	Ubiquitin carboxyl-terminal hydrolase MINDY-1 (EC 3.4.19.12) (Deubiquitinating enzyme MINDY-1) (Protein FAM63A)	MINDY1 FAM63A		GCP2
Q58CX1	Q58CX1	Q58CX1_BOVIN	Galactose-1-phosphate uridylyltransferase (EC 2.7.7.12)	GALT		SCYB6
Q6TNF3	Q6TNF3	Q6TNF3_BOVIN	Protein-glutamine gamma-glutamyltransferase K (EC 2.3.2.13) (Epidermal TGase) (Transglutaminase K) (Transglutaminase-1)	TGM1		SCRN1
E1BNE0	E1BNE0	E1BNE0_BOVIN	Tyrosine-protein kinase (EC 2.7.10.2)	FER		CHRNE
Q3T005	Q3T005	PDLI4_BOVIN	PDZ and LIM domain protein 4	PDLIM4		PSIP1
Q3T0D7	Q3T0D7	SAR1A_BOVIN	Small COPII coat GTPase SAR1A (EC 3.6.5.2)	SAR1A		LEDGF
Q3MHZ8	Q3MHZ8	LEG9_BOVIN	Galectin-9 (Gal-9)	LGALS9		SUSD1
F1MZ40	F1MZ40	F1MZ40_BOVIN	Growth arrest specific 6	GAS6		AMDHD2
A0A3Q1M5J6	A0A3Q1M5J6	A0A3Q1M5J6_BOVIN	Early endosome antigen 1	EEA1		AHCTF1
Q28150	Q28150	Q28150_BOVIN	Large ribosomal subunit protein uL15 (60S ribosomal protein L27a)	ORF		ARPC4
Q5E9M1	Q5E9M1	PRAF3_BOVIN	PRA1 family protein 3 (ADP-ribosylation factor-like protein 6-interacting protein 5) (ARL-6-interacting protein 5) (Aip-5)	ARL6IP5 PRAF3		MCAM
Q148I3	Q148I3	KISHA_BOVIN	Protein kish-A (Transmembrane protein 167A)	TMEM167A		PMM2
Q0VCN1	Q0VCN1	NMRL1_BOVIN	NmrA-like family domain-containing protein 1	NMRAL1		ARPC1B
Q3SZK3	Q3SZK3	Q3SZK3_BOVIN	Growth hormone inducible transmembrane protein	GHITM		IARS1
P68399	P68399	CSK21_BOVIN	Casein kinase II subunit alpha (CK II alpha) (EC 2.7.11.1)	CSNK2A1 CK2A1		IARS
F1N1F9	F1N1F9	F1N1F9_BOVIN	SRY-box transcription factor 17	SOX17		TSN
P53619	P53619	COPD_BOVIN	Coatomer subunit delta (Archain) (Delta-coat protein) (Delta-COP)	ARCN1 COPD		EIF4G1
A0A140T892	A0A140T892	A0A140T892_BOVIN	Protein-glutamine gamma-glutamyltransferase 2 (EC 2.3.2.13) (EC 3.5.1.44) (Isopeptidase TGM2) (Protein-glutamine deamidase TGM2) (Protein-glutamine dopaminyltransferase TGM2) (Protein-glutamine histaminyltransferase TGM2) (Protein-glutamine noradrenalinyltransferase TGM2) (Protein-glutamine serotonyltransferase TGM2) (Tissue transglutaminase) (Transglutaminase-2)	TGM2		PPAT
E1BKZ5	E1BKZ5	E1BKZ5_BOVIN	Golgin B1	GOLGB1		COMMD9
E1B891	E1B891	E1B891_BOVIN	N-terminal asparagine amidase	NTAN1		DDX19B
Q3SZB7	Q3SZB7	F16P1_BOVIN	Fructose-1,6-bisphosphatase 1 (FBPase 1) (EC 3.1.3.11) (D-fructose-1,6-bisphosphate 1-phosphohydrolase 1) (Liver FBPase)	FBP1		ME2
Q32LM2	Q32LM2	SGTA_BOVIN	Small glutamine-rich tetratricopeptide repeat-containing protein alpha (Alpha-SGT)	SGTA		ARMCX3
A0A3Q1LVU1	A0A3Q1LVU1	A0A3Q1LVU1_BOVIN	Ferritin	FTH1		CMTM6
E1BF17	E1BF17	E1BF17_BOVIN	Dopamine beta-hydroxylase (EC 1.14.17.1)	DBH		TBC1D24
Q32KP9	Q32KP9	NTF2_BOVIN	Nuclear transport factor 2 (NTF-2)	NUTF2		CYBRD1
Q3YJF3	Q3YJF3	Q3YJF3_BOVIN	MHC class I antigen	BoLA		PIK3AP1
Q2TBR6	Q2TBR6	PFD4_BOVIN	Prefoldin subunit 4	PFDN4		DOCK9
F1N5C8	F1N5C8	ENPP6_BOVIN	Glycerophosphocholine choline phosphodiesterase ENPP6 (GPC-Cpde) (EC 3.1.4.-) (EC 3.1.4.38) (Choline-specific glycerophosphodiester phosphodiesterase) (Ectonucleotide pyrophosphatase/phosphodiesterase family member 6) (E-NPP 6) (NPP-6)	ENPP6		ARHGEF9
A0A3Q1LZQ5	A0A3Q1LZQ5	A0A3Q1LZQ5_BOVIN	deleted			DOCK7
P79244	P79244	RL37_BOVIN	Large ribosomal subunit protein eL37 (60S ribosomal protein L37)	RPL37		WDR1
E1BF38	E1BF38	E1BF38_BOVIN	DENN domain containing 10	DENND10		ISCU
A4IFN6	A4IFN6	A4IFN6_BOVIN	Sorting nexin	SNX18		CLIC4
A0A3Q1NIX3	A0A3Q1NIX3	A0A3Q1NIX3_BOVIN	Protein CASC3	CASC3		SEMA4D
E1BM93	E1BM93	E1BM93_BOVIN	Retinol dehydrogenase 11	RDH11		DNAJA4
A0A3Q1LR88	A0A3Q1LR88	A0A3Q1LR88_BOVIN	deleted			CTSA
Q8HXG5	Q8HXG5	NDUBB_BOVIN	NADH dehydrogenase [ubiquinone] 1 beta subcomplex subunit 11, mitochondrial (Complex I-ESSS) (CI-ESSS) (NADH-ubiquinone oxidoreductase ESSS subunit)	NDUFB11		PPGB
A6QL97	A6QL97	A6QL97_BOVIN	protein disulfide-isomerase (EC 5.3.4.1)	TMX3		LUZP1
A0A3Q1LXX6	A0A3Q1LXX6	A0A3Q1LXX6_BOVIN	deleted			YIF1B
A5PJ77	A5PJ77	A5PJ77_BOVIN	MPPED2 protein	MPPED2		WBP11
P79101	P79101	CPSF3_BOVIN	Cleavage and polyadenylation specificity factor subunit 3 (EC 3.1.27.-) (Cleavage and polyadenylation specificity factor 73 kDa subunit) (CPSF 73 kDa subunit) (mRNA 3'-end-processing endonuclease CPSF-73)	CPSF3 CPSF73		MEF2D
Q02365	Q02365	NDUB3_BOVIN	NADH dehydrogenase [ubiquinone] 1 beta subcomplex subunit 3 (Complex I-B12) (CI-B12) (NADH-ubiquinone oxidoreductase B12 subunit)	NDUFB3		CNDP2
A0A3S5ZPS3	A0A3S5ZPS3	A0A3S5ZPS3_BOVIN	Acyl-CoA thioesterase 4	ACOT4		SPCS2
A0A3Q1N203	A0A3Q1N203	A0A3Q1N203_BOVIN	Arpin	ARPIN		YARS1
A0A3Q1LNA4	A0A3Q1LNA4	A0A3Q1LNA4_BOVIN	UBA domain containing 2	UBAC2		TYRS
P61085	P61085	UBE2K_BOVIN	Ubiquitin-conjugating enzyme E2 K (EC 2.3.2.23) (E2 ubiquitin-conjugating enzyme K) (Huntingtin-interacting protein 2) (HIP-2) (Ubiquitin carrier protein) (Ubiquitin-conjugating enzyme E2-25 kDa) (Ubiquitin-conjugating enzyme E2(25K)) (Ubiquitin-conjugating enzyme E2-25K) (Ubiquitin-protein ligase)	UBE2K HIP2		YARS
Q3T0M7	Q3T0M7	RANG_BOVIN	Ran-specific GTPase-activating protein (Ran-binding protein 1) (RanBP1)	RANBP1		SMARCA5
Q32KM5	Q32KM5	Q32KM5_BOVIN	cAMP-dependent protein kinase type II-alpha regulatory subunit	PRKG1		PTMS
Q3T114	Q3T114	RIDA_BOVIN	2-iminobutanoate/2-iminopropanoate deaminase (EC 3.5.99.10) (Translation inhibitor L-PSP ribonuclease) (EC 3.1.-.-)	RIDA		TMOD3
Q2T9X2	Q2T9X2	TCPD_BOVIN	T-complex protein 1 subunit delta (TCP-1-delta) (CCT-delta)	CCT4		ACP1
Q2NKR7	Q2NKR7	F162A_BOVIN	Protein FAM162A (E2-induced gene 5 protein homolog)	FAM162A E2IG5		PRPF19
A0A3Q1LXI8	A0A3Q1LXI8	A0A3Q1LXI8_BOVIN	Transmembrane p24 trafficking protein 3	TMED3		HSPA4L
Q9MYM4	Q9MYM4	LYAG_BOVIN	Lysosomal alpha-glucosidase (EC 3.2.1.20) (Acid maltase)	GAA		HNRNPD
A0A3Q1MUY1	A0A3Q1MUY1	A0A3Q1MUY1_BOVIN	deleted			TPD52L2
A7Z066	A7Z066	A7Z066_BOVIN	Calnexin	CANX canx		FASN
A0A3Q1LP83	A0A3Q1LP83	A0A3Q1LP83_BOVIN	Phosphoacetylglucosamine mutase (PAGM) (EC 5.4.2.3) (Acetylglucosamine phosphomutase) (N-acetylglucosamine-phosphate mutase)	PGM3		PCP4
A7MB62	A7MB62	ARP2_BOVIN	Actin-related protein 2 (Actin-like protein 2)	ACTR2 ARP2		HADHB
A0A3Q1MUQ8	A0A3Q1MUQ8	A0A3Q1MUQ8_BOVIN	Actin filament associated protein 1 like 2	AFAP1L2		CRBN
Q32KL9	Q32KL9	BAP29_BOVIN	B-cell receptor-associated protein 29 (BCR-associated protein 29) (Bap29)	BCAP29		NDUFV1
Q3ZBF7	Q3ZBF7	TEBP_BOVIN	Prostaglandin E synthase 3 (EC 5.3.99.3) (Cytosolic prostaglandin E2 synthase) (cPGES)	PTGES3		CDC42
Q3SZ20	Q3SZ20	GLYM_BOVIN	Serine hydroxymethyltransferase, mitochondrial (SHMT) (EC 2.1.2.1) (Glycine hydroxymethyltransferase) (Serine methylase)	SHMT2		LMNB2
F1MVL2	F1MVL2	F1MVL2_BOVIN	Short-chain specific acyl-CoA dehydrogenase, mitochondrial (EC 1.3.8.1) (Butyryl-CoA dehydrogenase)	ACADS		SNRPD2
Q3SYT5	Q3SYT5	Q3SYT5_BOVIN	Pinin	PNN		VAPA
Q02827	Q02827	NDUC2_BOVIN	NADH dehydrogenase [ubiquinone] 1 subunit C2 (Complex I-B14.5b) (CI-B14.5b) (NADH-ubiquinone oxidoreductase subunit B14.5b)	NDUFC2		GATD1
Q5E9R3	Q5E9R3	EHD1_BOVIN	EH domain-containing protein 1	EHD1		PDDC1
Q32PA8	Q32PA8	AAMDC_BOVIN	Mth938 domain-containing protein	AAMDC		PSMB9
P61286	P61286	PABP1_BOVIN	Polyadenylate-binding protein 1 (PABP-1) (Poly(A)-binding protein 1)	PABPC1 PABP1		KPNA4
A6QLU7	A6QLU7	TCAF2_BOVIN	TRPM8 channel-associated factor 2 (TRP channel-associated factor 2)	TCAF2 FAM115C FAM139A		UBE2A
A0A3Q1MS98	A0A3Q1MS98	A0A3Q1MS98_BOVIN	Acetyl-coenzyme A synthetase (EC 6.2.1.1)	ACSS1		DPP7
Q29448	Q29448	HMGCL_BOVIN	Hydroxymethylglutaryl-CoA lyase, mitochondrial (HL) (HMG-CoA lyase) (EC 4.1.3.4) (3-hydroxy-3-methylglutarate-CoA lyase)	HMGCL		PCNP
Q3SZ96	Q3SZ96	Q3SZ96_BOVIN	Protein LZIC (Leucine zipper and CTNNBIP1 domain-containing protein) (Leucine zipper and ICAT homologous domain-containing protein)	LZIC		ASRGL1
Q17QK4	Q17QK4	Q17QK4_BOVIN	Epoxide hydrolase 2, cytoplasmic	EPHX2		MINDY1
Q3MHZ4	Q3MHZ4	TGFI1_BOVIN	Transforming growth factor beta-1-induced transcript 1 protein (Hydrogen peroxide-inducible clone 5 protein) (Hic-5)	TGFB1I1		FAM63A
Q32LL1	Q32LL1	Q32LL1_BOVIN	E2 ubiquitin-conjugating enzyme (EC 2.3.2.23)	UBE2D4		GALT
E1B8K6	E1B8K6	E1B8K6_BOVIN	Nucleolin			TGM1
A0A3Q1M8K4	A0A3Q1M8K4	A0A3Q1M8K4_BOVIN	Integrin subunit alpha 6	ITGA6		FER
A0A3Q1MS75	A0A3Q1MS75	A0A3Q1MS75_BOVIN	Ig-like domain-containing protein			PDLIM4
Q32KL5	Q32KL5	EMC8_BOVIN	ER membrane protein complex subunit 8 (Neighbor of COX4)	EMC8 COX4NB		SAR1A
Q28055	Q28055	ARP19_BOVIN	cAMP-regulated phosphoprotein 19 (ARPP-19)	ARPP19		LGALS9
E1BIM7	E1BIM7	E1BIM7_BOVIN	CUGBP Elav-like family member 2 (Bruno-like protein 3) (CUG triplet repeat RNA-binding protein 2) (CUG-BP- and ETR-3-like factor 2) (RNA-binding protein BRUNOL-3)	CELF2		GAS6
Q3ZBD0	Q3ZBD0	PSMD7_BOVIN	26S proteasome non-ATPase regulatory subunit 7 (26S proteasome regulatory subunit RPN8)	PSMD7		EEA1
Q17QI9	Q17QI9	Q17QI9_BOVIN	Phosphatidylinositol-4,5-bisphosphate 4-phosphatase (EC 3.1.3.78)	TMEM55B		ORF
A0A3Q1LTM9	A0A3Q1LTM9	A0A3Q1LTM9_BOVIN	Golgin A2	GOLGA2		ARL6IP5
F6R031	Q3T0J0	Q3T0J0_BOVIN	3'-phosphoadenosine 5'-phosphosulfate synthase 1	PAPSS1		PRAF3
Q29RM7	Q29RM7	Q29RM7_BOVIN	Fas (TNFRSF6) associated factor 1 (Fas associated factor 1)	FAF1		TMEM167A
A0A3Q1M1N1	A0A3Q1M1N1	A0A3Q1M1N1_BOVIN	Dystrophin	DMD		NMRAL1
A0A3Q1NGK6	A0A3Q1NGK6	A0A3Q1NGK6_BOVIN	Methylenetetrahydrofolate reductase (EC 1.5.1.53)	MTHFR		GHITM
A0A3Q1LTG0	A0A3Q1LTG0	A0A3Q1LTG0_BOVIN	Protein 4.1 (Band 4.1) (Erythrocyte membrane protein band 4.1)	EPB41		CSNK2A1
A0A3Q1MBG9	A0A3Q1MBG9	A0A3Q1MBG9_BOVIN	Perilipin 4	PLIN4		CK2A1
Q17QP5	Q17QP5	Q17QP5_BOVIN	Secreted frizzled-related protein 4	SFRP4		SOX17
Q8MKF1	Q8MKF1	THTPA_BOVIN	Thiamine-triphosphatase (ThTPase) (EC 3.6.1.28)	THTPA		ARCN1
Q0VCQ9	Q0VCQ9	Q0VCQ9_BOVIN	Reticulocalbin 2	RCN2		COPD
A0A3Q1NDZ1	A0A3Q1NDZ1	A0A3Q1NDZ1_BOVIN	Golgi SNAP receptor complex member 2	GOSR2		TGM2
P02662	P02662	CASA1_BOVIN	Alpha-S1-casein (allergen Bos d 8) [Cleaved into: Antioxidant peptide]	CSN1S1		GOLGB1
P56701	P56701	PSMD2_BOVIN	26S proteasome non-ATPase regulatory subunit 2 (26S proteasome regulatory subunit RPN1) (26S proteasome regulatory subunit S2) (26S proteasome subunit p97) (Tumor necrosis factor type 1 receptor-associated protein 2)	PSMD2 TRAP2		NTAN1
A0A3Q1MIF5	A0A3Q1MIF5	A0A3Q1MIF5_BOVIN	Ribonuclease A family member 4	RNASE4 ANG		FBP1
E1BC36	E1BC36	E1BC36_BOVIN	Cyclin dependent kinase 6	CDK6		SGTA
Q2KIU0	Q2KIU0	VTI1B_BOVIN	Vesicle transport through interaction with t-SNAREs homolog 1B	VTI1B		FTH1
A6QLZ0	A6QLZ0	A6QLZ0_BOVIN	Galectin	LGALS3		DBH
A0A3Q1M5J7	A0A3Q1M5J7	A0A3Q1M5J7_BOVIN	BAF chromatin remodeling complex subunit BCL7C	BCL7C		NUTF2
Q2KIA6	Q2KIA6	PRPF3_BOVIN	U4/U6 small nuclear ribonucleoprotein Prp3 (Pre-mRNA-splicing factor 3)	PRPF3		BoLA
E1BP36	E1BP36	MMS19_BOVIN	MMS19 nucleotide excision repair protein homolog (MMS19-like protein)	MMS19		PFDN4
Q58DQ0	Q58DQ0	Q58DQ0_BOVIN	Arsenic (+3 oxidation state) methyltransferase	AS3MT		ENPP6
A0A3Q1M396	A0A3Q1M396	A0A3Q1M396_BOVIN	peptidylprolyl isomerase (EC 5.2.1.8)	FKBP11		RPL37
A0A3Q1NMX4	A0A3Q1NMX4	A0A3Q1NMX4_BOVIN	Engulfment and cell motility 2	ELMO2		DENND10
A4FUC5	A4FUC5	A4FUC5_BOVIN	Acetyl-coenzyme A synthetase (EC 6.2.1.1)	ACSS1		SNX18
Q6UC88	Q6UC88	LYVE1_BOVIN	Lymphatic vessel endothelial hyaluronic acid receptor 1 (LYVE-1) (Cell surface retention sequence-binding protein 1) (CRSBP-1) (Extracellular link domain-containing protein 1)	LYVE1 CRSBP1 XLKD1		CASC3
A0A452DJ01	A0A452DJ01	A0A452DJ01_BOVIN	Calpain-1 catalytic subunit (EC 3.4.22.52) (Calcium-activated neutral proteinase 1) (Calpain mu-type) (Calpain-1 large subunit) (Micromolar-calpain)	CAPN1		RDH11
A0A3Q1LTM2	A0A3Q1LTM2	A0A3Q1LTM2_BOVIN	Hook microtubule tethering protein 3	HOOK3		NDUFB11
A0A3Q1MRM9	A0A3Q1MRM9	A0A3Q1MRM9_BOVIN	deleted			TMX3
A0A3Q1MSS5	A0A3Q1MSS5	A0A3Q1MSS5_BOVIN	Protein kinase AMP-activated non-catalytic subunit gamma 2	PRKAG2		MPPED2
A0A3Q1M7H2	A0A3Q1M7H2	A0A3Q1M7H2_BOVIN	deleted			CPSF3
P49355	P49355	FNTB_BOVIN	Protein farnesyltransferase subunit beta (FTase-beta) (EC 2.5.1.58) (CAAX farnesyltransferase subunit beta) (Ras proteins prenyltransferase subunit beta)	FNTB		CPSF73
A6QLM8	A6QLM8	A6QLM8_BOVIN	HSCB protein	HSCB		NDUFB3
Q3ZBV8	Q3ZBV8	SYTC_BOVIN	Threonine--tRNA ligase 1, cytoplasmic (EC 6.1.1.3) (Threonine--tRNA ligase, cytoplasmic) (Threonyl-tRNA synthetase) (ThrRS) (Threonyl-tRNA synthetase 1)	TARS1 TARS		ACOT4
Q2KIQ7	Q2KIQ7	Q2KIQ7_BOVIN	Splicing factor 3B, 14 kDa subunit (Splicing factor 3b subunit 6)	SF3B6 SF3B14		ARPIN
Q17QJ1	Q17QJ1	ACSF2_BOVIN	Medium-chain acyl-CoA ligase ACSF2, mitochondrial (EC 6.2.1.2)	ACSF2		UBAC2
A5D7E0	A5D7E0	A5D7E0_BOVIN	RAB35 protein	RAB35		UBE2K
F1MXR0	F1MXR0	F1MXR0_BOVIN	BAR/IMD domain containing adaptor protein 2 like 1	BAIAP2L1		HIP2
E1BBQ1	E1BBQ1	E1BBQ1_BOVIN	Family with sequence similarity 186 member B	FAM186B		RANBP1
F1MJ96	F1MJ96	F1MJ96_BOVIN	Rho guanine nucleotide exchange factor 37	ARHGEF37		PRKG1
E1BAX1	E1BAX1	E1BAX1_BOVIN	Golgi associated PDZ and coiled-coil motif containing	GOPC		RIDA
E1BDV7	E1BDV7	E1BDV7_BOVIN	N-alpha-acetyltransferase 25, NatB auxiliary subunit	NAA25		CCT4
Q29RL6	Q29RL6	Q29RL6_BOVIN	Vesicle amine transport protein 1 homolog (T. californica)-like	VAT1L		FAM162A
A0A3Q1LZ87	A0A3Q1LZ87	A0A3Q1LZ87_BOVIN	ATP binding cassette subfamily B member 9	ABCB9		E2IG5
A6QQS0	A6QQS0	A6QQS0_BOVIN	D4, zinc and double PHD fingers family 2 (DPF2 protein) (Double PHD fingers 2)	DPF2		TMED3
Q32L87	Q32L87	Q32L87_BOVIN	DDB1 and CUL4 associated factor 7 (WD repeat domain 68)	DCAF7 WDR68		GAA
Q0VCC0	Q0VCC0	CAYP1_BOVIN	Calcyphosin (Calcyphosine)	CAPS		CANX
Q9TU25	Q9TU25	RAC2_BOVIN	Ras-related C3 botulinum toxin substrate 2 (p21-Rac2)	RAC2		canx
A4FV59	A4FV59	A4FV59_BOVIN	PHD finger protein 5A (PHF5A protein)	PHF5A		PGM3
A0A3Q1LNH2	A0A3Q1LNH2	A0A3Q1LNH2_BOVIN	Kinase (EC 2.7.-.-)	ITPKB		ACTR2
Q3B8S0	Q3B8S0	NH2L1_BOVIN	NHP2-like protein 1 (High mobility group-like nuclear protein 2 homolog 1) (U4/U6.U5 small nuclear ribonucleoprotein SNU13) (U4/U6.U5 tri-snRNP 15.5 kDa protein) [Cleaved into: NHP2-like protein 1, N-terminally processed]	SNU13 NHP2L1		ARP2
A6QNM5	A6QNM5	A6QNM5_BOVIN	INPP5K protein	INPP5K		AFAP1L2
A0A3Q1M3S4	A0A3Q1M3S4	A0A3Q1M3S4_BOVIN	Septin	SEPTIN7		BCAP29
F1MHK2	Q28036	SL9A1_BOVIN	Sodium/hydrogen exchanger 1 (Na(+)/H(+) exchanger 1) (NHE-1) (Solute carrier family 9 member 1)	SLC9A1 NHE1		PTGES3
A1A4K7	A1A4K7	A1A4K7_BOVIN	Chromosome 20 open reading frame 108 ortholog (Family with sequence similarity 210 member B)	FAM210B C13H20ORF108		SHMT2
A6QLA8	A6QLA8	A6QLA8_BOVIN	TRIM25 protein (Tripartite motif containing 25)	TRIM25		ACADS
F1MVC0	F1MVC0	F1MVC0_BOVIN	Carbamoyl-phosphate synthetase 2, aspartate transcarbamylase, and dihydroorotase	CAD		PNN
A2VDX0	A2VDX0	A2VDX0_BOVIN	TWF2 protein	TWF2		NDUFC2
A0A3Q1MMK5	A0A3Q1MMK5	A0A3Q1MMK5_BOVIN	Vacuolar-sorting protein SNF8	SNF8		EHD1
Q08DH4	Q08DH4	Q08DH4_BOVIN	Kinesin light chain	KLC2		AAMDC
Q3T010	Q3T010	Q3T010_BOVIN	Phosphatidylethanolamine-binding protein 4	PEBP4		PABPC1
A0A3Q1MQ76	A0A3Q1MQ76	A0A3Q1MQ76_BOVIN	Transcription elongation factor SPT5	SUPT5H		PABP1
P25417	P25417	CYTB_BOVIN	Cystatin-B (Stefin-B)	CSTB CST6		TCAF2
A0A452DIT0	A0A452DIT0	A0A452DIT0_BOVIN	PrdX deacylase domain-containing protein 1			FAM115C
Q5E9D4	Q5E9D4	Q5E9D4_BOVIN	Pre-mRNA-splicing factor SPF27	BCAS2		FAM139A
A0A3Q1LUD9	A0A3Q1LUD9	A0A3Q1LUD9_BOVIN	Diaphanous related formin 1	DIAPH1		ACSS1
A5PKG6	A5PKG6	UBE4A_BOVIN	Ubiquitin conjugation factor E4 A (EC 2.3.2.27) (RING-type E3 ubiquitin transferase E4 A)	UBE4A		HMGCL
A0A3Q1MFC3	Q862H7	Q862H7_BOVIN	Protein S100 (S100 calcium-binding protein)	S100A11		LZIC
E1BDP3	E1BDP3	E1BDP3_BOVIN	Succinate-semialdehyde dehydrogenase (EC 1.2.1.24)	ALDH5A1		EPHX2
P61585	P61585	RHOA_BOVIN	Transforming protein RhoA (EC 3.6.5.2) (Gb) (p21)	RHOA ARHA RHO12		TGFB1I1
Q08E57	Q08E57	BABA1_BOVIN	BRISC and BRCA1-A complex member 1 (Mediator of RAP80 interactions and targeting subunit of 40 kDa) (New component of the BRCA1-A complex)	BABAM1 MERIT40 NBA1		UBE2D4
A0A3Q1MQM0	A0A3Q1MQM0	A0A3Q1MQM0_BOVIN	Torsin-1A (Dystonia 1 protein)	TOR1A		ITGA6
G3MXM5	G3MXM5	G3MXM5_BOVIN	deleted			EMC8
P20456	P20456	IMPA1_BOVIN	Inositol monophosphatase 1 (IMP 1) (IMPase 1) (EC 3.1.3.25) (D-galactose 1-phosphate phosphatase) (EC 3.1.3.94) (Inositol-1(or 4)-monophosphatase 1) (Lithium-sensitive myo-inositol monophosphatase A1)	IMPA1 IMPA		COX4NB
P11116	P11116	LEG1_BOVIN	Galectin-1 (Gal-1) (14 kDa lectin) (Beta-galactoside-binding lectin L-14-I) (Galaptin) (Lactose-binding lectin 1) (Lectin galactoside-binding soluble 1) (S-Lac lectin 1)	LGALS1		ARPP19
Q3SZK1	Q3SZK1	AAMP_BOVIN	Angio-associated migratory cell protein	AAMP		CELF2
Q2KJC9	Q2KJC9	AL7A1_BOVIN	Alpha-aminoadipic semialdehyde dehydrogenase (Alpha-AASA dehydrogenase) (EC 1.2.1.31) (Aldehyde dehydrogenase family 7 member A1) (EC 1.2.1.3) (Antiquitin-1) (Betaine aldehyde dehydrogenase) (EC 1.2.1.8) (Delta1-piperideine-6-carboxylate dehydrogenase) (P6c dehydrogenase)	ALDH7A1		PSMD7
A6QQD5	A6QQD5	A6QQD5_BOVIN	long-chain-fatty-acid--CoA ligase (EC 6.2.1.3) (Long-chain-fatty-acid--CoA ligase)	SLC27A6		TMEM55B
A5PKL1	A5PKL1	OXR1_BOVIN	Oxidation resistance protein 1	OXR1		GOLGA2
F1MK70	F1MK70	F1MK70_BOVIN	Spermatosis associated serine rich 2	SPATS2		PAPSS1
F1MHB9	F1MHB9	F1MHB9_BOVIN	deleted			FAF1
E1B9N7	E1B9N7	E1B9N7_BOVIN	ATP-dependent RNA helicase DHX29 (EC 3.6.4.13) (DEAH box protein 29)	DHX29		DMD
E1BDE3	E1BDE3	E1BDE3_BOVIN	protein-serine/threonine phosphatase (EC 3.1.3.16)	CTDSP1		MTHFR
E1BGC1	E1BGC1	E1BGC1_BOVIN	Methylcrotonyl-CoA carboxylase subunit 1	MCCC1		EPB41
P00517	P00517	KAPCA_BOVIN	cAMP-dependent protein kinase catalytic subunit alpha (PKA C-alpha) (EC 2.7.11.11)	PRKACA		PLIN4
A6QLS9	A6QLS9	A6QLS9_BOVIN	Ras-related protein Rab-10	RAB10		SFRP4
E1BF40	E1BF40	E1BF40_BOVIN	alanine transaminase (EC 2.6.1.2)	GPT2		THTPA
P46195	P46195	KGUA_BOVIN	Guanylate kinase (EC 2.7.4.8) (GMP kinase)	GUK1 GUK		RCN2
A6QLS2	A6QLS2	RSRC2_BOVIN	Arginine/serine-rich coiled-coil protein 2	RSRC2		GOSR2
Q3MI00	Q3MI00	DNJB1_BOVIN	DnaJ homolog subfamily B member 1	DNAJB1		CSN1S1
A6QLY2	A6QLY2	GPX7_BOVIN	Glutathione peroxidase 7 (GPx-7) (GSHPx-7) (EC 1.11.1.9)	GPX7		PSMD2
F6QVL1	F6QVL1	F6QVL1_BOVIN	RNA polymerase I subunit G	POLR1G		TRAP2
F1MNA1	F1MNA1	F1MNA1_BOVIN	RNA helicase (EC 3.6.4.13)	TDRD9		RNASE4
A0A3Q1MSN7	A0A3Q1MSN7	A0A3Q1MSN7_BOVIN	deleted			ANG
Q3T003	Q3T003	RL18A_BOVIN	Large ribosomal subunit protein eL20 (60S ribosomal protein L18a)	RPL18A		CDK6
Q32LG3	Q32LG3	MDHM_BOVIN	Malate dehydrogenase, mitochondrial (EC 1.1.1.37)	MDH2		VTI1B
E1BJD2	E1BJD2	E1BJD2_BOVIN	RNA helicase (EC 3.6.4.13)	DDX42		LGALS3
Q3T0C7	Q3T0C7	STMN1_BOVIN	Stathmin	STMN1		BCL7C
F1N3F2	F1N3F2	F1N3F2_BOVIN	Interferon regulatory factor 2 binding protein like	IRF2BPL		PRPF3
A5PJG7	A5PJG7	CCHL_BOVIN	Holocytochrome c-type synthase (EC 4.4.1.17) (Cytochrome c-type heme lyase) (CCHL)	HCCS		MMS19
A0A3Q1LSC2	A0A3Q1LSC2	A0A3Q1LSC2_BOVIN	Eukaryotic translation initiation factor 4E family member 2	EIF4E2		AS3MT
Q2HJ65	Q2HJ65	Q2HJ65_BOVIN	Core histone macro-H2A	H2AFY		FKBP11
A0A3Q1LLX1	A0A3Q1LLX1	A0A3Q1LLX1_BOVIN	Chromosome 23 C6orf132 homolog	C23H6orf132		ELMO2
F1N3P2	F1N3P2	F1N3P2_BOVIN	Ubiquitin carboxyl-terminal hydrolase (EC 3.4.19.12)	USP5		ACSS1
F1N7V7	F1N7V7	F1N7V7_BOVIN	BAR/IMD domain-containing adapter protein 2 (Brain-specific angiogenesis inhibitor 1-associated protein 2)	BAIAP2		LYVE1
G3MYE4	G3MYE4	G3MYE4_BOVIN	Thyroid hormone receptor interactor 10	TRIP10		CRSBP1
F1MZN7	F1MZN7	F1MZN7_BOVIN	Sorting nexin-2	SNX2		XLKD1
A0A3Q1M952	A0A3Q1M952	A0A3Q1M952_BOVIN	AP-1 complex subunit gamma	AP1G1		CAPN1
A0A3Q1LW99	A0A3Q1LW99	A0A3Q1LW99_BOVIN	RNA polymerase-associated protein LEO1	LEO1		HOOK3
Q17QQ2	Q17QQ2	TPMT_BOVIN	Thiopurine S-methyltransferase (EC 2.1.1.67) (Thiopurine methyltransferase)	TPMT		PRKAG2
A2VDY3	A2VDY3	CHM4A_BOVIN	Charged multivesicular body protein 4a (Chromatin-modifying protein 4a) (CHMP4a)	CHMP4A		FNTB
Q3T0F7	Q3T0F7	MTPN_BOVIN	Myotrophin	MTPN		HSCB
E1B8G4	E1B8G4	E1B8G4_BOVIN	Small ribosomal subunit protein uS12 (40S ribosomal protein S23)			TARS1
F1MTY3	F1MTY3	F1MTY3_BOVIN	Heterogeneous nuclear ribonucleoprotein A1	HNRNPA1		TARS
Q9BH13	Q9BH13	CD166_BOVIN	CD166 antigen (Activated leukocyte cell adhesion molecule) (CD antigen CD166)	ALCAM		SF3B6
Q32P66	Q32P66	CZIB_BOVIN	CXXC motif containing zinc binding protein (UPF0587 protein C1orf123 homolog)	CZIB		SF3B14
Q28104	Q28104	COPE_BOVIN	Coatomer subunit epsilon (Epsilon-coat protein) (Epsilon-COP)	COPE COPE1		ACSF2
A0A3Q1MXH0	A0A3Q1MXH0	A0A3Q1MXH0_BOVIN	Cullin-5	CUL5		RAB35
Q32L99	Q32L99	PTGR2_BOVIN	Prostaglandin reductase 2 (PRG-2) (EC 1.3.1.48) (15-oxoprostaglandin 13-reductase)	PTGR2		BAIAP2L1
A7E3S8	A7E3S8	A7E3S8_BOVIN	Heat shock 70kD protein binding protein (ST13 Hsp70 interacting protein) (ST13 protein)	ST13		FAM186B
A0A3Q1LMB5	A0A3Q1LMB5	A0A3Q1LMB5_BOVIN	AP complex subunit beta	AP1B1		ARHGEF37
E1BGS8	E1BGS8	E1BGS8_BOVIN	Autophagy related 16 like 1	ATG16L1		GOPC
Q24K03	Q24K03	THUM1_BOVIN	THUMP domain-containing protein 1	THUMPD1		NAA25
A0A0N4STN2	A0A0N4STN2	A0A0N4STN2_BOVIN	Cytochrome c oxidase subunit 7B, mitochondrial (Cytochrome c oxidase polypeptide VIIb)	COX7B		VAT1L
A4FV48	A4FV48	FADS2_BOVIN	Acyl-CoA 6-desaturase (EC 1.14.19.3) (Delta(6) fatty acid desaturase) (D6D) (Delta(6) desaturase) (Delta-6 desaturase) (Fatty acid desaturase 2)	FADS2		ABCB9
A0A6B9SDM5	A0A6B9SDM5	A0A6B9SDM5_BOVIN	Ig heavy chain variable region			DPF2
E1BG08	E1BG08	E1BG08_BOVIN	Axin interactor, dorsalization associated	AIDA		DCAF7
A4FUC6	A4FUC6	A4FUC6_BOVIN	SFRS9 protein (Serine and arginine rich splicing factor 9)	SRSF9 SFRS9		WDR68
P62808	P62808	H2B1_BOVIN	Histone H2B type 1			CAPS
A0A3Q1MIM4	A0A3Q1MIM4	A0A3Q1MIM4_BOVIN	Heteroous nuclear ribonucleoprotein H1	HNRNPH1		RAC2
Q3T0R7	Q3T0R7	THIM_BOVIN	3-ketoacyl-CoA thiolase, mitochondrial (EC 2.3.1.16) (Acetyl-CoA acetyltransferase) (EC 2.3.1.9) (Acetyl-CoA acyltransferase) (Acyl-CoA hydrolase, mitochondrial) (EC 3.1.2.-, EC 3.1.2.1, EC 3.1.2.2) (Beta-ketothiolase) (Mitochondrial 3-oxoacyl-CoA thiolase)	ACAA2		PHF5A
Q5EA61	Q5EA61	KCRB_BOVIN	Creatine kinase B-type (EC 2.7.3.2) (B-CK) (Creatine kinase B chain) (Creatine phosphokinase M-type) (CPK-B)	CKB		ITPKB
Q3T0L2	Q3T0L2	ERP44_BOVIN	Endoplasmic reticulum resident protein 44 (ER protein 44) (ERp44) (Thioredoxin domain-containing protein 4)	ERP44 TXNDC4		SNU13
A0A3Q1N8K4	A0A3Q1N8K4	A0A3Q1N8K4_BOVIN	Family with sequence similarity 151 member B	FAM151B		NHP2L1
E1BMF9	E1BMF9	E1BMF9_BOVIN	LLGL scribble cell polarity complex component 1	LLGL1		INPP5K
E1BJG5	E1BJG5	E1BJG5_BOVIN	Tripartite motif containing 28	TRIM28		SEPTIN7
Q3MHE2	Q3MHE2	PRP4_BOVIN	U4/U6 small nuclear ribonucleoprotein Prp4 (U4/U6 snRNP 60 kDa protein) (WD splicing factor Prp4)	PRPF4		SLC9A1
A5D7U9	A5D7U9	A5D7U9_BOVIN	m7GpppX diphosphatase (EC 3.6.1.59)	DCPS		NHE1
A6QPB5	A6QPB5	A6QPB5_BOVIN	PGM1 protein	PGM1		FAM210B
P35466	P35466	S10A4_BOVIN	Protein S100-A4 (Metastasin) (Placental calcium-binding protein homolog) (S100 calcium-binding protein A4)	S100A4 CAPL		C13H20ORF108
P01252	P01252	PTMA_BOVIN	Prothymosin alpha [Cleaved into: Prothymosin alpha, N-terminally processed; Thymosin alpha-1]	PTMA		TRIM25
Q3T0U1	Q3T0U1	MESD_BOVIN	LRP chaperone MESD (LDLR chaperone MESD) (Mesoderm development candidate 2) (Mesoderm development protein)	MESD MESDC2		CAD
Q08DJ3	Q08DJ3	Q08DJ3_BOVIN	Far upstream element (FUSE) binding protein 1	FUBP1		TWF2
Q2KIW9	Q2KIW9	KCY_BOVIN	UMP-CMP kinase (EC 2.7.4.14) (Deoxycytidylate kinase) (CK) (dCMP kinase) (Nucleoside-diphosphate kinase) (EC 2.7.4.6) (Uridine monophosphate/cytidine monophosphate kinase) (UMP/CMP kinase) (UMP/CMPK)	CMPK1 CMPK		SNF8
Q08DP5	Q08DP5	Q08DP5_BOVIN	histone acetyltransferase (EC 2.3.1.48)	KAT7 MYST2		KLC2
P42899	P42899	RLA2_BOVIN	Large ribosomal subunit protein P2 (60S acidic ribosomal protein P2)	RPLP2		PEBP4
E1BNE7	E1BNE7	E1BNE7_BOVIN	Caveolae associated protein 1	CAVIN1		SUPT5H
P11017	P11017	GBB2_BOVIN	Guanine nucleotide-binding protein G(I)/G(S)/G(T) subunit beta-2 (G protein subunit beta-2) (Transducin beta chain 2)	GNB2		CSTB
Q3T112	Q3T112	PSB8_BOVIN	Proteasome subunit beta type-8 (EC 3.4.25.1) (Proteasome subunit beta-5i)	PSMB8		CST6
A0A3Q1MZ56	A0A3Q1MZ56	A0A3Q1MZ56_BOVIN	Phosphodiesterase (EC 3.1.4.-)	PDE2A		BCAS2
Q3SX47	Q3SX47	Q3SX47_BOVIN	Heterogeneous nuclear ribonucleoprotein C (C1/C2)	HNRPC		DIAPH1
F1MSB7	F1MSB7	F1MSB7_BOVIN	Plastin-3 (T-plastin)	PLS3		UBE4A
F1N611	F1N611	F1N611_BOVIN	Erythrocyte membrane protein band 4.1 like 1	EPB41L1		S100A11
E1BIS6	E1BIS6	E1BIS6_BOVIN	Synemin	SYNM		ALDH5A1
Q1LZ72	Q1LZ72	Q1LZ72_BOVIN	Canopy 2 homolog (Zebrafish) (Canopy FGF signaling regulator 2)	CNPY2		RHOA
A0A3Q1M083	A0A3Q1M083	A0A3Q1M083_BOVIN	deleted			ARHA
A7MBG8	A7MBG8	A7MBG8_BOVIN	RuvB-like helicase (EC 3.6.4.12)	RUVBL1		RHO12
A0A3Q1MVT2	A0A3Q1MVT2	A0A3Q1MVT2_BOVIN	Serine/arginine-rich splicing factor 1 (Splicing factor, arginine/serine-rich 1)	SRSF1		BABAM1
Q2HJ97	Q2HJ97	PHB2_BOVIN	Prohibitin-2	PHB2		MERIT40
E1BNQ4	E1BNQ4	NNRD_BOVIN	ATP-dependent (S)-NAD(P)H-hydrate dehydratase (EC 4.2.1.93) (ATP-dependent NAD(P)HX dehydratase) (Carbohydrate kinase domain-containing protein) (NAD(P)HX dehydratase)	NAXD CARKD		NBA1
P16116	P16116	ALDR_BOVIN	Aldo-keto reductase family 1 member B1 (EC 1.1.1.21) (EC 1.1.1.300) (EC 1.1.1.372) (EC 1.1.1.54) (20-alpha-hydroxysteroid dehydrogenase) (20-alpha-HSD) (Aldehyde reductase) (Aldose reductase) (AR)	AKR1B1		TOR1A
Q0P5F6	Q0P5F6	Q0P5F6_BOVIN	CYB5B protein	CYB5B		IMPA1
F1MTY9	F1MTY9	F1MTY9_BOVIN	heme oxygenase (biliverdin-producing) (EC 1.14.14.18)	HMOX2		IMPA
A7MBC2	A7MBC2	PDXD1_BOVIN	Pyridoxal-dependent decarboxylase domain-containing protein 1 (EC 4.1.1.-)	PDXDC1		LGALS1
E1BDK6	E1BDK6	E1BDK6_BOVIN	Laminin subunit beta 2	LAMB2		AAMP
P10103	P10103	HMGB1_BOVIN	High mobility group protein B1 (High mobility group protein 1) (HMG-1)	HMGB1 HMG1		ALDH7A1
F1ML13	F1ML13	F1ML13_BOVIN	Semaphorin 5A	SEMA5A		SLC27A6
A2VDN7	A2VDN7	A2VDN7_BOVIN	Heterogeneous nuclear ribonucleoprotein U (Scaffold attachment factor A) (Heteroous nuclear ribonucleoprotein U)	HNRNPU		OXR1
Q1LZ92	Q1LZ92	Q1LZ92_BOVIN	Core histone macro-H2A	MACROH2A2 H2AFY2		SPATS2
P48616	P48616	VIME_BOVIN	Vimentin	VIM		DHX29
P26884	P26884	FKBP3_BOVIN	Peptidyl-prolyl cis-trans isomerase FKBP3 (PPIase FKBP3) (EC 5.2.1.8) (25 kDa FK506-binding protein) (25 kDa FKBP) (FKBP-25) (FK506-binding protein 3) (FKBP-3) (Immunophilin FKBP25) (Rapamycin-selective 25 kDa immunophilin) (Rotamase)	FKBP3		CTDSP1
Q08E27	Q08E27	STRBP_BOVIN	Spermatid perinuclear RNA-binding protein	STRBP		MCCC1
A0A452DKI9	A0A452DKI9	A0A452DKI9_BOVIN	X-prolyl aminopeptidase 1	XPNPEP1		PRKACA
A0A3Q1LUG9	A0A3Q1LUG9	A0A3Q1LUG9_BOVIN	Thioredoxin domain containing 5	TXNDC5		RAB10
E1BI51	E1BI51	E1BI51_BOVIN	Fibronectin type III domain containing 1	FNDC1		GPT2
F1MYG5	F1MYG5	F1MYG5_BOVIN	Lamin A/C	LMNA		GUK1
F1N206	F1N206	DLDH_BOVIN	Dihydrolipoyl dehydrogenase, mitochondrial (EC 1.8.1.4) (Dihydrolipoamide dehydrogenase)	DLD		GUK
P09487	P09487	PPBT_BOVIN	Alkaline phosphatase, tissue-nonspecific isozyme (AP-TNAP) (TNAP) (TNSALP) (EC 3.1.3.1) (Alkaline phosphatase liver/bone/kidney isozyme) (Phosphoamidase) (Phosphocreatine phosphatase) (EC 3.9.1.1)	ALPL		RSRC2
A0A6B9SE85	A0A6B9SE85	A0A6B9SE85_BOVIN	Ig heavy chain variable region			DNAJB1
F1MU19	F1MU19	F1MU19_BOVIN	deleted			GPX7
Q0VCH9	Q0VCH9	Q0VCH9_BOVIN	GLI pathogenesis-related 2 (GLI pathosis related 2)	GLIPR2		POLR1G
A0A3Q1MNP0	A0A3Q1MNP0	A0A3Q1MNP0_BOVIN	deleted			TDRD9
A0A3Q1MJD5	A0A3Q1MJD5	A0A3Q1MJD5_BOVIN	Heteroous nuclear ribonucleoprotein M	HNRNPM		RPL18A
A0A3Q1MK02	A0A3Q1MK02	A0A3Q1MK02_BOVIN	NAD(P)H dehydrogenase [quinone] 1 (EC 1.6.5.2) (Azoreductase) (DT-diaphorase) (Menadione reductase) (NAD(P)H:quinone oxidoreductase 1) (Phylloquinone reductase) (Quinone reductase 1)	NQO1		MDH2
A0A3Q1N308	A0A3Q1N308	A0A3Q1N308_BOVIN	Methanethiol oxidase (MTO) (EC 1.8.3.4) (Selenium-binding protein 1)	SELENBP1		DDX42
A0A3Q1LFZ6	A0A3Q1LFZ6	A0A3Q1LFZ6_BOVIN	Tropomyosin 1	TPM1		STMN1
A0A3Q1NC33	A0A3Q1NC33	A0A3Q1NC33_BOVIN	Transcription elongation regulator 1	TCERG1		IRF2BPL
A6H722	A6H722	A6H722_BOVIN	CYP39A1 protein (Cytochrome P450 family 39 subfamily A member 1)	CYP39A1		HCCS
A0A140T8A1	A0A140T8A1	A0A140T8A1_BOVIN	Heat shock protein family B (small) member 6	HSPB6		EIF4E2
F1MMK8	F1MMK8	F1MMK8_BOVIN	Lysine--tRNA ligase (EC 6.1.1.6) (Lysyl-tRNA synthetase)	KARS1		H2AFY
F1MQI1	F1MQI1	F1MQI1_BOVIN	Talin 2	TLN2		C23H6orf132
Q7PCJ8	Q7PCJ8	SAT2_BOVIN	Thialysine N-epsilon-acetyltransferase (EC 2.3.1.-) (Diamine acetyltransferase 2) (EC 2.3.1.57) (Spermidine/spermine N(1)-acetyltransferase 2) (SSAT-2)	SAT2 SSAT2		USP5
Q0VCX4	Q0VCX4	CTNB1_BOVIN	Catenin beta-1 (Beta-catenin)	CTNNB1		BAIAP2
A6QP36	A6QP36	A6QP36_BOVIN	LMAN2 protein (Lectin, mannose binding 2)	LMAN2		TRIP10
F1N1I1	F1N1I1	F1N1I1_BOVIN	Guanylate binding protein family member 6	GBP6		SNX2
A0A3Q1LPQ6	A0A3Q1LPQ6	A0A3Q1LPQ6_BOVIN	Tropomyosin 1	TPM1		AP1G1
Q5EAD4	Q5EAD4	ACDSB_BOVIN	Short/branched chain specific acyl-CoA dehydrogenase, mitochondrial (SBCAD) (EC 1.3.8.5) (2-methyl branched chain acyl-CoA dehydrogenase) (2-MEBCAD) (2-methylbutyryl-coenzyme A dehydrogenase) (2-methylbutyryl-CoA dehydrogenase)	ACADSB		LEO1
A0A6B9SDX9	A0A6B9SDX9	A0A6B9SDX9_BOVIN	Ig heavy chain variable region			TPMT
Q3ZBA8	Q3ZBA8	NDRG2_BOVIN	Protein NDRG2 (N-myc downstream-regulated gene 2 protein)	NDRG2		CHMP4A
F1MXI4	F1MXI4	F1MXI4_BOVIN	Matrin 3	MATR3		MTPN
E1BKS1	E1BKS1	E1BKS1_BOVIN	Syndecan	SDC4		HNRNPA1
Q32PI5	Q32PI5	2AAA_BOVIN	Serine/threonine-protein phosphatase 2A 65 kDa regulatory subunit A alpha isoform (Medium tumor antigen-associated 61 kDa protein) (PP2A subunit A isoform PR65-alpha) (PP2A subunit A isoform R1-alpha)	PPP2R1A		ALCAM
Q2KIM0	Q2KIM0	FUCO_BOVIN	Tissue alpha-L-fucosidase (EC 3.2.1.51) (Alpha-L-fucosidase I) (Alpha-L-fucoside fucohydrolase 1) (Alpha-L-fucosidase 1)	FUCA1		CZIB
P00423	P00423	COX41_BOVIN	Cytochrome c oxidase subunit 4 isoform 1, mitochondrial (Cytochrome c oxidase polypeptide IV) (Cytochrome c oxidase subunit IV isoform 1) (COX IV-1)	COX4I1 COX4		COPE
A5D7Q2	A5D7Q2	A5D7Q2_BOVIN	Ig-like domain-containing protein			COPE1
A0A3Q1LZ10	A0A3Q1LZ10	A0A3Q1LZ10_BOVIN	Septin	SEPTIN11		CUL5
Q1LZF9	Q1LZF9	Q1LZF9_BOVIN	Myosin regulatory light polypeptide 9 (Myosin regulatory light chain 2, smooth muscle isoform) (Myosin regulatory light chain 9)	MYL9		PTGR2
Q9N0V4	Q9N0V4	GSTM1_BOVIN	Glutathione S-transferase Mu 1 (EC 2.5.1.18) (GST class-mu 1) (GSTM1-1)	GSTM1 GSTM		ST13
F1N339	F1N339	F1N339_BOVIN	Tyrosine-protein phosphatase non-receptor type (EC 3.1.3.48)	PTPN11		AP1B1
Q2KJH2	Q2KJH2	Q2KJH2_BOVIN	Cyclin G associated kinase	GAK		ATG16L1
Q3T094	Q3T094	ETHE1_BOVIN	Persulfide dioxygenase ETHE1, mitochondrial (EC 1.13.11.18) (Sulfur dioxygenase ETHE1)	ETHE1		THUMPD1
A0A6B9SF41	A0A6B9SF41	A0A6B9SF41_BOVIN	Ig lamda chain variable region			COX7B
A0A3Q1MM55	A0A3Q1MM55	A0A3Q1MM55_BOVIN	Glucose-6-phosphate 1-dehydrogenase (EC 1.1.1.49)	G6PD		FADS2
[truncated: 951 more rows]

## Sheet: DS5.2
Dataset S5.2. More abundant IVP Conc DAP (compared to the Control Med) associated with the cell extracellular region (Mapped ID) based on the GO analysis.
From	Entry	Entry Name	Protein names	Gene Names		Submitted List		Gene ID	Mapped ID	Gene Name, Gene Symbol, Persistant ID	Panther Family	Protein class
B5AAU5	B5AAU5	B5AAU5_BOVIN	Interferon-tau variant 1g	IFNT		IFNT		BOVIN|Ensembl=ENSBTAG00000000704.4|UniProtKB=A3KMY8	GUSB	Beta-glucuronidase;GUSB;PTN000007308;orthologs	BETA-GLUCURONIDASE (PTHR10066:SF67)
Q3ZC91	Q3ZC91	ASM3A_BOVIN	Cyclic GMP-AMP phosphodiesterase SMPDL3A (2',3'-cGAMP phosphodiesterase SMPDL3A) (EC 3.1.4.-) (Acid sphingomyelinase-like phosphodiesterase 3a) (ASM-like phosphodiesterase 3a) (EC 3.6.1.15)	SMPDL3A		SMPDL3A		BOVIN|Ensembl=ENSBTAG00000010390.6|UniProtKB=F6QQY9	SRI	Sorcin;SRI;PTN007728942;orthologs	SORCIN (PTHR46735:SF7)
A7MBE1	A7MBE1	A7MBE1_BOVIN	TBC1D17 protein	TBC1D17		TBC1D17		BOVIN|Ensembl=ENSBTAG00000021955|UniProtKB=P79345	NPC2	NPC intracellular cholesterol transporter 2;NPC2;PTN000139345;orthologs	NPC INTRACELLULAR CHOLESTEROL TRANSPORTER 2 (PTHR11306:SF68)
A7E336	A7E336	A7E336_BOVIN	60S acidic ribosomal protein P0	RPLP0		RPLP0		BOVIN|Gene=GBA1|UniProtKB=Q2KHZ8	GBA1	Lysosomal acid glucosylceramidase;GBA1;PTN000116099;orthologs	LYSOSOMAL ACID GLUCOSYLCERAMIDASE (PTHR11069:SF23)
B5AAU7	B5AAU7	B5AAU7_BOVIN	Interferon-tau variant 3i	IFNT		IFNT		BOVIN|Ensembl=ENSBTAG00000003585.6|UniProtKB=A0A3Q1MFX6	CD47	Leukocyte surface antigen CD47;CD47;PTN008502093;orthologs	LEUKOCYTE SURFACE ANTIGEN CD47 (PTHR10613:SF0)	cell adhesion molecule(PC00069)
Q3T025	Q3T025	RL17_BOVIN	Large ribosomal subunit protein uL22 (60S ribosomal protein L17)	RPL17		RPL17		BOVIN|Ensembl=ENSBTAG00000008389.5|UniProtKB=A0A452DI93	HTRA1	HtrA serine peptidase 1;HTRA1;PTN000533732;orthologs	SERINE PROTEASE HTRA1 (PTHR22939:SF13)	serine protease(PC00203)
A6QLG5	A6QLG5	RS9_BOVIN	Small ribosomal subunit protein uS4 (40S ribosomal protein S9)	RPS9		RPS9		BOVIN|Gene=SERPINB6|UniProtKB=O02739	SERPINB6	Serpin B6;SERPINB6;PTN004261650;orthologs	SERPIN B6 (PTHR11461:SF204)	protease inhibitor(PC00191)
Q2HJ94	Q2HJ94	DNJA2_BOVIN	DnaJ homolog subfamily A member 2	DNAJA2		DNAJA2		BOVIN|Ensembl=ENSBTAG00000043553|UniProtKB=P37141	GPX3	Glutathione peroxidase 3;GPX3;PTN000174039;orthologs	GLUTATHIONE PEROXIDASE 3 (PTHR11592:SF32)	peroxidase(PC00180)
A0A452DJ23	A0A452DJ23	A0A452DJ23_BOVIN	Large ribosomal subunit protein uL23 N-terminal domain-containing protein			VDAC2		BOVIN|Ensembl=ENSBTAG00000021499.6|UniProtKB=A0A140T8C6	PSAP	Prosaposin;PSAP;PTN008518957;orthologs	PROSAPOSIN (PTHR11480:SF36)	scaffold/adaptor protein(PC00226)
P68002	P68002	VDAC2_BOVIN	Voltage-dependent anion-selective channel protein 2 (VDAC-2) (Outer mitochondrial membrane protein porin 2)	VDAC2		H1-4		BOVIN|Gene=PPT1|UniProtKB=P45478	PPT1	Palmitoyl-protein thioesterase 1;PPT1;PTN000134008;orthologs	PALMITOYL-PROTEIN THIOESTERASE 1 (PTHR11247:SF8)	protein modifying enzyme(PC00260)
A0A3Q1MG98	A0A3Q1MG98	A0A3Q1MG98_BOVIN	deleted			BANF1		BOVIN|Ensembl=ENSBTAG00000007101|UniProtKB=P30931	TF	Tissue factor;F3;PTN000466328;orthologs	TISSUE FACTOR (PTHR20859:SF22)	transmembrane signal receptor(PC00197)
G3MWV5	G3MWV5	G3MWV5_BOVIN	H1.4 linker histone, cluster member	H1-4		PCBP2		BOVIN|Ensembl=ENSBTAG00000007273.6|UniProtKB=G3X6N3	TF	Serotransferrin;TF;PTN008322722;orthologs	SEROTRANSFERRIN (PTHR11485:SF31)	transfer/carrier protein(PC00219)
A0A3Q1ME94	A0A3Q1ME94	A0A3Q1ME94_BOVIN	Barrier-to-autointegration factor	BANF1		RPL12		BOVIN|Ensembl=ENSBTAG00000015254.6|UniProtKB=A0A3Q1NDQ7	GLB1	Beta-galactosidase;GLB1;PTN008388090;orthologs	BETA-GALACTOSIDASE (PTHR23421:SF172)	galactosidase(PC00104)
A0A3Q1LX34	A0A3Q1LX34	A0A3Q1LX34_BOVIN	Poly(rC) binding protein 2	PCBP2		H1-3		BOVIN|Ensembl=ENSBTAG00000007375|UniProtKB=P80177	MIF	Macrophage migration inhibitory factor;MIF;PTN007553715;orthologs	MACROPHAGE MIGRATION INHIBITORY FACTOR (PTHR11954:SF6)	decarboxylase(PC00089)
P61284	P61284	RL12_BOVIN	Large ribosomal subunit protein uL11 (60S ribosomal protein L12)	RPL12		PCNA		BOVIN|Ensembl=ENSBTAG00000017368|UniProtKB=P67808	YBX1	Y-box-binding protein 1;YBX1;PTN002610486;orthologs	Y-BOX-BINDING PROTEIN 1 (PTHR11544:SF68)
A7MAZ5	A7MAZ5	H13_BOVIN	Histone H1.3	H1-3		S100A16		BOVIN|Gene=CRELD2|UniProtKB=Q2KIT5	CRELD2	Protein disulfide isomerase CRELD2;CRELD2;PTN007764532;orthologs	PROTEIN DISULFIDE ISOMERASE CRELD2 (PTHR24034:SF110)	extracellular matrix structural protein(PC00103)
Q3ZBW4	Q3ZBW4	PCNA_BOVIN	Proliferating cell nuclear antigen (PCNA)	PCNA		PINLYP		BOVIN|Gene=PDIA3|UniProtKB=P38657	PDIA3,GRP58	Protein disulfide-isomerase A3;PDIA3;PTN008566463;orthologs	PROTEIN DISULFIDE-ISOMERASE A3 (PTHR18929:SF132)	chaperone(PC00072)
Q0VCM0	Q0VCM0	S10AG_BOVIN	Protein S100-A16 (S100 calcium-binding protein A16)	S100A16		RAB3GAP2		BOVIN|Gene=TGM2|UniProtKB=P51176	TGM2	Protein-glutamine gamma-glutamyltransferase 2;TGM2;PTN008521257;orthologs	PROTEIN-GLUTAMINE GAMMA-GLUTAMYLTRANSFERASE 2 (PTHR11590:SF6)	transferase(PC00220)
E1BFZ1	E1BFZ1	E1BFZ1_BOVIN	Phospholipase A2 inhibitor and LY6/PLAUR domain containing	PINLYP		RPL7		BOVIN|Gene=SFTPA1|UniProtKB=Q6RXL1	PSAP	Pulmonary surfactant-associated protein A;SFTPA1;PTN007763378;orthologs	PULMONARY SURFACTANT-ASSOCIATED PROTEIN A1 (PTHR24024:SF13)	surfactant(PC00212)
G5E601	G5E601	G5E601_BOVIN	RAB3 GTPase activating non-catalytic protein subunit 2	RAB3GAP2		RPL3		BOVIN|Ensembl=ENSBTAG00000015114.4|UniProtKB=A5D7J6	CALR	Calreticulin;CALR;PTN002594634;orthologs	CALRETICULIN (PTHR11073:SF16)	chaperone(PC00072)
Q58DT1	Q58DT1	RL7_BOVIN	Large ribosomal subunit protein uL30 (60S ribosomal protein L7)	RPL7		SDPR		BOVIN|Ensembl=ENSBTAG00000013980.5|UniProtKB=F6R4N7	SOD3	Superoxide dismutase [Cu-Zn];SOD3;PTN000000181;orthologs	EXTRACELLULAR SUPEROXIDE DISMUTASE [CU-ZN] (PTHR10003:SF77)	oxidoreductase(PC00176)
A0A3Q1LRW8	A0A3Q1LRW8	A0A3Q1LRW8_BOVIN	Large ribosomal subunit protein uL3 (60S ribosomal protein L3)	RPL3		ATP5IF1		BOVIN|Ensembl=ENSBTAG00000009223|UniProtKB=Q0VC36	SFN	14-3-3 protein sigma;SFN;PTN000429032;orthologs	14-3-3 PROTEIN SIGMA (PTHR18860:SF14)	scaffold/adaptor protein(PC00226)
Q17QZ6	Q17QZ6	Q17QZ6_BOVIN	SDPR protein	SDPR		ATPI		BOVIN|Ensembl=ENSBTAG00000010937|UniProtKB=Q148H0	APOO	MICOS complex subunit MIC26;APOO;PTN002684624;orthologs	MICOS COMPLEX SUBUNIT MIC26 (PTHR14564:SF2)
A0A3Q1MS51	A0A3Q1MS51	A0A3Q1MS51_BOVIN	Tetraspanin			ATPIF1		BOVIN|Ensembl=ENSBTAG00000012997.4|UniProtKB=A6QQN6	SMPDL3B	Acid sphingomyelinase-like phosphodiesterase;SMPDL3B;PTN000038048;orthologs	ACID SPHINGOMYELINASE-LIKE PHOSPHODIESTERASE 3B (PTHR10340:SF25)	phosphodiesterase(PC00185)
P01096	P01096	ATIF1_BOVIN	ATPase inhibitor, mitochondrial (ATP synthase F1 subunit epsilon) (Inhibitor of F(1)F(o)-ATPase) (IF(1)) (IF1)	ATP5IF1 ATPI ATPIF1		FAM98B		BOVIN|Ensembl=ENSBTAG00000020807.4|UniProtKB=Q3SZG2	FAU	FAU ubiquitin like and ribosomal protein S30 fusion;FAU;PTN007585421;orthologs	SIMILAR TO UBIQUITIN-LIKE_S30 RIBOSOMAL FUSION PROTEIN (PTHR12650:SF38)	ribosomal protein(PC00202)
F1MH61	F1MH61	F1MH61_BOVIN	Family with sequence similarity 98 member B	FAM98B		EIF4E		BOVIN|Gene=DAG1|UniProtKB=O18738	DAG1	Dystroglycan 1;DAG1;PTN004546816;orthologs	DYSTROGLYCAN 1 (PTHR21559:SF22)	cell adhesion molecule(PC00069)
Q9N0T5	Q9N0T5	IF4E_BOVIN	Eukaryotic translation initiation factor 4E (eIF-4E) (eIF4E) (mRNA cap-binding protein)	EIF4E		BORCS6		BOVIN|Ensembl=ENSBTAG00000035998|UniProtKB=Q5EA61	CKB	Creatine kinase B-type;CKB;PTN000167178;orthologs	CREATINE KINASE B-TYPE (PTHR11547:SF23)	amino acid kinase(PC00045)
Q3SX20	Q3SX20	BORC6_BOVIN	BLOC-1-related complex subunit 6	BORCS6		RPL26		BOVIN|Ensembl=ENSBTAG00000050661.1|UniProtKB=A0A3Q1N661	IFNT3	Interferon tau-3;IFNT3;PTN008524206;orthologs	INTERFERON OMEGA-1 (PTHR11691:SF37)	interferon superfamily(PC00127)
P61257	P61257	RL26_BOVIN	Large ribosomal subunit protein uL24 (60S ribosomal protein L26)	RPL26		RPS18		BOVIN|Ensembl=ENSBTAG00000015683.6|UniProtKB=E1BBY7	HSPA4	Heat shock 70 kDa protein 4;HSPA4;PTN000452877;orthologs	HEAT SHOCK 70 KDA PROTEIN 4 (PTHR45639:SF6)	Hsp70 family chaperone(PC00027)
Q3T0R1	Q3T0R1	RS18_BOVIN	Small ribosomal subunit protein uS13 (40S ribosomal protein S18)	RPS18		ERH		BOVIN|Ensembl=ENSBTAG00000008951|UniProtKB=P09487	ALPL	Alkaline phosphatase, tissue-nonspecific isozyme;ALPL;PTN000174616;orthologs	ALKALINE PHOSPHATASE, TISSUE-NONSPECIFIC ISOZYME (PTHR11596:SF74)	phosphatase(PC00181)
Q3SZC0	Q3SZC0	ERH_BOVIN	Enhancer of rudimentary homolog	ERH		ATP5ME		BOVIN|Ensembl=ENSBTAG00000017143.5|UniProtKB=F1MEN8	PDIA4	Protein disulfide-isomerase A4;PDIA4;PTN000433132;orthologs	PROTEIN DISULFIDE-ISOMERASE A4 (PTHR18929:SF210)	chaperone(PC00072)
Q00361	Q00361	ATP5I_BOVIN	ATP synthase subunit e, mitochondrial (ATPase subunit e) (ATP synthase membrane subunit e)	ATP5ME ATP5I		ATP5I		BOVIN|Ensembl=ENSBTAG00000015978.6|UniProtKB=F1N650	ANXA1	Annexin;ANXA1;PTN002574800;orthologs	ANNEXIN A1 (PTHR10502:SF17)	calcium-binding protein(PC00060)
M0QVZ0	M0QVZ0	M0QVZ0_BOVIN	Peptidase A1 domain-containing protein			FOLR1		BOVIN|Ensembl=ENSBTAG00000048246|UniProtKB=P81425	DPP4,CD26	Dipeptidyl peptidase 4;DPP4;PTN001712538;orthologs	DIPEPTIDYL PEPTIDASE 4 (PTHR11731:SF128)	serine protease(PC00203)
P02702	P02702	FOLR1_BOVIN	Folate receptor alpha (FR-alpha) (Folate receptor 1) (Folate-binding protein 1) (FBP) (Milk folate-binding protein)	FOLR1		RPS14		BOVIN|Ensembl=ENSBTAG00000002953|UniProtKB=O97680	TXN	Thioredoxin;TXN;PTN001626203;orthologs	THIOREDOXIN (PTHR10438:SF18)	oxidoreductase(PC00176)
A0A3Q1MCJ7	A0A3Q1MCJ7	A0A3Q1MCJ7_BOVIN	Small ribosomal subunit protein uS11 (40S ribosomal protein S14)	RPS14		SFN		BOVIN|Gene=TF|UniProtKB=Q29443	TF	Serotransferrin;TF;PTN000160005;orthologs	SEROTRANSFERRIN (PTHR11485:SF31)	transfer/carrier protein(PC00219)
Q0VC36	Q0VC36	1433S_BOVIN	14-3-3 protein sigma (Stratifin)	SFN		RPS20		BOVIN|Gene=CALU|UniProtKB=Q3T0K1	CALU	Calumenin;CALU;PTN008506870;orthologs	CALUMENIN (PTHR10827:SF88)	calmodulin-related(PC00061)
Q3ZBH8	Q3ZBH8	RS20_BOVIN	Small ribosomal subunit protein uS10 (40S ribosomal protein S20)	RPS20		PLA2G15		BOVIN|Ensembl=ENSBTAG00000009615|UniProtKB=P04272	ANXA2,ANX2	Annexin A2;ANXA2;PTN000052638;orthologs	ANNEXIN A2-RELATED (PTHR10502:SF18)	calcium-binding protein(PC00060)
Q8WMP9	Q8WMP9	PAG15_BOVIN	Lysosomal phospholipase A and acyltransferase (EC 2.3.1.-) (EC 3.1.1.32) (EC 3.1.1.4) (1-O-acylceramide synthase) (ACS) (LCAT-like lysophospholipase) (LLPL) (EC 3.1.1.5) (Lysophospholipase 3) (Lysosomal phospholipase A2) (LPLA2) (Phospholipase A2 group XV)	PLA2G15 LYPLA3		LYPLA3		BOVIN|Ensembl=ENSBTAG00000032719.4|UniProtKB=E1BIG6	TFRC	Transferrin receptor protein 1;TFRC;PTN000044910;orthologs	TRANSFERRIN RECEPTOR PROTEIN 1 (PTHR10404:SF26)	metalloprotease(PC00153)
Q3T087	Q3T087	RL11_BOVIN	Large ribosomal subunit protein uL5 (60S ribosomal protein L11)	RPL11		RPL11		BOVIN|Ensembl=ENSBTAG00000004014.6|UniProtKB=E1BEB4	FBLN2	Fibulin 2;FBLN2;PTN007764551;orthologs	FIBULIN 2 (PTHR24034:SF158)	extracellular matrix structural protein(PC00103)
A7MB38	A7MB38	A7MB38_BOVIN	SFRS4 protein	SFRS4		SFRS4		BOVIN|Ensembl=ENSBTAG00000007450|UniProtKB=Q3SYW2	C2	Complement C2;C2;PTN005302148;orthologs	COMPLEMENT C2 (PTHR46393:SF2)
P40673	P40673	HMGB2_BOVIN	High mobility group protein B2 (High mobility group protein 2) (HMG-2)	HMGB2 HMG2		HMGB2		BOVIN|Ensembl=ENSBTAG00000007976|UniProtKB=A5PKI3	ILEI,FAM3C	Protein FAM3C;FAM3C;PTN000378281;orthologs	PROTEIN FAM3C (PTHR14592:SF10)	antimicrobial response protein(PC00051)
Q3ZBL4	Q3ZBL4	LZTL1_BOVIN	Leucine zipper transcription factor-like protein 1	LZTFL1		HMG2		BOVIN|Ensembl=ENSBTAG00000014129.5|UniProtKB=F1MNI4	RAB5B	RAB5B, member RAS onco family;RAB5B;PTN000634760;orthologs	RAS-RELATED PROTEIN RAB-5B (PTHR24073:SF555)	small GTPase(PC00208)
A0A3Q1MHD3	A0A3Q1MHD3	A0A3Q1MHD3_BOVIN	deleted			LZTFL1		BOVIN|Ensembl=ENSBTAG00000013162|UniProtKB=P19120	HSPA8,HSC70	Heat shock cognate 71 kDa protein;HSPA8;PTN007673334;orthologs	HEAT SHOCK COGNATE 71 KDA PROTEIN (PTHR19375:SF538)	Hsp70 family chaperone(PC00027)
A0A452DJ34	A0A452DJ34	A0A452DJ34_BOVIN	Large ribosomal subunit protein eL28 (60S ribosomal protein L28)	RPL28		RPL28		BOVIN|Gene=PLBD2|UniProtKB=Q2KIY5	PLBD2	Putative phospholipase B-like 2;PLBD2;PTN002644340;orthologs	PHOSPHOLIPASE B-LIKE 2-RELATED (PTHR12370:SF3)	phospholipase(PC00186)
Q0VC13	Q0VC13	ADAL_BOVIN	N6-Methyl-AMP deaminase (EC 3.5.4.-) (Adenosine deaminase-like protein)	MAPDA ADAL		MAPDA		BOVIN|Ensembl=ENSBTAG00000021945.6|UniProtKB=F1MF97	NID2	Nidogen 2;NID2;PTN000056211;orthologs	NIDOGEN 2 (PTHR46513:SF15)	transmembrane signal receptor(PC00197)
F1MSA1	F1MSA1	F1MSA1_BOVIN	Palmitoyl-protein thioesterase 1 (EC 3.1.2.22) (Palmitoyl-protein hydrolase 1)	PPT1		ADAL		BOVIN|Gene=CD47|UniProtKB=Q9N0K1	CD47	Leukocyte surface antigen CD47;CD47;PTN004172605;orthologs	LEUKOCYTE SURFACE ANTIGEN CD47 (PTHR10613:SF0)	cell adhesion molecule(PC00069)
P00130	P00130	QCR9_BOVIN	Cytochrome b-c1 complex subunit 9 (Complex III subunit 9) (Complex III subunit X) (Cytochrome c1 non-heme 7 kDa protein) (Ubiquinol-cytochrome c reductase complex 7.2 kDa protein)	UQCR10		PPT1		BOVIN|Ensembl=ENSBTAG00000000778|UniProtKB=Q76LV1	HSP90AB1,HSPCB	Heat shock protein HSP 90-beta;HSP90AB1;PTN002609458;orthologs	HEAT SHOCK PROTEIN HSP 90-BETA (PTHR11528:SF79)	Hsp90 family chaperone(PC00028)
A1L5B7	A1L5B7	A1L5B7_BOVIN	SERPINE1 mRNA binding protein 1	SERBP1		UQCR10		BOVIN|Ensembl=ENSBTAG00000002052.5|UniProtKB=G8JKV7	PLOD1	procollagen-lysine 5-dioxygenase;PLOD1;PTN001643361;orthologs	PROCOLLAGEN-LYSINE,2-OXOGLUTARATE 5-DIOXYGENASE 1 (PTHR10730:SF5)	protein modifying enzyme(PC00260)
Q32PB8	Q32PB8	RS21_BOVIN	Small ribosomal subunit protein eS21 (40S ribosomal protein S21)	RPS21		SERBP1		BOVIN|Ensembl=ENSBTAG00000014764|UniProtKB=P30932	CD9	CD9 antigen;CD9;PTN001830392;orthologs	CD9 ANTIGEN (PTHR19282:SF163)	scaffold/adaptor protein(PC00226)
Q5E988	Q5E988	RS5_BOVIN	Small ribosomal subunit protein uS7 (40S ribosomal protein S5) [Cleaved into: Small ribosomal subunit protein uS7, N-terminally processed]	RPS5		RPS21		BOVIN|Ensembl=ENSBTAG00000019669|UniProtKB=P85521	CD163	Scavenger receptor cysteine-rich type 1 protein M130;CD163;PTN000450318;orthologs	SCAVENGER RECEPTOR CYSTEINE-RICH TYPE 1 PROTEIN M130 (PTHR19331:SF441)	serine protease(PC00203)
Q3T169	Q3T169	RS3_BOVIN	Small ribosomal subunit protein uS3 (EC 4.2.99.18) (40S ribosomal protein S3)	RPS3		RPS5		BOVIN|Ensembl=ENSBTAG00000021377|UniProtKB=Q3MHP3	S100A14	Protein S100-A14;S100A14;PTN000181654;orthologs	PROTEIN S100-A14 (PTHR11639:SF4)	calmodulin-related(PC00061)
P12234	P12234	S25A3_BOVIN	Solute carrier family 25 member 3 (Phosphate carrier protein, mitochondrial) (PiC) (Phosphate transport protein) (PTP)	SLC25A3 PHC		RPS3		BOVIN|Gene=CSN3|UniProtKB=P02668	CSN3	Kappa-casein;CSN3;PTN002607409;orthologs	KAPPA-CASEIN (PTHR11470:SF2)	storage protein(PC00210)
A6H7C4	A6H7C4	A6H7C4_BOVIN	CBX3 protein (Chromobox 3)	CBX3		SLC25A3		BOVIN|Gene=MYOC|UniProtKB=Q9XTA3	MYOC	Myocilin;MYOC;PTN000573795;orthologs	MYOCILIN (PTHR23192:SF33)	structural protein(PC00211)
A6H769	A6H769	RS7_BOVIN	Small ribosomal subunit protein eS7 (40S ribosomal protein S7)	RPS7		PHC		BOVIN|Ensembl=ENSBTAG00000012739|UniProtKB=Q3T0B6	C1QBP	Complement component 1 Q subcomponent-binding protein, mitochondrial;C1QBP;PTN000088848;orthologs	COMPLEMENT COMPONENT 1 Q SUBCOMPONENT-BINDING PROTEIN, MITOCHONDRIAL (PTHR10826:SF1)	complement component(PC00078)
Q3T057	Q3T057	RL23_BOVIN	Large ribosomal subunit protein uL14 (60S ribosomal protein L23)	RPL23		CBX3		BOVIN|Ensembl=ENSBTAG00000020342.6|UniProtKB=Q3SX06	MYOC	Myocilin;MYOC;PTN002754684;orthologs	MYOCILIN (PTHR23192:SF33)	structural protein(PC00211)
F1N556	F1N556	F1N556_BOVIN	Ubiquitin carboxyl-terminal hydrolase 7 (EC 3.4.19.12) (Ubiquitin thioesterase 7) (Ubiquitin-specific-processing protease 7)	USP7		RPS7		BOVIN|Ensembl=ENSBTAG00000011382|UniProtKB=Q3SZK8	SLC9A3R1,NHERF,NHERF1	Na(+)_H(+) exchange regulatory cofactor NHE-RF1;NHERF1;PTN000367221;orthologs	NA(+)_H(+) EXCHANGE REGULATORY COFACTOR NHE-RF1 (PTHR14191:SF7)	scaffold/adaptor protein(PC00226)
A0A3Q1LXV7	A0A3Q1LXV7	A0A3Q1LXV7_BOVIN	Uncharacterized protein			RPL23		BOVIN|Ensembl=ENSBTAG00000012849|UniProtKB=Q7SIB2	COL4A1	Collagen alpha-1(IV) chain;COL4A1;PTN004649129;orthologs	COLLAGEN ALPHA-1(IV) CHAIN (PTHR24023:SF854)	extracellular matrix structural protein(PC00103)
P45879	P45879	VDAC1_BOVIN	Non-selective voltage-gated ion channel VDAC1 (Brain-derived voltage-dependent anion channel 1) (BR1-VDAC) (Plasmalemmal porin) (Voltage-dependent anion-selective channel protein 1) (VDAC-1)	VDAC1		USP7		BOVIN|Gene=TPT1|UniProtKB=Q5E984	TPT1	Translationally-controlled tumor protein;TPT1;PTN007555616;orthologs	TRANSLATIONALLY-CONTROLLED TUMOR PROTEIN (PTHR11991:SF0)	non-motor microtubule binding protein(PC00166)
A4IFT6	A4IFT6	A4IFT6_BOVIN	TMED7 protein (Transmembrane p24 trafficking protein 7)	TMED7		VDAC1		BOVIN|Ensembl=ENSBTAG00000007632.6|UniProtKB=A5PKK0	FAM151B	FAM151B protein;FAM151B;PTN000476126;orthologs	PROTEIN FAM151B (PTHR21184:SF3)
A0A3Q1M9I9	A0A3Q1M9I9	A0A3Q1M9I9_BOVIN	deleted			TMED7		BOVIN|Ensembl=ENSBTAG00000008034.5|UniProtKB=A6QP36	LMAN2	LMAN2 protein;LMAN2;PTN000259719;orthologs	VESICULAR INTEGRAL-MEMBRANE PROTEIN VIP36 (PTHR12223:SF36)	membrane traffic protein(PC00150)
P79103	P79103	RS4_BOVIN	Small ribosomal subunit protein eS4 (40S ribosomal protein S4)	RPS4		RPS4		BOVIN|Gene=TIMP1|UniProtKB=P20414	TIMP1	Metalloproteinase inhibitor 1;TIMP1;PTN000217714;orthologs	METALLOPROTEINASE INHIBITOR 1 (PTHR11844:SF20)	protease inhibitor(PC00191)
Q3T0W9	Q3T0W9	RL19_BOVIN	Large ribosomal subunit protein eL19 (60S ribosomal protein L19)	RPL19		RPL19		BOVIN|Ensembl=ENSBTAG00000006189|UniProtKB=P63258	ACTG,ACTG1	Actin, cytoplasmic 2;ACTG1;PTN000233340;orthologs	ACTIN, CYTOPLASMIC 1 (PTHR11937:SF414)	actin and actin related protein(PC00039)
Q58DA7	Q58DA7	GLRX3_BOVIN	Glutaredoxin-3 (PKC-interacting cousin of thioredoxin) (PICOT) (Thioredoxin-like protein 2)	GLRX3 TXNL2		GLRX3		BOVIN|Gene=CTSD|UniProtKB=P80209	CTSD	Cathepsin D;CTSD;PTN002671466;orthologs	CATHEPSIN D (PTHR47966:SF42)	aspartic protease(PC00053)
E1BCF8	E1BCF8	E1BCF8_BOVIN	Zinc finger CCCH-type containing, antiviral 1	ZC3HAV1		TXNL2		BOVIN|Ensembl=ENSBTAG00000017135|UniProtKB=P25326	CTSS	Cathepsin S;CTSS;PTN000274938;orthologs	CATHEPSIN S (PTHR12411:SF741)	cysteine protease(PC00081)
F1N405	F1N405	F1N405_BOVIN	Reticulon	RTN4		ZC3HAV1		BOVIN|Ensembl=ENSBTAG00000025496|UniProtKB=Q58D31	SORD,XDH	Sorbitol dehydrogenase;SORD;PTN008098431;orthologs	SORBITOL DEHYDROGENASE (PTHR43161:SF9)	dehydrogenase(PC00092)
A0A493UA87	A0A493UA87	A0A493UA87_BOVIN	Aldo-keto reductase family 1 member B1 (EC 1.1.1.21) (EC 1.1.1.300) (Aldose reductase)	AKR1B1		RTN4		BOVIN|Ensembl=ENSBTAG00000017426.6|UniProtKB=E1BKM4	PDCD6IP	Programmed cell death 6 interacting protein;PDCD6IP;PTN000547104;orthologs	PROGRAMMED CELL DEATH 6-INTERACTING PROTEIN (PTHR23030:SF39)	membrane traffic protein(PC00150)
Q862S5	Q862S5	Q862S5_BOVIN	Aldo-keto reductase family 1 member B1 (EC 1.1.1.21) (EC 1.1.1.300) (Aldose reductase)			AKR1B1		BOVIN|Gene=SERPINC1|UniProtKB=P41361	ANT3	Antithrombin-III;SERPINC1;PTN004261658;orthologs	ANTITHROMBIN-III (PTHR11461:SF53)	protease inhibitor(PC00191)
Q32LA7	Q32LA7	H2AV_BOVIN	Histone H2A.V (H2A.F/Z)	H2AZ2 H2AV		H2AZ2		BOVIN|Ensembl=ENSBTAG00000011257|UniProtKB=Q17QB3	ASAH1	Acid ceramidase;ASAH1;PTN007821723;orthologs	ACID CERAMIDASE (PTHR28583:SF1)	cysteine protease(PC00081)
P63212	P63212	GBG2_BOVIN	Guanine nucleotide-binding protein G(I)/G(S)/G(O) subunit gamma-2 (G gamma-I)	GNG2		H2AV		BOVIN|Ensembl=ENSBTAG00000005182.6|UniProtKB=A0A3Q1LRW6	BoLA	Major histocompatibility complex, class I, A;BoLA;PTN000422745;orthologs	HLA CLASS I HISTOCOMPATIBILITY ANTIGEN, C ALPHA CHAIN (PTHR16675:SF251)	major histocompatibility complex protein(PC00149)
A0A3Q1LR67	A0A3Q1LR67	A0A3Q1LR67_BOVIN	deleted			GNG2		BOVIN|Ensembl=ENSBTAG00000013928.5|UniProtKB=A0A3Q1LQ34	WFDC2	WAP four-disulfide core domain 2;WFDC2;PTN000455325;orthologs	WAP FOUR-DISULFIDE CORE DOMAIN PROTEIN 2 (PTHR19441:SF34)	protease inhibitor(PC00191)
Q3SZR8	Q3SZR8	SRSF3_BOVIN	Serine/arginine-rich splicing factor 3 (Splicing factor, arginine/serine-rich 3)	SRSF3 SFRS3		SRSF3		BOVIN|Ensembl=ENSBTAG00000021416|UniProtKB=Q3ZBK2	PAMM,PRXL2A,FAM213A	Peroxiredoxin-like 2A;PRXL2A;PTN002008141;orthologs	PEROXIREDOXIN-LIKE 2A (PTHR28630:SF31)
Q3T168	Q3T168	CYBP_BOVIN	Calcyclin-binding protein (CacyBP)	CACYBP		SFRS3		BOVIN|Ensembl=ENSBTAG00000017077|UniProtKB=P25975	CTSL1,CTSL	Procathepsin L;CTSL;PTN000275088;orthologs	CATHEPSIN L2 (PTHR12411:SF57)	cysteine protease(PC00081)
Q2KI90	Q2KI90	Q2KI90_BOVIN	Sialic acid acetylesterase	SIAE		CACYBP		BOVIN|Ensembl=ENSBTAG00000012927.5|UniProtKB=A6QLL8	ALDOA	Fructose-bisphosphate aldolase;ALDOA;PTN000179372;orthologs	FRUCTOSE-BISPHOSPHATE ALDOLASE A (PTHR11627:SF1)	aldolase(PC00044)
A0A3Q1LRX5	A0A3Q1LRX5	A0A3Q1LRX5_BOVIN	LSM6 homolog, U6 small nuclear RNA and mRNA degradation associated	LSM6		SIAE		BOVIN|Ensembl=ENSBTAG00000018655|UniProtKB=P62248	MYDGF	Myeloid-derived growth factor;MYDGF;PTN000775302;orthologs	MYELOID-DERIVED GROWTH FACTOR (PTHR31230:SF1)	growth factor(PC00112)
Q148D3	Q148D3	Q148D3_BOVIN	Fumarate hydratase, mitochondrial (EC 4.2.1.2)	FH		LSM6		BOVIN|Ensembl=ENSBTAG00000012442|UniProtKB=P07688	CTSB	Cathepsin B;CTSB;PTN000274770;orthologs	CATHEPSIN B (PTHR12411:SF16)	cysteine protease(PC00081)
Q24K02	Q24K02	IDE_BOVIN	Insulin-degrading enzyme (EC 3.4.24.56) (Insulin protease) (Insulinase) (Insulysin)	IDE		FH		BOVIN|Gene=DHRS11|UniProtKB=Q3ZBV9	DHRS11	Dehydrogenase_reductase SDR family member 11;DHRS11;PTN008096937;orthologs	DEHYDROGENASE_REDUCTASE SDR FAMILY MEMBER 11 (PTHR43115:SF4)	oxidoreductase(PC00176)
A0JNL5	A0JNL5	LY66C_BOVIN	Lymphocyte antigen 6 complex locus protein G6c	LY6G6C		IDE		BOVIN|Gene=TIMP2|UniProtKB=P16368	TIMP2	Metalloproteinase inhibitor 2;TIMP2;PTN002625928;orthologs	METALLOPROTEINASE INHIBITOR 2 (PTHR11844:SF24)	protease inhibitor(PC00191)
Q3T0I2	Q3T0I2	CATH_BOVIN	Pro-cathepsin H [Cleaved into: Cathepsin H mini chain; Cathepsin H (EC 3.4.22.16); Cathepsin H heavy chain; Cathepsin H light chain]	CTSH		LY6G6C		BOVIN|Ensembl=ENSBTAG00000007622.6|UniProtKB=F1MMR6	CTSD	Cathepsin D;CTSD;PTN008723788;orthologs	CATHEPSIN D (PTHR47966:SF42)	aspartic protease(PC00053)
A0A3Q1MYD8	A0A3Q1MYD8	A0A3Q1MYD8_BOVIN	Ribosomal protein S27a	RPS27A		CTSH		BOVIN|Ensembl=ENSBTAG00000006396|UniProtKB=Q3ZBD7	GPI	Glucose-6-phosphate isomerase;GPI;PTN007509304;orthologs	GLUCOSE-6-PHOSPHATE ISOMERASE (PTHR11469:SF1)	isomerase(PC00135)
P61356	P61356	RL27_BOVIN	Large ribosomal subunit protein eL27 (60S ribosomal protein L27)	RPL27		RPS27A		BOVIN|Ensembl=ENSBTAG00000021587.3|UniProtKB=F1MUI5	SMPDL3A	Acid sphingomyelinase-like phosphodiesterase;SMPDL3A;PTN000038021;orthologs	ACID SPHINGOMYELINASE-LIKE PHOSPHODIESTERASE 3A (PTHR10340:SF24)	phosphodiesterase(PC00185)
Q3T0I4	Q3T0I4	THOC4_BOVIN	THO complex subunit 4 (Tho4) (Ally of AML-1 and LEF-1) (Aly/REF export factor) (Transcriptional coactivator Aly/REF) (bZIP-enhancing factor BEF)	ALYREF ALY BEF THOC4		RPL27		BOVIN|Ensembl=ENSBTAG00000018784|UniProtKB=P05689	CTSZ	Cathepsin Z;CTSZ;PTN002645533;orthologs	CATHEPSIN Z (PTHR12411:SF929)	cysteine protease(PC00081)
A7MBA2	A7MBA2	A7MBA2_BOVIN	26S proteasome non-ATPase regulatory subunit 1	PSMD1		ALYREF		BOVIN|Ensembl=ENSBTAG00000046979.2|UniProtKB=A0A140T8D4	LGMN	Legumain;LGMN;PTN002279755;orthologs	LEGUMAIN (PTHR12000:SF42)	cysteine protease(PC00081)
Q2KJC1	Q2KJC1	CDC5L_BOVIN	Cell division cycle 5-like protein (Cdc5-like protein)	CDC5L		ALY		BOVIN|Ensembl=ENSBTAG00000014574.6|UniProtKB=E1BMD1	CFAP43	Cilia and flagella associated protein 43;CFAP43;PTN007641647;orthologs	CILIA- AND FLAGELLA-ASSOCIATED PROTEIN 43 (PTHR14885:SF1)
Q3ZC10	Q3ZC10	SMD1_BOVIN	Small nuclear ribonucleoprotein Sm D1 (Sm-D1) (snRNP core protein D1)	SNRPD1		BEF		BOVIN|Ensembl=ENSBTAG00000000720.6|UniProtKB=A0A452DK38	CTSL	Cathepsin L;CTSL;PTN000275087;orthologs	CATHEPSIN L2 (PTHR12411:SF57)	cysteine protease(PC00081)
F1MEX9	F1MEX9	F1MEX9_BOVIN	long-chain-fatty-acid--CoA ligase (EC 6.2.1.3)	ACSL3		THOC4		BOVIN|Ensembl=ENSBTAG00000003880.6|UniProtKB=E1BIP4	EMILIN2	Elastin microfibril interfacer 2;EMILIN2;PTN007648400;orthologs	EMILIN-2 (PTHR15427:SF5)	scaffold/adaptor protein(PC00226)
Q3T0F4	Q3T0F4	RS10_BOVIN	Small ribosomal subunit protein eS10 (40S ribosomal protein S10)	RPS10		PSMD1		BOVIN|Gene=FOLR1|UniProtKB=P02702	FOLR1	Folate receptor alpha;FOLR1;PTN007444713;orthologs	FOLATE RECEPTOR ALPHA (PTHR10517:SF15)	membrane trafficking regulatory protein(PC00151)
Q56JX8	Q56JX8	RS13_BOVIN	Small ribosomal subunit protein uS15 (40S ribosomal protein S13)	RPS13		CDC5L		BOVIN|Ensembl=ENSBTAG00000013367.5|UniProtKB=F1MSA1	PPT1	Palmitoyl-protein thioesterase 1;PPT1;PTN008515228;orthologs	PALMITOYL-PROTEIN THIOESTERASE 1 (PTHR11247:SF8)	protein modifying enzyme(PC00260)
F1MXY9	F1MXY9	F1MXY9_BOVIN	Serine and arginine rich splicing factor 6	SRSF6		SNRPD1		BOVIN|Ensembl=ENSBTAG00000011580.4|UniProtKB=A0A3Q1MDA4	DAG1	Dystroglycan 1;DAG1;PTN008577484;orthologs	DYSTROGLYCAN 1 (PTHR21559:SF22)	cell adhesion molecule(PC00069)
Q3SZ32	Q3SZ32	Q3SZ32_BOVIN	Transcription elongation factor B (SIII), polypeptide 2 (18kDa, elongin B)	TCEB2		ACSL3		BOVIN|Ensembl=ENSBTAG00000015509.4|UniProtKB=A0A3Q1M241	NAMPT	Nicotinamide phosphoribosyltransferase;NAMPT;PTN000120802;orthologs	NICOTINAMIDE PHOSPHORIBOSYLTRANSFERASE (PTHR43816:SF1)	transferase(PC00220)
A0A3Q1M477	Q04173	GDS1_BOVIN	Rap1 GTPase-GDP dissociation stimulator 1 (Exchange factor smgGDS) (SMG GDS protein) (SMG P21 stimulatory GDP/GTP exchange protein)	RAP1GDS1		RPS10		BOVIN|Ensembl=ENSBTAG00000010992|UniProtKB=Q3T0I2	CTSH	Pro-cathepsin H;CTSH;PTN007573983;orthologs	PRO-CATHEPSIN H (PTHR12411:SF642)	cysteine protease(PC00081)
Q29RV1	Q29RV1	PDIA4_BOVIN	Protein disulfide-isomerase A4 (EC 5.3.4.1)	PDIA4		RPS13		BOVIN|Gene=PSAP|UniProtKB=P26779	PSAP	Prosaposin;PSAP;PTN002263443;orthologs	PROSAPOSIN (PTHR11480:SF36)	scaffold/adaptor protein(PC00226)
A0A3Q1LPB5	A0A3Q1LPB5	A0A3Q1LPB5_BOVIN	deleted			SRSF6		BOVIN|Ensembl=ENSBTAG00000014204|UniProtKB=Q0VCM0	S100A16	Protein S100-A16;S100A16;PTN000181772;orthologs	PROTEIN S100-A16 (PTHR11639:SF76)	calmodulin-related(PC00061)
P12344	P12344	AATM_BOVIN	Aspartate aminotransferase, mitochondrial (mAspAT) (EC 2.6.1.1) (Fatty acid-binding protein) (FABP-1) (Glutamate oxaloacetate transaminase 2) (Kynurenine aminotransferase 4) (Kynurenine aminotransferase IV) (Kynurenine--oxoglutarate transaminase 4) (Kynurenine--oxoglutarate transaminase IV) (Plasma membrane-associated fatty acid-binding protein) (FABPpm) (Transaminase A)	GOT2		TCEB2		BOVIN|Ensembl=ENSBTAG00000009513|UniProtKB=P55906	TGFBI,BIGH3	Transforming growth factor-beta-induced protein ig-h3;TGFBI;PTN002588325;orthologs	TRANSFORMING GROWTH FACTOR-BETA-INDUCED PROTEIN IG-H3 (PTHR10900:SF82)	cell adhesion molecule(PC00069)
Q5E9D3	Q5E9D3	MIC19_BOVIN	MICOS complex subunit MIC19 (Coiled-coil-helix-coiled-coil-helix domain-containing protein 3)	CHCHD3 MIC19		RAP1GDS1		BOVIN|Gene=ANXA1|UniProtKB=P46193	ANXA1,ANX1	Annexin A1;ANXA1;PTN000052723;orthologs	ANNEXIN A1 (PTHR10502:SF17)	calcium-binding protein(PC00060)
F1N5H2	F1N5H2	F1N5H2_BOVIN	Alpha-L-fucosidase (EC 3.2.1.51)	FUCA2		PDIA4		BOVIN|Ensembl=ENSBTAG00000015101|UniProtKB=P40673	HMG2,HMGB2	High mobility group protein B2;HMGB2;PTN000345327;orthologs	HIGH MOBILITY GROUP PROTEIN B2 (PTHR48112:SF3)	HMG box transcription factor(PC00024)
A5D9G3	A5D9G3	A5D9G3_BOVIN	Succinate-CoA ligase subunit beta (EC 6.2.1.-)	LOC283398		GOT2		BOVIN|Gene=ADAMTS4|UniProtKB=Q9TT93	ADAMTS4	A disintegrin and metalloproteinase with thrombospondin motifs 4;ADAMTS4;PTN002673187;orthologs	A DISINTEGRIN AND METALLOPROTEINASE WITH THROMBOSPONDIN MOTIFS 4 (PTHR13723:SF38)	metalloprotease(PC00153)
Q5E971	Q5E971	TMEDA_BOVIN	Transmembrane emp24 domain-containing protein 10 (Protein TMED10) (21 kDa transmembrane-trafficking protein) (Transmembrane protein Tmp21) (p24 family protein delta-1) (p24delta1)	TMED10 TMP21		CHCHD3		BOVIN|Ensembl=ENSBTAG00000007512|UniProtKB=Q8WMP9	PLA2G15	Phospholipase A2 group XV;PLA2G15;PTN000154096;orthologs	PHOSPHOLIPASE A2 GROUP XV (PTHR11440:SF47)	acyltransferase(PC00042)
Q2T9S4	Q2T9S4	PGP_BOVIN	Glycerol-3-phosphate phosphatase (G3PP) (EC 3.1.3.21) (Aspartate-based ubiquitous Mg(2+)-dependent phosphatase) (AUM) (EC 3.1.3.48) (Phosphoglycolate phosphatase) (PGP)	PGP		MIC19		BOVIN|Ensembl=ENSBTAG00000002326.5|UniProtKB=A6QLZ0	LGALS3	Galectin;LGALS3;PTN000141959;orthologs	GALECTIN-3 (PTHR11346:SF26)	extracellular matrix protein(PC00102)
A0A452DK30	A0A452DK30	A0A452DK30_BOVIN	Ubiquitin carboxyl-terminal hydrolase (EC 3.4.19.12)	UCHL3		FUCA2		BOVIN|Ensembl=ENSBTAG00000011975|UniProtKB=Q1JPB0	SERPINB1	Leukocyte elastase inhibitor;SERPINB1;PTN001689487;orthologs	LEUKOCYTE ELASTASE INHIBITOR (PTHR11461:SF180)	protease inhibitor(PC00191)
E1BLF0	E1BLF0	E1BLF0_BOVIN	Proline rich coiled-coil 1	PRRC1		LOC283398		BOVIN|Ensembl=ENSBTAG00000018103|UniProtKB=P10103	HMGB1,HMG1	High mobility group protein B1;HMGB1;PTN000345457;orthologs	HIGH MOBILITY GROUP PROTEIN B1 (PTHR48112:SF35)	HMG box transcription factor(PC00024)
Q08D83	Q08D83	RTN3_BOVIN	Reticulon-3	RTN3		TMED10		BOVIN|Ensembl=ENSBTAG00000019040.4|UniProtKB=F1MIH9	PLBD2	Phospholipase B-like;PLBD2;PTN008536981;orthologs	PHOSPHOLIPASE B-LIKE 2-RELATED (PTHR12370:SF3)	phospholipase(PC00186)
Q2KIR5	Q2KIR5	Q2KIR5_BOVIN	choline-phosphate cytidylyltransferase (EC 2.7.7.15)	PCYT1A		TMP21		BOVIN|Gene=HTRA1|UniProtKB=F1N152	HTRA1	Serine protease HTRA1;HTRA1;PTN007719572;orthologs	SERINE PROTEASE HTRA1 (PTHR22939:SF13)	serine protease(PC00203)
Q3SZC4	Q3SZC4	NSF1C_BOVIN	NSFL1 cofactor p47 (p97 cofactor p47)	NSFL1C		PGP		BOVIN|Ensembl=ENSBTAG00000012208.6|UniProtKB=F1MZQ5	BoLA	Ig-like domain-containing protein;BOLA;PTN000422748;orthologs	HLA CLASS I HISTOCOMPATIBILITY ANTIGEN, C ALPHA CHAIN (PTHR16675:SF251)	major histocompatibility complex protein(PC00149)
Q08E34	Q08E34	Q08E34_BOVIN	Translocase of outer mitochondrial membrane 70	TOMM70 Tom70 TOMM70A		UCHL3		BOVIN|Ensembl=ENSBTAG00000007399.6|UniProtKB=A0A3Q1N8P4	LAMP2	Lysosomal associated membrane protein 2;LAMP2;PTN000161693;orthologs	LYSOSOME-ASSOCIATED MEMBRANE GLYCOPROTEIN 2 (PTHR11506:SF6)	membrane trafficking regulatory protein(PC00151)
Q56JW2	Q56JW2	Q56JW2_BOVIN	Placenta associated 8 A (Placenta-specific 8)	PLAC8A PLAC8		PRRC1		BOVIN|Ensembl=ENSBTAG00000002069.6|UniProtKB=E1BI37	BoLA	MHC class I heavy chain;BOLA;PTN000422744;orthologs	HLA CLASS I HISTOCOMPATIBILITY ANTIGEN, C ALPHA CHAIN (PTHR16675:SF251)	major histocompatibility complex protein(PC00149)
Q2TBW4	Q2TBW4	Q2TBW4_BOVIN	Polycystic kidney disease 2-like 2	PKD2L2		RTN3		BOVIN|Ensembl=ENSBTAG00000004924|UniProtKB=P01211	PENK	Proenkephalin-A;PENK;PTN000153760;orthologs	PROENKEPHALIN-A (PTHR11438:SF3)	neuropeptide(PC00162)
Q58DW6	Q58DW6	RAB25_BOVIN	Ras-related protein Rab-25	RAB25		PCYT1A		BOVIN|Ensembl=ENSBTAG00000019759|UniProtKB=Q24K02	IDE	Insulin-degrading enzyme;IDE;PTN000220606;orthologs	INSULIN-DEGRADING ENZYME-RELATED (PTHR43690:SF18)	metalloprotease(PC00153)
Q58DW3	Q58DW3	RL29_BOVIN	Large ribosomal subunit protein eL29 (60S ribosomal protein L29)	RPL29		NSFL1C		BOVIN|Ensembl=ENSBTAG00000018823.6|UniProtKB=E1BHY6	GRN	Granulin;GRN;PTN007565825;orthologs	PROGRANULIN (PTHR12274:SF3)
A0A3Q1LWL4	A0A3Q1LWL4	A0A3Q1LWL4_BOVIN	deleted			TOMM70		BOVIN|Ensembl=ENSBTAG00000015089|UniProtKB=P11116	LGALS1	Galectin-1;LGALS1;PTN000141789;orthologs	GALECTIN-1 (PTHR11346:SF97)	extracellular matrix protein(PC00102)
Q3MHL7	Q3MHL7	TCPZ_BOVIN	T-complex protein 1 subunit zeta (TCP-1-zeta) (CCT-zeta) (CCT-zeta-1)	CCT6A		Tom70		BOVIN|Ensembl=ENSBTAG00000024852|UniProtKB=P19660	CATHL2,BAC5	Cathelicidin-2;CATHL2;PTN000024648;orthologs	CATHELICIDIN ANTIMICROBIAL PEPTIDE (PTHR10206:SF2)	antimicrobial response protein(PC00051)
P02316	P02316	HMGN1_BOVIN	Non-histone chromosomal protein HMG-14 (High mobility group nucleosome-binding domain-containing protein 1)	HMGN1 HMG14		TOMM70A		BOVIN|Ensembl=ENSBTAG00000010899.4|UniProtKB=F1N430	TIMP2	TIMP metallopeptidase inhibitor 2;TIMP2;PTN008528189;orthologs	METALLOPROTEINASE INHIBITOR 2 (PTHR11844:SF24)	protease inhibitor(PC00191)
Q56JX5	Q56JX5	RS25_BOVIN	Small ribosomal subunit protein eS25 (40S ribosomal protein S25)	RPS25		PLAC8A		BOVIN|Ensembl=ENSBTAG00000012519.5|UniProtKB=A0A3Q1LW91	XDH	Xanthine dehydrogenase_oxidase;XDH;PTN008529546;orthologs	XANTHINE DEHYDROGENASE_OXIDASE (PTHR11908:SF80)	oxidoreductase(PC00176)
Q3MIC0	Q3MIC0	RL37A_BOVIN	Large ribosomal subunit protein eL43 (60S ribosomal protein L37a)	RPL37A		PLAC8		BOVIN|Ensembl=ENSBTAG00000013210.6|UniProtKB=G8JKX1	ADAMTS4	ADAM metallopeptidase with thrombospondin type 1 motif 4;ADAMTS4;PTN008550914;orthologs	A DISINTEGRIN AND METALLOPROTEINASE WITH THROMBOSPONDIN MOTIFS 4 (PTHR13723:SF38)	metalloprotease(PC00153)
Q5E936	Q5E936	TXD12_BOVIN	Thioredoxin domain-containing protein 12 (EC 1.8.4.2)	TXNDC12		PKD2L2		BOVIN|Ensembl=ENSBTAG00000001260.6|UniProtKB=E1BFZ1	PINLYP	Phospholipase A2 inhibitor and LY6_PLAUR domain containing;PINLYP;PTN000467628;orthologs	PHOSPHOLIPASE A2 INHIBITOR AND LY6_PLAUR DOMAIN-CONTAINING PROTEIN (PTHR20914:SF25)	scaffold/adaptor protein(PC00226)
Q3SZP5	Q3SZP5	ACOX1_BOVIN	Peroxisomal acyl-coenzyme A oxidase 1 (AOX) (EC 1.3.3.6) (Palmitoyl-CoA oxidase) (Peroxisomal fatty acyl-CoA oxidase) (Straight-chain acyl-CoA oxidase) [Cleaved into: Peroxisomal acyl-CoA oxidase 1, A chain; Peroxisomal acyl-CoA oxidase 1, B chain; Peroxisomal acyl-CoA oxidase 1, C chain]	ACOX1		RAB25		BOVIN|Ensembl=ENSBTAG00000046084.2|UniProtKB=Q0IIA2	MGC151921	Odorant-binding protein-like;MGC151921;PTN000893051;orthologs	ALLERGEN BOS D 2 (PTHR11430:SF89)	transfer/carrier protein(PC00219)
Q32LP2	Q32LP2	RADI_BOVIN	Radixin	RDX		RPL29		BOVIN|Ensembl=ENSBTAG00000005726|UniProtKB=Q2HJ60	HNRNPA2B1	Heterogeneous nuclear ribonucleoproteins A2_B1;HNRNPA2B1;PTN007645001;orthologs	HETEROGENEOUS NUCLEAR RIBONUCLEOPROTEINS A2_B1 (PTHR48026:SF13)	RNA processing factor(PC00147)
Q862I1	Q862I1	RL24_BOVIN	Large ribosomal subunit protein eL24 (60S ribosomal protein L24) (Ribosomal protein L30)	RPL24		CCT6A		BOVIN|Gene=SMPDL3A|UniProtKB=Q3ZC91	SMPDL3A	Acid sphingomyelinase-like phosphodiesterase 3a;SMPDL3A;PTN008498048;orthologs	ACID SPHINGOMYELINASE-LIKE PHOSPHODIESTERASE 3A (PTHR10340:SF24)	phosphodiesterase(PC00185)
P32007	P32007	ADT3_BOVIN	ADP/ATP translocase 3 (ADP,ATP carrier protein 3) (ADP,ATP carrier protein, isoform T2) (ANT 2) (Adenine nucleotide translocator 3) (ANT 3) (Solute carrier family 25 member 6) [Cleaved into: ADP/ATP translocase 3, N-terminally processed]	SLC25A6 AAC3 ANT3		HMGN1		BOVIN|Ensembl=ENSBTAG00000011966.6|UniProtKB=F1MD77	LAMC1	Laminin subunit gamma 1;LAMC1;PTN002577074;orthologs	LAMININ SUBUNIT GAMMA-1 (PTHR10574:SF270)	extracellular matrix protein(PC00102)
Q0IIA2	Q0IIA2	Q0IIA2_BOVIN	Odorant-binding protein-like	MGC151921		HMG14		BOVIN|Gene=RAP1GDS1|UniProtKB=Q04173	RAP1GDS1	Rap1 GTPase-GDP dissociation stimulator 1;RAP1GDS1;PTN008509078;orthologs	RAP1 GTPASE-GDP DISSOCIATION STIMULATOR 1 (PTHR10957:SF2)
P13620	P13620	ATP5H_BOVIN	ATP synthase subunit d, mitochondrial (ATPase subunit d) (ATP synthase peripheral stalk subunit d)	ATP5PD ATP5H		RPS25		BOVIN|Gene=IFNT3|UniProtKB=P56831	IFNT3	Interferon tau-3;IFNT3;PTN001707133;orthologs	INTERFERON OMEGA-1 (PTHR11691:SF37)	interferon superfamily(PC00127)
Q32L92	Q32L92	CNN3_BOVIN	Calponin-3 (Calponin, acidic isoform)	CNN3		RPL37A		BOVIN|Gene=PLOD1|UniProtKB=O77588	PLOD,PLOD1	Procollagen-lysine,2-oxoglutarate 5-dioxygenase 1;PLOD1;PTN008504791;orthologs	PROCOLLAGEN-LYSINE,2-OXOGLUTARATE 5-DIOXYGENASE 1 (PTHR10730:SF5)	protein modifying enzyme(PC00260)
P08166	P08166	KAD2_BOVIN	Adenylate kinase 2, mitochondrial (AK 2) (EC 2.7.4.3) (ATP-AMP transphosphorylase 2) (ATP:AMP phosphotransferase) (Adenylate monophosphate kinase) [Cleaved into: Adenylate kinase 2, mitochondrial, N-terminally processed]	AK2		TXNDC12		BOVIN|Ensembl=ENSBTAG00000039787.3|UniProtKB=A0A140T8A9	CSN3	Kappa-casein;CSN3;PTN008518630;orthologs	KAPPA-CASEIN (PTHR11470:SF2)	storage protein(PC00210)
A0A3Q1MUD4	A0A3Q1MUD4	A0A3Q1MUD4_BOVIN	High density lipoprotein binding protein	HDLBP		ACOX1		BOVIN|Gene=XDH|UniProtKB=P80457	XDH	Xanthine dehydrogenase_oxidase;XDH;PTN002628838;orthologs	XANTHINE DEHYDROGENASE_OXIDASE (PTHR11908:SF80)	oxidoreductase(PC00176)
Q3T0D5	Q3T0D5	RL30_BOVIN	Large ribosomal subunit protein eL30 (60S ribosomal protein L30)	RPL30		RDX		BOVIN|Ensembl=ENSBTAG00000001752.4|UniProtKB=F1N5H2	FUCA2	Alpha-L-fucosidase;FUCA2;PTN000003185;orthologs	PLASMA ALPHA-L-FUCOSIDASE (PTHR10030:SF45)	glycosidase(PC00110)
F6QJJ8	F6QJJ8	F6QJJ8_BOVIN	Progesterone receptor membrane component 2	PGRMC2		RPL24		BOVIN|Ensembl=ENSBTAG00000050155.1|UniProtKB=A0A3Q1MJK1	SERPINB6	Serpin peptidase inhibitor, clade B (ovalbumin), member 6;SERPINB6;PTN007508261;orthologs	SERPIN B6 (PTHR11461:SF204)	protease inhibitor(PC00191)
A0A3Q1LPX2	A0A3Q1LPX2	A0A3Q1LPX2_BOVIN	Long-chain-fatty-acid--CoA ligase (EC 6.2.1.15) (EC 6.2.1.3) (Acyl-CoA synthetase) (Long-chain acyl-CoA synthetase)	ACSL6		SLC25A6		BOVIN|Gene=CALR|UniProtKB=P52193	CRT,CALR	Calreticulin;CALR;PTN000117452;orthologs	CALRETICULIN (PTHR11073:SF16)	chaperone(PC00072)
A0A3Q1M4E5	A0A3Q1M4E5	A0A3Q1M4E5_BOVIN	Fucose kinase	FCSK		AAC3		BOVIN|Ensembl=ENSBTAG00000004950|UniProtKB=P39873	BRN	Brain ribonuclease;BRN;PTN000153594;orthologs	RIBONUCLEASE PANCREATIC (PTHR11437:SF24)	endoribonuclease(PC00094)
A0A3Q1MWD4	A0A3Q1MWD4	A0A3Q1MWD4_BOVIN	ADP/ATP translocase (ADP,ATP carrier protein)			ANT3		BOVIN|Ensembl=ENSBTAG00000011847|UniProtKB=Q3ZBN5	ASPN	Asporin;ASPN;PTN000689478;orthologs	ASPORIN (PTHR45712:SF2)
Q28046	Q28046	SCIN_BOVIN	Scinderin (SC) (Adseverin)	SCIN		MGC151921
A4IFQ6	A4IFQ6	A4IFQ6_BOVIN	CALML5 protein	CALML5		ATP5PD
Q3T106	Q3T106	SRSF7_BOVIN	Serine/arginine-rich splicing factor 7 (Splicing factor, arginine/serine-rich 7)	SRSF7 SFRS7		ATP5H
A0A3Q1MZX7	A0A3Q1MZX7	A0A3Q1MZX7_BOVIN	deleted			CNN3
Q148C9	Q148C9	HEBP1_BOVIN	Heme-binding protein 1	HEBP1		AK2
Q3MHH4	Q3MHH4	SYQ_BOVIN	Glutamine--tRNA ligase (EC 6.1.1.18) (Glutaminyl-tRNA synthetase) (GlnRS)	QARS1 QARS		HDLBP
Q2NKZ1	Q2NKZ1	TCPH_BOVIN	T-complex protein 1 subunit eta (TCP-1-eta) (CCT-eta)	CCT7		RPL30
F1MH31	F1MH31	F1MH31_BOVIN	Nucleoporin 214	NUP214		PGRMC2
Q3T0V4	Q3T0V4	RS11_BOVIN	Small ribosomal subunit protein uS17 (40S ribosomal protein S11)	RPS11		ACSL6
Q3MHP3	Q3MHP3	S10AE_BOVIN	Protein S100-A14 (S100 calcium-binding protein A14)	S100A14		FCSK
Q3T0M0	Q3T0M0	VPS29_BOVIN	Vacuolar protein sorting-associated protein 29 (Vesicle protein sorting 29)	VPS29		SCIN
G3N2N2	G3N2N2	G3N2N2_BOVIN	Suppressor APC domain containing 2	SAPCD2		CALML5
A0A452DIL5	A0A452DIL5	A0A452DIL5_BOVIN	Cysteine and glycine-rich protein 2 (Cysteine-rich protein 2)	CSRP2		SRSF7
Q6TNF3	Q6TNF3	Q6TNF3_BOVIN	Protein-glutamine gamma-glutamyltransferase K (EC 2.3.2.13) (Epidermal TGase) (Transglutaminase K) (Transglutaminase-1)	TGM1		SFRS7
Q5E949	Q5E949	Q5E949_BOVIN	type I protein arginine methyltransferase (EC 2.1.1.319)	PRMT1 HRMT1L2		HEBP1
A0A3Q1M2B9	A0A3Q1M2B9	A0A3Q1M2B9_BOVIN	AT-rich interaction domain 1A	ARID1A		QARS1
Q2TBX1	Q2TBX1	Q2TBX1_BOVIN	Cytokine induced protein 29 kDa	CIP29		QARS
E1BNP8	E1BNP8	E1BNP8_BOVIN	FACT complex subunit	SUPT16H		CCT7
F1MN93	F1MN93	F1MN93_BOVIN	DNA topoisomerase I (EC 5.6.2.1) (DNA topoisomerase 1)	TOP1		NUP214
A4FV48	A4FV48	FADS2_BOVIN	Acyl-CoA 6-desaturase (EC 1.14.19.3) (Delta(6) fatty acid desaturase) (D6D) (Delta(6) desaturase) (Delta-6 desaturase) (Fatty acid desaturase 2)	FADS2		RPS11
Q32PB9	Q32PB9	RL38_BOVIN	Large ribosomal subunit protein eL38 (60S ribosomal protein L38)	RPL38		S100A14
F6Q8A8	F6Q8A8	F6Q8A8_BOVIN	Nucleobindin 2	NUCB2		VPS29
P62871	P62871	GBB1_BOVIN	Guanine nucleotide-binding protein G(I)/G(S)/G(T) subunit beta-1 (Transducin beta chain 1)	GNB1		SAPCD2
Q2KJ86	Q2KJ86	Q2KJ86_BOVIN	Haloacid dehalogenase-like hydrolase domain containing 1A	HDHD1A		CSRP2
Q3T0N9	Q3T0N9	Q3T0N9_BOVIN	O-acyltransferase	SOAT1		TGM1
A5PJR5	A5PJR5	A5PJR5_BOVIN	CSTF3 protein	CSTF3		PRMT1
Q24JZ8	Q24JZ8	Q24JZ8_BOVIN	Splicing factor U2AF subunit (U2 snRNP auxiliary factor large subunit)	U2AF2		HRMT1L2
A0A3Q1MS82	A0A3Q1MS82	A0A3Q1MS82_BOVIN	Dolichyl-diphosphooligosaccharide--protein glycosyltransferase subunit 2 (Ribophorin-2)	RPN2		ARID1A
G3N284	G3N284	G3N284_BOVIN	deleted			CIP29
Q58DW0	Q58DW0	RL4_BOVIN	Large ribosomal subunit protein uL4 (60S ribosomal protein L4)	RPL4		SUPT16H
A0A3Q1NB13	A0A3Q1NB13	A0A3Q1NB13_BOVIN	ATP binding cassette subfamily F member 1	ABCF1		TOP1
A0A452DIK1	A0A452DIK1	A0A452DIK1_BOVIN	Cytosolic purine 5'-nucleotidase (EC 2.7.1.77) (EC 3.1.3.5) (EC 3.1.3.99) (Cytosolic nucleoside phosphotransferase 5'N)	NT5C2		FADS2
Q6QRN7	Q6QRN7	Q6QRN7_BOVIN	PP1201 protein (Responsive to centrifugal force and shear) (Transmembrane BAX inhibitor motif containing 1)	TMBIM1 RECS1		RPL38
Q3SWY3	Q3SWY3	IMDH2_BOVIN	Inosine-5'-monophosphate dehydrogenase 2 (IMP dehydrogenase 2) (IMPD 2) (IMPDH 2) (EC 1.1.1.205) (IMPDH-II)	IMPDH2		NUCB2
A6QNL5	A6QNL5	A6QNL5_BOVIN	Protein disulfide-isomerase A6 (EC 5.3.4.1)	PDIA6		GNB1
F1N4K1	F1N4K1	F1N4K1_BOVIN	phosphoribosylformylglycinamidine synthase (EC 6.3.5.3) (Formylglycinamide ribonucleotide amidotransferase) (Formylglycinamide ribotide amidotransferase)	PFAS		HDHD1A
A0A3Q1MR74	A0A3Q1MR74	A0A3Q1MR74_BOVIN	deleted			SOAT1
Q3SZG2	Q3SZG2	Q3SZG2_BOVIN	FAU ubiquitin like and ribosomal protein S30 fusion (Finkel-Biskis-Reilly murine sarcoma virus (FBR-MuSV) ubiquitously expressed)	FAU		CSTF3
P68530	P68530	COX2_BOVIN	Cytochrome c oxidase subunit 2 (EC 7.1.1.9) (Cytochrome c oxidase polypeptide II)	MT-CO2 COII COX2 COXII MTCO2		U2AF2
A0A3Q1LF77	A0A3Q1LF77	A0A3Q1LF77_BOVIN	Programmed cell death 6	PDCD6		RPN2
P04973	P04973	CLCA_BOVIN	Clathrin light chain A (Lca)	CLTA		RPL4
Q5E964	Q5E964	PSD13_BOVIN	26S proteasome non-ATPase regulatory subunit 13 (26S proteasome regulatory subunit RPN9) (26S proteasome regulatory subunit S11) (26S proteasome regulatory subunit p40.5)	PSMD13		ABCF1
F1N2I5	F1N2I5	F1N2I5_BOVIN	Carboxymethylenebutenolidase homolog	CMBL		NT5C2
A6QLY4	A6QLY4	ISOC1_BOVIN	Isochorismatase domain-containing protein 1	ISOC1		TMBIM1
A6QPH7	A6QPH7	A6QPH7_BOVIN	AKR7A2 protein	AKR7A2		RECS1
A0A452DI19	A0A452DI19	A0A452DI19_BOVIN	Protein transport protein Sec61 subunit alpha isoform 1	SEC61A1		IMPDH2
Q2NL24	Q2NL24	PSMG2_BOVIN	Proteasome assembly chaperone 2	PSMG2		PDIA6
Q2TBQ5	Q2TBQ5	RL7A_BOVIN	Large ribosomal subunit protein eL8 (60S ribosomal protein L7a)	RPL7A		PFAS
Q3T0B6	Q3T0B6	C1QBP_BOVIN	Complement component 1 Q subcomponent-binding protein, mitochondrial	C1QBP		FAU
Q3ZBI7	Q3ZBI7	ATPMK_BOVIN	ATP synthase membrane subunit K, mitochondrial (ATP synthase membrane subunit DAPIT, mitochondrial) (Diabetes-associated protein in insulin-sensitive tissues) (Up-regulated during skeletal muscle growth protein 5)	ATP5MK ATPMD DAPIT USMG5		MT-CO2
E1BEK9	E1BEK9	E1BEK9_BOVIN	UPF1 RNA helicase and ATPase	UPF1		COII
E1BCX9	E1BCX9	E1BCX9_BOVIN	EGFR pathway substrate 8, signaling adaptor	EPS8		COX2
Q3ZBL0	Q3ZBL0	RUXG_BOVIN	Small nuclear ribonucleoprotein G (snRNP-G) (Sm protein G) (Sm-G) (SmG)	SNRPG		COXII
P19660	P19660	CTHL2_BOVIN	Cathelicidin-2 (Bactenecin-5) (Bac5) (PR-42)	CATHL2 BAC5		MTCO2
A0A452DI44	A0A452DI44	A0A452DI44_BOVIN	26S proteasome non-ATPase regulatory subunit 4 (26S proteasome regulatory subunit RPN10)	PSMD4		PDCD6
P81425	P81425	DPP4_BOVIN	Dipeptidyl peptidase 4 (EC 3.4.14.5) (Activation molecule 3) (ACT3) (Adenosine deaminase complexing protein) (ADCP-I) (Dipeptidyl peptidase IV) (DPP IV) (T-cell activation antigen CD26) (WC10) (CD antigen CD26) [Cleaved into: Dipeptidyl peptidase 4 membrane form (Dipeptidyl peptidase IV membrane form); Dipeptidyl peptidase 4 soluble form (Dipeptidyl peptidase IV soluble form)]	DPP4 CD26		CLTA
A0A452DI93	A0A452DI93	A0A452DI93_BOVIN	HtrA serine peptidase 1	HTRA1		PSMD13
Q2NKT5	Q2NKT5	Q2NKT5_BOVIN	Protein transport protein Sec61 subunit beta	SEC61B		CMBL
F1N365	F1N365	F1N365_BOVIN	FLII actin remodeling protein	FLII		ISOC1
A0A3Q1LNZ3	A0A3Q1LNZ3	A0A3Q1LNZ3_BOVIN	Nuclear casein kinase and cyclin dependent kinase substrate 1	NUCKS1		AKR7A2
Q2KJ25	Q2KJ25	PSD12_BOVIN	26S proteasome non-ATPase regulatory subunit 12 (26S proteasome regulatory subunit RPN5)	PSMD12		SEC61A1
Q7M2Y2	Q7M2Y2	Q7M2Y2_BOVIN	Large ribosomal subunit protein uL13 (60S ribosomal protein L13a)			PSMG2
P48034	P48034	AOXA_BOVIN	Aldehyde oxidase 1 (EC 1.2.3.1) (Azaheterocycle hydroxylase 1) (EC 1.17.3.-)	AOX1 AO		RPL7A
Q32LC7	Q32LC7	G3BP1_BOVIN	Ras GTPase-activating protein-binding protein 1 (G3BP-1) (EC 3.6.4.12) (EC 3.6.4.13) (ATP-dependent DNA/RNA helicase G3BP)	G3BP1 G3BP		C1QBP
A0A3Q1LFJ4	A0A3Q1LFJ4	A0A3Q1LFJ4_BOVIN	LIM domain 7	LMO7		ATP5MK
Q2KHT7	Q2KHT7	RS27_BOVIN	Small ribosomal subunit protein eS27 (40S ribosomal protein S27)	RPS27		ATPMD
P00171	P00171	CYB5_BOVIN	Cytochrome b5	CYB5A CYB5		DAPIT
A6H767	A6H767	NP1L1_BOVIN	Nucleosome assembly protein 1-like 1	NAP1L1		USMG5
Q2KIR1	Q2KIR1	SNRPA_BOVIN	U1 small nuclear ribonucleoprotein A (U1 snRNP A) (U1-A) (U1A)	SNRPA		UPF1
F1ME38	F1ME38	F1ME38_BOVIN	Ubiquitin like modifier activating enzyme 6	UBA6		EPS8
P35605	P35605	COPB2_BOVIN	Coatomer subunit beta' (Beta'-coat protein) (Beta'-COP) (p102)	COPB2		SNRPG
P67808	P67808	YBOX1_BOVIN	Y-box-binding protein 1 (YB-1) (DNA-binding protein B) (DBPB) (Enhancer factor I subunit A) (EFI-A) (Y-box transcription factor)	YBX1 YB1		CATHL2
A0A6B9SF17	A0A6B9SF17	A0A6B9SF17_BOVIN	Ig heavy chain variable region			BAC5
P35604	P35604	COPZ1_BOVIN	Coatomer subunit zeta-1 (Zeta-1-coat protein) (Zeta-1 COP)	COPZ1 COPZ		PSMD4
A0A3Q1M8V1	A0A3Q1M8V1	A0A3Q1M8V1_BOVIN	Serine/threonine-protein kinase ATR (EC 2.7.11.1)	ATR		DPP4
A6QQR7	A6QQR7	A6QQR7_BOVIN	Glycerol-3-phosphate dehydrogenase [NAD(+)] (EC 1.1.1.8)	GPD1L		CD26
F6QPP1	F6QPP1	F6QPP1_BOVIN	cullin-RING-type E3 NEDD8 transferase (EC 2.3.2.32)	RBX1		HTRA1
F1MYS7	F1MYS7	F1MYS7_BOVIN	Eukaryotic translation initiation factor 4B	EIF4B		SEC61B
P80724	P80724	BASP1_BOVIN	Brain acid soluble protein 1 (22 kDa neuronal tissue-enriched acidic protein) (Neuronal axonal membrane protein NAP-22)	BASP1 NAP22		FLII
Q0II26	Q0II26	AIMP2_BOVIN	Aminoacyl tRNA synthase complex-interacting multifunctional protein 2 (Multisynthase complex auxiliary component p38) (Protein JTV-1)	AIMP2 JTV1		NUCKS1
Q29RZ0	Q29RZ0	THIL_BOVIN	Acetyl-CoA acetyltransferase, mitochondrial (EC 2.3.1.9) (Acetoacetyl-CoA thiolase)	ACAT1		PSMD12
A0A3Q1M0G8	A0A3Q1M0G8	A0A3Q1M0G8_BOVIN	non-specific serine/threonine protein kinase (EC 2.7.11.1)	PAK2		AOX1
P00129	P00129	QCR7_BOVIN	Cytochrome b-c1 complex subunit 7 (Complex III subunit 7) (Complex III subunit VII) (QP-C) (Ubiquinol-cytochrome c reductase complex 14 kDa protein)	UQCRB		AO
Q3T0V3	Q3T0V3	EIF3K_BOVIN	Eukaryotic translation initiation factor 3 subunit K (eIF3k) (Eukaryotic translation initiation factor 3 subunit 12) (eIF-3 p25)	EIF3K EIF3S12		G3BP1
A0A3Q1MIT1	A0A3Q1MIT1	A0A3Q1MIT1_BOVIN	YTH domain-containing family protein	YTHDF3		G3BP
A0A3Q1LQ31	A0A3Q1LQ31	A0A3Q1LQ31_BOVIN	ArfGAP with GTPase domain, ankyrin repeat and PH domain 1	AGAP1		LMO7
A0A3Q1LG90	A0A3Q1LG90	A0A3Q1LG90_BOVIN	Palladin, cytoskeletal associated protein	PALLD		RPS27
A0A3Q1N6D1	A0A3Q1N6D1	A0A3Q1N6D1_BOVIN	Capping actin protein, gelsolin like	CAPG		CYB5A
A0A3Q1LPH5	A0A3Q1LPH5	A0A3Q1LPH5_BOVIN	Glyceraldehyde-3-phosphate dehydrogenase (EC 1.2.1.12) (Peptidyl-cysteine S-nitrosylase GAPDH)			CYB5
A0A3Q1MBN7	A0A3Q1MBN7	A0A3Q1MBN7_BOVIN	Staphylococcal nuclease domain-containing protein (EC 3.1.31.1)	SND1		NAP1L1
A3KMV2	A3KMV2	RD23A_BOVIN	UV excision repair protein RAD23 homolog A	RAD23A		SNRPA
F1MHU9	F1MHU9	F1MHU9_BOVIN	CCR4-NOT transcription complex subunit 1	CNOT1		UBA6
F6RFP6	F6RFP6	F6RFP6_BOVIN	Basigin	BSG		COPB2
F1MX77	F1MX77	F1MX77_BOVIN	Vir like m6A methyltransferase associated	VIRMA		YBX1
A6QQ09	A6QQ09	A6QQ09_BOVIN	LOC100138230 protein	LOC100138230		YB1
F1MSF1	F1MSF1	F1MSF1_BOVIN	Ribonucleoside-diphosphate reductase (EC 1.17.4.1)	RRM1		COPZ1
E1BNY9	E1BNY9	E1BNY9_BOVIN	HECT-type E3 ubiquitin transferase (EC 2.3.2.26)	HUWE1		COPZ
A6QLV1	A6QLV1	A6QLV1_BOVIN	UNC84B protein	UNC84B		ATR
E1BNE0	E1BNE0	E1BNE0_BOVIN	Tyrosine-protein kinase (EC 2.7.10.2)	FER		GPD1L
F1MM83	F1MM83	F1MM83_BOVIN	6-phosphogluconolactonase (6PGL) (EC 3.1.1.31)	PGLS		RBX1
A8E4P3	A8E4P3	A8E4P3_BOVIN	STOM protein (Stomatin)	STOM		EIF4B
F1MUF6	F1MUF6	F1MUF6_BOVIN	Nectin cell adhesion molecule 3	NECTIN3		BASP1
A0A3Q1LYQ7	A0A3Q1LYQ7	A0A3Q1LYQ7_BOVIN	Signal recognition particle 9 kDa protein (SRP9)	SRP9		NAP22
Q32KM5	Q32KM5	Q32KM5_BOVIN	cAMP-dependent protein kinase type II-alpha regulatory subunit	PRKG1		AIMP2
A2VDN6	A2VDN6	SF3A1_BOVIN	Splicing factor 3A subunit 1	SF3A1		JTV1
A0A3Q1MFS2	A0A3Q1MFS2	A0A3Q1MFS2_BOVIN	Alpha-actinin-4 (Non-muscle alpha-actinin 4)	ACTN4		ACAT1
A0A3Q1N178	A0A3Q1N178	A0A3Q1N178_BOVIN	Tripeptidyl-peptidase 1 (EC 3.4.14.9) (Tripeptidyl aminopeptidase) (Tripeptidyl-peptidase I)	TPP1		PAK2
Q28009	Q28009	FUS_BOVIN	RNA-binding protein FUS (Protein pigpen)	FUS		UQCRB
F1N371	F1N371	F1N371_BOVIN	DAB adaptor protein 2	DAB2		EIF3K
Q0V8H6	Q0V8H6	MOV10_BOVIN	Putative helicase MOV-10 (EC 3.6.4.13)	MOV10		EIF3S12
A0A3Q1MT44	A0A3Q1MT44	A0A3Q1MT44_BOVIN	Deoxyuridine 5'-triphosphate nucleotidohydrolase (dUTPase) (EC 3.6.1.23) (dUTP pyrophosphatase)	DUT		YTHDF3
Q1RMR3	Q1RMR3	Q1RMR3_BOVIN	Cortactin	CTTN		AGAP1
A3KMY8	A3KMY8	A3KMY8_BOVIN	Beta-glucuronidase (EC 3.2.1.31)	GUSB		PALLD
Q1RMH8	Q1RMH8	SNX3_BOVIN	Sorting nexin-3	SNX3		CAPG
Q3SZQ6	Q3SZQ6	RL32_BOVIN	Large ribosomal subunit protein eL32 (60S ribosomal protein L32)	RPL32		SND1
P60661	P60661	MYL6_BOVIN	Myosin light polypeptide 6 (17 kDa myosin light chain) (LC17) (Myosin light chain 3) (MLC-3) (Myosin light chain alkali 3) (Myosin light chain A3)	MYL6		RAD23A
Q3SZ90	Q3SZ90	RL13A_BOVIN	Large ribosomal subunit protein uL13 (60S ribosomal protein L13a)	RPL13A		CNOT1
A0A3Q1M0V8	A0A3Q1M0V8	A0A3Q1M0V8_BOVIN	deleted			BSG
P81623	P81623	ERP29_BOVIN	Endoplasmic reticulum resident protein 29 (ERp29)	ERP29		VIRMA
Q148F1	Q148F1	COF2_BOVIN	Cofilin-2 (Cofilin, muscle isoform)	CFL2		LOC100138230
Q3ZCE2	Q3ZCE2	Q3ZCE2_BOVIN	ELAV-like protein	ELAVL1		RRM1
A0A3Q1LWR2	A0A3Q1LWR2	A0A3Q1LWR2_BOVIN	Dystrophin	DMD		HUWE1
F1MJ49	F1MJ49	F1MJ49_BOVIN	Peptidase A1 domain-containing protein			UNC84B
F1N7H5	F1N7H5	F1N7H5_BOVIN	GDP-mannose pyrophosphorylase B	GMPPB		FER
Q3SZT2	Q3SZT2	Q3SZT2_BOVIN	NAD(P)H dehydrogenase, quinone 2	NQO2		PGLS
Q2KII4	Q2KII4	ELOC_BOVIN	Elongin-C (EloC) (Elongin 15 kDa subunit) (RNA polymerase II transcription factor SIII subunit C) (SIII p15) (Transcription elongation factor B polypeptide 1)	ELOC TCEB1		STOM
A0A3Q1MMW5	A0A3Q1MMW5	A0A3Q1MMW5_BOVIN	Large ribosomal subunit protein uL18 (60S ribosomal protein L5)			NECTIN3
Q2KI42	Q2KI42	PSD11_BOVIN	26S proteasome non-ATPase regulatory subunit 11 (26S proteasome regulatory subunit RPN6)	PSMD11		SRP9
Q8MJ50	Q8MJ50	OSTF1_BOVIN	Osteoclast-stimulating factor 1	OSTF1		PRKG1
A0A3Q1MCW7	A0A3Q1MCW7	A0A3Q1MCW7_BOVIN	Crystallin beta-gamma domain containing 1	CRYBG1		SF3A1
A1XEA4	A1XEA4	A1XEA4_BOVIN	Keratin 18	KRT18		ACTN4
Q32PD5	Q32PD5	RS19_BOVIN	Small ribosomal subunit protein eS19 (40S ribosomal protein S19)	RPS19		TPP1
P85521	P85521	C163A_BOVIN	Scavenger receptor cysteine-rich type 1 protein M130 (CD antigen CD163) [Cleaved into: Soluble CD163 (sCD163)]	CD163 M130		FUS
E1BGE5	E1BGE5	E1BGE5_BOVIN	Importin 7	IPO7		DAB2
A0A3Q1MK72	A0A3Q1MK72	A0A3Q1MK72_BOVIN	EWS RNA binding protein 1	EWSR1		MOV10
Q3ZBN5	Q3ZBN5	ASPN_BOVIN	Asporin	ASPN		DUT
P05630	P05630	ATPD_BOVIN	ATP synthase subunit delta, mitochondrial (ATP synthase F1 subunit delta) (F-ATPase delta subunit)	ATP5F1D ATP5D		CTTN
P49410	P49410	EFTU_BOVIN	Elongation factor Tu, mitochondrial (EF-Tu)	TUFM		GUSB
Q5KR47	Q5KR47	TPM3_BOVIN	Tropomyosin alpha-3 chain (Gamma-tropomyosin) (Tropomyosin-3)	TPM3		SNX3
Q56JV1	Q56JV1	RS26_BOVIN	Small ribosomal subunit protein eS26 (40S ribosomal protein S26)	RPS26		RPL32
Q3SZ18	Q3SZ18	HPRT_BOVIN	Hypoxanthine-guanine phosphoribosyltransferase (HGPRT) (HGPRTase) (EC 2.4.2.8)	HPRT1		MYL6
A5PKG2	A5PKG2	A5PKG2_BOVIN	PAIP1 protein	PAIP1		RPL13A
P13272	P13272	UCRI_BOVIN	Cytochrome b-c1 complex subunit Rieske, mitochondrial (EC 7.1.1.8) (Complex III subunit 5) (Cytochrome b-c1 complex subunit 5) (Rieske iron-sulfur protein) (RISP) (Rieske protein UQCRFS1) (Ubiquinol-cytochrome c reductase iron-sulfur subunit) [Cleaved into: Cytochrome b-c1 complex subunit 9 (Su9) (Subunit 9) (8 kDa subunit 9) (Complex III subunit IX) (Cytochrome b-c1 complex subunit 11) (UQCRFS1 …	UQCRFS1		ERP29
Q5E9F9	Q5E9F9	PRS7_BOVIN	26S proteasome regulatory subunit 7 (26S proteasome AAA-ATPase subunit RPT1) (Proteasome 26S subunit ATPase 2)	PSMC2		CFL2
A0A3Q1NJG8	A0A3Q1NJG8	A0A3Q1NJG8_BOVIN	Large ribosomal subunit protein eL31 (60S ribosomal protein L31)			ELAVL1
E1BAD8	E1BAD8	E1BAD8_BOVIN	E3 ubiquitin-protein ligase Midline-1 (EC 2.3.2.27) (RING finger protein Midline-1) (RING-type E3 ubiquitin transferase Midline-1) (Tripartite motif-containing protein 18)	MID1		DMD
P23004	P23004	QCR2_BOVIN	Cytochrome b-c1 complex subunit 2, mitochondrial (Complex III subunit 2) (Core protein II) (Ubiquinol-cytochrome-c reductase complex core protein 2)	UQCRC2		GMPPB
Q0III3	Q0III3	DC1I2_BOVIN	Cytoplasmic dynein 1 intermediate chain 2 (Cytoplasmic dynein intermediate chain 2) (Dynein intermediate chain 2, cytosolic) (DH IC-2)	DYNC1I2		NQO2
P00125	P00125	CY1_BOVIN	Cytochrome c1, heme protein, mitochondrial (EC 7.1.1.8) (Complex III subunit 4) (Complex III subunit IV) (Cytochrome b-c1 complex subunit 4) (Ubiquinol-cytochrome-c reductase complex cytochrome c1 subunit) (Cytochrome c-1)	CYC1		ELOC
E1BJV5	E1BJV5	E1BJV5_BOVIN	Zinc finger protein 638	ZNF638		TCEB1
F1MXE4	F1MXE4	F1MXE4_BOVIN	26S proteasome non-ATPase regulatory subunit 6	PSMD6		PSMD11
A0A3Q1MZJ6	A0A3Q1MZJ6	A0A3Q1MZJ6_BOVIN	DnaJ heat shock protein family (Hsp40) member B2	DNAJB2		OSTF1
F1MI56	F1MI56	F1MI56_BOVIN	Ankyrin repeat domain 17	ANKRD17		CRYBG1
F1MH02	F1MH02	F1MH02_BOVIN	Membrane bound O-acyltransferase domain containing 2	MBOAT2		KRT18
E1BEI0	E1BEI0	E1BEI0_BOVIN	Apoptosis inhibitor 5	API5		RPS19
Q32PE9	Q32PE9	LSM3_BOVIN	U6 snRNA-associated Sm-like protein LSm3	LSM3		CD163
O77588	O77588	PLOD1_BOVIN	Procollagen-lysine,2-oxoglutarate 5-dioxygenase 1 (EC 1.14.11.4) (Lysyl hydroxylase 1) (LH1)	PLOD1 PLOD		M130
G5E5Y0	G5E5Y0	G5E5Y0_BOVIN	Small nuclear ribonucleoprotein polypeptide B2	SNRPB2		IPO7
P31408	P31408	VATB2_BOVIN	V-type proton ATPase subunit B, brain isoform (V-ATPase subunit B 2) (Endomembrane proton pump 58 kDa subunit) (Vacuolar proton pump subunit B 2)	ATP6V1B2 ATP6B2		EWSR1
E1BPB3	E1BPB3	E1BPB3_BOVIN	Translation initiation factor eIF2B subunit epsilon (eIF2B GDP-GTP exchange factor subunit epsilon)	EIF2B5		ASPN
Q2TBR3	Q2TBR3	Q2TBR3_BOVIN	SET nuclear oncogene (SET nuclear proto-onco) (SET translocation (Myeloid leukemia-associated))	SET		ATP5F1D
Q08E01	Q08E01	Q08E01_BOVIN	Adducin 3	ADD3		ATP5D
A0A3Q1MP36	A0A3Q1MP36	A0A3Q1MP36_BOVIN	Sulfotransferase (EC 2.8.2.-)			TUFM
Q2NL22	Q2NL22	IF4A3_BOVIN	Eukaryotic initiation factor 4A-III (EC 3.6.4.13) (ATP-dependent RNA helicase DDX48) (ATP-dependent RNA helicase eIF4A-3) (DEAD box protein 48) (Eukaryotic translation initiation factor 4A isoform 3) [Cleaved into: Eukaryotic initiation factor 4A-III, N-terminally processed]	EIF4A3 DDX48		TPM3
Q0VD53	Q0VD53	VP26A_BOVIN	Vacuolar protein sorting-associated protein 26A (Vesicle protein sorting 26A)	VPS26A		RPS26
E1BKT0	E1BKT0	E1BKT0_BOVIN	Leucine zipper protein 1	LUZP1		HPRT1
Q5E963	Q5E963	ARP5L_BOVIN	Actin-related protein 2/3 complex subunit 5-like protein (Arp2/3 complex 16 kDa subunit 2) (ARC16-2)	ARPC5L		PAIP1
Q2KIA5	Q2KIA5	DNM1L_BOVIN	Dynamin-1-like protein (EC 3.6.5.5)	DNM1L		UQCRFS1
A0A3Q1LUN6	A0A3Q1LUN6	A0A3Q1LUN6_BOVIN	GMP synthase (glutamine-hydrolyzing) (EC 6.3.5.2) (Glutamine amidotransferase)	GMPS		PSMC2
E1BIG2	E1BIG2	E1BIG2_BOVIN	NF2, moesin-ezrin-radixin like (MERLIN) tumor suppressor	NF2		MID1
A0A3Q1MHX8	A0A3Q1MHX8	A0A3Q1MHX8_BOVIN	Ras-related protein Rab-2A (EC 3.6.5.2)	RAB2A		UQCRC2
P61955	P61955	SUMO2_BOVIN	Small ubiquitin-related modifier 2 (SUMO-2) (Ubiquitin-like protein SMT3B) (Smt3B)	SUMO2 SMT3B		DYNC1I2
Q2KIC1	Q2KIC1	Q2KIC1_BOVIN	UDP-N-acteylglucosamine pyrophosphorylase 1	UAP1		CYC1
Q3SZB4	Q3SZB4	ACADM_BOVIN	Medium-chain specific acyl-CoA dehydrogenase, mitochondrial (MCAD) (EC 1.3.8.7)	ACADM		ZNF638
A5PJY0	A5PJY0	A5PJY0_BOVIN	LMAN1 protein	LMAN1		PSMD6
F1MNS8	F1MNS8	F1MNS8_BOVIN	PDGFA associated protein 1	PDAP1		DNAJB2
E1BEX4	E1BEX4	E1BEX4_BOVIN	Uroporphyrinogen decarboxylase (EC 4.1.1.37)	UROD		ANKRD17
Q1JPH6	Q1JPH6	IF4H_BOVIN	Eukaryotic translation initiation factor 4H (eIF-4H)	EIF4H		MBOAT2
A6QLU7	A6QLU7	TCAF2_BOVIN	TRPM8 channel-associated factor 2 (TRP channel-associated factor 2)	TCAF2 FAM115C FAM139A		API5
Q2KHZ8	Q2KHZ8	GBA1_BOVIN	Lysosomal acid glucosylceramidase (EC 3.2.1.45) (Acid beta-glucosidase) (Beta-glucocerebrosidase) (Cholesterol glucosyltransferase) (SGTase) (EC 2.4.1.-) (Cholesteryl-beta-glucosidase) (EC 3.2.1.-) (D-glucosyl-N-acylsphingosine glucohydrolase) (Lysosomal cholesterol glycosyltransferase) (Lysosomal galactosylceramidase) (EC 3.2.1.46) (Lysosomal glycosylceramidase)	GBA1 GBA		LSM3
A7MB35	A7MB35	ODPA_BOVIN	Pyruvate dehydrogenase E1 component subunit alpha, somatic form, mitochondrial (EC 1.2.4.1) (PDHE1-A type I)	PDHA1		PLOD1
E1BIP4	E1BIP4	E1BIP4_BOVIN	Elastin microfibril interfacer 2	EMILIN2		PLOD
Q2T9Y6	Q2T9Y6	GSH0_BOVIN	Glutamate--cysteine ligase regulatory subunit (GCS light chain) (Gamma-ECS regulatory subunit) (Gamma-glutamylcysteine synthetase regulatory subunit) (Glutamate--cysteine ligase modifier subunit)	GCLM		SNRPB2
F1MG10	F1MG10	F1MG10_BOVIN	COP9 signalosome complex subunit 6	COPS6		ATP6V1B2
P68509	P68509	1433F_BOVIN	14-3-3 protein eta (Protein kinase C inhibitor protein 1) (KCIP-1)	YWHAH		ATP6B2
A0A3Q1M396	A0A3Q1M396	A0A3Q1M396_BOVIN	peptidylprolyl isomerase (EC 5.2.1.8)	FKBP11		EIF2B5
G3N3D3	G3N3D3	G3N3D3_BOVIN	KPRP N-terminal and LCE C-terminal like protein	KPLCE C3H1orf68		SET
Q0VCR6	Q0VCR6	DIESL_BOVIN	DGAT1/2-independent enzyme synthesizing storage lipids (DIESL) (EC 2.3.1.-) (2-acylglycerol/1,2-diacylglycerol O-acyltransferase) (Monoacylglycerol/Diacylglycerol O-acyltransferase) (MGAT/DGAT) (EC 2.3.1.20, EC 2.3.1.22) (Transmembrane protein 68)	TMEM68		ADD3
E1B9E8	E1B9E8	E1B9E8_BOVIN	Beta-hexosaminidase (EC 3.2.1.52)			EIF4A3
Q1JQB2	Q1JQB2	BUB3_BOVIN	Mitotic checkpoint protein BUB3	BUB3		DDX48
A0A3Q1LHC9	A0A3Q1LHC9	A0A3Q1LHC9_BOVIN	DNA replication licensing factor MCM2 (EC 3.6.4.12)	MCM2		VPS26A
Q32LC9	Q32LC9	ZN330_BOVIN	Zinc finger protein 330 (Nucleolar autoantigen 36)	ZNF330 NOA36		LUZP1
Q56JZ5	Q56JZ5	EIF3H_BOVIN	Eukaryotic translation initiation factor 3 subunit H (eIF3h) (Eukaryotic translation initiation factor 3 subunit 3) (eIF-3-gamma) (eIF3 p40 subunit)	EIF3H EIF3S3		ARPC5L
A0A3Q1MLB6	A0A3Q1MLB6	A0A3Q1MLB6_BOVIN	Ubiquitin conjugating enzyme E2 R2	UBE2R2		DNM1L
G3MXG6	G3MXG6	G3MXG6_BOVIN	Ig-like domain-containing protein			GMPS
P60902	P60902	S10AA_BOVIN	Protein S100-A10 (Calpactin I light chain) (Calpactin-1 light chain) (Cellular ligand of annexin II) (S100 calcium-binding protein A10) (p10 protein) (p11)	S100A10 CAL1L CLP11		NF2
G3X6M9	G3X6M9	G3X6M9_BOVIN	Signal regulatory protein alpha	SIRPA		RAB2A
A0A3Q1ML66	A0A3Q1ML66	A0A3Q1ML66_BOVIN	ATP synthase subunit f, mitochondrial (ATP synthase membrane subunit f)	ATP5MF		SUMO2
Q02370	Q02370	NDUA2_BOVIN	NADH dehydrogenase [ubiquinone] 1 alpha subcomplex subunit 2 (Complex I-B8) (CI-B8) (NADH-ubiquinone oxidoreductase B8 subunit)	NDUFA2		SMT3B
P62194	P62194	PRS8_BOVIN	26S proteasome regulatory subunit 8 (26S proteasome AAA-ATPase subunit RPT6) (Proteasome 26S subunit ATPase 5) (Proteasome subunit p45) (p45/SUG)	PSMC5 SUG1		UAP1
A0A3Q1LM66	A0A3Q1LM66	A0A3Q1LM66_BOVIN	MICOS complex subunit	APOO		ACADM
A0A3Q1N6L4	A0A3Q1N6L4	A0A3Q1N6L4_BOVIN	palmitoyl-CoA hydrolase (EC 3.1.2.2)	ACOT8		LMAN1
V6F7T1	P11180	ODP2_BOVIN	Dihydrolipoyllysine-residue acetyltransferase component of pyruvate dehydrogenase complex (EC 2.3.1.12) (Dihydrolipoamide acetyltransferase component of pyruvate dehydrogenase complex) (Pyruvate dehydrogenase complex component E2) (PDC-E2) (PDCE2)	DLAT		PDAP1
Q2KIT5	Q2KIT5	CREL2_BOVIN	Protein disulfide isomerase CRELD2 (EC 5.3.4.1) (Cysteine-rich with EGF-like domain protein 2)	CRELD2		UROD
Q3T0C6	Q3T0C6	AT1B3_BOVIN	Sodium/potassium-transporting ATPase subunit beta-3 (Sodium/potassium-dependent ATPase subunit beta-3) (ATPB-3) (CD antigen CD298)	ATP1B3		EIF4H
A0A3Q1MDK7	A0A3Q1MDK7	A0A3Q1MDK7_BOVIN	Histone H2A	H2AC10		TCAF2
Q3ZCA7	Q3ZCA7	Q3ZCA7_BOVIN	Guanine nucleotide-binding protein G(i) subunit alpha-3 (G(i) alpha-3)	GNAI3		FAM115C
A0A3Q1ML32	A0A3Q1ML32	A0A3Q1ML32_BOVIN	Uncharacterized protein			FAM139A
A0A3Q1MFX6	A0A3Q1MFX6	A0A3Q1MFX6_BOVIN	Leukocyte surface antigen CD47 (Integrin-associated protein)	CD47		GBA1
A0A3Q1N7F5	A0A3Q1N7F5	A0A3Q1N7F5_BOVIN	Ig-like domain-containing protein			GBA
Q5EAD6	Q5EAD6	RL15_BOVIN	Large ribosomal subunit protein eL15 (60S ribosomal protein L15)	RPL15		PDHA1
Q5E9K3	Q5E9K3	PNPO_BOVIN	Pyridoxine-5'-phosphate oxidase (EC 1.4.3.5) (Pyridoxamine-phosphate oxidase)	PNPO		EMILIN2
A0A3Q1LKZ4	A0A3Q1LKZ4	A0A3Q1LKZ4_BOVIN	Cullin 4B	CUL4B		GCLM
Q3SZ98	Q3SZ98	Q3SZ98_BOVIN	Guanine nucleotide-binding protein subunit gamma	GNG10		COPS6
F1MUT6	F1MUT6	F1MUT6_BOVIN	RNA helicase (EC 3.6.4.13)	DDX19B		YWHAH
Q5E9F1	Q5E9F1	Q5E9F1_BOVIN	B-cell receptor-associated protein (BCR-associated protein)	BCAP31		FKBP11
Q3ZBH0	Q3ZBH0	TCPB_BOVIN	T-complex protein 1 subunit beta (TCP-1-beta) (CCT-beta)	CCT2		KPLCE
A6QNX2	A6QNX2	A6QNX2_BOVIN	DPP7 protein	DPP7		C3H1orf68
A6QLD6	A6QLD6	A6QLD6_BOVIN	MYO1B protein (Myosin IB)	MYO1B		TMEM68
Q29RK4	Q29RK4	RD23B_BOVIN	UV excision repair protein RAD23 homolog B	RAD23B		BUB3
A0A3Q1LRQ8	Q9GLM4	TENS1_BOVIN	Tensin-1 (EC 3.1.3.-)	TNS1 TNS		MCM2
Q3MI05	Q3MI05	PPGB_BOVIN	Lysosomal protective protein (EC 3.4.16.5) (Cathepsin A) [Cleaved into: Lysosomal protective protein 32 kDa chain; Lysosomal protective protein 20 kDa chain]	CTSA PPGB		ZNF330
G3MYQ6	G3MYQ6	G3MYQ6_BOVIN	Regulatory solute carrier protein family 1 member 1	DDI2		NOA36
A0A452DIF5	A0A452DIF5	A0A452DIF5_BOVIN	deleted			EIF3H
F1MYN2	F1MYN2	F1MYN2_BOVIN	Cingulin	CGN		EIF3S3
A6H714	A6H714	A6H714_BOVIN	SKIV2L2 protein	SKIV2L2		UBE2R2
F1MUP3	F1MUP3	F1MUP3_BOVIN	Translocation protein SEC62	SEC62		S100A10
A5D785	A5D785	XPO2_BOVIN	Exportin-2 (Exp2) (Chromosome segregation 1-like protein) (Importin-alpha re-exporter)	CSE1L XPO2		CAL1L
Q28165	Q28165	PABP2_BOVIN	Polyadenylate-binding protein 2 (PABP-2) (Poly(A)-binding protein 2) (Nuclear poly(A)-binding protein 1) (Poly(A)-binding protein II) (PABII) (Polyadenylate-binding nuclear protein 1)	PABPN1 PAB2 PABP2		CLP11
A0A6B9SCC1	A0A6B9SCC1	A0A6B9SCC1_BOVIN	Ig heavy chain variable region			SIRPA
Q3SWY7	Q3SWY7	Q3SWY7_BOVIN	Splicing factor 3a subunit 3 (Splicing factor 3a, subunit 3)	SF3A3		ATP5MF
Q76I82	Q76I82	RS15A_BOVIN	Small ribosomal subunit protein uS8 (40S ribosomal protein S15a)	RPS15A		NDUFA2
Q7SIB2	Q7SIB2	CO4A1_BOVIN	Collagen alpha-1(IV) chain [Cleaved into: Arresten]	COL4A1		PSMC5
F2Z4J7	F2Z4J7	F2Z4J7_BOVIN	Chromobox 5	CBX5		SUG1
A0JN37	A0JN37	A0JN37_BOVIN	ADP-ribosylation factor-like 6 interacting protein 1	ARL6IP1		APOO
F1MUP9	F1MUP9	F1MUP9_BOVIN	Vesicle amine transport 1	VAT1		ACOT8
Q17QJ1	Q17QJ1	ACSF2_BOVIN	Medium-chain acyl-CoA ligase ACSF2, mitochondrial (EC 6.2.1.2)	ACSF2		DLAT
Q0VD04	Q0VD04	Q0VD04_BOVIN	Keratin 85	KRT85		CRELD2
Q0VCH0	Q0VCH0	Q0VCH0_BOVIN	Acidic leucine-rich nuclear phosphoprotein 32 family member	ANP32E		ATP1B3
E1BN47	E1BN47	E1BN47_BOVIN	Cytoplasmic FMR1-interacting protein	CYFIP1		H2AC10
Q2KJG2	Q2KJG2	UFM1_BOVIN	Ubiquitin-fold modifier 1	UFM1		GNAI3
Q3ZBY8	Q3ZBY8	Q3ZBY8_BOVIN	GDP-mannose 4,6-dehydratase (EC 4.2.1.47) (GDP-D-mannose dehydratase)	GMDS		CD47
A7MB16	A7MB16	EIF3B_BOVIN	Eukaryotic translation initiation factor 3 subunit B (eIF3b) (Eukaryotic translation initiation factor 3 subunit 9) (eIF-3-eta)	EIF3B EIF3S9		RPL15
Q5E9A6	Q5E9A6	VPS25_BOVIN	Vacuolar protein-sorting-associated protein 25 (ESCRT-II complex subunit VPS25)	VPS25		PNPO
A0A3Q1MT60	A0A3Q1MT60	A0A3Q1MT60_BOVIN	Macrophage migration inhibitory factor (EC 5.3.2.1) (EC 5.3.3.12) (L-dopachrome isomerase) (L-dopachrome tautomerase) (Phenylpyruvate tautomerase)	MIF		CUL4B
Q3SZG7	Q3SZG7	Q3SZG7_BOVIN	60S ribosomal protein L13	RPL13		GNG10
Q29RM3	Q29RM3	REEP5_BOVIN	Receptor expression-enhancing protein 5	REEP5		DDX19B
Q4U5R4	Q4U5R4	RN114_BOVIN	E3 ubiquitin-protein ligase RNF114 (EC 2.3.2.27) (RING finger protein 114) (RING-type E3 ubiquitin transferase RNF114) (Zinc finger protein 313)	RNF114 ZNF313		BCAP31
Q0P592	Q0P592	Q0P592_BOVIN	protein-ribulosamine 3-kinase (EC 2.7.1.172)	FN3KRP		CCT2
A0A3Q1LNA4	A0A3Q1LNA4	A0A3Q1LNA4_BOVIN	UBA domain containing 2	UBAC2		DPP7
Q3ZBV1	Q3ZBV1	IST1_BOVIN	IST1 homolog (Charged multivesicular body protein 8) (CHMP8)	IST1		MYO1B
G3N016	G3N016	G3N016_BOVIN	CRK like proto-onco, adaptor protein	CRKL		RAD23B
A7MBI8	A7MBI8	A7MBI8_BOVIN	NUDT9 protein (Nudix hydrolase 9)	NUDT9		TNS1
Q2KJ81	Q2KJ81	AP1M1_BOVIN	AP-1 complex subunit mu-1 (AP-mu chain family member mu1A) (Adaptor protein complex AP-1 subunit mu-1) (Adaptor-related protein complex 1 subunit mu-1) (Clathrin assembly protein complex 1 mu-1 medium chain 1) (Golgi adaptor HA1/AP1 adaptin mu-1 subunit) (Mu-adaptin 1) (Mu1A-adaptin)	AP1M1		TNS
F1MWE0	F1MWE0	F1MWE0_BOVIN	Proteasome 26S subunit, ATPase 3	PSMC3		CTSA
Q3MHR5	Q3MHR5	SRSF2_BOVIN	Serine/arginine-rich splicing factor 2 (Splicing component, 35 kDa) (Splicing factor SC35) (SC-35) (Splicing factor, arginine/serine-rich 2)	SRSF2 SFRS2		PPGB
Q32PA4	Q32PA4	PHP14_BOVIN	14 kDa phosphohistidine phosphatase (EC 3.9.1.3) (Phosphohistidine phosphatase 1) (PHPT1) (Protein histidine phosphatase) (PHP)	PHPT1 PHP14		DDI2
F2Z4E7	F2Z4E7	F2Z4E7_BOVIN	Interleukin enhancer binding factor 2	ILF2		CGN
Q5E995	Q5E995	RS6_BOVIN	Small ribosomal subunit protein eS6 (40S ribosomal protein S6)	RPS6		SKIV2L2
A6QQN6	A6QQN6	A6QQN6_BOVIN	Acid sphingomyelinase-like phosphodiesterase	SMPDL3B		SEC62
A0A3Q1MFI5	A0A3Q1MFI5	A0A3Q1MFI5_BOVIN	Dihydropyrimidinase-related protein 2	DPYSL2		CSE1L
Q5E9E2	Q5E9E2	MYL9_BOVIN	Myosin regulatory light polypeptide 9 (Myosin regulatory light chain 2, smooth muscle isoform) (Myosin regulatory light chain 9)	MYL9 MYRL2		XPO2
P00126	P00126	QCR6_BOVIN	Cytochrome b-c1 complex subunit 6, mitochondrial (Complex III subunit 6) (Complex III subunit VIII) (Cytochrome c1 non-heme 11 kDa protein) (Mitochondrial hinge protein) (Ubiquinol-cytochrome c reductase complex 11 kDa protein)	UQCRH		PABPN1
Q148M1	Q148M1	Q148M1_BOVIN	Splicing factor, arginine/serine-rich 11	SFRS11		PAB2
Q56K10	Q56K10	RS15_BOVIN	Small ribosomal subunit protein uS19 (40S ribosomal protein S15)	RPS15		PABP2
P23196	P23196	APEX1_BOVIN	DNA repair nuclease/redox regulator APEX1 (EC 3.1.11.2) (EC 3.1.21.-) (APEX nuclease) (APEN) (Apurinic-apyrimidinic endonuclease 1) (AP endonuclease 1) (Redox factor-1) (REF-1) [Cleaved into: DNA repair nuclease/redox regulator APEX1, mitochondrial]	APEX1 APE APEX BAP1 REF1		SF3A3
Q17QP9	Q17QP9	Q17QP9_BOVIN	Proteasome (Prosome, macropain) 26S subunit, non-ATPase, 14 (Proteasome 26S subunit, non-ATPase 14)	PSMD14		RPS15A
G5E6M7	G5E6M7	G5E6M7_BOVIN	Succinate dehydrogenase [ubiquinone] flavoprotein subunit, mitochondrial (EC 1.3.5.1)	SDHA		COL4A1
Q0VC27	Q0VC27	Q0VC27_BOVIN	High mobility group protein HMG-I/HMG-Y (High mobility group AT-hook protein 1)	HMGA1		CBX5
A0A3Q1M241	A0A3Q1M241	A0A3Q1M241_BOVIN	Nicotinamide phosphoribosyltransferase (NAmPRTase) (EC 2.4.2.12)	NAMPT		ARL6IP1
P41500	P41500	ACYP1_BOVIN	Acylphosphatase-1 (EC 3.6.1.7) (Acylphosphatase, erythrocyte/testis isozyme) (Acylphosphatase, organ-common type isozyme) (Acylphosphate phosphohydrolase 1)	ACYP1 ACYPE		VAT1
E1BLZ8	E1BLZ8	E1BLZ8_BOVIN	Eukaryotic translation initiation factor 3 subunit F (eIF3f) (Eukaryotic translation initiation factor 3 subunit 5) (eIF-3-epsilon) (eIF3 p47)	EIF3F EIF3S5		ACSF2
A0A3Q1ML77	A0A3Q1ML77	A0A3Q1ML77_BOVIN	Cold shock domain containing E1	CSDE1		KRT85
A4IFC3	A4IFC3	A4IFC3_BOVIN	Polyadenylate-binding protein (PABP)	PABPC4		ANP32E
Q3ZCE0	Q3ZCE0	LSM8_BOVIN	U6 snRNA-associated Sm-like protein LSm8	LSM8		CYFIP1
A0A3Q1LT67	A0A3Q1LT67	A0A3Q1LT67_BOVIN	deleted			UFM1
Q2T9Q1	Q2T9Q1	TBC20_BOVIN	TBC1 domain family member 20	TBC1D20		GMDS
A0A452DIB1	A0A452DIB1	A0A452DIB1_BOVIN	Ras-related protein Rab-18	RAB18		EIF3B
F2Z4E9	F2Z4E9	F2Z4E9_BOVIN	Cleavage and polyadenylation specificity factor subunit 6	CPSF6		EIF3S9
F1N647	F1N647	F1N647_BOVIN	Fatty acid synthase (EC 1.1.1.100) (EC 1.3.1.39) (EC 2.3.1.38) (EC 2.3.1.39) (EC 2.3.1.41) (EC 2.3.1.85) (EC 3.1.2.14) (EC 4.2.1.59)	FASN		VPS25
P67868	P67868	CSK2B_BOVIN	Casein kinase II subunit beta (CK II beta) (Phosvitin)	CSNK2B CK2N		MIF
A1L522	A1L522	A1L522_BOVIN	Histone-lysine N-trimethyltransferase SMYD5 (EC 2.1.1.372) (SET and MYND domain-containing protein 5) ([histone H4]-lysine20 N-trimethyltransferase SMYD5)	SMYD5		RPL13
A0A3Q1LT23	A0A3Q1LT23	A0A3Q1LT23_BOVIN	Small ribosomal subunit protein uS5 C-terminal domain-containing protein			REEP5
A2VE52	A2VE52	ORN_BOVIN	Oligoribonuclease, mitochondrial (EC 3.1.15.-) (RNA exonuclease 2 homolog) (Small fragment nuclease)	REXO2		RNF114
Q5E954	Q5E954	DNJA1_BOVIN	DnaJ homolog subfamily A member 1	DNAJA1		ZNF313
A0A3Q1MGZ4	A0A3Q1MGZ4	A0A3Q1MGZ4_BOVIN	Triokinase/FMN cyclase (EC 2.7.1.28) (EC 2.7.1.29) (EC 4.6.1.15) (Bifunctional ATP-dependent dihydroxyacetone kinase/FAD-AMP lyase (cyclizing))	TKFC		FN3KRP
Q3T0Y1	Q3T0Y1	Q3T0Y1_BOVIN	Ubiquitin thioesterase (EC 3.4.19.12)	OTUB1		UBAC2
F1MFD5	F1MFD5	F1MFD5_BOVIN	Ran GTPase activating protein 1	RANGAP1		IST1
A0A3Q1MPH1	A0A3Q1MPH1	A0A3Q1MPH1_BOVIN	deleted			CRKL
A0A3Q1NKM0	A0A3Q1NKM0	A0A3Q1NKM0_BOVIN	deleted			NUDT9
A0A3Q1M5R8	A0A3Q1M5R8	A0A3Q1M5R8_BOVIN	deleted			AP1M1
A6H7H7	A6H7H7	FBX3_BOVIN	F-box only protein 3	FBXO3 FBX3		PSMC3
E1BDS6	E1BDS6	E1BDS6_BOVIN	Tumor protein p53 binding protein 1	TP53BP1		SRSF2
P15103	P15103	GLNA_BOVIN	Glutamine synthetase (GS) (EC 6.3.1.2) (Glutamate--ammonia ligase) (Palmitoyltransferase GLUL) (EC 2.3.1.225)	GLUL		SFRS2
F1MEP6	F1MEP6	F1MEP6_BOVIN	Epithelial cell adhesion molecule (Tumor-associated calcium signal transducer 1)	EPCAM		PHPT1
Q3SYV6	Q3SYV6	Q3SYV6_BOVIN	Importin subunit alpha	KPNA2		PHP14
Q3ZC41	Q3ZC41	Q3ZC41_BOVIN	Acetyl-CoA acyltransferase 1 (Acetyl-Coenzyme A acyltransferase 1)	ACAA1		ILF2
Q3T010	Q3T010	Q3T010_BOVIN	Phosphatidylethanolamine-binding protein 4	PEBP4		RPS6
Q3ZCA2	Q3ZCA2	CPSF5_BOVIN	Cleavage and polyadenylation specificity factor subunit 5 (Nucleoside diphosphate-linked moiety X motif 21) (Nudix motif 21)	NUDT21 CPSF5		SMPDL3B
Q3T003	Q3T003	RL18A_BOVIN	Large ribosomal subunit protein eL20 (60S ribosomal protein L18a)	RPL18A		DPYSL2
A0JN43	A0JN43	A0JN43_BOVIN	Family with sequence similarity 62 (C2 domain containing), member A	FAM62A		MYL9
F1MQG6	F1MQG6	F1MQG6_BOVIN	deleted			MYRL2
A7Z038	A7Z038	A7Z038_BOVIN	ABCD3 protein	ABCD3		UQCRH
Q2HJ58	Q2HJ58	PRPS1_BOVIN	Ribose-phosphate pyrophosphokinase 1 (EC 2.7.6.1) (Phosphoribosyl pyrophosphate synthase I) (PRS-I)	PRPS1		SFRS11
Q2HJH1	Q2HJH1	DNPEP_BOVIN	Aspartyl aminopeptidase (EC 3.4.11.21)	DNPEP		RPS15
Q24K13	Q24K13	Q24K13_BOVIN	COP9 signalosome complex subunit 2	COPS2		APEX1
A0A3Q1MH98	A0A3Q1MH98	A0A3Q1MH98_BOVIN	Dual specificity phosphatase 28	DUSP28		APE
Q3ZBG1	Q3ZBG1	Q3ZBG1_BOVIN	Ras-related protein Rab-14 (EC 3.6.5.2)	RAB14		APEX
A0A3S5ZP61	A0A3S5ZP61	A0A3S5ZP61_BOVIN	Proteasome 26S subunit, non-ATPase 10	PSMD10		BAP1
A0A3Q1MHE5	A0A3Q1MHE5	A0A3Q1MHE5_BOVIN	Dihydrolipoyllysine-residue succinyltransferase component of 2-oxoglutarate dehydrogenase complex, mitochondrial (EC 2.3.1.61) (E2K)	DLST		REF1
A6H7B5	A6H7B5	CSN3_BOVIN	COP9 signalosome complex subunit 3 (SGN3) (Signalosome subunit 3)	COPS3 CSN3		PSMD14
P37980	P37980	IPYR_BOVIN	Inorganic pyrophosphatase (EC 3.6.1.1) (Pyrophosphate phospho-hydrolase) (PPase)	PPA1 PP		SDHA
Q3ZBS8	Q3ZBS8	TIM8A_BOVIN	Mitochondrial import inner membrane translocase subunit Tim8 A	TIMM8A TIM8A		HMGA1
P11181	P11181	ODB2_BOVIN	Lipoamide acyltransferase component of branched-chain alpha-keto acid dehydrogenase complex, mitochondrial (EC 2.3.1.168) (Branched-chain alpha-keto acid dehydrogenase complex component E2) (BCKAD-E2) (BCKADE2) (Dihydrolipoamide acetyltransferase component of branched-chain alpha-keto acid dehydrogenase complex) (Dihydrolipoamide branched chain transacylase) (Dihydrolipoyllysine-residue (2-methyl…	DBT		NAMPT
Q3SYW1	Q3SYW1	AP1M2_BOVIN	AP-1 complex subunit mu-2 (AP-mu chain family member mu1B) (Adaptor protein complex AP-1 subunit mu-2) (Adaptor-related protein complex 1 subunit mu-2) (Clathrin assembly protein complex 1 mu-2 medium chain 2) (Golgi adaptor HA1/AP1 adaptin mu-2 subunit) (Mu-adaptin 2) (Mu1B-adaptin)	AP1M2		ACYP1
F1MSD2	F1MSD2	F1MSD2_BOVIN	RuvB-like helicase (EC 3.6.4.12)	RUVBL2		ACYPE
O46415	O46415	FRIL_BOVIN	Ferritin light chain (Ferritin L subunit)	FTL		EIF3F
A0A3Q1MYX6	A0A3Q1MYX6	A0A3Q1MYX6_BOVIN	Tensin 2	TNS2		EIF3S5
Q95M59	Q95M59	Q95M59_BOVIN	Retina ubiquilin			CSDE1
A5D7R9	A5D7R9	A5D7R9_BOVIN	GTPase NRas (EC 3.6.5.2) (Transforming protein N-Ras)	NRAS		PABPC4
E1BAQ3	E1BAQ3	E1BAQ3_BOVIN	Mucin 13, cell surface associated	MUC13		LSM8
Q5E952	Q5E952	Q5E952_BOVIN	RALY heteroous nuclear ribonucleoprotein (RNA binding protein (Autoantigenic, hnRNP-associated with lethal yellow) short isoform)	RALY		TBC1D20
A0A3Q1MEH9	A0A3Q1MEH9	A0A3Q1MEH9_BOVIN	Tight junction protein 2	TJP2		RAB18
Q29444	Q29444	MANBA_BOVIN	Beta-mannosidase (EC 3.2.1.25) (Lysosomal beta A mannosidase) (Mannanase) (Mannase)	MANBA		CPSF6
A0A452DIU9	A0A452DIU9	A0A452DIU9_BOVIN	Protein transport protein SEC23	SEC23B		FASN
F6RYN2	F6RYN2	F6RYN2_BOVIN	RNA-binding protein 47 (RNA-binding motif protein 47)	RBM47		CSNK2B
G8JKX1	G8JKX1	G8JKX1_BOVIN	A disintegrin and metalloproteinase with thrombospondin motifs 4 (EC 3.4.24.82) (Aggrecanase-1)	ADAMTS4		CK2N
P52175	P52175	NDKA2_BOVIN	Nucleoside diphosphate kinase A 2 (NDK A 2) (NDP kinase A 2) (EC 2.7.4.6) (Nucleoside diphosphate kinase NBR-B) (NDK NBR-B)	NME1-2		SMYD5
A0JN63	A0JN63	A0JN63_BOVIN	Cleavage stimulation factor 50 kDa subunit	CSTF1		REXO2
F1MBP8	F1MBP8	F1MBP8_BOVIN	COP9 signalosome subunit 5	COPS5		DNAJA1
Q2KHU0	Q2KHU0	SERB_BOVIN	Phosphoserine phosphatase (PSP) (PSPase) (EC 3.1.3.3) (O-phosphoserine phosphohydrolase)	PSPH		TKFC
G3MXT3	G3MXT3	G3MXT3_BOVIN	Pre-mRNA processing factor 40 homolog A	PRPF40A		OTUB1
A5D7P1	A5D7P1	A5D7P1_BOVIN	Ribulose-phosphate 3-epimerase (EC 5.1.3.1)	RPE		RANGAP1
P01211	P01211	PENK_BOVIN	Proenkephalin-A [Cleaved into: Synenkephalin; Met-enkephalin (Opioid growth factor) (OGF); PENK(111-130); PENK(140-179); Met-enkephalin-Arg-Gly-Leu; Leu-enkephalin; Enkelytin; PENK(233-254); Met-enkephalin-Arg-Phe]	PENK		FBXO3
A0A3Q1LVF9	A0A3Q1LVF9	A0A3Q1LVF9_BOVIN	AP-2 complex subunit alpha	AP2A1		FBX3
A0A3Q1MJ74	A0A3Q1MJ74	A0A3Q1MJ74_BOVIN	PDZ and LIM domain 5	PDLIM5		TP53BP1
P60519	P60519	GBRL2_BOVIN	Gamma-aminobutyric acid receptor-associated protein-like 2 (GABA(A) receptor-associated protein-like 2) (Ganglioside expression factor 2) (GEF-2) (General protein transport factor p16) (Golgi-associated ATPase enhancer of 16 kDa) (GATE-16) (MAP1 light chain 3-related protein)	GABARAPL2 GEF2		GLUL
F6QQY9	F6QQY9	F6QQY9_BOVIN	Sorcin	SRI		EPCAM
Q3SZ85	Q3SZ85	PTRD1_BOVIN	Putative peptidyl-tRNA hydrolase PTRHD1 (EC 3.1.1.29) (Peptidyl-tRNA hydrolase domain-containing protein 1)	PTRHD1		KPNA2
Q2M2U3	Q2M2U3	LTOR4_BOVIN	Ragulator complex protein LAMTOR4 (Late endosomal/lysosomal adaptor and MAPK and MTOR activator 4) [Cleaved into: Ragulator complex protein LAMTOR4, N-terminally processed]	LAMTOR4		ACAA1
F1MH28	F1MH28	F1MH28_BOVIN	TLE family member 1, transcriptional corepressor	TLE1		PEBP4
A1A4P5	A1A4P5	PFD2_BOVIN	Prefoldin subunit 2	PFDN2		NUDT21
E1BKZ5	E1BKZ5	E1BKZ5_BOVIN	Golgin B1	GOLGB1		CPSF5
E1BM12	E1BM12	E1BM12_BOVIN	Spermidine synthase	SRM		RPL18A
Q2HJD0	Q2HJD0	FAF2_BOVIN	FAS-associated factor 2 (UBX domain-containing protein 8)	FAF2 UBXD8		FAM62A
F1MS40	F1MS40	F1MS40_BOVIN	Bucentaur-2	BCNT2		ABCD3
A0A452DIT4	A0A452DIT4	A0A452DIT4_BOVIN	Drebrin like	DBNL		PRPS1
Q1RMI2	Q1RMI2	Q1RMI2_BOVIN	Ras homolog family member G (Ras homolog gene family, member G (Rho G))	RHOG		DNPEP
Q2KIW6	Q2KIW6	PRS10_BOVIN	26S proteasome regulatory subunit 10B (26S proteasome AAA-ATPase subunit RPT4) (Proteasome 26S subunit ATPase 6)	PSMC6		COPS2
A0A3Q1LZT9	A0A3Q1LZT9	A0A3Q1LZT9_BOVIN	WW domain binding protein 2	WBP2		DUSP28
A0A452DHU4	A0A452DHU4	A0A452DHU4_BOVIN	Protein lin-7 homolog	LIN7C		RAB14
Q3T172	Q3T172	Q3T172_BOVIN	ECH1 protein	ECH1		PSMD10
E1BHR3	E1BHR3	E1BHR3_BOVIN	HDGF like 3	HDGFL3		DLST
Q1JP79	Q1JP79	ARC1A_BOVIN	Actin-related protein 2/3 complex subunit 1A	ARPC1A		COPS3
A6H7B1	A6H7B1	TOM20_BOVIN	Mitochondrial import receptor subunit TOM20 homolog (Mitochondrial 20 kDa outer membrane protein) (Outer mitochondrial membrane receptor Tom20)	TOMM20		CSN3
G3X7E1	G3X7E1	G3X7E1_BOVIN	Histone deacetylase complex subunit SAP18 (18 kDa Sin3-associated polypeptide)	SAP18		PPA1
Q28150	Q28150	Q28150_BOVIN	Large ribosomal subunit protein uL15 (60S ribosomal protein L27a)	ORF		PP
A0A3Q1M2R2	A0A3Q1M2R2	A0A3Q1M2R2_BOVIN	MIA SH3 domain ER export factor 3	MIA3		TIMM8A
Q2KIM0	Q2KIM0	FUCO_BOVIN	Tissue alpha-L-fucosidase (EC 3.2.1.51) (Alpha-L-fucosidase I) (Alpha-L-fucoside fucohydrolase 1) (Alpha-L-fucosidase 1)	FUCA1		TIM8A
A6QL88	A6QL88	SAC1_BOVIN	Phosphatidylinositol-3-phosphatase SAC1 (EC 3.1.3.64) (Phosphatidylinositol-4-phosphate phosphatase) (Suppressor of actin mutations 1-like protein)	SACM1L SAC1		DBT
F1MVX2	F1MVX2	LANC1_BOVIN	Glutathione S-transferase LANCL1 (EC 2.5.1.18) (40 kDa erythrocyte membrane protein) (p40) (LanC-like protein 1)	LANCL1		AP1M2
Q2HJH9	Q2HJH9	PDCD5_BOVIN	Programmed cell death protein 5	PDCD5		RUVBL2
Q3T0E7	Q3T0E7	PP1A_BOVIN	Serine/threonine-protein phosphatase PP1-alpha catalytic subunit (PP-1A) (EC 3.1.3.16)	PPP1CA		FTL
Q2TBX2	Q2TBX2	PFD3_BOVIN	Prefoldin subunit 3 (von Hippel-Lindau-binding protein 1) (VBP-1) (VHL-binding protein 1)	VBP1 PFDN3		TNS2
F1MMA0	F1MMA0	F1MMA0_BOVIN	Interleukin enhancer binding factor 3	ILF3		NRAS
A0A3Q1N8K4	A0A3Q1N8K4	A0A3Q1N8K4_BOVIN	Family with sequence similarity 151 member B	FAM151B		MUC13
A7YY47	A7YY47	A7YY47_BOVIN	LMNB1 protein (Lamin B1)	LMNB1		RALY
A4FUI1	A4FUI1	MIX23_BOVIN	Protein MIX23 (Coiled-coil domain-containing protein 58)	MIX23 CCDC58		TJP2
F1MTX7	F1MTX7	F1MTX7_BOVIN	Aspartate--tRNA ligase, cytoplasmic (EC 6.1.1.12) (Aspartyl-tRNA synthetase)	DARS1		MANBA
A0A3Q1LVU1	A0A3Q1LVU1	A0A3Q1LVU1_BOVIN	Ferritin	FTH1		SEC23B
E1BEG2	E1BEG2	E1BEG2_BOVIN	Heteroous nuclear ribonucleoprotein A3	HNRNPA3		RBM47
Q5EAE6	Q5EAE6	DAP1_BOVIN	Death-associated protein 1 (DAP-1)	DAP		ADAMTS4
Q58D55	Q58D55	BGAL_BOVIN	Beta-galactosidase (EC 3.2.1.23) (Acid beta-galactosidase) (Lactase)	GLB1		NME1-2
A0A3Q1LW91	A0A3Q1LW91	A0A3Q1LW91_BOVIN	Xanthine dehydrogenase/oxidase (EC 1.17.1.4) (EC 1.17.3.2)	XDH		CSTF1
A6QLZ0	A6QLZ0	A6QLZ0_BOVIN	Galectin	LGALS3		COPS5
P56701	P56701	PSMD2_BOVIN	26S proteasome non-ATPase regulatory subunit 2 (26S proteasome regulatory subunit RPN1) (26S proteasome regulatory subunit S2) (26S proteasome subunit p97) (Tumor necrosis factor type 1 receptor-associated protein 2)	PSMD2 TRAP2		PSPH
A0A452DIL8	A0A452DIL8	A0A452DIL8_BOVIN	Tubulin beta 4B class IVb	TUBB4B		PRPF40A
Q9MYM4	Q9MYM4	LYAG_BOVIN	Lysosomal alpha-glucosidase (EC 3.2.1.20) (Acid maltase)	GAA		RPE
F1MBQ8	F1MBQ8	F1MBQ8_BOVIN	deleted			PENK
A7YWL9	A7YWL9	A7YWL9_BOVIN	GSPT1 protein	GSPT1		AP2A1
Q1RMX7	Q1RMX7	Q1RMX7_BOVIN	N-acetylneuraminate synthase (N-acetylneuraminic acid synthase)	NANS		PDLIM5
A0A3Q1M1I0	A0A3Q1M1I0	A0A3Q1M1I0_BOVIN	Calcium binding protein 39	CAB39		GABARAPL2
A0A3Q1LUD9	A0A3Q1LUD9	A0A3Q1LUD9_BOVIN	Diaphanous related formin 1	DIAPH1		GEF2
Q2KHU8	Q2KHU8	IF2G_BOVIN	Eukaryotic translation initiation factor 2 subunit 3 (EC 3.6.5.3) (Eukaryotic translation initiation factor 2 subunit gamma) (eIF2-gamma)	EIF2S3		SRI
Q148J6	Q148J6	ARPC4_BOVIN	Actin-related protein 2/3 complex subunit 4 (Arp2/3 complex 20 kDa subunit) (p20-ARC)	ARPC4		PTRHD1
E1BMF9	E1BMF9	E1BMF9_BOVIN	LLGL scribble cell polarity complex component 1	LLGL1		LAMTOR4
G3MYE4	G3MYE4	G3MYE4_BOVIN	Thyroid hormone receptor interactor 10	TRIP10		TLE1
P11064	P11064	PPAC_BOVIN	Low molecular weight phosphotyrosine protein phosphatase (LMW-PTP) (LMW-PTPase) (EC 3.1.3.48) (Low molecular weight cytosolic acid phosphatase) (EC 3.1.3.2)	ACP1		PFDN2
F1N206	F1N206	DLDH_BOVIN	Dihydrolipoyl dehydrogenase, mitochondrial (EC 1.8.1.4) (Dihydrolipoamide dehydrogenase)	DLD		GOLGB1
O02739	O02739	SPB6_BOVIN	Serpin B6 (Proteinase inhibitor 6) (Serine proteinase inhibitor B-43)	SERPINB6		SRM
Q58DK5	Q58DK5	HEM2_BOVIN	Delta-aminolevulinic acid dehydratase (ALADH) (EC 4.2.1.24) (Porphobilinogen synthase)	ALAD		FAF2
F1ML13	F1ML13	F1ML13_BOVIN	Semaphorin 5A	SEMA5A		UBXD8
A0A140T871	A0A140T871	A0A140T871_BOVIN	Glutamate dehydrogenase 1, mitochondrial (EC 1.4.1.3)	GLUD1		BCNT2
F6RWK1	F6RWK1	F6RWK1_BOVIN	Rho GTPase activating protein 1	ARHGAP1		DBNL
Q3T0R7	Q3T0R7	THIM_BOVIN	3-ketoacyl-CoA thiolase, mitochondrial (EC 2.3.1.16) (Acetyl-CoA acetyltransferase) (EC 2.3.1.9) (Acetyl-CoA acyltransferase) (Acyl-CoA hydrolase, mitochondrial) (EC 3.1.2.-, EC 3.1.2.1, EC 3.1.2.2) (Beta-ketothiolase) (Mitochondrial 3-oxoacyl-CoA thiolase)	ACAA2		RHOG
E1BBY7	E1BBY7	E1BBY7_BOVIN	Heat shock 70 kDa protein 4	HSPA4		PSMC6
Q5E938	Q5E938	EIF1_BOVIN	Eukaryotic translation initiation factor 1 (eIF1) (Protein translation factor SUI1 homolog)	EIF1 SUI1		WBP2
Q3YJF3	Q3YJF3	Q3YJF3_BOVIN	MHC class I antigen	BoLA		LIN7C
Q3MHE2	Q3MHE2	PRP4_BOVIN	U4/U6 small nuclear ribonucleoprotein Prp4 (U4/U6 snRNP 60 kDa protein) (WD splicing factor Prp4)	PRPF4		ECH1
A0A3Q1NC75	A0A3Q1NC75	A0A3Q1NC75_BOVIN	Calumenin	CALU		HDGFL3
Q3MHW4	Q3MHW4	Q3MHW4_BOVIN	SQRDL protein	SQRDL		ARPC1A
E1BKM4	E1BKM4	E1BKM4_BOVIN	Programmed cell death 6 interacting protein	PDCD6IP		TOMM20
Q3T0D0	Q3T0D0	HNRPK_BOVIN	Heterogeneous nuclear ribonucleoprotein K (hnRNP K)	HNRNPK HNRPK		SAP18
Q3T0Z8	Q3T0Z8	RUXF_BOVIN	Small nuclear ribonucleoprotein F (snRNP-F) (Sm protein F) (Sm-F) (SmF)	SNRPF		ORF
Q1RMX2	Q1RMX2	UB2D2_BOVIN	Ubiquitin-conjugating enzyme E2 D2 (EC 2.3.2.23) ((E3-independent) E2 ubiquitin-conjugating enzyme D2) (EC 2.3.2.24) (E2 ubiquitin-conjugating enzyme D2) (Ubiquitin carrier protein D2) (Ubiquitin-protein ligase D2)	UBE2D2 UBC4 UBCH4 UBCH5B		MIA3
Q3ZC84	Q3ZC84	CNDP2_BOVIN	Cytosolic non-specific dipeptidase (EC 3.4.13.18) (CNDP dipeptidase 2) (Threonyl dipeptidase)	CNDP2		FUCA1
Q2T9X2	Q2T9X2	TCPD_BOVIN	T-complex protein 1 subunit delta (TCP-1-delta) (CCT-delta)	CCT4		SACM1L
P51176	P51176	TGM2_BOVIN	Protein-glutamine gamma-glutamyltransferase 2 (EC 2.3.2.13) (Isopeptidase TGM2) (EC 3.4.-.-) (Protein-glutamine deamidase TGM2) (EC 3.5.1.44) (Protein-glutamine dopaminyltransferase TGM2) (EC 2.3.1.-) (Protein-glutamine histaminyltransferase TGM2) (EC 2.3.1.-) (Protein-glutamine noradrenalinyltransferase TGM2) (EC 2.3.1.-) (Protein-glutamine serotonyltransferase TGM2) (EC 2.3.1.-) (Tissue transgl…	TGM2		SAC1
Q58CQ2	Q58CQ2	ARC1B_BOVIN	Actin-related protein 2/3 complex subunit 1B (Arp2/3 complex 41 kDa subunit) (p41-ARC)	ARPC1B		LANCL1
F1MM36	F1MM36	F1MM36_BOVIN	deleted			PDCD5
Q0VCN1	Q0VCN1	NMRL1_BOVIN	NmrA-like family domain-containing protein 1	NMRAL1		PPP1CA
Q1JQD0	Q1JQD0	Q1JQD0_BOVIN	Hydroxysteroid (17-beta) dehydrogenase 1	HSD17B1		VBP1
Q0VCW8	Q0VCW8	PDCL3_BOVIN	Phosducin-like protein 3	PDCL3		PFDN3
G3MZS9	G3MZS9	G3MZS9_BOVIN	Peptidyl-prolyl cis-trans isomerase E (PPIase E) (EC 5.2.1.8)	PPIE		ILF3
E1B7G3	E1B7G3	E1B7G3_BOVIN	E3 ubiquitin-protein ligase CHIP (EC 2.3.2.27) (RING-type E3 ubiquitin transferase CHIP)	STUB1		FAM151B
Q3ZCE8	Q3ZCE8	RBM8A_BOVIN	RNA-binding protein 8A (RNA-binding motif protein 8A)	RBM8A		LMNB1
P41541	P41541	USO1_BOVIN	General vesicular transport factor p115 (Protein USO1 homolog) (Transcytosis-associated protein) (TAP) (Vesicle-docking protein)	USO1 VDP		MIX23
F1N5C8	F1N5C8	ENPP6_BOVIN	Glycerophosphocholine choline phosphodiesterase ENPP6 (GPC-Cpde) (EC 3.1.4.-) (EC 3.1.4.38) (Choline-specific glycerophosphodiester phosphodiesterase) (Ectonucleotide pyrophosphatase/phosphodiesterase family member 6) (E-NPP 6) (NPP-6)	ENPP6		CCDC58
P61085	P61085	UBE2K_BOVIN	Ubiquitin-conjugating enzyme E2 K (EC 2.3.2.23) (E2 ubiquitin-conjugating enzyme K) (Huntingtin-interacting protein 2) (HIP-2) (Ubiquitin carrier protein) (Ubiquitin-conjugating enzyme E2-25 kDa) (Ubiquitin-conjugating enzyme E2(25K)) (Ubiquitin-conjugating enzyme E2-25K) (Ubiquitin-protein ligase)	UBE2K HIP2		DARS1
P62248	P62248	MYDGF_BOVIN	Myeloid-derived growth factor (MYDGF)	MYDGF		FTH1
Q29RK1	Q29RK1	CISY_BOVIN	Citrate synthase, mitochondrial (EC 2.3.3.1) (Citrate (Si)-synthase)	CS		HNRNPA3
A0A3Q1MKJ7	A0A3Q1MKJ7	A0A3Q1MKJ7_BOVIN	Glucosidase 2 subunit beta	PRKCSH		DAP
A0A3Q1N0V7	A0A3Q1N0V7	A0A3Q1N0V7_BOVIN	Eukaryotic translation initiation factor 3 subunit E (eIF3e) (Eukaryotic translation initiation factor 3 subunit 6) (eIF-3 p48)	EIF3E EIF3S6 INT6		GLB1
Q3SX08	Q3SX08	Q3SX08_BOVIN	EMD protein (Emerin)	EMD		XDH
P61286	P61286	PABP1_BOVIN	Polyadenylate-binding protein 1 (PABP-1) (Poly(A)-binding protein 1)	PABPC1 PABP1		LGALS3
Q05B62	Q05B62	SNX1_BOVIN	Sorting nexin-1	SNX1		PSMD2
Q3T114	Q3T114	RIDA_BOVIN	2-iminobutanoate/2-iminopropanoate deaminase (EC 3.5.99.10) (Translation inhibitor L-PSP ribonuclease) (EC 3.1.-.-)	RIDA		TRAP2
P79251	P79251	VATG1_BOVIN	V-type proton ATPase subunit G 1 (V-ATPase subunit G 1) (V-ATPase 13 kDa subunit 1) (Vacuolar proton pump subunit G 1) (Vacuolar proton pump subunit M16)	ATP6V1G1 ATP6G ATP6G1		TUBB4B
E1BJ08	E1BJ08	E1BJ08_BOVIN	Glutathione S-transferase omega (GSTO) (EC 1.20.4.2) (EC 1.8.5.1) (EC 2.5.1.18) (Glutathione-dependent dehydroascorbate reductase) (Monomethylarsonic acid reductase)			GAA
P62808	P62808	H2B1_BOVIN	Histone H2B type 1			GSPT1
A0A452DID6	A0A452DID6	A0A452DID6_BOVIN	Dehydrogenase/reductase 11	DHRS11		NANS
G3MXC8	G3MXC8	G3MXC8_BOVIN	Actin related protein 2/3 complex subunit 5	ARPC5		CAB39
A0A3Q1MH99	A0A3Q1MH99	A0A3Q1MH99_BOVIN	Zinc finger protein 207	ZNF207		DIAPH1
A0A3Q1M4W1	A0A3Q1M4W1	A0A3Q1M4W1_BOVIN	MOB kinase activator 1A	MOB1A		EIF2S3
Q3T0Q6	Q3T0Q6	CNBP_BOVIN	CCHC-type zinc finger nucleic acid binding protein (Cellular nucleic acid-binding protein) (CNBP) (Zinc finger protein 9)	CNBP ZNF9		ARPC4
G1K1P8	G1K1P8	G1K1P8_BOVIN	peptidylprolyl isomerase (EC 5.2.1.8)			LLGL1
F1N4V5	F1N4V5	F1N4V5_BOVIN	N-alpha-acetyltransferase 15, NatA auxiliary subunit	NAA15		TRIP10
A0A3Q1LSB7	A0A3Q1LSB7	A0A3Q1LSB7_BOVIN	Uncharacterized protein			ACP1
Q17R07	Q17R07	ARFG3_BOVIN	ADP-ribosylation factor GTPase-activating protein 3 (ARF GAP 3)	ARFGAP3		DLD
A0A3Q1MBS7	A0A3Q1MBS7	A0A3Q1MBS7_BOVIN	RAB6A, member RAS onco family	RAB6A		SERPINB6
Q3SZ68	Q3SZ68	LTOR5_BOVIN	Ragulator complex protein LAMTOR5 (Late endosomal/lysosomal adaptor and MAPK and MTOR activator 5)	LAMTOR5		ALAD
E1B8G4	E1B8G4	E1B8G4_BOVIN	Small ribosomal subunit protein uS12 (40S ribosomal protein S23)			SEMA5A
P61285	P61285	DYL1_BOVIN	Dynein light chain 1, cytoplasmic (Dynein light chain LC8-type 1)	DYNLL1 DNCL1		GLUD1
P31800	P31800	QCR1_BOVIN	Cytochrome b-c1 complex subunit 1, mitochondrial (Complex III subunit 1) (Core protein I) (Ubiquinol-cytochrome-c reductase complex core protein 1)	UQCRC1		ARHGAP1
F1N6T3	F1N6T3	F1N6T3_BOVIN	LSM7 homolog, U6 small nuclear RNA and mRNA degradation associated	LSM7		ACAA2
F1MJM0	F1MJM0	ZN326_BOVIN	DBIRD complex subunit ZNF326 (Zinc finger protein 326) (Zinc finger protein interacting with mRNPs)	ZNF326 ZIRD		HSPA4
E1B9S8	E1B9S8	E1B9S8_BOVIN	Core-binding factor subunit beta	CBFB		EIF1
A0A3Q1MAK8	A0A3Q1MAK8	A0A3Q1MAK8_BOVIN	deleted			SUI1
A3KN22	A3KN22	UBC12_BOVIN	NEDD8-conjugating enzyme Ubc12 (EC 2.3.2.34) (NEDD8 carrier protein) (Ubiquitin-conjugating enzyme E2 M)	UBE2M UBC12		BoLA
A0A3Q1N4H7	A0A3Q1N4H7	A0A3Q1N4H7_BOVIN	Tankyrase 1 binding protein 1	TNKS1BP1		PRPF4
F1MV85	F1MV85	F1MV85_BOVIN	Polysaccharide biosynthesis domain containing 1	PBDC1		CALU
G3N151	G3N151	G3N151_BOVIN	Jupiter microtubule associated homolog 2	JPT2		SQRDL
A6H7B7	A6H7B7	A6H7B7_BOVIN	SFRS5 protein	SFRS5		PDCD6IP
A0A3Q1LP83	A0A3Q1LP83	A0A3Q1LP83_BOVIN	Phosphoacetylglucosamine mutase (PAGM) (EC 5.4.2.3) (Acetylglucosamine phosphomutase) (N-acetylglucosamine-phosphate mutase)	PGM3		HNRNPK
Q2T9V8	Q2T9V8	DTD1_BOVIN	D-aminoacyl-tRNA deacylase 1 (DTD) (EC 3.1.1.96) (DNA-unwinding element-binding protein B) (DUE-B) (Gly-tRNA(Ala) deacylase)	DTD1 HARS2		HNRPK
Q2HJ47	Q2HJ47	DENR_BOVIN	Density-regulated protein (DRP)	DENR		SNRPF
A0A3Q1M489	A0A3Q1M489	A0A3Q1M489_BOVIN	Small nuclear ribonucleoprotein-associated protein	SNRPB		UBE2D2
Q08E32	Q08E32	Q08E32_BOVIN	CHMP4B protein (Charged multivesicular body protein 4B)	CHMP4B		UBC4
Q1JQD4	Q1JQD4	GIPC2_BOVIN	PDZ domain-containing protein GIPC2	GIPC2		UBCH4
E1B8X4	E1B8X4	E1B8X4_BOVIN	NEDD8-activating enzyme E1 regulatory subunit	NAE1		UBCH5B
Q2NKU6	Q2NKU6	DPY30_BOVIN	Protein dpy-30 homolog (Dpy-30-like protein) (Dpy-30L)	DPY30		CNDP2
Q3T0L2	Q3T0L2	ERP44_BOVIN	Endoplasmic reticulum resident protein 44 (ER protein 44) (ERp44) (Thioredoxin domain-containing protein 4)	ERP44 TXNDC4		CCT4
Q0V8S0	Q0V8S0	HGS_BOVIN	Hepatocyte growth factor-regulated tyrosine kinase substrate	HGS		TGM2
Q1JP75	Q1JP75	DCXR_BOVIN	L-xylulose reductase (XR) (EC 1.1.1.10) (Dicarbonyl/L-xylulose reductase)	DCXR		ARPC1B
A0A3Q1M8V6	A0A3Q1M8V6	A0A3Q1M8V6_BOVIN	DAZ associated protein 1	DAZAP1		NMRAL1
Q08DW2	Q08DW2	KPRA_BOVIN	Phosphoribosyl pyrophosphate synthase-associated protein 1 (PRPP synthase-associated protein 1)	PRPSAP1		HSD17B1
A0A452DI18	A0A452DI18	A0A452DI18_BOVIN	HMG box domain-containing protein			PDCL3
F2Z4H8	F2Z4H8	F2Z4H8_BOVIN	TIA1 cytotoxic granule associated RNA binding protein like 1	TIAL1		PPIE
A6QLS9	A6QLS9	A6QLS9_BOVIN	Ras-related protein Rab-10	RAB10		STUB1
E1BMD1	E1BMD1	E1BMD1_BOVIN	Cilia- and flagella-associated protein 43	CFAP43		RBM8A
Q9XSA7	Q9XSA7	CLIC4_BOVIN	Chloride intracellular channel protein 4 (Glutaredoxin-like oxidoreductase CLIC4) (EC 1.8.-.-) (Intracellular chloride ion channel protein p64H1)	CLIC4		USO1
Q32LE5	Q32LE5	ASGL1_BOVIN	Isoaspartyl peptidase/L-asparaginase (EC 3.4.19.5) (EC 3.5.1.1) (Asparaginase-like protein 1) (Beta-aspartyl-peptidase) (Isoaspartyl dipeptidase) (L-asparagine amidohydrolase) [Cleaved into: Isoaspartyl peptidase/L-asparaginase alpha chain; Isoaspartyl peptidase/L-asparaginase beta chain]	ASRGL1		VDP
A0A3Q1N3E8	A0A3Q1N3E8	A0A3Q1N3E8_BOVIN	Ubiquitin recognition factor in ER associated degradation 1	UFD1		ENPP6
A6QLG1	A6QLG1	A6QLG1_BOVIN	Malignant T-cell-amplified sequence	LOC515358		UBE2K
Q09430	Q09430	PROF2_BOVIN	Profilin-2 (Profilin II)	PFN2		HIP2
E1B8K6	E1B8K6	E1B8K6_BOVIN	Nucleolin			MYDGF
Q2T9L9	Q2T9L9	T2FB_BOVIN	General transcription factor IIF subunit 2 (Transcription initiation factor IIF subunit beta) (TFIIF-beta)	GTF2F2		CS
Q3T0V7	Q3T0V7	EDF1_BOVIN	Endothelial differentiation-related factor 1 (EDF-1)	EDF1		PRKCSH
Q865A1	Q865A1	Q865A1_BOVIN	Heat shock protein 90 beta	hsp90 beta		EIF3E
Q2KJ93	Q2KJ93	CDC42_BOVIN	Cell division control protein 42 homolog (EC 3.6.5.2)	CDC42		EIF3S6
A0A3Q1LM49	A0A3Q1LM49	A0A3Q1LM49_BOVIN	Protein phosphatase 1A (EC 3.1.3.16) (Protein phosphatase 2C isoform alpha)	PPM1A		INT6
Q32PA8	Q32PA8	AAMDC_BOVIN	Mth938 domain-containing protein	AAMDC		EMD
A7Z066	A7Z066	A7Z066_BOVIN	Calnexin	CANX canx		PABPC1
P42899	P42899	RLA2_BOVIN	Large ribosomal subunit protein P2 (60S acidic ribosomal protein P2)	RPLP2		PABP1
A0A140T869	A0A140T869	A0A140T869_BOVIN	Alpha-endosulfine	ENSA		SNX1
P68432	P68432	H31_BOVIN	Histone H3.1			RIDA
F1N6H1	F1N6H1	F1N6H1_BOVIN	LDL receptor related protein 2	LRP2		ATP6V1G1
E1BHU1	E1BHU1	E1BHU1_BOVIN	Treacle ribosome biosis factor 1	TCOF1		ATP6G
Q3MHL8	Q3MHL8	SMAP_BOVIN	Small acidic protein	SMAP		ATP6G1
Q0VCJ2	Q0VCJ2	MTNB_BOVIN	Methylthioribulose-1-phosphate dehydratase (MTRu-1-P dehydratase) (EC 4.2.1.109) (APAF1-interacting protein)	APIP		DHRS11
Q3ZBF7	Q3ZBF7	TEBP_BOVIN	Prostaglandin E synthase 3 (EC 5.3.99.3) (Cytosolic prostaglandin E2 synthase) (cPGES)	PTGES3		ARPC5
A0A3Q1MWX6	A0A3Q1MWX6	A0A3Q1MWX6_BOVIN	Regulation of nuclear pre-mRNA domain-containing protein	RPRD1B		ZNF207
P53619	P53619	COPD_BOVIN	Coatomer subunit delta (Archain) (Delta-coat protein) (Delta-COP)	ARCN1 COPD		MOB1A
P61585	P61585	RHOA_BOVIN	Transforming protein RhoA (EC 3.6.5.2) (Gb) (p21)	RHOA ARHA RHO12		CNBP
A0A452DJ09	A0A452DJ09	A0A452DJ09_BOVIN	DNA damage-binding protein 1 (Damage-specific DNA-binding protein 1)	DDB1		ZNF9
A2VDX0	A2VDX0	A2VDX0_BOVIN	TWF2 protein	TWF2		NAA15
Q3T112	Q3T112	PSB8_BOVIN	Proteasome subunit beta type-8 (EC 3.4.25.1) (Proteasome subunit beta-5i)	PSMB8		ARFGAP3
Q32KP9	Q32KP9	NTF2_BOVIN	Nuclear transport factor 2 (NTF-2)	NUTF2		RAB6A
Q3SWX8	Q3SWX8	RBBP7_BOVIN	Histone-binding protein RBBP7 (Nucleosome-remodeling factor subunit RBAP46) (Retinoblastoma-binding protein 7) (RBBP-7)	RBBP7		LAMTOR5
A0A3Q1M8I4	A0A3Q1M8I4	A0A3Q1M8I4_BOVIN	Heteroous nuclear ribonucleoprotein D	HNRNPD		DYNLL1
Q3T160	Q3T160	NPM_BOVIN	Nucleophosmin (NPM)	NPM1		DNCL1
P09487	P09487	PPBT_BOVIN	Alkaline phosphatase, tissue-nonspecific isozyme (AP-TNAP) (TNAP) (TNSALP) (EC 3.1.3.1) (Alkaline phosphatase liver/bone/kidney isozyme) (Phosphoamidase) (Phosphocreatine phosphatase) (EC 3.9.1.1)	ALPL		UQCRC1
A0A452DIC9	A0A452DIC9	A0A452DIC9_BOVIN	Glucosamine-6-phosphate isomerase (EC 3.5.99.6) (Glucosamine-6-phosphate deaminase)	GNPDA2		LSM7
F1MUZ9	F1MUZ9	F1MUZ9_BOVIN	60 kDa heat shock protein, mitochondrial (EC 5.6.1.7) (60 kDa chaperonin) (Chaperonin 60) (Heat shock protein 60)	HSPD1		ZNF326
A7MB62	A7MB62	ARP2_BOVIN	Actin-related protein 2 (Actin-like protein 2)	ACTR2 ARP2		ZIRD
P16116	P16116	ALDR_BOVIN	Aldo-keto reductase family 1 member B1 (EC 1.1.1.21) (EC 1.1.1.300) (EC 1.1.1.372) (EC 1.1.1.54) (20-alpha-hydroxysteroid dehydrogenase) (20-alpha-HSD) (Aldehyde reductase) (Aldose reductase) (AR)	AKR1B1		CBFB
F1MU12	F1MU12	F1MU12_BOVIN	Keratin, type II cytoskeletal 8 (Cytokeratin-8) (Keratin-8) (Type-II keratin Kb8)			UBE2M
O46385	O46385	SVIL_BOVIN	Supervillin (Archvillin) (p205/p250)	SVIL		UBC12
Q3T0C7	Q3T0C7	STMN1_BOVIN	Stathmin	STMN1		TNKS1BP1
Q5E947	Q5E947	PRDX1_BOVIN	Peroxiredoxin-1 (EC 1.11.1.24) (Thioredoxin-dependent peroxiredoxin 1)	PRDX1		PBDC1
E1BKS1	E1BKS1	E1BKS1_BOVIN	Syndecan	SDC4		JPT2
Q3SZK8	Q3SZK8	NHRF1_BOVIN	Na(+)/H(+) exchange regulatory cofactor NHE-RF1 (NHERF-1) (Ezrin-radixin-moesin-binding phosphoprotein 50) (EBP50) (Regulatory cofactor of Na(+)/H(+) exchanger) (Sodium-hydrogen exchanger regulatory factor 1) (Solute carrier family 9 isoform A3 regulatory factor 1)	NHERF1 NHERF SLC9A3R1		SFRS5
F6RJG0	F6RJG0	F6RJG0_BOVIN	Hydroxymethylglutaryl-CoA synthase (HMG-CoA synthase) (EC 2.3.3.10) (3-hydroxy-3-methylglutaryl coenzyme A synthase)	HMGCS1		PGM3
A0A3Q1M952	A0A3Q1M952	A0A3Q1M952_BOVIN	AP-1 complex subunit gamma	AP1G1		DTD1
F1MTY9	F1MTY9	F1MTY9_BOVIN	heme oxygenase (biliverdin-producing) (EC 1.14.14.18)	HMOX2		HARS2
Q3B8S0	Q3B8S0	NH2L1_BOVIN	NHP2-like protein 1 (High mobility group-like nuclear protein 2 homolog 1) (U4/U6.U5 small nuclear ribonucleoprotein SNU13) (U4/U6.U5 tri-snRNP 15.5 kDa protein) [Cleaved into: NHP2-like protein 1, N-terminally processed]	SNU13 NHP2L1		DENR
A0A3Q1MI98	A0A3Q1MI98	A0A3Q1MI98_BOVIN	Argininosuccinate lyase	ASL		SNRPB
A0A3Q1M3S4	A0A3Q1M3S4	A0A3Q1M3S4_BOVIN	Septin	SEPTIN7		CHMP4B
A1L555	A1L555	A1L555_BOVIN	Prosaposin	PSAP		GIPC2
Q76LV1	Q76LV1	HS90B_BOVIN	Heat shock protein HSP 90-beta	HSP90AB1 HSPC3 HSPCB		NAE1
E1BIS6	E1BIS6	E1BIS6_BOVIN	Synemin	SYNM		DPY30
P10575	P10575	GLRX1_BOVIN	Glutaredoxin-1 (Thioltransferase) (TTase)	GLRX GRX		ERP44
P56541	P56541	DNS2A_BOVIN	Deoxyribonuclease-2-alpha (EC 3.1.22.1) (Acid DNase) (Deoxyribonuclease II alpha) (DNase II alpha) (Lysosomal DNase II)	DNASE2 DNASE2A DNL2		TXNDC4
Q3ZBV8	Q3ZBV8	SYTC_BOVIN	Threonine--tRNA ligase 1, cytoplasmic (EC 6.1.1.3) (Threonine--tRNA ligase, cytoplasmic) (Threonyl-tRNA synthetase) (ThrRS) (Threonyl-tRNA synthetase 1)	TARS1 TARS		HGS
A7E3S8	A7E3S8	A7E3S8_BOVIN	Heat shock 70kD protein binding protein (ST13 Hsp70 interacting protein) (ST13 protein)	ST13		DCXR
Q32P66	Q32P66	CZIB_BOVIN	CXXC motif containing zinc binding protein (UPF0587 protein C1orf123 homolog)	CZIB		DAZAP1
Q08DJ3	Q08DJ3	Q08DJ3_BOVIN	Far upstream element (FUSE) binding protein 1	FUBP1		PRPSAP1
A0A3Q1LUG9	A0A3Q1LUG9	A0A3Q1LUG9_BOVIN	Thioredoxin domain containing 5	TXNDC5		TIAL1
Q3MHM6	Q3MHM6	CTNA1_BOVIN	Catenin alpha-1	CTNNA1		RAB10
Q9XSG3	Q9XSG3	IDHC_BOVIN	Isocitrate dehydrogenase [NADP] cytoplasmic (IDH) (IDH1) (EC 1.1.1.42) (Cytosolic NADP-isocitrate dehydrogenase) (IDPc) (NADP(+)-specific ICDH) (Oxalosuccinate decarboxylase)	IDH1 ICDH		CFAP43
A0A3Q1LR88	A0A3Q1LR88	A0A3Q1LR88_BOVIN	deleted			CLIC4
Q5E9B7	Q5E9B7	CLIC1_BOVIN	Chloride intracellular channel protein 1 (Glutaredoxin-like oxidoreductase CLIC1) (EC 1.8.-.-) (Glutathione-dependent dehydroascorbate reductase CLIC1) (EC 1.8.5.1)	CLIC1		ASRGL1
Q3SYU2	Q3SYU2	EF2_BOVIN	Elongation factor 2 (EF-2) (EC 3.6.5.-)	EEF2		UFD1
P38657	P38657	PDIA3_BOVIN	Protein disulfide-isomerase A3 (EC 5.3.4.1) (58 kDa glucose-regulated protein) (58 kDa microsomal protein) (p58) (Disulfide isomerase ER-60) (Endoplasmic reticulum resident protein 57) (ER protein 57) (ERp57) (Endoplasmic reticulum resident protein 60) (ER protein 60) (ERp60)	PDIA3 GRP58		LOC515358
Q58DQ3	Q58DQ3	RL6_BOVIN	Large ribosomal subunit protein eL6 (60S ribosomal protein L6)	RPL6		PFN2
A5PKF6	A5PKF6	A5PKF6_BOVIN	SMARCE1 protein	SMARCE1		GTF2F2
Q32LG3	Q32LG3	MDHM_BOVIN	Malate dehydrogenase, mitochondrial (EC 1.1.1.37)	MDH2		EDF1
A0A3Q1M318	A0A3Q1M318	A0A3Q1M318_BOVIN	Annexin	ANXA6		hsp90
Q3ZBK2	Q3ZBK2	PXL2A_BOVIN	Peroxiredoxin-like 2A (Peroxiredoxin-like 2 activated in M-CSF stimulated monocytes) (Protein PAMM) (Redox-regulatory protein FAM213A)	PRXL2A FAM213A PAMM		beta
Q3SZF2	Q3SZF2	ARF4_BOVIN	ADP-ribosylation factor 4	ARF4		CDC42
Q2HJI6	Q2HJI6	Q2HJI6_BOVIN	Granulin	GRN		PPM1A
F6Q9Q9	F6Q9Q9	F6Q9Q9_BOVIN	Protein disulfide-isomerase (EC 5.3.4.1)	P4HB		AAMDC
F1MTY3	F1MTY3	F1MTY3_BOVIN	Heterogeneous nuclear ribonucleoprotein A1	HNRNPA1		CANX
P80311	P80311	PPIB_BOVIN	Peptidyl-prolyl cis-trans isomerase B (PPIase B) (EC 5.2.1.8) (Cyclophilin B) (Rotamase B) (S-cyclophilin) (SCYLP)	PPIB		canx
A2VDN7	A2VDN7	A2VDN7_BOVIN	Heterogeneous nuclear ribonucleoprotein U (Scaffold attachment factor A) (Heteroous nuclear ribonucleoprotein U)	HNRNPU		RPLP2
F1MMK8	F1MMK8	F1MMK8_BOVIN	Lysine--tRNA ligase (EC 6.1.1.6) (Lysyl-tRNA synthetase)	KARS1		ENSA
A0A452DII8	A0A452DII8	A0A452DII8_BOVIN	ATP synthase subunit beta (EC 7.1.2.2)	ATP5F1B		LRP2
A0A3Q1MM55	A0A3Q1MM55	A0A3Q1MM55_BOVIN	Glucose-6-phosphate 1-dehydrogenase (EC 1.1.1.49)	G6PD		TCOF1
P46193	P46193	ANXA1_BOVIN	Annexin A1 (Annexin I) (Annexin-1) (Calpactin II) (Calpactin-2) (Chromobindin-9) (Lipocortin I) (Phospholipase A2 inhibitory protein) (p35) [Cleaved into: Annexin Ac2-26]	ANXA1 ANX1		SMAP
A0A3Q1MQ34	A0A3Q1MQ34	A0A3Q1MQ34_BOVIN	Filamin B	FLNB		APIP
F1MMR6	F1MMR6	F1MMR6_BOVIN	Cathepsin D (EC 3.4.23.5)	CTSD		PTGES3
F1MWD3	F1MWD3	F1MWD3_BOVIN	T-complex protein 1 subunit epsilon (CCT-epsilon)	CCT5		RPRD1B
A5D7N2	A5D7N2	A5D7N2_BOVIN	Histone H2B	HIST2H2BE		ARCN1
Q0VCX2	Q0VCX2	BIP_BOVIN	Endoplasmic reticulum chaperone BiP (EC 3.6.4.10) (78 kDa glucose-regulated protein) (GRP-78) (Binding-immunoglobulin protein) (BiP) (Heat shock protein 70 family protein 5) (HSP70 family protein 5) (Heat shock protein family A member 5) (Immunoglobulin heavy chain-binding protein)	HSPA5 GRP78		COPD
P20004	P20004	ACON_BOVIN	Aconitate hydratase, mitochondrial (Aconitase) (EC 4.2.1.3) (Citrate hydro-lyase)	ACO2		RHOA
Q3MHK9	Q3MHK9	Q3MHK9_BOVIN	Fascin	FSCN1		ARHA
Q17QB3	Q17QB3	ASAH1_BOVIN	Acid ceramidase (AC) (ACDase) (Acid CDase) (EC 3.5.1.23) (Acylsphingosine deacylase) (N-acylethanolamine hydrolase ASAH1) (EC 3.5.1.-) (N-acylsphingosine amidohydrolase) [Cleaved into: Acid ceramidase subunit alpha; Acid ceramidase subunit beta]	ASAH1		RHO12
A0A3Q1MSB5	A0A3Q1MSB5	A0A3Q1MSB5_BOVIN	Junctional adhesion molecule A (Junctional adhesion molecule 1)	F11R		DDB1
Q8SPJ1	Q8SPJ1	PLAK_BOVIN	Junction plakoglobin (Desmoplakin III) (Desmoplakin-3)	JUP		TWF2
G3MX65	G3MX65	G3MX65_BOVIN	WAP four-disulfide core domain protein 2	WFDC2		PSMB8
F1N430	F1N430	F1N430_BOVIN	Metalloproteinase inhibitor 2 (Tissue inhibitor of metalloproteinases 2)	TIMP2		NUTF2
A0A3Q1LUJ8	A0A3Q1LUJ8	A0A3Q1LUJ8_BOVIN	Sodium/potassium-transporting ATPase subunit alpha	ATP1A1		RBBP7
Q58DH9	Q58DH9	NAGAB_BOVIN	Alpha-N-acetylgalactosaminidase (EC 3.2.1.49) (Alpha-galactosidase B)	NAGA		HNRNPD
A0A452DID1	A0A452DID1	A0A452DID1_BOVIN	Translationally-controlled tumor protein	TPT1		NPM1
A0A3Q1LFQ2	A0A3Q1LFQ2	A0A3Q1LFQ2_BOVIN	deleted			ALPL
Q3T000	Q3T000	YKT6_BOVIN	Synaptobrevin homolog YKT6 (EC 2.3.1.-)	YKT6		GNPDA2
F1MFC2	F1MFC2	F1MFC2_BOVIN	Desmoglein 2	DSG2		HSPD1
P52193	P52193	CALR_BOVIN	Calreticulin (CRP55) (Calregulin) (HACBP)	CALR CRT		ACTR2
A0A3Q1MJD5	A0A3Q1MJD5	A0A3Q1MJD5_BOVIN	Heteroous nuclear ribonucleoprotein M	HNRNPM		ARP2
Q3SX47	Q3SX47	Q3SX47_BOVIN	Heterogeneous nuclear ribonucleoprotein C (C1/C2)	HNRPC		AKR1B1
Q32PI5	Q32PI5	2AAA_BOVIN	Serine/threonine-protein phosphatase 2A 65 kDa regulatory subunit A alpha isoform (Medium tumor antigen-associated 61 kDa protein) (PP2A subunit A isoform PR65-alpha) (PP2A subunit A isoform R1-alpha)	PPP2R1A		SVIL
P01252	P01252	PTMA_BOVIN	Prothymosin alpha [Cleaved into: Prothymosin alpha, N-terminally processed; Thymosin alpha-1]	PTMA		STMN1
A0A3Q1LM20	A0A3Q1LM20	A0A3Q1LM20_BOVIN	Histone H4	LOC112445649		PRDX1
A0A3Q1LHT7	A0A3Q1LHT7	A0A3Q1LHT7_BOVIN	Ribosome binding protein 1	RRBP1		SDC4
F1MNI4	F1MNI4	F1MNI4_BOVIN	small monomeric GTPase (EC 3.6.5.2)	RAB5B		NHERF1
A0A3Q1N9B4	A0A3Q1N9B4	A0A3Q1N9B4_BOVIN	Ubiquitin conjugating enzyme E2 N	UBE2N		NHERF
Q5EA61	Q5EA61	KCRB_BOVIN	Creatine kinase B-type (EC 2.7.3.2) (B-CK) (Creatine kinase B chain) (Creatine phosphokinase M-type) (CPK-B)	CKB		SLC9A3R1
E1BPT8	E1BPT8	E1BPT8_BOVIN	Notch receptor 3	NOTCH3		HMGCS1
P43033	P43033	LIS1_BOVIN	Platelet-activating factor acetylhydrolase IB subunit beta (Lissencephaly-1 protein) (LIS-1) (PAF acetylhydrolase 45 kDa subunit) (PAF-AH 45 kDa subunit) (PAF-AH alpha) (PAFAH alpha)	PAFAH1B1 LIS1 PAFAHA		AP1G1
A0A3Q1MQ24	A0A3Q1MQ24	A0A3Q1MQ24_BOVIN	RAN binding protein 3	RANBP3		HMOX2
A0A3Q1LFG8	A0A3Q1LFG8	A0A3Q1LFG8_BOVIN	F-actin-capping protein subunit alpha	CAPZA1		SNU13
Q1LZH9	Q1LZH9	GNS_BOVIN	N-acetylglucosamine-6-sulfatase (EC 3.1.6.14) (Glucosamine-6-sulfatase) (G6S)	GNS		NHP2L1
P31976	P31976	EZRI_BOVIN	Ezrin (Cytovillin) (Villin-2) (p81)	EZR VIL2		ASL
Q3ZBX5	Q3ZBX5	Q3ZBX5_BOVIN	Aminoacyl tRNA synthetase complex interacting multifunctional protein 1 (Small inducible cytokine subfamily E, member 1 (Endothelial monocyte-activating))	AIMP1 SCYE1		SEPTIN7
E1BEB4	E1BEB4	E1BEB4_BOVIN	Fibulin 2	FBLN2		PSAP
P56831	P56831	IFNT3_BOVIN	Interferon tau-3 (IFN-tau-3) (Antiluteolysin) (Trophoblast antiluteolytic protein) (Trophoblast protein 1) (TP-1) (Trophoblastin)	IFNT3		HSP90AB1
A1A4J1	A1A4J1	PFKAL_BOVIN	ATP-dependent 6-phosphofructokinase, liver type (ATP-PFK) (PFK-L) (EC 2.7.1.11) (6-phosphofructokinase type B) (Phosphofructo-1-kinase isozyme B) (PFK-B) (Phosphohexokinase)	PFKL		HSPC3
A0A3Q1M5Q9	A0A3Q1M5Q9	A0A3Q1M5Q9_BOVIN	Receptor-type tyrosine-protein phosphatase F (EC 3.1.3.48)	PTPRF		HSPCB
Q17QI3	Q17QI3	Q17QI3_BOVIN	acetyl-CoA C-acetyltransferase (EC 2.3.1.9)	ACAT2		SYNM
A0A452DID9	A0A452DID9	A0A452DID9_BOVIN	Myosin light chain 6	MYL6		GLRX
P08728	P08728	K1C19_BOVIN	Keratin, type I cytoskeletal 19 (Cytokeratin-19) (CK-19) (Keratin-19) (K19)	KRT19		GRX
A5D989	A5D989	EF1D_BOVIN	Elongation factor 1-delta (EF-1-delta)	EEF1D		DNASE2
P68103	P68103	EF1A1_BOVIN	Elongation factor 1-alpha 1 (EF-1-alpha-1) (EC 3.6.5.-) (Elongation factor Tu) (EF-Tu) (Eukaryotic elongation factor 1 A-1) (eEF1A-1)	EEF1A1 EEF1A EF1A		DNASE2A
A0A3Q1M1D3	A0A3Q1M1D3	A0A3Q1M1D3_BOVIN	Nuclear autoantigenic sperm protein	NASP		DNL2
Q3T0G3	Q3T0G3	Q3T0G3_BOVIN	AHA1, activator of heat shock 90kDa protein ATPase homolog 1 (Yeast) (Activator of HSP90 ATPase activity 1)	AHSA1		TARS1
P49951	P49951	CLH1_BOVIN	Clathrin heavy chain 1	CLTC		TARS
F1N1X8	F1N1X8	F1N1X8_BOVIN	Ubiquitin-conjugating enzyme E2 Z (EC 2.3.2.23) (E2 ubiquitin-conjugating enzyme Z) (Ubiquitin carrier protein Z) (Ubiquitin-protein ligase Z)	UBE2Z		ST13
Q3ZBH5	Q3ZBH5	Q3ZBH5_BOVIN	Proliferation-associated 2G4	PA2G4		CZIB
Q3MHP2	Q3MHP2	RB11B_BOVIN	Ras-related protein Rab-11B (EC 3.6.5.2)	RAB11B		FUBP1
Q9BGI1	Q9BGI1	PRDX5_BOVIN	Peroxiredoxin-5, mitochondrial (EC 1.11.1.24) (Peroxiredoxin V) (Prx-V) (Thioredoxin peroxidase) (Thioredoxin-dependent peroxiredoxin 5)	PRDX5		TXNDC5
Q5E9K0	Q5E9K0	PSB2_BOVIN	Proteasome subunit beta type-2	PSMB2		CTNNA1
Q2KJH7	Q2KJH7	Q2KJH7_BOVIN	Delta-1-pyrroline-5-carboxylate synthase [Includes: Glutamate 5-kinase (GK) (EC 2.7.2.11) (Gamma-glutamyl kinase); Gamma-glutamyl phosphate reductase (GPR) (EC 1.2.1.41) (Glutamate-5-semialdehyde dehydrogenase) (Glutamyl-gamma-semialdehyde dehydrogenase)]	ALDH18A1		IDH1
Q5EA79	Q5EA79	GALM_BOVIN	Galactose mutarotase (EC 5.1.3.3) (Aldose 1-epimerase)	GALM		ICDH
P33672	P33672	PSB3_BOVIN	Proteasome subunit beta type-3 (Proteasome chain 13) (Proteasome component C10-II) (Proteasome theta chain)	PSMB3		CLIC1
Q3MHR7	Q3MHR7	ARPC2_BOVIN	Actin-related protein 2/3 complex subunit 2 (Arp2/3 complex 34 kDa subunit) (p34-ARC)	ARPC2		EEF2
A7Z057	A7Z057	A7Z057_BOVIN	14-3-3 protein gamma	YWHAG		PDIA3
Q9MZ08	Q9MZ08	BCAM_BOVIN	Basal cell adhesion molecule (B-CAM cell surface glycoprotein) (Lutheran antigen) (CD antigen CD239)	BCAM		GRP58
F1N0H4	F1N0H4	F1N0H4_BOVIN	Retinoic acid induced 14	RAI14		RPL6
P19483	P19483	ATPA_BOVIN	ATP synthase subunit alpha, mitochondrial (ATP synthase F1 subunit alpha)	ATP5F1A ATP5A1 ATP5A2		SMARCE1
A0A3Q1LZ10	A0A3Q1LZ10	A0A3Q1LZ10_BOVIN	Septin	SEPTIN11		MDH2
A0A3Q1MRM3	A0A3Q1MRM3	A0A3Q1MRM3_BOVIN	Integrin beta	ITGB4		ANXA6
E1BFV0	E1BFV0	E1BFV0_BOVIN	Karyopherin subunit beta 1	KPNB1		PRXL2A
P19120	P19120	HSP7C_BOVIN	Heat shock cognate 71 kDa protein (EC 3.6.4.10) (Heat shock 70 kDa protein 8)	HSPA8 HSC70		FAM213A
Q95M18	Q95M18	ENPL_BOVIN	Endoplasmin (94 kDa glucose-regulated protein) (GRP-94) (Heat shock protein 90 kDa beta member 1)	HSP90B1 GRP94 HSPC4 TRA1		PAMM
P10881	P10881	LA_BOVIN	Lupus La protein homolog (La autoantigen homolog) (La ribonucleoprotein)	SSB		ARF4
P62157	P62157	CALM_BOVIN	Calmodulin (CaM)	CALM CAM		GRN
A2VDN8	A2VDN8	A2VDN8_BOVIN	Coronin	CORO1C		P4HB
Q3ZC87	Q3ZC87	Q3ZC87_BOVIN	Pyruvate kinase (EC 2.7.1.40)	PKM2		HNRNPA1
P25326	P25326	CATS_BOVIN	Cathepsin S (EC 3.4.22.27)	CTSS		PPIB
A0A3Q1MPS4	A0A3Q1MPS4	A0A3Q1MPS4_BOVIN	Alpha-actinin-1 (Alpha-actinin cytoskeletal isoform) (F-actin cross-linking protein) (Non-muscle alpha-actinin-1)	ACTN1		HNRNPU
Q3SZ54	Q3SZ54	IF4A1_BOVIN	Eukaryotic initiation factor 4A-I (eIF-4A-I) (eIF4A-I) (EC 3.6.4.13) (ATP-dependent RNA helicase eIF4A-1)	EIF4A1		KARS1
F1MQ37	F1MQ37	F1MQ37_BOVIN	Myosin-9 (Myosin heavy chain 9) (Myosin heavy chain, non-muscle IIa) (Non-muscle myosin heavy chain IIa)	MYH9		ATP5F1B
E1BL29	E1BL29	E1BL29_BOVIN	Bleomycin hydrolase (EC 3.4.22.40)	BLMH		G6PD
Q3ZCF3	Q3ZCF3	SKP1_BOVIN	S-phase kinase-associated protein 1 (Cyclin-A/CDK2-associated protein p19) (S-phase kinase-associated protein 1A) (p19A) (p19skp1)	SKP1 SKP1A		ANXA1
A6QLL8	A6QLL8	A6QLL8_BOVIN	Fructose-bisphosphate aldolase (EC 4.1.2.13)	ALDOA		ANX1
Q2HJ49	Q2HJ49	MOES_BOVIN	Moesin (Membrane-organizing extension spike protein)	MSN		FLNB
A0A6B9SBD0	A0A6B9SBD0	A0A6B9SBD0_BOVIN	Ig heavy chain variable region			CTSD
A0A3Q1M3Z8	A0A3Q1M3Z8	A0A3Q1M3Z8_BOVIN	Nicotinate-nucleotide pyrophosphorylase [carboxylating] (EC 2.4.2.19) (Quinolinate phosphoribosyltransferase [decarboxylating])	QPRT		CCT5
P07688	P07688	CATB_BOVIN	Cathepsin B (EC 3.4.22.1) (BCSB) [Cleaved into: Cathepsin B light chain; Cathepsin B heavy chain]	CTSB		HIST2H2BE
Q3SZV3	Q3SZV3	EF1G_BOVIN	Elongation factor 1-gamma (EF-1-gamma) (eEF-1B gamma)	EEF1G		HSPA5
Q3T0S6	Q3T0S6	RL8_BOVIN	Large ribosomal subunit protein uL2 (60S ribosomal protein L8)	RPL8		GRP78
A0A3Q1M7Y3	A0A3Q1M7Y3	A0A3Q1M7Y3_BOVIN	deleted			ACO2
Q3T0Q4	Q3T0Q4	NDKB_BOVIN	Nucleoside diphosphate kinase B (NDK B) (NDP kinase B) (EC 2.7.4.6) (Histidine protein kinase NDKB) (EC 2.7.13.3)	NME2		FSCN1
Q3T0F7	Q3T0F7	MTPN_BOVIN	Myotrophin	MTPN		ASAH1
F1MBI1	F1MBI1	F1MBI1_BOVIN	Proteasome subunit beta	PSMB7		F11R
Q9TTK8	Q9TTK8	KCRU_BOVIN	Creatine kinase U-type, mitochondrial (EC 2.7.3.2) (Acidic-type mitochondrial creatine kinase) (Mia-CK) (Ubiquitous mitochondrial creatine kinase) (U-MtCK)	CKMT1		JUP
P79345	P79345	NPC2_BOVIN	NPC intracellular cholesterol transporter 2 (EPV20) (Epididymal secretory protein E1) (Niemann Pick type C2 protein homolog)	NPC2		WFDC2
P30932	P30932	CD9_BOVIN	CD9 antigen (CD antigen CD9)	CD9		TIMP2
A0A3S5ZPB0	A0A3S5ZPB0	A0A3S5ZPB0_BOVIN	Fructose-bisphosphate aldolase (EC 4.1.2.13)	ALDOC		ATP1A1
Q08DS7	Q08DS7	AP1B1_BOVIN	AP-1 complex subunit beta-1 (Adaptor protein complex AP-1 subunit beta-1) (Adaptor-related protein complex 1 subunit beta-1) (Beta-1-adaptin) (Beta-adaptin 1) (Clathrin assembly protein complex 1 beta large chain) (Golgi adaptor HA1/AP1 adaptin beta subunit)	AP2B1		NAGA
Q3MHN0	Q3MHN0	PSB6_BOVIN	Proteasome subunit beta type-6 (EC 3.4.25.1)	PSMB6		TPT1
Q3T108	Q3T108	PSB4_BOVIN	Proteasome subunit beta type-4	PSMB4		YKT6
Q5E9X4	Q5E9X4	LRC59_BOVIN	Leucine-rich repeat-containing protein 59 [Cleaved into: Leucine-rich repeat-containing protein 59, N-terminally processed]	LRRC59		DSG2
A6H7D3	A6H7D3	A6H7D3_BOVIN	KRT18 protein	KRT18		CALR
P25975	P25975	CATL1_BOVIN	Procathepsin L (EC 3.4.22.15) (Cathepsin L1) [Cleaved into: Cathepsin L; Cathepsin L heavy chain; Cathepsin L light chain]	CTSL CTSL1		CRT
P80227	P80227	ACPH_BOVIN	Acylamino-acid-releasing enzyme (AARE) (EC 3.4.19.1) (Acyl-peptide hydrolase) (APH) (Acylaminoacyl-peptidase)	APEH		HNRNPM
A0A3Q1MH44	A0A3Q1MH44	A0A3Q1MH44_BOVIN	deleted			HNRPC
P19858	P19858	LDHA_BOVIN	L-lactate dehydrogenase A chain (LDH-A) (EC 1.1.1.27) (LDH muscle subunit) (LDH-M)	LDHA		PPP2R1A
A0A3Q1N1J5	A0A3Q1N1J5	A0A3Q1N1J5_BOVIN	Phospholipase B-like (EC 3.1.1.-)	PLBD2		PTMA
Q9GMB8	Q9GMB8	SYSC_BOVIN	Serine--tRNA ligase, cytoplasmic (EC 6.1.1.11) (Seryl-tRNA synthetase) (SerRS) (Seryl-tRNA(Ser/Sec) synthetase)	SARS1 SARS SERS		LOC112445649
A0A3Q1N308	A0A3Q1N308	A0A3Q1N308_BOVIN	Methanethiol oxidase (MTO) (EC 1.8.3.4) (Selenium-binding protein 1)	SELENBP1		RRBP1
Q3MHM5	Q3MHM5	TBB4B_BOVIN	Tubulin beta-4B chain (Tubulin beta-2C chain)	TUBB4B TUBB2C		RAB5B
A0A452DIX3	A0A452DIX3	A0A452DIX3_BOVIN	Triosephosphate isomerase (EC 5.3.1.1)	TPI1		UBE2N
Q3MHR3	Q3MHR3	DYL2_BOVIN	Dynein light chain 2, cytoplasmic	DYNLL2		CKB
Q3T0Z7	Q3T0Z7	DHPR_BOVIN	Dihydropteridine reductase (EC 1.5.1.34) (HDHPR) (Quinoid dihydropteridine reductase)	QDPR		NOTCH3
A6QP36	A6QP36	A6QP36_BOVIN	LMAN2 protein (Lectin, mannose binding 2)	LMAN2		PAFAH1B1
Q3T0Y5	Q3T0Y5	PSA2_BOVIN	Proteasome subunit alpha type-2	PSMA2		LIS1
Q5E946	Q5E946	PARK7_BOVIN	Parkinson disease protein 7 homolog (Maillard deglycase) (Parkinsonism-associated deglycase) (Protein DJ-1) (DJ-1) (Protein/nucleic acid deglycase DJ-1) (EC 3.1.2.-, EC 3.5.1.-, EC 3.5.1.124)	PARK7		PAFAHA
A0A140T894	A0A140T894	A0A140T894_BOVIN	14-3-3 protein beta/alpha	YWHAB		RANBP3
Q6EWQ7	Q6EWQ7	IF5A1_BOVIN	Eukaryotic translation initiation factor 5A-1 (eIF-5A-1) (eIF-5A1) (Eukaryotic initiation factor 5A isoform 1) (eIF-5A) (eIF-4D)	EIF5A		CAPZA1
Q3SX06	Q3SX06	Q3SX06_BOVIN	Myocilin	MYOC		GNS
Q3ZBD7	Q3ZBD7	G6PI_BOVIN	Glucose-6-phosphate isomerase (GPI) (EC 5.3.1.9) (Autocrine motility factor) (AMF) (Neuroleukin) (NLK) (Phosphoglucose isomerase) (PGI) (Phosphohexose isomerase) (PHI)	GPI		EZR
Q32KL2	Q32KL2	PSB5_BOVIN	Proteasome subunit beta type-5 (EC 3.4.25.1)	PSMB5		VIL2
P12624	P12624	MARCS_BOVIN	Myristoylated alanine-rich C-kinase substrate (MARCKS) (ACAMP-81)	MARCKS MACS		AIMP1
A0A3Q1LL35	A0A3Q1LL35	A0A3Q1LL35_BOVIN	deleted			SCYE1
F1MU24	F1MU24	F1MU24_BOVIN	Alpha-1,4 glucan phosphorylase (EC 2.4.1.1)	PYGB		FBLN2
Q95M12	Q95M12	LGMN_BOVIN	Legumain (EC 3.4.22.34) (Asparaginyl endopeptidase) (Protease, cysteine 1)	LGMN PRSC1		IFNT3
H7BWW2	H7BWW2	H7BWW2_BOVIN	Beta-hexosaminidase (EC 3.2.1.52)			PFKL
F1MD77	F1MD77	F1MD77_BOVIN	Laminin subunit gamma 1	LAMC1		PTPRF
P26882	P26882	PPID_BOVIN	Peptidyl-prolyl cis-trans isomerase D (PPIase D) (EC 5.2.1.8) (40 kDa peptidyl-prolyl cis-trans isomerase) (Cyclophilin-40) (CYP-40) (Cyclophilin-related protein) (Estrogen receptor-binding cyclophilin) (Rotamase D)	PPID CYPD		ACAT2
Q3MHL3	Q3MHL3	RBBP4_BOVIN	Histone-binding protein RBBP4 (Nucleosome-remodeling factor subunit RBAP48) (Retinoblastoma-binding protein 4) (RBBP-4)	RBBP4		MYL6
Q17QV3	Q17QV3	SUMO3_BOVIN	Small ubiquitin-related modifier 3 (SUMO-3)	SUMO3		KRT19
A0A3Q1MB09	A0A3Q1MB09	A0A3Q1MB09_BOVIN	deleted			EEF1D
A7YY28	A7YY28	ABHEB_BOVIN	Putative protein-lysine deacylase ABHD14B (EC 2.3.1.-) (Alpha/beta hydrolase domain-containing protein 14B) (Abhydrolase domain-containing protein 14B)	ABHD14B		EEF1A1
P10096	P10096	G3P_BOVIN	Glyceraldehyde-3-phosphate dehydrogenase (GAPDH) (EC 1.2.1.12) (Peptidyl-cysteine S-nitrosylase GAPDH) (EC 2.6.99.-)	GAPDH GAPD		EEF1A
Q2KJD0	Q2KJD0	TBB5_BOVIN	Tubulin beta-5 chain	TUBB5		EF1A
A0A3Q1N8Q5	A0A3Q1N8Q5	A0A3Q1N8Q5_BOVIN	10 kDa heat shock protein, mitochondrial (10 kDa chaperonin) (Chaperonin 10)	HSPE1		NASP
Q863B3	Q863B3	SND1_BOVIN	Staphylococcal nuclease domain-containing protein 1 (EC 3.1.31.1) (100 kDa coactivator) (p100 co-activator)	SND1		AHSA1
A0A3Q1MQF7	A0A3Q1MQF7	A0A3Q1MQF7_BOVIN	LRR binding FLII interacting protein 1	LRRFIP1		CLTC
P68102	P68102	IF2A_BOVIN	Eukaryotic translation initiation factor 2 subunit 1 (Eukaryotic translation initiation factor 2 subunit alpha) (eIF-2-alpha) (eIF-2A) (eIF-2alpha) (eIF2-alpha)	EIF2S1 EIF2A		UBE2Z
P02584	P02584	PROF1_BOVIN	Profilin-1 (Profilin I)	PFN1		PA2G4
A7E3T7	A7E3T7	A7E3T7_BOVIN	S-adenosylmethionine synthase (EC 2.5.1.6)	MAT2A		RAB11B
P63048	P63048	RL40_BOVIN	Ubiquitin-ribosomal protein eL40 fusion protein (Ubiquitin A-52 residue ribosomal protein fusion product 1) [Cleaved into: Ubiquitin; Large ribosomal subunit protein eL40 (60S ribosomal protein L40) (CEP52)]	UBA52 UBCEP2		PRDX5
P10103	P10103	HMGB1_BOVIN	High mobility group protein B1 (High mobility group protein 1) (HMG-1)	HMGB1 HMG1		PSMB2
A0A3Q1LMV5	A0A3Q1LMV5	A0A3Q1LMV5_BOVIN	Glutathione S-transferase (EC 2.5.1.18) (GST class-pi)			ALDH18A1
F1MWU9	F1MWU9	F1MWU9_BOVIN	Heat shock protein family A (Hsp70) member 6	HSPA6		GALM
Q3MHP1	Q3MHP1	UB2L3_BOVIN	Ubiquitin-conjugating enzyme E2 L3 (EC 2.3.2.23) (E2 ubiquitin-conjugating enzyme L3) (Ubiquitin carrier protein L3) (Ubiquitin-protein ligase L3)	UBE2L3		PSMB3
A0A3Q1MPF1	A0A3Q1MPF1	A0A3Q1MPF1_BOVIN	Rab GDP dissociation inhibitor	GDI2		ARPC2
H7BWW0	H7BWW0	H7BWW0_BOVIN	Coronin	CORO1B		YWHAG
Q3T0X5	Q3T0X5	PSA1_BOVIN	Proteasome subunit alpha type-1	PSMA1		BCAM
A5PKI3	A5PKI3	FAM3C_BOVIN	Protein FAM3C (Interleukin-like EMT inducer)	FAM3C ILEI		RAI14
Q3B7M5	Q3B7M5	LASP1_BOVIN	LIM and SH3 domain protein 1 (LASP-1)	LASP1		ATP5F1A
E1BCW3	E1BCW3	E1BCW3_BOVIN	ATP-dependent 6-phosphofructokinase (ATP-PFK) (Phosphofructokinase) (EC 2.7.1.11) (Phosphohexokinase)	PFKP		ATP5A1
F1MJH2	F1MJH2	F1MJH2_BOVIN	40S ribosomal protein S4			ATP5A2
Q3SZ62	Q3SZ62	PGAM1_BOVIN	Phosphoglycerate mutase 1 (EC 5.4.2.11) (EC 5.4.2.4) (BPG-dependent PGAM 1) (Phosphoglycerate mutase isozyme B) (PGAM-B)	PGAM1		SEPTIN11
P63103	P63103	1433Z_BOVIN	14-3-3 protein zeta/delta (Factor activating exoenzyme S) (FAS) (Protein kinase C inhibitor protein 1) (KCIP-1)	YWHAZ		ITGB4
F2Z4C1	F2Z4C1	F2Z4C1_BOVIN	Tubulin alpha chain	LOC100141266		KPNB1
A6QQ11	A6QQ11	A6QQ11_BOVIN	PGM2 protein	PGM2		HSPA8
P48616	P48616	VIME_BOVIN	Vimentin	VIM		HSC70
A1L5B6	A1L5B6	A1L5B6_BOVIN	Annexin	ANXA5		HSP90B1
P63258	P63258	ACTG_BOVIN	Actin, cytoplasmic 2 (EC 3.6.4.-) (Gamma-actin) [Cleaved into: Actin, cytoplasmic 2, N-terminally processed]	ACTG1 ACTG		GRP94
A0A3Q1MQS3	A0A3Q1MQS3	A0A3Q1MQS3_BOVIN	deleted			HSPC4
P00432	P00432	CATA_BOVIN	Catalase (EC 1.11.1.6)	CAT		TRA1
F1MB08	F1MB08	F1MB08_BOVIN	phosphopyruvate hydratase (EC 4.2.1.11) (2-phospho-D-glycerate hydro-lyase)	ENO1		SSB
Q3ZBG0	Q3ZBG0	PSA7_BOVIN	Proteasome subunit alpha type-7	PSMA7		CALM
Q5E9F7	Q5E9F7	COF1_BOVIN	Cofilin-1 (Cofilin, non-muscle isoform)	CFL1		CAM
G3N188	G3N188	G3N188_BOVIN	Ig-like domain-containing protein			CORO1C
P21752	P21752	TYB10_BOVIN	Thymosin beta-10 (Thymosin beta-9) [Cleaved into: Thymosin beta-8]	TMSB10		PKM2
O02751	O02751	CFDP2_BOVIN	Craniofacial development protein 2 (p97 bucentaur protein)	CFDP2 BCNT		CTSS
A0A3Q1MW62	A0A3Q1MW62	A0A3Q1MW62_BOVIN	Uncharacterized protein			ACTN1
F1MF97	F1MF97	F1MF97_BOVIN	Nidogen 2	NID2		EIF4A1
Q3T0X6	Q3T0X6	RS16_BOVIN	Small ribosomal subunit protein uS9 (40S ribosomal protein S16)	RPS16		MYH9
G8JKX4	G8JKX4	G8JKX4_BOVIN	Actin, aortic smooth muscle (Alpha-actin-2)	ACTA2		BLMH
P04272	P04272	ANXA2_BOVIN	Annexin A2 (Annexin II) (Annexin-2) (Calpactin I heavy chain) (Calpactin-1 heavy chain) (Chromobindin-8) (Lipocortin II) (Placental anticoagulant protein IV) (PAP-IV) (Protein I) (p36)	ANXA2 ANX2		SKP1
A0A3Q1N6T1	A0A3Q1N6T1	A0A3Q1N6T1_BOVIN	NADH-cytochrome b5 reductase (EC 1.6.2.2)	CYB5R3		SKP1A
E1BIG6	E1BIG6	E1BIG6_BOVIN	Transferrin receptor protein 1	TFRC		ALDOA
A0A3Q1N8P4	A0A3Q1N8P4	A0A3Q1N8P4_BOVIN	Lysosomal associated membrane protein 2	LAMP2		MSN
Q9TRY0	Q9TRY0	FKBP4_BOVIN	Peptidyl-prolyl cis-trans isomerase FKBP4 (PPIase FKBP4) (EC 5.2.1.8) (52 kDa FK506-binding protein) (52 kDa FKBP) (FKBP-52) (FK506-binding protein 4) (FKBP-4) (HSP-binding immunophilin) (HBI) (Immunophilin FKBP52) (Rotamase) [Cleaved into: Peptidyl-prolyl cis-trans isomerase FKBP4, N-terminally processed]	FKBP4		QPRT
Q5E987	Q5E987	PSA5_BOVIN	Proteasome subunit alpha type-5	PSMA5		CTSB
P39873	P39873	RNBR_BOVIN	Brain ribonuclease (BRB) (EC 3.1.27.-)	BRN		EEF1G
G5E589	G5E589	G5E589_BOVIN	Proteasome subunit beta	PSMB1		RPL8
P19803	P19803	GDIR1_BOVIN	Rho GDP-dissociation inhibitor 1 (Rho GDI 1) (Rho-GDI alpha)	ARHGDIA		NME2
Q861S4	Q861S4	Q861S4_BOVIN	Large ribosomal subunit protein eL21 (60S ribosomal protein L21)	RPL21		MTPN
Q0VCU8	Q0VCU8	EIF3J_BOVIN	Eukaryotic translation initiation factor 3 subunit J (eIF3j) (Eukaryotic translation initiation factor 3 subunit 1) (eIF-3-alpha) (eIF3 p35)	EIF3J EIF3S1		PSMB7
P07107	P07107	ACBP_BOVIN	Acyl-CoA-binding protein (ACBP) (Diazepam-binding inhibitor) (DBI) (Endozepine) (EP)	DBI		CKMT1
A0A3Q1MLC3	A0A3Q1MLC3	A0A3Q1MLC3_BOVIN	deleted			NPC2
Q32L40	Q32L40	TCPA_BOVIN	T-complex protein 1 subunit alpha (TCP-1-alpha) (CCT-alpha)	TCP1 CCT1		CD9
Q3ZCK9	Q3ZCK9	PSA4_BOVIN	Proteasome subunit alpha type-4	PSMA4		ALDOC
A0A452DI16	A0A452DI16	A0A452DI16_BOVIN	Metalloproteinase inhibitor 1 (Tissue inhibitor of metalloproteinases 1)	TIMP1		AP2B1
F6QQ60	F6QQ60	F6QQ60_BOVIN	Tropomyosin alpha-4 chain (Tropomyosin-4)	TPM4		PSMB6
O77834	O77834	PRDX6_BOVIN	Peroxiredoxin-6 (EC 1.11.1.27) (1-Cys peroxiredoxin) (1-Cys PRX) (Acidic calcium-independent phospholipase A2) (aiPLA2) (EC 3.1.1.4) (Antioxidant protein 2) (Ciliary body glutathione peroxidase) (Glutathione-dependent peroxiredoxin) (Lysophosphatidylcholine acyltransferase 5) (LPC acyltransferase 5) (LPCAT-5) (Lyso-PC acyltransferase 5) (EC 2.3.1.23) (Non-selenium glutathione peroxidase) (NSGPx) …	PRDX6 AOP2 GPX PHGPX		PSMB4
O97680	O97680	THIO_BOVIN	Thioredoxin (Trx)	TXN		LRRC59
Q5EAD2	Q5EAD2	SERA_BOVIN	D-3-phosphoglycerate dehydrogenase (3-PGDH) (EC 1.1.1.95) (2-oxoglutarate reductase) (EC 1.1.1.399) (Malate dehydrogenase) (EC 1.1.1.37)	PHGDH		KRT18
Q3ZCL8	Q3ZCL8	SH3L3_BOVIN	SH3 domain-binding glutamic acid-rich-like protein 3	SH3BGRL3		CTSL
Q2HJ57	Q2HJ57	COTL1_BOVIN	Coactosin-like protein	COTL1		CTSL1
Q3ZBD9	Q3ZBD9	MARE1_BOVIN	Microtubule-associated protein RP/EB family member 1 (APC-binding protein EB1) (End-binding protein 1) (EB1)	MAPRE1		APEH
P48644	P48644	AL1A1_BOVIN	Aldehyde dehydrogenase 1A1 (EC 1.2.1.19) (EC 1.2.1.28) (EC 1.2.1.3) (EC 1.2.1.36) (3-deoxyglucosone dehydrogenase) (ALDH-E1) (ALHDII) (Aldehyde dehydrogenase family 1 member A1) (Aldehyde dehydrogenase, cytosolic) (Retinal dehydrogenase 1) (RALDH 1) (RalDH1)	ALDH1A1		LDHA
P55906	P55906	BGH3_BOVIN	Transforming growth factor-beta-induced protein ig-h3 (Beta ig-h3) (MP70) (MP78)	TGFBI BIGH3		PLBD2
Q5E9E6	Q5E9E6	RL10A_BOVIN	Large ribosomal subunit protein uL1 (60S ribosomal protein L10a)	RPL10A		SARS1
Q27965	Q27965	HS71B_BOVIN	Heat shock 70 kDa protein 1B (Heat shock 70 kDa protein 2) (HSP70.2)	HSPA1B HSP70-2		SARS
Q58D31	Q58D31	DHSO_BOVIN	Sorbitol dehydrogenase (SDH) (EC 1.1.1.-) (L-iditol 2-dehydrogenase) (EC 1.1.1.14) (Polyol dehydrogenase) (Xylitol dehydrogenase) (XDH) (EC 1.1.1.9)	SORD		SERS
Q3ZCI9	Q3ZCI9	TCPQ_BOVIN	T-complex protein 1 subunit theta (TCP-1-theta) (CCT-theta)	CCT8		SELENBP1
A0A3Q1M5R4	A0A3Q1M5R4	A0A3Q1M5R4_BOVIN	L-lactate dehydrogenase (EC 1.1.1.27)	LDHB		TUBB4B
Q5EA01	Q5EA01	B4GA1_BOVIN	Beta-1,4-glucuronyltransferase 1 (EC 2.4.1.-) (I-beta-1,3-N-acetylglucosaminyltransferase) (iGnT) (N-acetyllactosaminide beta-1,3-N-acetylglucosaminyltransferase) (Poly-N-acetyllactosamine extension enzyme) (UDP-GlcNAc:betaGal beta-1,3-N-acetylglucosaminyltransferase 1)	B4GAT1 B3GNT1 B3GNT6		TUBB2C
Q2HJH3	Q2HJH3	CK054_BOVIN	Ester hydrolase C11orf54 homolog (EC 3.1.-.-)			TPI1
F1MZF2	F1MZF2	F1MZF2_BOVIN	Desmocollin 2	DSC2		DYNLL2
Q3MHF7	Q3MHF7	MTAP_BOVIN	S-methyl-5'-thioadenosine phosphorylase (EC 2.4.2.28) (5'-methylthioadenosine phosphorylase) (MTA phosphorylase) (MTAP) (MTAPase)	MTAP		QDPR
Q5E959	Q5E959	STRAP_BOVIN	Serine-threonine kinase receptor-associated protein	STRAP		LMAN2
A0A452DIS6	A0A452DIS6	A0A452DIS6_BOVIN	Endoplasmic reticulum protein 27	ERP27 ARHGDIB		PSMA2
Q3SYV4	Q3SYV4	CAP1_BOVIN	Adenylyl cyclase-associated protein 1 (CAP 1)	CAP1		PARK7
A0A3Q1MVZ1	A0A3Q1MVZ1	A0A3Q1MVZ1_BOVIN	Poly [ADP-ribose] polymerase (PARP) (EC 2.4.2.-)	PARP1		YWHAB
G5E5C8	G5E5C8	G5E5C8_BOVIN	Transaldolase (EC 2.2.1.2)	TALDO1		EIF5A
F1MYG5	F1MYG5	F1MYG5_BOVIN	Lamin A/C	LMNA		MYOC
A6QR15	A6QR15	A6QR15_BOVIN	LOC535277 protein (Tropomyosin 4)	TPM4 LOC535277		GPI
F1MYC9	F1MYC9	F1MYC9_BOVIN	deleted			PSMB5
A6QLC4	A6QLC4	A6QLC4_BOVIN	Cadherin-1 (Epithelial cadherin)	CDH1		MARCKS
A7MBH9	A7MBH9	A7MBH9_BOVIN	Guanine nucleotide-binding protein G(i) subunit alpha-2 (Adenylate cyclase-inhibiting G alpha protein)	GNAI2		MACS
Q29451	Q29451	MA2B1_BOVIN	Lysosomal alpha-mannosidase (Laman) (EC 3.2.1.24) (Lysosomal acid alpha-mannosidase) (Mannosidase alpha class 2B member 1) (Mannosidase alpha-B) [Cleaved into: Lysosomal alpha-mannosidase A peptide; Lysosomal alpha-mannosidase B peptide; Lysosomal alpha-mannosidase C peptide; Lysosomal alpha-mannosidase D peptide; Lysosomal alpha-mannosidase E peptide]	MAN2B1 MANB		PYGB
A0A3Q1MME4	A0A3Q1MME4	A0A3Q1MME4_BOVIN	Heterogeneous nuclear ribonucleoproteins A2/B1	HNRNPA2B1		LGMN
Q2NL07	Q2NL07	Q2NL07_BOVIN	Farnesyl pyrophosphate synthase ((2E,6E)-farnesyl diphosphate synthase) (Dimethylallyltranstransferase) (Farnesyl diphosphate synthase) (Geranyltranstransferase)	FDPS		PRSC1
F6R4N7	F6R4N7	F6R4N7_BOVIN	Superoxide dismutase [Cu-Zn] (EC 1.15.1.1)	SOD3		LAMC1
P37141	P37141	GPX3_BOVIN	Glutathione peroxidase 3 (GPx-3) (GSHPx-3) (EC 1.11.1.9) (Plasma glutathione peroxidase) (GPx-P) (GSHPx-P)	GPX3		PPID
P13696	P13696	PEBP1_BOVIN	Phosphatidylethanolamine-binding protein 1 (PEBP-1) (Basic cytosolic 21 kDa protein) (HCNPpp) [Cleaved into: Hippocampal cholinergic neurostimulating peptide (HCNP)]	PEBP1 PBP PEBP		CYPD
P62261	P62261	1433E_BOVIN	14-3-3 protein epsilon (14-3-3E)	YWHAE		RBBP4
Q05204	Q05204	LAMP1_BOVIN	Lysosome-associated membrane glycoprotein 1 (LAMP-1) (Lysosome-associated membrane protein 1) (CD107 antigen-like family member A) (Chromaffin granule-associated membrane glycoprotein IIA) (CD antigen CD107a)	LAMP1		SUMO3
F1MTP5	F1MTP5	F1MTP5_BOVIN	WD repeat domain 1	WDR1		ABHD14B
Q2YDE4	Q2YDE4	PSA6_BOVIN	Proteasome subunit alpha type-6	PSMA6		GAPDH
Q0VCU1	Q0VCU1	ACOHC_BOVIN	Cytoplasmic aconitate hydratase (Aconitase) (EC 4.2.1.3) (Citrate hydro-lyase) (Iron-responsive element-binding protein 1) (IRE-BP 1)	ACO1		GAPD
Q5E983	Q5E983	EF1B_BOVIN	Elongation factor 1-beta (EF-1-beta)	EEF1B		TUBB5
P60984	P60984	GMFB_BOVIN	Glia maturation factor beta (GMF-beta)	GMFB		HSPE1
A0A3Q1MKY2	A0A3Q1MKY2	A0A3Q1MKY2_BOVIN	deleted			SND1
A0A3Q1MDA4	A0A3Q1MDA4	A0A3Q1MDA4_BOVIN	Dystroglycan 1 (Dystroglycan) (Dystrophin-associated glycoprotein 1)	DAG1		LRRFIP1
P05689	P05689	CATZ_BOVIN	Cathepsin Z (EC 3.4.18.1)	CTSZ		EIF2S1
O18977	O18977	O18977_BOVIN	Tenascin-X	TN-X		EIF2A
A0A3Q1M504	A0A3Q1M504	A0A3Q1M504_BOVIN	C-terminal binding protein 1	CTBP1		PFN1
Q1JPB0	Q1JPB0	ILEU_BOVIN	Leukocyte elastase inhibitor (LEI) (Serpin B1)	SERPINB1		MAT2A
Q3MHL4	Q3MHL4	SAHH_BOVIN	Adenosylhomocysteinase (AdoHcyase) (EC 3.13.2.1) (S-adenosyl-L-homocysteine hydrolase)	AHCY		UBA52
E1BQ37	E1BQ37	E1BQ37_BOVIN	Splicing factor proline and glutamine rich	SFPQ		UBCEP2
E1BKT9	E1BKT9	E1BKT9_BOVIN	Desmoplakin	DSP		HMGB1
G3N1U4	G3N1U4	G3N1U4_BOVIN	deleted			HMG1
Q29443	Q29443	TRFE_BOVIN	Serotransferrin (Transferrin) (Beta-1 metal-binding globulin) (Siderophilin)	TF		HSPA6
O97941	O97941	O97941_BOVIN	Complement component 3			UBE2L3
P11116	P11116	LEG1_BOVIN	Galectin-1 (Gal-1) (14 kDa lectin) (Beta-galactoside-binding lectin L-14-I) (Galaptin) (Lactose-binding lectin 1) (Lectin galactoside-binding soluble 1) (S-Lac lectin 1)	LGALS1		GDI2
P63243	P63243	RACK1_BOVIN	Small ribosomal subunit protein RACK1 (Guanine nucleotide-binding protein subunit beta-2-like 1) (Receptor for activated C kinase) (Receptor of activated protein C kinase 1) (Receptor of activated protein kinase C 1) [Cleaved into: Small ribosomal subunit protein RACK1, N-terminally processed (Receptor of activated protein C kinase 1, N-terminally processed)]	RACK1 GNB2L1		CORO1B
Q76LV2	Q76LV2	HS90A_BOVIN	Heat shock protein HSP 90-alpha (EC 3.6.4.10)	HSP90AA1 HSP90A HSPCA		PSMA1
Q0VCK0	Q0VCK0	PUR9_BOVIN	Bifunctional purine biosynthesis protein ATIC (AICAR transformylase/inosine monophosphate cyclohydrolase) (ATIC) [Includes: Phosphoribosylaminoimidazolecarboxamide formyltransferase (EC 2.1.2.3) (5-aminoimidazole-4-carboxamide ribonucleotide formyltransferase) (AICAR formyltransferase) (AICAR transformylase); Inosine 5'-monophosphate cyclohydrolase (IMP cyclohydrolase) (EC 3.5.4.10) (IMP synthase…	ATIC PURH		FAM3C
Q0V7N2	Q0V7N2	Q0V7N2_BOVIN	Complement C2 (EC 3.4.21.43) (C3/C5 convertase)	C2		ILEI
P00515	P00515	KAP2_BOVIN	cAMP-dependent protein kinase type II-alpha regulatory subunit	PRKAR2A		LASP1
P61223	P61223	RAP1B_BOVIN	Ras-related protein Rap-1b (EC 3.6.5.2) (GTP-binding protein smg p21B)	RAP1B		PFKP
Q3ZC85	Q3ZC85	Q3ZC85_BOVIN	Plasmalemma vesicle associated protein	PLVAP		PGAM1
Q0VCX5	Q0VCX5	ERF1_BOVIN	Eukaryotic peptide chain release factor subunit 1 (Eukaryotic release factor 1) (eRF1)	ETF1		YWHAZ
A3KN12	A3KN12	PUR8_BOVIN	Adenylosuccinate lyase (ADSL) (ASL) (EC 4.3.2.2) (Adenylosuccinase) (ASase)	ADSL		LOC100141266
A0A3Q1N9Y5	A0A3Q1N9Y5	A0A3Q1N9Y5_BOVIN	deleted			PGM2
						VIM
						ANXA5
						ACTG1
						ACTG
						CAT
						ENO1
						PSMA7
						CFL1
						TMSB10
						CFDP2
						BCNT
						NID2
						RPS16
						ACTA2
						ANXA2
						ANX2
						CYB5R3
						TFRC
						LAMP2
						FKBP4
						PSMA5
						BRN
						PSMB1
						ARHGDIA
						RPL21
						EIF3J
						EIF3S1
						DBI
						TCP1
						CCT1
						PSMA4
						TIMP1
						TPM4
						PRDX6
						AOP2
						GPX
						PHGPX
						TXN
						PHGDH
						SH3BGRL3
						COTL1
						MAPRE1
						ALDH1A1
						TGFBI
						BIGH3
						RPL10A
						HSPA1B
						HSP70-2
						SORD
						CCT8
						LDHB
						B4GAT1
						B3GNT1
						B3GNT6
						DSC2
						MTAP
						STRAP
						ERP27
						ARHGDIB
						CAP1
						PARP1
						TALDO1
						LMNA
						TPM4
						LOC535277
						CDH1
						GNAI2
						MAN2B1
						MANB
						HNRNPA2B1
						FDPS
						SOD3
						GPX3
						PEBP1
						PBP
						PEBP
						YWHAE
						LAMP1
						WDR1
						PSMA6
						ACO1
						EEF1B
						GMFB
						DAG1
						CTSZ
						TN-X
						CTBP1
						SERPINB1
						AHCY
						SFPQ
						DSP
						TF
						LGALS1
						RACK1
						GNB2L1
						HSP90AA1
						HSP90A
						HSPCA
						ATIC
						PURH
						C2
						PRKAR2A
						RAP1B
						PLVAP
						ETF1
						ADSL

## Sheet: DS5.3
Dataset S5.3. More abundant IVD Conc DAP (compared to the Control Med) associated with the cell extracellular region (Mapped ID) based on the GO analysis.
From	Entry	Entry Name	Protein names	Gene Names		Submitted List		Gene ID	Mapped ID	Gene Name, Gene Symbol, Persistant ID	Panther Family	Protein class
P02702	P02702	FOLR1_BOVIN	Folate receptor alpha (FR-alpha) (Folate receptor 1) (Folate-binding protein 1) (FBP) (Milk folate-binding protein)	FOLR1		FOLR1		BOVIN|Ensembl=ENSBTAG00000000704.4|UniProtKB=A3KMY8	GUSB	Beta-glucuronidase;GUSB;PTN000007308;orthologs	BETA-GLUCURONIDASE (PTHR10066:SF67)
A6QLB2	A6QLB2	A6QLB2_BOVIN	RNA helicase (EC 3.6.4.13)	DDX23		DDX23		BOVIN|Ensembl=ENSBTAG00000006024|UniProtKB=A4IFA6	ISLR	Immunoglobulin superfamily containing leucine-rich repeat protein;ISLR;PTN000688055;orthologs	IMMUNOGLOBULIN SUPERFAMILY CONTAINING LEUCINE-RICH REPEAT PROTEIN (PTHR24366:SF14)	immunoglobulin superfamily cell adhesion molecule(PC00125)
E1BD42	E1BD42	E1BD42_BOVIN	Nucleoporin 37	NUP37		NUP37		BOVIN|Ensembl=ENSBTAG00000021955|UniProtKB=P79345	NPC2	NPC intracellular cholesterol transporter 2;NPC2;PTN000139345;orthologs	NPC INTRACELLULAR CHOLESTEROL TRANSPORTER 2 (PTHR11306:SF68)
A7E336	A7E336	A7E336_BOVIN	60S acidic ribosomal protein P0	RPLP0		RPLP0		BOVIN|Gene=PGRMC1|UniProtKB=Q17QC0	PGRMC1	Membrane-associated progesterone receptor component 1;PGRMC1;PTN000031675;orthologs	MEMBRANE-ASSOCIATED PROGESTERONE RECEPTOR COMPONENT 1 (PTHR10281:SF23)	transmembrane signal receptor(PC00197)
A6QR55	A6QR55	UBP4_BOVIN	Ubiquitin carboxyl-terminal hydrolase 4 (EC 3.4.19.12) (Deubiquitinating enzyme 4) (Ubiquitin thioesterase 4) (Ubiquitin-specific-processing protease 4)	USP4		USP4		BOVIN|Ensembl=ENSBTAG00000031797|UniProtKB=P80513	ARMET,ARP,MANF	Mesencephalic astrocyte-derived neurotrophic factor;MANF;PTN000312808;orthologs	MESENCEPHALIC ASTROCYTE-DERIVED NEUROTROPHIC FACTOR (PTHR12990:SF10)
A0A3Q1NKM0	A0A3Q1NKM0	A0A3Q1NKM0_BOVIN	deleted			SMPDL3A		BOVIN|Ensembl=ENSBTAG00000048618.1|UniProtKB=A0A3Q1LSC6	LOC519737	Sushi domain-containing protein;LOC519737;PTN008164477;orthologs	COMPLEMENT FACTOR H-RELATED PROTEIN 1-RELATED (PTHR45785:SF12)	complement component(PC00078)
Q3ZC91	Q3ZC91	ASM3A_BOVIN	Cyclic GMP-AMP phosphodiesterase SMPDL3A (2',3'-cGAMP phosphodiesterase SMPDL3A) (EC 3.1.4.-) (Acid sphingomyelinase-like phosphodiesterase 3a) (ASM-like phosphodiesterase 3a) (EC 3.6.1.15)	SMPDL3A		PALLD		BOVIN|Ensembl=ENSBTAG00000043553|UniProtKB=P37141	GPX3	Glutathione peroxidase 3;GPX3;PTN000174039;orthologs	GLUTATHIONE PEROXIDASE 3 (PTHR11592:SF32)	peroxidase(PC00180)
A0A3Q1LG90	A0A3Q1LG90	A0A3Q1LG90_BOVIN	Palladin, cytoskeletal associated protein	PALLD		FAM98B		BOVIN|Ensembl=ENSBTAG00000021499.6|UniProtKB=A0A140T8C6	PSAP	Prosaposin;PSAP;PTN008518957;orthologs	PROSAPOSIN (PTHR11480:SF36)	scaffold/adaptor protein(PC00226)
F1MH61	F1MH61	F1MH61_BOVIN	Family with sequence similarity 98 member B	FAM98B		IFNT		BOVIN|Gene=PPT1|UniProtKB=P45478	PPT1	Palmitoyl-protein thioesterase 1;PPT1;PTN000134008;orthologs	PALMITOYL-PROTEIN THIOESTERASE 1 (PTHR11247:SF8)	protein modifying enzyme(PC00260)
B5AAU5	B5AAU5	B5AAU5_BOVIN	Interferon-tau variant 1g	IFNT		TBC1D17		BOVIN|Ensembl=ENSBTAG00000007101|UniProtKB=P30931	TF	Tissue factor;F3;PTN000466328;orthologs	TISSUE FACTOR (PTHR20859:SF22)	transmembrane signal receptor(PC00197)
A7MBE1	A7MBE1	A7MBE1_BOVIN	TBC1D17 protein	TBC1D17		RPL7		BOVIN|Ensembl=ENSBTAG00000007273.6|UniProtKB=G3X6N3	TF	Serotransferrin;TF;PTN008322722;orthologs	SEROTRANSFERRIN (PTHR11485:SF31)	transfer/carrier protein(PC00219)
Q58DT1	Q58DT1	RL7_BOVIN	Large ribosomal subunit protein uL30 (60S ribosomal protein L7)	RPL7		ATP5ME		BOVIN|Ensembl=ENSBTAG00000015254.6|UniProtKB=A0A3Q1NDQ7	GLB1	Beta-galactosidase;GLB1;PTN008388090;orthologs	BETA-GALACTOSIDASE (PTHR23421:SF172)	galactosidase(PC00104)
Q00361	Q00361	ATP5I_BOVIN	ATP synthase subunit e, mitochondrial (ATPase subunit e) (ATP synthase membrane subunit e)	ATP5ME ATP5I		ATP5I		BOVIN|Ensembl=ENSBTAG00000007375|UniProtKB=P80177	MIF	Macrophage migration inhibitory factor;MIF;PTN007553715;orthologs	MACROPHAGE MIGRATION INHIBITORY FACTOR (PTHR11954:SF6)	decarboxylase(PC00089)
Q3T025	Q3T025	RL17_BOVIN	Large ribosomal subunit protein uL22 (60S ribosomal protein L17)	RPL17		RPL17		BOVIN|Ensembl=ENSBTAG00000017368|UniProtKB=P67808	YBX1	Y-box-binding protein 1;YBX1;PTN002610486;orthologs	Y-BOX-BINDING PROTEIN 1 (PTHR11544:SF68)
A0A3Q1LX34	A0A3Q1LX34	A0A3Q1LX34_BOVIN	Poly(rC) binding protein 2	PCBP2		PCBP2		BOVIN|Gene=CRELD2|UniProtKB=Q2KIT5	CRELD2	Protein disulfide isomerase CRELD2;CRELD2;PTN007764532;orthologs	PROTEIN DISULFIDE ISOMERASE CRELD2 (PTHR24034:SF110)	extracellular matrix structural protein(PC00103)
A0A3Q1LNZ3	A0A3Q1LNZ3	A0A3Q1LNZ3_BOVIN	Nuclear casein kinase and cyclin dependent kinase substrate 1	NUCKS1		NUCKS1		BOVIN|Gene=PDIA3|UniProtKB=P38657	PDIA3,GRP58	Protein disulfide-isomerase A3;PDIA3;PTN008566463;orthologs	PROTEIN DISULFIDE-ISOMERASE A3 (PTHR18929:SF132)	chaperone(PC00072)
A6QLG5	A6QLG5	RS9_BOVIN	Small ribosomal subunit protein uS4 (40S ribosomal protein S9)	RPS9		RPS9		BOVIN|Gene=TGM2|UniProtKB=P51176	TGM2	Protein-glutamine gamma-glutamyltransferase 2;TGM2;PTN008521257;orthologs	PROTEIN-GLUTAMINE GAMMA-GLUTAMYLTRANSFERASE 2 (PTHR11590:SF6)	transferase(PC00220)
Q0VC36	Q0VC36	1433S_BOVIN	14-3-3 protein sigma (Stratifin)	SFN		SFN		BOVIN|Gene=SFTPA1|UniProtKB=Q6RXL1	PSAP	Pulmonary surfactant-associated protein A;SFTPA1;PTN007763378;orthologs	PULMONARY SURFACTANT-ASSOCIATED PROTEIN A1 (PTHR24024:SF13)	surfactant(PC00212)
Q3ZBL4	Q3ZBL4	LZTL1_BOVIN	Leucine zipper transcription factor-like protein 1	LZTFL1		LZTFL1		BOVIN|Ensembl=ENSBTAG00000018281|UniProtKB=A6QLY2	GPX7	Glutathione peroxidase 7;GPX7;PTN000173989;orthologs	GLUTATHIONE PEROXIDASE 7 (PTHR11592:SF5)	peroxidase(PC00180)
Q0VC13	Q0VC13	ADAL_BOVIN	N6-Methyl-AMP deaminase (EC 3.5.4.-) (Adenosine deaminase-like protein)	MAPDA ADAL		MAPDA		BOVIN|Ensembl=ENSBTAG00000015114.4|UniProtKB=A5D7J6	CALR	Calreticulin;CALR;PTN002594634;orthologs	CALRETICULIN (PTHR11073:SF16)	chaperone(PC00072)
P61284	P61284	RL12_BOVIN	Large ribosomal subunit protein uL11 (60S ribosomal protein L12)	RPL12		ADAL		BOVIN|Ensembl=ENSBTAG00000013980.5|UniProtKB=F6R4N7	SOD3	Superoxide dismutase [Cu-Zn];SOD3;PTN000000181;orthologs	EXTRACELLULAR SUPEROXIDE DISMUTASE [CU-ZN] (PTHR10003:SF77)	oxidoreductase(PC00176)
A0A3Q1MCJ7	A0A3Q1MCJ7	A0A3Q1MCJ7_BOVIN	Small ribosomal subunit protein uS11 (40S ribosomal protein S14)	RPS14		RPL12		BOVIN|Ensembl=ENSBTAG00000009223|UniProtKB=Q0VC36	SFN	14-3-3 protein sigma;SFN;PTN000429032;orthologs	14-3-3 PROTEIN SIGMA (PTHR18860:SF14)	scaffold/adaptor protein(PC00226)
A6H769	A6H769	RS7_BOVIN	Small ribosomal subunit protein eS7 (40S ribosomal protein S7)	RPS7		RPS14		BOVIN|Ensembl=ENSBTAG00000012997.4|UniProtKB=A6QQN6	SMPDL3B	Acid sphingomyelinase-like phosphodiesterase;SMPDL3B;PTN000038048;orthologs	ACID SPHINGOMYELINASE-LIKE PHOSPHODIESTERASE 3B (PTHR10340:SF25)	phosphodiesterase(PC00185)
F6Q8A8	F6Q8A8	F6Q8A8_BOVIN	Nucleobindin 2	NUCB2		RPS7		BOVIN|Ensembl=ENSBTAG00000020807.4|UniProtKB=Q3SZG2	FAU	FAU ubiquitin like and ribosomal protein S30 fusion;FAU;PTN007585421;orthologs	SIMILAR TO UBIQUITIN-LIKE_S30 RIBOSOMAL FUSION PROTEIN (PTHR12650:SF38)	ribosomal protein(PC00202)
A0A3Q1ME94	A0A3Q1ME94	A0A3Q1ME94_BOVIN	Barrier-to-autointegration factor	BANF1		NUCB2		BOVIN|Ensembl=ENSBTAG00000006263.5|UniProtKB=F1N726	GP2	Glycoprotein 2;GP2;PTN007631079;orthologs	PANCREATIC SECRETORY GRANULE MEMBRANE MAJOR GLYCOPROTEIN GP2 (PTHR14002:SF16)	transmembrane signal receptor(PC00197)
Q5E9A6	Q5E9A6	VPS25_BOVIN	Vacuolar protein-sorting-associated protein 25 (ESCRT-II complex subunit VPS25)	VPS25		BANF1		BOVIN|Ensembl=ENSBTAG00000035998|UniProtKB=Q5EA61	CKB	Creatine kinase B-type;CKB;PTN000167178;orthologs	CREATINE KINASE B-TYPE (PTHR11547:SF23)	amino acid kinase(PC00045)
[truncated: 930 more rows]

## Sheet: DS5.4
Dataset S5.4. More abundant Endo-IVP Conc DAP (compared to the Control Med) associated with the cell extracellular region (Mapped ID) based on the GO analysis.
[truncated: 2,475 more rows]

[truncated: 12 more sheets: DS5.5, DS5.6, DS5.7, DS5.8, DS5.9, DS5.10, DS5.11, DS5.12, DS5.13, DS5.14, DS5.15, DS5.16]
