# Supplementary material for: Bovine Endometrium Drives and Responds to Divergence of In Vitro Produced Conceptus Biochemistry
Source: FASEB J. 2025 Aug 19;39(16):e70951. doi: 10.1096/fj.202501962R (PMC12363384; doi:10.1096/fj.202501962R)
Supplement: Supplementary file 6 — Data S6: fsb270951‐sup‐0006‐DataS6.xlsx. [file FSB2-39-e70951-s004.xlsx]

## Sheet: DS6.1
Dataset S6.1. Proteins identified in cyclic, non-pregnant, heifer uterine flush fluid (UFF).
Protein ID	Gene Name	"Cyclic 1"	"Cyclic 2"	"Cyclic 3"	"Cyclic 4"	"Cyclic_Mean"
F1MQ37	MYH9	33.7894	35.3531	34.6214	32.9642	34.182
A0A3Q1M326	SYNCRIP	32.6621	32.2968	32.3021	32.8752	32.534
P46193	ANXA1	31.016	33.4214	31.5429	32.4541	32.1086
A0A452DID9	MYL6	30.715	33.0479	31.5726	30.1758	31.3778
E1BPA1	TBC1D4	30.6301	32.23	31.5918	30.5376	31.2474
A0A140T886	COPG1	30.3776	31.077	30.5992	31.0151	30.7672
Q2KIU3	Q2KIU3	30.8702	29.4592	30.1426	31.4323	30.4761
P12234	SLC25A3	30.2354	30.7969	30.5201	29.8231	30.3439
A7MBG0	ADSS2	29.1287	31.8808	30.2597	29.615	30.221
A0A452DJK3	A0A452DJK3	29.3506	29.0092	30.4009	31.907	30.1669
Q05443	LUM	30.7883	28.6296	31.1095	30.0974	30.1562
E1B6Z6	LCN2	28.6729	29.2581	29.2446	33.2576	30.1083
A0A3Q1LM20	LOC112445649	29.047	29.0337	30.0515	31.9855	30.0294
O62768	TXNRD1	29.4594	30.8459	29.8328	29.2719	29.8525
Q3MHM5	TUBB4B	29.7771	30.1119	29.6716	29.1198	29.6701
Q28046	SCIN	29.9883	29.87	29.8787	28.756	29.6232
A0A452DHY7	PCYT2	29.6817	29.2921	29.2506	30.1943	29.6047
Q5E9F8	H3-3A/3B	29.4225	27.5666	30.3435	31.0217	29.5886
A0A0B4J192	FCGRT	29.6464	28.7849	29.3183	30.1476	29.4743
A0A3Q1MRI6	SORBS2	28.8751	30.0009	29.4127	29.5004	29.4473
F1MWN1	CSE1L	28.238	29.5544	29.3073	30.2929	29.3481
A0A3Q1LY05	TJP2	28.924	30.3217	29.3554	28.6883	29.3223
E1BFP1	HEBP2	29.1485	28.7013	29.1063	30.0765	29.2582
Q17QR2	STAMBP	28.932	29.6024	28.7067	29.5558	29.1992
A0A3Q1M5E5	A0A3Q1M5E5	28.832	29.564	29.8327	28.4729	29.1754
A4FV12	UBA2	28.7874	29.5485	29.3223	29.0003	29.1646
E1B970	GOLGA3	27.6377	29.329	28.8386	30.7729	29.1446
Q1RMR3	CTTN	28.2362	30.5707	29.2512	28.4836	29.1354
Q2HJF6	SRA1	29.0589	28.7455	28.8231	29.867	29.1236
A0A3Q1NES2	A0A3Q1NES2	28.6433	30.1383	28.8921	28.8034	29.1193
A0A452DHZ5	NUCB1	28.5904	28.134	30.959	28.7097	29.0983
A0A3Q1LPY0	A0A3Q1LPY0	29.0476	28.7424	29.4346	29.1644	29.0973
Q95121	SERPINF1	28.8267	29.1221	28.9603	29.4798	29.0972
P40673	HMGB2	28.6204	28.9875	29.3045	29.2987	29.0528
A6H768	GALK1	28.5885	29.6168	29.2614	28.4751	28.9854
A1A4R1	H2AC20	27.7078	28.1176	28.8976	31.047	28.9425
A0A452DJ23	A0A452DJ23	28.0588	29.873	29.3407	28.057	28.8324
Q0VCN1	NMRAL1	28.1641	29.1809	29.3252	28.3705	28.7602
E1BMJ0	SERPING1	28.6108	28.3357	29.006	29.065	28.7544
Q32LG3	MDH2	28.9267	28.7297	29.1205	28.1902	28.7417
Q3SZJ0	ASL	28.3624	29.8817	28.8779	27.806	28.732
A6H7E3	PDLIM1	27.9401	30.851	28.2861	27.6787	28.689
Q3T0M7	RANBP1	28.6689	29.4784	29.1122	27.4942	28.6884
A7MBC0	AMDHD2	28.0024	29.4624	27.9651	29.2752	28.6763
F1MWH2	F1MWH2	28.0887	29.8605	28.8198	27.4967	28.5664
Q3B7M5	LASP1	28.0577	29.4783	28.5463	28.0324	28.5287
A0A3Q1LSN6	GSTM3	28.0688	29.9725	28.4504	27.5643	28.514
E1BCN3	PADI4	27.6448	28.7233	28.3376	29.3093	28.5038
A0A452DIL8	TUBB4B	28.0717	28.665	29.2058	27.8416	28.446
F1MUZ9	HSPD1	28.2467	28.7494	28.2927	28.3553	28.411
F2FB38	MUC16	27.7947	26.699	28.8793	30.2388	28.4029
Q1LZB6	CAPRIN1	27.841	28.5061	29.1808	27.8591	28.3467
Q9N0T5	EIF4E	27.3308	29.1747	28.9945	27.5377	28.2595
P26285	PFKFB2	26.7115	31.3983	28.0815	26.8279	28.2548
A6QNX2	DPP7	29.0909	27.2946	28.5761	27.966	28.2319
B0JYQ0	ALB	24.1272	33.5445	28.6698	26.55	28.2229
A0A3Q1N8Q5	HSPE1	28.254	28.1123	28.2123	28.2576	28.2091
F1MYG5	LMNA	27.4225	29.5026	28.7184	27.0656	28.1773
G5E5A8	FN1	28.6505	26.8836	27.9953	29.1053	28.1587
F1N7I5	NUMA1	26.607	29.2983	28.9674	27.2162	28.0222
A0A3Q1MKY2	A0A3Q1MKY2	27.6611	29.2384	28.1972	26.9684	28.0163
A0A3Q1NEH7	CARMIL1	27.4712	29.4305	28.0932	26.9925	27.9968
A0A3Q1LI44	A0A3Q1LI44	28.9729	28.0799	28.1754	26.6454	27.9684
Q2KIA2	TRMT112	27.12	26.7835	28.0849	29.7577	27.9365
P20000	ALDH2	28.0259	27.8449	27.9738	27.8118	27.9141
A0A3Q1M6K6	ACO2	28.6501	27.8095	27.9951	27.1834	27.9095
F1MLE1	DIP2B	27.3954	27.1066	28.0282	28.8726	27.8507
A0A3S5ZPK0	OGT	27.2545	29.4632	27.8363	26.5212	27.7688
Q2KJ32	SELENBP1	27.862	28.4185	27.7698	26.7384	27.6972
P05631	ATP5F1C	27.9229	27.3546	27.2411	28.0683	27.6467
E1BJ08	E1BJ08	27.2331	27.8949	28.2457	27.1065	27.62
Q1RMN0	AGA	28.1626	26.8085	28.6053	26.8452	27.6054
A0A3Q1MGW5	PALLD	27.4573	27.5384	27.1802	28.1016	27.5694
F1N7C7	RHOD	27.1817	28.2655	27.8177	26.9317	27.5491
Q2TA37	ARL2	27.2163	28.3588	27.7645	26.7092	27.5122
A0A452DIT0	A0A452DIT0	27.1966	28.1375	27.7731	26.6334	27.4351
M5FKH8	M5FKH8	26.5679	29.1961	27.38	26.4836	27.4069
A0A6B9SEA4	A0A6B9SEA4	28.004	26.8467	27.4395	27.2994	27.3974
A0A6B9SE94	A0A6B9SE94	27.3715	27.5131	27.6946	26.8881	27.3668
Q3ZCH0	HSPA9	27.4389	27.441	27.5305	26.6239	27.2586
P63217	GNG5	27.4672	27.2805	27.7566	26.1963	27.1752
A0A3Q1NK91	HSD17B4	27.4297	27.2419	27.6913	26.3017	27.1662
A0A3Q1MZU3	PDCD4	25.1741	29.9312	27.1785	26.2119	27.1239
A0A3Q1LJ23	DLGAP4	26.2213	28.6472	27.7067	25.8373	27.1031
Q2HJB8	TUBA8	27.1245	26.9044	27.755	26.5424	27.0816
A0A3S5ZPD5	A0A3S5ZPD5	24.607	30.1299	27.1713	26.2887	27.0492
Q3SZT2	NQO2	27.2482	26.9732	27.682	26.29	27.0483
Q32PB8	RPS21	25.797	28.9067	26.8376	26.6508	27.048
A0A140T871	GLUD1	26.9023	26.7859	27.5111	26.7438	26.9858
G3MXV0	FKBP5	26.1791	28.3689	27.1005	26.2817	26.9825
A0A3Q1LK61	RPS6KA1	26.3072	28.475	27.2488	25.8796	26.9776
P81425	DPP4	27.2494	23.4475	29.8603	27.3037	26.9652
Q2HJH2	RAB1B	26.5541	27.8269	26.8345	26.6111	26.9567
Q6EIP9	Q6EIP9	27.9818	25.523	28.0304	26.0797	26.9037
Q0IIM6	USP8	26.3752	27.651	27.0227	26.4262	26.8688
A2VE13	MAL2	25.7597	26.4942	27.9724	27.1735	26.85
F1N5H2	FUCA2	27.5641	24.6828	28.985	26.0986	26.8326
Q2KI56	COPS7B	26.178	28.0095	26.8231	25.9963	26.7517
F1N339	PTPN11	26.2452	27.3423	26.6606	26.587	26.7088
Q5E9M9	RHOT2	26.0533	27.4639	27.2903	25.9649	26.6931
Q05B60	NUDT14	25.9186	27.4756	27.1957	26.1374	26.6818
Q3T140	DYNLRB1	26.2105	27.5594	27.1278	25.6543	26.638
Q0VFX8	CRIP2	27.0002	27.6982	26.5134	25.303	26.6287
Q5E9D1	SUMO1	25.6493	26.6857	27.1474	26.9728	26.6138
A0A140T892	TGM2	25.5356	28.7474	27.0006	25.1106	26.5985
A3KMY8	GUSB	25.747	27.3389	26.5977	26.7093	26.5982
Q3SWX3	NPEPL1	27.6205	26.0925	26.5846	26.0751	26.5932
P32007	SLC25A6	26.1342	27.0904	26.5928	26.422	26.5599
A0A3Q1NJC3	A0A3Q1NJC3	24.3983	24.007	26.5803	31.2322	26.5545
P62248	MYDGF	26.6394	25.9085	27.2697	26.2105	26.507
A4IFN6	SNX18	26.5458	25.8146	27.1363	26.4806	26.4943
F1MXU5	STARD10	25.8787	27.318	26.8511	25.5944	26.4106
P12344	GOT2	26.4222	25.9486	27.4737	25.7748	26.4048
P08166	AK2	26.9183	26.222	26.7282	25.6981	26.3916
A4IF78	TNFAIP8	25.7469	26.8928	26.7762	26.0865	26.3756
A1L553	IQCA	26.1465	27.1723	26.6781	25.4998	26.3742
A0A452DJ91	TST	26.4585	26.4495	26.8791	25.6727	26.3649
A0A3Q1N3K3	STK26	26.2056	26.9147	26.6277	25.6652	26.3533
Q9TTK8	CKMT1	27.2293	26.1567	26.4064	25.5016	26.3235
Q29RK1	CS	26.6107	26.3937	27.0339	25.2183	26.3142
P46195	GUK1	25.6479	27.7424	26.6418	25.1757	26.3019
Q3SWX1	CNPY4	26.5078	25.1067	27.5388	26.0418	26.2988
Q17R10	AFAP1L2	25.9072	27.1021	26.822	25.3331	26.2911
P62894	CYCS	26.56	25.9373	26.0708	26.5055	26.2684
A0A173FDG2	BoLA	26.0905	25.523	26.3074	26.9957	26.2292
O02741	ISG15	26.2401	25.4323	27.4273	25.792	26.2229
F1N1H5	MCM10	25.2662	27.7187	26.7177	25.1268	26.2074
Q2TBH2	RRAS	25.6127	27.301	26.3623	25.4835	26.1899
Q24K21	DPCD	25.2863	27.4758	26.395	25.4027	26.1399
A0A3Q1M3W4	RPS15	25.9243	27.3716	25.9143	25.3024	26.1282
Q1RMI2	RHOG	25.2538	26.1442	26.528	26.3448	26.0677
P14568	ASS1	23.8958	28.6794	25.1949	26.4788	26.0622
A0A3Q1M7L4	MICAL1	26.0239	26.8936	26.1402	25.0059	26.0159
P68401	PAFAH1B2P68402	25.0819	27.4482	25.981	25.2772	25.9471
F1MQX0	ACSS1	25.9313	25.0664	26.9315	25.8323	25.9404
A0A3Q1LMN6	PXDN	25.9355	25.1328	28.2809	24.2857	25.9087
Q3ZBE2	MGC128036	26.5248	25.8487	26.0543	25.201	25.9072
F1MHR4	PIP4K2A	25.6186	26.2545	26.1488	25.5183	25.885
A0A452DIC8	RBM8A	25.2859	26.8814	26.2936	24.9253	25.8466
Q58CY6	PRXL2B	24.947	27.7317	25.9247	24.6596	25.8157
P48818	ACADVL	26.264	25.3458	26.3627	25.129	25.7754
A0A3Q1LK04	UCHL1	25.4666	27.0754	25.9441	24.3848	25.7177
A0A3Q1LV73	A0A3Q1LV73	25.0001	26.8262	25.7561	25.2643	25.7117
G3MZI7	COL5A1	25.7064	25.6772	25.6145	25.6233	25.6554
A7E300	DLC1	25.2065	26.5865	25.8251	24.894	25.628
F1MRR1	KREMEN1	25.317	24.8655	27.4963	24.4079	25.5217
A0A3Q1MVL5	OGDH	25.15	27.3572	25.2491	24.0991	25.4639
F1N4N7	CACHD1	24.7858	26.8914	25.686	24.4579	25.4553
A0A3Q1MET0	A0A3Q1MET0	25.0135	26.7846	25.5909	24.426	25.4537
A6QQN2	PTPN1	24.0953	27.0352	25.1359	25.3876	25.4135
E1BB38	SRP72	25.4114	26.8552	25.4758	23.9115	25.4135
A0A3Q1N245	A0A3Q1N245	24.639	26.9003	25.2166	24.5954	25.3378
Q9TRQ0	Q9TRQ0	24.7879	26.35	25.4123	24.7687	25.3297
Q1ZYR0	CLN5	26.0502	22.8872	26.8653	25.5037	25.3266
G3N2H4	AZU1	22.5366	24.5671	24.3846	29.698	25.2965
O02691	HSD17B10	25.4074	25.8558	25.7413	24.1498	25.2886
G3MZR6	MANSC4	25.4536	26.4613	24.9557	24.2588	25.2824
F1N338	HADH	25.3819	25.3393	25.9608	24.375	25.2642
A7Z063	WASHC1	24.6405	27.175	25.3007	23.8982	25.2536
G3MYR9	HDAC8	26.7862	24.4772	24.6848	25.0364	25.2462
E1BE25	FLNA	25.8567	24.7132	25.5095	24.8986	25.2445
F1MV66	F1MV66	24.3988	25.7309	25.8614	24.9599	25.2377
P52176	MMP9	23.1709	24.2179	23.9209	29.5313	25.2102
F1MUP3	SEC62	24.7787	24.6922	25.791	25.2547	25.1291
Q5E994	CHMP1B	25.2247	24.6421	25.8431	24.7942	25.126
A0A3Q1MQ74	PLXNB2	25.1275	24.3437	26.3141	24.6813	25.1166
P00429	COX6B1	25.2043	25.5164	25.0259	24.6931	25.1099
Q8SPP7	PGLYRP1	23.448	21.2378	24.2834	31.3065	25.0689
Q2KI86	RPA2	24.9699	24.9273	25.8309	24.4948	25.0557
Q17QL4	MAGED2	25.2453	24.0593	25.7818	25.0548	25.0353
A2VE10	GOLM2	23.9345	23.9862	26.4242	25.6801	25.0063
A0A3Q1NNC9	TTC39A	25.3644	24.5957	25.2355	24.8045	25
A0A3Q1MG78	A0A3Q1MG78	23.8537	26.5864	25.8668	23.5353	24.9605
P00376	DHFR	23.5366	25.6633	25.927	24.5925	24.9299
A0A3Q1M9H9	NUP62	24.3434	25.0077	24.1452	26.1223	24.9047
A0A3Q1M847	A0A3Q1M847	24.5477	26.5823	24.9186	23.5529	24.9004
E1BNP8	SUPT16H	24.7302	24.9191	25.4364	24.3943	24.87
G3N1H5	H2AFY	24.8397	25.5544	24.662	24.3819	24.8595
Q2HJ65	Q2HJ65	22.8497	25.8267	25.2485	25.5003	24.8563
A0A3Q1MH98	DUSP28	24.8964	23.6626	24.2799	26.5393	24.8446
E1BA10	CNOT1	25.3378	24.4381	24.9912	24.5885	24.8389
F1MHU9	HBE1	23.8985	26.336	25.0854	24.0266	24.8366
A0A6B9SCE5	AKAP13	24.3458	24.855	25.5978	24.4866	24.8213
E1BEL8	E1BEL8	24.5923	25.3251	24.9424	24.3405	24.8001
A0A3Q1MRE3	A0A3Q1MRE3	24.8112	24.8601	24.2054	25.2438	24.7801
F1MF76	LOC515570	24.3212	24.3569	25.5077	24.7515	24.7343
A0A3Q1MCH3	SDHA	25.094	24.4112	25.3231	24.1049	24.7333
Q5E992	PPIL1	24.1588	25.1772	25.0489	24.4953	24.72
A4IFR1	CD2BP2	24.1828	24.5229	25.4572	24.617	24.695
A0A3Q1LGE0	CXADR	25.437	22.4405	25.1727	25.6532	24.6758
A0A452DIX0	PCYOX1L	24.561	24.8627	24.9176	24.3239	24.6663
A6H7H1	FAM120A	24.5982	24.9906	24.1995	24.8532	24.6604
Q05204	LAMP1	25.0538	24.1125	25.1899	24.2078	24.641
A9UIB1	PON1	24.2427	24.124	24.9347	25.1759	24.6194
A0A3Q1N3E8	UFD1	24.246	25.0459	25.0948	23.8527	24.5598
A8SMA7	SMEK1	24.0821	23.9057	25.0502	25.1798	24.5545
Q3T165	PHB1	24.3953	25.6242	24.8691	23.3086	24.5493
P07857	SCP2	24.7108	25.4327	25.2788	22.7244	24.5367
A0A3Q1M4M4	ATP5PB	24.3953	25.6757	24.8449	23.1925	24.5271
F1MX38	STAT3	23.5101	24.8307	25.065	24.6867	24.5231
E1BJA2	AIFM1	24.4171	23.8289	25.0876	24.7169	24.5126
F1MQ43	DOCK9	23.3739	26.7723	24.8814	23.0212	24.5122
A0A3Q1LTZ5	DLST	24.0503	24.9959	24.9882	23.9902	24.5061
A0A3Q1LXU5	RAB3IP	24.8933	25.5389	22.7175	24.7727	24.4806
A0A3Q1MLN0	ELP1	23.1974	26.4434	24.3961	23.7232	24.44
Q24JZ7	OXCT1	24.9736	24.3839	24.4806	23.8475	24.4214
A0A6B9SE53	A0A6B9SE53	24.2469	23.8009	23.8335	25.7449	24.4066
F1MXI4	MATR3	22.2507	26.6573	25.1109	23.5981	24.4042
O18879	GSTA2	23.7004	23.5279	25.8152	24.4617	24.3763
F1N206	DLD	23.7091	24.7723	24.9506	23.8389	24.3177
Q2KJH7	ALDH18A1	25.1835	25.6969	23.4059	22.8883	24.2937
A0A3Q1MEU7	A0A3Q1MEU7	23.8899	21.343	25.1687	26.7614	24.2907
A0JN97	PRKCD	23.7721	25.1038	24.3189	23.9309	24.2814
A7MB45	ACSS3	24.2361	25.0682	23.8611	23.9035	24.2672
A0A3Q1NH60	A0A3Q1NH60	23.1155	25.4686	24.3117	24.1396	24.2588
Q2NKT5	SEC61B	23.371	25.664	24.1951	23.7785	24.2521
A6QLD1	EXOC4	23.1867	25.1866	24.9967	23.55	24.23
Q2HJ81	TUBB6	25.0726	24.5666	24.3821	22.7996	24.2052
A0A3Q1LP28	ECI2	24.3126	24.099	24.8651	23.5154	24.198
A6QPT4	MPO	25.1202	20.8316	22.7674	28.0644	24.1959
A0A452DIC9	GNPDA2	23.9959	25.1233	24.4715	23.1827	24.1933
Q3T0R7	ACAA2	24.8362	23.7288	24.6649	23.5242	24.1885
A0A3Q1MAR0	KIF1A	23.0854	24.918	25.1265	23.5475	24.1694
E1B9H4	PKDCC	23.3667	25.3723	25.5011	22.399	24.1598
F1MZD5	DHRS4	23.7694	25.1754	23.9444	23.7228	24.153
F6RS49	STAM	24.3108	24.4123	24.7796	23.0858	24.1471
Q2KJ21	CALCOCO1	23.8298	24.9578	24.244	23.4134	24.1113
A0A6B9SE63	A0A6B9SE63	24.3301	23.6401	23.2456	25.2093	24.1063
E1BJH7	RBKS	23.3443	25.1078	24.5474	23.3087	24.0771
A0A3Q1LMV3	CPT1A	24.4787	22.6879	25.2603	23.8323	24.0648
A0A452DHW7	CSN2	25.3267	24.4607	22.9391	23.453	24.0449
A0A3Q1MSB2	AKAP12	23.7791	26.6721	22.6402	23.0489	24.0351
A0A3Q1MMU8	ABR	23.2844	25.2536	24.0165	23.5432	24.0244
Q3ZBA6	DNAJB11	23.7962	23.9291	24.475	23.7486	23.9872
F1MBI9	LOC614208	24.5146	23.2915	24.5481	23.3993	23.9384
Q3SYS9	KIFBP	22.3915	26.378	24.5186	22.4518	23.935
Q3ZC41	ACAA1	24.312	24.5418	23.9219	22.6915	23.8668
P13183	COX7B	23.08	24.6155	24.1189	23.5356	23.8375
Q28141	DHX9	22.6963	24.9296	24.1423	23.4102	23.7946
P49410	TUFM	24.0582	24.5254	23.6679	22.8439	23.7739
F1MFA7	CCDC186	22.6809	25.2728	23.7486	23.3786	23.7702
A0A6M4P9S9	A0A6M4P9S9	22.5055	24.2237	24.1777	23.9434	23.7126
Q5E9I4	MGAT1	24.5305	23.5447	24.5892	22.1568	23.7053
F1MPV3	RALBP1	22.6372	25.59	24.1257	22.3093	23.6655
A0A3Q1MAF2	A0A3Q1MAF2	23.4812	25.4418	24.2143	21.445	23.6456
E1B725	GLA	24.7591	22.1117	25.8742	21.7629	23.627
A0A3Q1ME46	LAGE3	22.9768	24.1055	23.5584	23.8576	23.6246
A6QM01	NAGLU	25.6744	21.411	26.3703	20.9923	23.612
A0A3S5ZPB5	ECM1	22.7016	22.7201	24.2601	24.7184	23.6001
Q28056	ASPH	23.2927	24.6214	24.0154	22.4403	23.5924
A5PJS3	DBR1	22.0914	24.844	24.2793	23.1512	23.5915
A0A3Q1M9G7	A0A3Q1M9G7	24.6294	23.0263	23.7023	22.8026	23.5402
O62654	DES	26.2583	22.9018	22.4892	22.4872	23.5341
Q2TA08	BAG5	21.991	25.5497	24.3662	21.9903	23.4743
F2Z4H3	POLR2H	23.35	23.2164	24.153	22.9756	23.4237
A0A3Q1LKJ8	VSIG10L	23.4758	24.0522	23.0722	22.9297	23.3825
Q2TBQ3	GAMT	22.299	25.6647	23.4301	22.1249	23.3797
P35705	PRDX3	24.221	23.2016	24.1144	21.7915	23.3321
Q1RMM1	ZC3H15	24.1466	21.1299	24.3825	23.3342	23.2483
A0A3Q1MTQ0	LUC7L	21.2737	24.9549	21.8873	24.8528	23.2422
F1MN78	F1MN78	23.3087	20.4138	21.5239	27.7086	23.2388
Q9XTA3	MYOC	23.5943	22.1007	23.0851	24.1277	23.2269
Q2T9V5	TRMT6	22.8423	24.1055	23.3625	22.4697	23.195
F1MT65	HDGFL2	22.5002	24.6684	22.9357	22.6519	23.189
A0A3Q1LMZ8	SEPTIN6	22.2216	24.1769	23.5657	22.7325	23.1742
A5PK45	COLGALT1	23.1591	24.3743	23.6456	21.4554	23.1586
Q32KY6	DCTPP1	21.7133	25.2841	23.4838	22.1237	23.1512
F1MFP4	DNAJC28	22.645	23.2748	23.4091	23.1664	23.1238
Q3SZ94	ACP1	22.8325	24.0469	23.1338	22.3416	23.0887
F6Q0C0	PCDH1	23.7315	22.5235	23.0052	23.0846	23.0862
A7YWP6	COMMD2	22.5721	23.8169	23.5866	22.3663	23.0855
A0A3Q1LXK7	LOC132344161	23.4412	23.9889	23.0713	21.7949	23.0741
Q3T090	TSR2	23.397	23.2374	23.2821	22.3714	23.072
Q2KIL5	PDIA5	22.1791	22.3337	24.3764	23.341	23.0575
G5E5R6	PARD6B	22.8423	23.181	23.5379	22.4427	23.001
A0A3Q1M5N9	OLFML2A	22.2661	23.3553	23.5426	22.6452	22.9523
A0A3Q1M9V1	CAMK2D	22.6395	23.0411	23.3492	22.7205	22.9376
E1BHL1	E1BHL1	23.8876	22.4767	22.6602	22.59	22.9036
A0A452DHW6	MYD88	22.9296	23.1587	23.2022	22.2646	22.8888
A0A3Q1MEC9	TNPO2	22.2842	23.746	23.2457	22.1247	22.8501
F1MF97	NID2	23.4881	21.763	23.4118	22.6339	22.8242
Q24K00	NUBP1	22.2381	23.646	22.7004	22.6037	22.7971
A0A3Q1MK64	ARMC10	25.0641	20.9377	25.1409	19.9717	22.7786
A0A3Q1MFV0	PHYHD1	21.4055	25.0188	23.4088	21.2716	22.7762
A0A3Q1MR14	LGALSL	22.5439	23.1682	23.1234	22.2274	22.7657
A0A3Q1ML81	HTATSF1	22.2347	21.997	23.5307	23.1188	22.7203
Q148C4	PCP4	21.1029	26.0291	21.4686	22.1713	22.693
Q4JF28	IRF3	22.4454	23.2065	22.6216	22.463	22.6841
G3MWG4	IARS2	21.8854	23.1614	20.4064	25.2035	22.6642
Q6H320	KLK1	19.7909	25.0019	21.8089	23.9828	22.6461
Q32KU8	NUDCD2	21.2409	22.4095	23.671	23.2472	22.6422
O02659	MBL	23.2277	22.5908	22.2428	22.3957	22.6143
A0A3Q1LRT4	A0A3Q1LRT4	22.052	24.3215	22.9273	21.0983	22.5998
Q2KIS1	RENBP	22.8821	22.4157	23.1142	21.8726	22.5711
F1MPT8	F1MPT8	21.9728	21.8006	23.4193	22.952	22.5362
Q0IIJ2	H1-0	21.3498	23.366	23.4544	21.9155	22.5214
A0A3Q1MQ27	CEACAM1	21.9672	22.475	25.0648	20.5549	22.5155
A0A3Q1MD88	MPPED2	22.178	24.6631	22.0299	21.1298	22.5002
Q58DW3	RPL29	21.5669	24.9751	21.7154	21.654	22.4779
F1N6E0	F1N6E0	20.0558	24.5738	23.1943	21.9922	22.454
A0A3Q1LKA4	ECPAS	21.6432	26.3541	23.6324	18.1313	22.4403
A6QPZ6	TAP1	21.6657	21.5239	23.5657	22.9518	22.4268
A0A3Q1ML32	APAF1	21.9891	22.2445	23.3214	22.09	22.4112
A0A3Q1LFL7	A0A3Q1LFL7	21.9247	22.3021	23.8527	21.488	22.3919
Q2HJD7	HIBADH	22.0124	23.1107	24.072	20.2854	22.3701
A0A3Q1MBW9	COMMD7	22.7592	24.3643	21.1757	21.1103	22.3524
Q0VCQ4	MRRF	23.1122	21.9461	23.1777	21.1083	22.3361
Q3ZBS5	SPRR3	21.2658	23.3611	21.7553	22.7208	22.2757
A0A3Q1LYV0	NHLRC3	23.1297	21.1913	23.8585	20.7346	22.2285
Q2KIA9	ENOSF1	22.5117	23.433	21.0427	21.8884	22.2189
E1BAD2	LOC509956	20.8087	19.787	20.554	27.5424	22.173
P19687	GUCY1A1	22.3417	23.6794	21.1135	21.4698	22.1511
A5PKG6	UBE4A	21.6538	23.3474	22.0802	21.4736	22.1387
A0A3Q1M5U3	MSI2	21.3143	22.776	22.3634	22.0368	22.1226
G3MX98	KRT9	21.1358	24.0918	21.4289	21.8074	22.116
Q1JPI9	ERGIC3	22.2123	21.4057	22.5637	22.2379	22.1049
F1N1D8	MINPP1	22.1964	21.5771	23.4336	21.078	22.0713
E1BPP6	MCCC2	21.1765	23.9471	22.1963	20.8843	22.0511
A0A452DI87	SDHB	22.3466	22.6167	22.369	20.5753	21.9769
Q2TBI4	TRAP1	21.8281	21.8877	20.868	23.2424	21.9565
A0A3Q1MNT8	A0A3Q1MNT8	21.6409	23.1675	22.1546	20.8324	21.9489
Q0VC55	MAPRE3	20.6036	22.4134	23.3871	21.1109	21.8787
F1MIW8	DSG1	20.7512	22.9618	21.4615	22.2013	21.844
E1BCU8	ICOSLG	19.3942	21.674	23.9045	22.2715	21.8111
Q0Z7W6	TMX1	21.3096	23.0203	21.8235	21.0877	21.8103
A0A3Q1NLC4	CEBPB	22.4233	21.6514	21.4416	21.684	21.8001
A7MB47	CNOT9	21.4589	23.2218	21.7617	20.7542	21.7992
Q3SWX4	NIPSNAP2	22.4901	18.3328	22.7766	23.3894	21.7472
A0A3Q1LTT9	MAPK14	20.245	23.2407	21.94	21.5113	21.7343
A0A3Q1MAQ6	PCCB	22.8788	21.3337	22.3287	20.1262	21.6668
Q3SZ07	OVCA2	21.3843	21.5783	22.6748	20.742	21.5948
F1MQ56	FOCAD	21.8611	23.4778	22.2145	18.8108	21.591
B5AAU7	IFNT	20.7294	22.4085	22.142	21.0665	21.5866
Q3ZCF5	OAT	22.5005	23.0351	21.4514	19.3315	21.5796
Q148I8	KRT31	19.0353	24.0014	20.9401	22.3163	21.5733
A5PJZ1	SLC25A24	22.4145	23.0234	20.1456	20.7053	21.5722
A0A3Q1MAM8	HDHD3	21.6521	22.9925	21.0059	20.6088	21.5648
A0A452DHL8	MAP3K20	22.1049	20.8333	22.014	21.164	21.529
A0A3Q1LH95	A0A3Q1LH95	21.0143	22.4318	22.1031	20.4078	21.4892
F1N7C1	HERC6	21.7095	20.8562	22.8871	20.4745	21.4818
A0A3Q1MLS1	TBCE	20.6091	22.8696	21.3155	21.0823	21.4691
A0A3Q1M275	A0A3Q1M275	21.0155	22.7152	21.6924	20.4418	21.4662
A0A3Q1LXU0	A0A3Q1LXU0	21.5152	23.935	20.8824	19.2846	21.4043
F1MMI7	MTMR2	21.0155	22.4032	21.6924	20.4418	21.3882
A0A452DI40	IVD	22.4262	21.3212	21.4691	20.3008	21.3793
A0A3Q1LYL5	PCCA	22.2225	21.923	20.4228	20.7947	21.3407
E1BK71	PACSIN3	19.9883	23.132	21.8287	20.2537	21.3007
A0A3Q1MCF2	GOPC	20.0678	23.989	21.5074	19.5096	21.2685
B3IVN4	PKM	21.4482	20.4673	20.4009	22.739	21.2638
A8WFM0	MGC159550	21.5679	21.7127	22.222	19.4895	21.248
E1BHW7	RMC1	19.7823	22.5254	22.1628	20.4993	21.2425
F1N5I0	PPL	20.9749	21.2808	21.6494	20.9258	21.2077
F1N2K8	F1N2K8	20.6091	23.2141	20.5319	20.4328	21.197
A0A3Q1M2I7	ILKAP	21.2351	22.3825	21.1004	20.0438	21.1904
Q2KIX6	BPHL	21.6622	21.6306	22.4555	18.8057	21.1385
A0A3Q1MC59	DOCK5	19.7079	22.9674	21.2497	20.5698	21.1237
F1MNV8	FKBP15	20.9148	22.0689	20.8475	20.5924	21.1059
Q3SX30	PSMF1	21.7255	22.1586	19.1653	21.3663	21.1039
A0A3Q1NNQ9	HCFC1	19.6371	22.0269	21.976	20.7654	21.1014
F1N2G5	ARHGEF5	21.385	21.2074	20.6145	20.8611	21.017
A0A3Q1MI26	ACOX1	21.4223	19.8419	22.8585	19.8876	21.0026
F1N429	SESTD1	19.6994	20.9658	21.8087	21.529	21.0007
A0A3Q1MJK5	ARK2N	21.4382	21.4965	20.895	19.9578	20.9468
E1BB33	HJURP	23.0932	22.4489	17.1978	21.0303	20.9425
F1N5J8	DECR1	20.8939	20.5514	21.3528	20.7173	20.8789
Q32L87	DCAF7	20.3384	21.5333	21.0078	20.5483	20.857
F6R352	RUFY1	19.9183	21.7888	20.6549	20.944	20.8265
G3MWL9	ZNF445	18.3404	19.4096	23.2328	22.3185	20.8253
Q2HJH9	PDCD5	20.1769	22.2315	19.8882	20.3686	20.6663
A0A3Q1MNG4	BCCIP	20.4166	21.3285	20.6354	19.9006	20.5703
E1BEB4	FBLN2	20.5691	20.4566	20.5171	20.6186	20.5404
F1MUX5	F1MUX5	26.1159	28.8201	26.826	0	20.4405
Q5E9D3	CHCHD3	21.4865	20.1463	20.5502	19.5213	20.4261
F1MLI8	PODXL	17.5166	24.0566	21.6436	18.3806	20.3993
G3N173	COG5	19.7647	22.0764	20.3092	19.4082	20.3896
A0A3Q1MAJ4	SCRIB	19.6891	21.3028	20.4068	19.7587	20.2894
A0A3Q1LZI8	IMPA2	19.9624	19.5553	20.7993	20.1068	20.106
G3N0J2	G3N0J2	18.7031	18.7657	18.8597	24.0598	20.0971
A0A3Q1LIS3	SPARCL1	19.8277	19.0531	19.8492	21.4184	20.0371
A0A3Q1NAH0	MSRB1	19.5167	21.5742	19.5901	19.2947	19.9939
F1MWR3	ETFA	19.7707	21.2027	19.2772	19.3634	19.9035
A4FUZ7	LYPD3	19.7063	19.4189	20.5318	19.7525	19.8524
A0A3Q1LY31	A0A3Q1LY31	19.2985	20.2998	18.6413	21.0925	19.833
F6S1D0	MAP2K3	19.3734	20.2265	19.9943	18.9483	19.6356
F1MZD9	NUP50	18.2302	20.6741	20.4392	19.1538	19.6243
A0A3Q1M6P1	LARS1	26.4542	0	26.6477	24.8069	19.4772
A0A3Q1N108	A0A3Q1N108	25.1201	25.8725	26.2508	0	19.3109
F1MPG6	PTBP3	0	22.5786	24.6514	27.7739	18.751
P46164	DEFB6	24.9762	0	25.0032	24.8392	18.7046
Q3T161	SYAP1	19.6113	17.9972	19.259	17.77	18.6594
P40682	ATP6AP1	25.0817	0	26.2209	23.0958	18.5996
D2U6Q4	MUC16	23.6987	0	24.6389	26.0595	18.5993
F1N712	PGR	23.4755	26.2028	23.7586	0	18.3592
Q5E9T4	TPK1	23.3243	24.5471	23.9898	0	17.9653
Q6BBL6	CLDN4	23.3311	0	23.5434	24.9167	17.9478
A0A3Q1M2I8	STAP2	0	25.2996	24.9171	21.1879	17.8511
B5AAU5	IFNT	25.3593	22.8983	0	22.7407	17.7496
Q3MHI4	PHAX	22.2186	24.8164	23.1057	0	17.5351
F1MD57	MATK	22.1611	0	24.8972	23.0295	17.522
A0A3Q1LI53	FERMT1	0	24.2311	20.987	23.8757	17.2734
A0A3Q1M848	A0A3Q1M848	21.7773	23.8254	21.4911	0	16.7735
A3KMZ0	STXBP3	22.949	20.7488	23.0524	0	16.6876
Q3SX32	M6PRBP1	22.3471	21.8361	21.8635	0	16.5117
Q2KJB1	SEPTIN10	21.1465	23.1049	21.693	0	16.4861
F1MSW6	F1MSW6	20.5252	23.3167	21.8735	0	16.4289
A0A3Q1LU79	PANK1	0	24.0119	21.5889	19.9871	16.397
F1MI92	SSH3	21.1249	22.6955	21.4081	0	16.3071
A0A3Q1NJE9	TMEM30A	0	22.2644	20.7702	21.9304	16.2412
E1BFA8	NBAS	0	21.8856	21.9866	21.0366	16.2272
Q17QZ9	IFIT5	20.2904	22.9486	21.4775	0	16.1791
Q08E55	MBTPS1	21.8749	0	22.8828	19.9263	16.171
E1BBS6	QSOX2	21.5772	0	22.7133	20.2426	16.1333
G3X6M5	POLR2C	18.2462	23.2238	22.7966	0	16.0666
Q3T0Q3	Q3T0Q3	20.7523	22.5778	20.8779	0	16.052
A2VEA3	ARIH1	19.4962	23.3501	21.1467	0	15.9982
F1MTH8	NIBAN3	20.3518	20.6576	22.6824	0	15.9229
P58352	SLC2A3	21.1798	0	20.5628	21.3273	15.7675
Q28201	TKDP1	0	18.6432	20.3328	23.97	15.7365
G3X6W2	RAD50	0	21.7891	21.4369	19.673	15.7248
A0A3Q1M8Q7	ESYT2	0	20.6072	21.4279	20.8307	15.7164
Q3MHE4	MSH2	21.7301	21.3701	0	19.59	15.6726
E1BKQ2	RAB11FIP1	20.9041	21.7155	19.9374	0	15.6392
Q0P5A7	EIF4EBP1	0	22.8994	20.1056	19.1933	15.5496
A0A3Q1MQR5	TNPO3	19.5534	22.0716	19.9289	0	15.3885
A8R4Q8	PCP4L1	20.382	0	20.9861	19.7056	15.2684
F1N1M7	CPT2	20.6785	19.8596	0	19.6455	15.0459
E1BFT8	WDR88	18.9917	19.2638	21.7349	0	14.9976
A0A3Q1LM43	DNAJB6	21.4982	0	19.9875	18.3331	14.9547
Q95KU9	IKBKG	0	19.9476	20.4645	17.9095	14.5804
A0A3Q1LX56	TCOF1	17.1757	20.8402	0	18.4401	14.114

## Sheet: DS6.2
Dataset S6.2. Proteins identified in IVD/AI heifer uterine flush fluid (UFF).
Protein ID	Gene Name	"IVD 1"	"IVD 2"	"IVD 3"	"IVD 4"	"IVD_Mean"
Q6EIP9	Q6EIP9	33.212	34.7487	32.262	31.6656	32.9721
F1MQ37	MYH9	32.8669	32.5499	32.8957	32.7508	32.7658
A0A452DJK3	LOC112445649	33.3546	32.7251	32.9161	31.7745	32.6926
A0A3Q1LM20	A0A3Q1LM20	33.3384	32.7587	33.0018	31.6349	32.6834
Q28046	SCIN	32.3682	32.0058	31.5992	31.925	31.9746
Q5E9F8	H3-3A/3B	32.6333	31.9902	32.2747	30.8571	31.9388
A1A4R1	H2AC20	32.711	31.5939	31.9658	31.0022	31.8182
Q2KJH7	ALDH18A1	31.1857	32.5981	32.1865	30.573	31.6358
B5AAU5	IFNT	31.9853	30.7172	31.4969	31.575	31.4436
A0A3Q1NES2	A0A3Q1NES2	31.466	31.2942	31.1776	31.0458	31.2459
F1MUZ9	HSPD1	31.2626	30.608	31.2707	30.2653	30.8516
P81425	DPP4	31.4731	30.7863	31.1366	29.948	30.836
F1N7I5	NUMA1	31.4006	30.7755	30.9275	29.7647	30.7171
G5E5A8	FN1	30.3527	30.1632	31.377	30.9093	30.7005
A0A3Q1M6K6	ACO2	30.9068	30.2752	31.3829	30.083	30.662
P46193	ANXA1	30.2632	29.4435	31.494	31.28	30.6202
Q3SZJ0	ASL	30.2304	30.2393	31.5904	30.1235	30.5459
A0A3Q1N8Q5	HSPE1	31.0243	30.2252	30.7362	30.1414	30.5318
F2FB38	MUC16	30.338	29.2541	31.5244	30.7936	30.4775
Q32LG3	MDH2	30.8239	30.0651	30.7934	30.0704	30.4382
P20000	ALDH2	30.5107	30.1886	30.734	30.1161	30.3874
F1MYG5	LMNA	30.3937	30.0473	30.3957	29.7667	30.1508
E1BE25	FLNA	30.7109	29.999	29.4439	30.3801	30.1335
P26779	PSAP	28.7107	29.906	31.422	30.4934	30.133
A6QNX2	DPP7	29.4763	28.7979	30.3907	30.55	29.8037
P12344	GOT2	30.104	29.3678	30.3092	29.2674	29.7621
A0A452DID9	MYL6	29.9354	29.5642	29.6684	29.8633	29.7578
A0A3Q1LMN6	PXDN	30.5884	29.6342	31.0096	27.6292	29.7154
Q9TTK8	CKMT1	30.4735	29.3807	29.8711	28.8719	29.6493
Q3ZCH0	HSPA9	29.9956	29.2142	30.1491	29.2152	29.6435
O02741	ISG15	30.7569	29.4311	29.2664	28.9197	29.5935
A0A140T871	GLUD1	29.7016	29.0832	30.1326	29.2304	29.537
Q1RMN0	AGA	29.017	28.6023	29.9205	29.3914	29.2328
Q3SZT2	NQO2	29.7704	29.1732	28.991	28.7151	29.1624
P62894	CYCS	29.4699	28.6476	29.5838	28.938	29.1598
O46499	PAG11	29.7605	29.1926	30.016	27.5782	29.1368
P48818	ACADVL	29.2075	28.5813	29.8165	28.5136	29.0298
F1N5H2	FUCA2	28.5621	28.0609	29.8945	29.5785	29.024
A0A3Q1NK91	HSD17B4	29.0133	28.4465	29.955	28.507	28.9804
P08166	AK2	29.1365	28.6935	29.1454	28.5498	28.8813
A0A452DIC8	RBM8A	28.4062	28.1268	29.3728	28.8042	28.6775
Q29RK1	CS	28.8569	28.2783	29.3667	28.1061	28.652
F1MRR1	KREMEN1	29.5103	27.649	28.0037	29.444	28.6517
A0A3Q1M326	SYNCRIP	28.9545	28.4884	28.3889	28.4428	28.5687
A3KMY8	GUSB	28.0686	27.4048	29.2983	29.4378	28.5524
A0A3Q1LXU5	RAB3IP	27.8613	28.9297	29.0922	28.3166	28.5499
P32007	SLC25A6	27.1493	27.4544	29.8056	29.0992	28.3771
Q28201	TKDP1	29.3909	28.2702	29.5088	26.3272	28.3743
E1B6Z6	LCN2	28.192	29.0045	29.2435	26.8738	28.3285
A0A140T886	COPG1	28.9543	28.0709	28.234	27.9946	28.3135
O02691	HSD17B10	28.5106	27.9187	28.7296	28.0249	28.2959
A0A452DJ91	TST	28.3574	27.4933	28.4022	28.4884	28.1853
E1BA10	E1BA10	28.5996	27.6793	29.0172	27.441	28.1843
A0A3Q1LI53	SORBS2	27.0236	28.7618	28.6949	28.1079	28.1471
A0A3Q1MRI6	A0A3Q1MRI6	27.3536	28.0013	28.7349	28.0602	28.0375
O62768	TXNRD1	28.1538	27.6357	28.3383	27.8487	27.9941
F1MQX0	ACSS1	27.4998	27.031	28.6325	28.4649	27.9071
Q05443	LUM	27.6173	28.9855	26.8409	28.1629	27.9016
P62248	MYDGF	28.2515	27.2907	28.2359	27.731	27.8773
Q2HJ65	H2AFY	28.3001	27.4984	28.0691	27.5325	27.85
E1BFZ1	PINLYP	29.13	28.2802	28.981	24.9696	27.8402
Q95121	SERPINF1	27.4655	28.0764	27.7615	28.0336	27.8343
A0A3Q1M3W4	RPS15	28.0933	27.6351	28.3153	27.2489	27.8231
A6QPZ6	TAP1	27.9579	27.4614	27.5652	28.2864	27.8177
F1MWN1	CSE1L	28.3129	27.7347	27.4262	27.758	27.8079
Q3T0R7	ACAA2	28.0341	27.9167	28.2661	26.9324	27.7873
F1N206	DLD	28.0241	27.271	28.5966	27.1238	27.7539
Q3ZBE2	MGC128036	28.2944	27.2809	27.9253	27.4832	27.746
E1BMJ0	SERPING1	26.8236	28.1847	27.7128	28.146	27.7168
Q1RMR3	CTTN	28.3196	27.4378	27.0083	27.7842	27.6375
A6H768	GALK1	27.8845	28.0438	27.0177	27.5108	27.6142
Q1ZYR0	CLN5	27.0428	26.7353	28.3184	28.1021	27.5497
A0A3Q1LY05	TJP2	28.3835	27.1714	27.1035	27.5263	27.5462
B5AAU7	IFNT	28.6947	27.2854	28.2444	25.8004	27.5063
A0A3Q1MVL5	OGDH	27.5722	26.7893	28.0193	27.5763	27.4893
Q3B7M5	LASP1	27.9922	27.1315	27.1863	27.5734	27.4709
F1N338	HADH	27.6013	27.2477	27.9258	27.076	27.4627
A7MBG0	ADSS2	28.1343	27.2601	27.0135	27.3545	27.4406
Q24JZ7	OXCT1	27.5918	27.032	27.9484	27.1323	27.4261
E1BJA2	AIFM1	27.7838	26.802	28.1077	26.923	27.4041
F1MV66	F1MV66	27.6923	26.6192	28.0392	27.1201	27.3677
A0A3Q1MEU7	A0A3Q1MEU7	27.846	27.3468	27.564	26.3843	27.2853
E1BB38	SRP72	27.3628	28.071	26.7268	26.8634	27.256
A0A3Q1MQ74	PLXNB2	26.7452	27.7323	27.0592	27.3306	27.2168
F1MTH8	NIBAN3	26.8272	27.1851	27.1924	27.5609	27.1914
Q3MHM5	TUBB4B	27.6135	27.6367	25.9508	27.4668	27.1669
A7MB45	ACSS3	26.9528	26.376	27.6443	27.5324	27.1263
P00429	COX6B1	27.1322	25.9376	27.7945	27.566	27.1076
A4FV12	UBA2	26.7484	27.1055	27.0079	27.5445	27.1016
F1MZD5	DHRS4	27.5101	26.8671	28.1382	25.8749	27.0976
E1BD04	NIPAL1	25.6984	26.5744	28.0287	27.9524	27.0635
A0A3Q1MKY2	A0A3Q1MKY2	27.5904	26.8725	26.682	27.099	27.061
Q0VCN1	NMRAL1	27.8183	26.5085	26.5892	27.138	27.0135
Q3T0M7	RANBP1	27.4833	27.0115	26.2776	27.2497	27.0055
E1BFP1	HEBP2	27.7407	26.5095	26.5662	26.9473	26.9409
A0A452DHZ5	NUCB1	27.2355	25.9638	27.0992	27.364	26.9156
A0A3Q1LSN6	GSTM3	27.1421	26.9759	26.442	27.0405	26.9001
A0A3Q1LTZ5	DLST	27.1012	26.2398	27.5631	26.643	26.8868
E1BIP3	CAMKK1	26.0699	28.0515	26.8493	26.4934	26.866
A0A3Q1MNM3	IGSF5	26.836	24.5414	27.8703	28.1244	26.843
F1N7C7	RHOD	27.2054	26.6988	26.5253	26.8927	26.8306
P35705	PRDX3	27.145	26.3102	27.2696	26.495	26.805
E1BCN3	PADI4	27.0023	26.5411	26.6025	26.9733	26.7798
F1MXI4	MATR3	26.9987	26.5344	27.0252	26.5342	26.7731
F1MWH2	F1MWH2	27.037	26.8433	26.3775	26.746	26.751
Q3T165	PHB1	26.2187	25.2935	28.1798	27.3094	26.7504
Q5E992	PPIL1	27.4396	26.6414	26.4378	26.4438	26.7407
A4IFN6	SNX18	26.8757	27.9101	26.0151	26.1065	26.7269
Q1LZB6	CAPRIN1	27.2888	26.5768	26.2031	26.8332	26.7255
G3X6M5	G3X6M5	27.6549	26.5965	27.4528	25.1795	26.7209
P07857	SCP2	27.0523	25.851	27.0892	26.8524	26.7112
A0A3Q1LZ23	PHLPP2	25.3298	27.1795	27.775	26.3624	26.6617
Q5E9I4	MGAT1	24.624	25.8014	27.475	28.6229	26.6308
P40673	HMGB2	25.6319	26.6451	26.876	27.2303	26.5958
A0A3Q1M4M4	ATP5PB	26.4813	25.9196	27.1759	26.7803	26.5893
A0A452DHY7	PCYT2	27.3935	27.3633	26.268	25.3306	26.5889
A0A3Q1MCH3	SDHA	26.4373	25.5745	27.4861	26.8446	26.5856
Q3T0B6	C1QBP	26.8305	25.9978	27.2201	26.181	26.5574
Q2HJH2	RAB1B	26.8301	26.4935	26.3762	26.5067	26.5516
A6QM01	NAGLU	26.119	25.7638	27.1432	27.0371	26.5158
F1MBI9	LOC614208	26.8784	26.1313	26.9457	25.9249	26.4701
A9UIB1	PON1	26.0962	27.1496	26.5888	25.9755	26.4525
Q0P565	HDDC2	27.0532	28.3929	25.6321	24.6507	26.4322
Q17QR2	STAMBP	26.8375	26.2145	26.3019	26.3545	26.4271
Q3SX32	M6PRBP1	27.177	26.932	26.3558	25.2241	26.4223
P12234	SLC25A3	25.2541	25.3237	27.8655	27.0407	26.371
A0A3Q1LGE0	CXADR	26.1446	25.5814	26.9126	26.7928	26.3578
A0A452DJ23	A0A452DJ23	27.0217	26.98	25.5154	25.8456	26.3407
Q28141	DHX9	25.9295	25.3611	26.7658	27.1035	26.29
P05631	ATP5F1C	25.5405	25.545	27.2425	26.7702	26.2745
Q3ZBA6	DNAJB11	27.1079	25.91	26.2027	25.8597	26.2701
E1B725	GLA	25.7209	25.292	27.0345	26.9648	26.2531
P80425	FABP1	25.382	27.7106	26.1485	25.7168	26.2395
Q05204	LAMP1	26.2115	25.3117	27.1065	26.3054	26.2338
Q865A1	hsp90 beta	23.5663	27.8541	27.9322	25.3304	26.1708
Q3ZC41	ACAA1	26.2594	26.1769	26.7839	25.3754	26.1489
Q9N0T5	EIF4E	26.567	26.3497	25.5574	26.0815	26.1389
A0A3S5ZPB5	ECM1	25.9847	25.901	26.8542	25.7464	26.1216
F1MF76	LOC515570	26.0136	25.5969	26.2564	26.6018	26.1172
F1N1M7	CPT2	25.5859	24.8998	27.2775	26.6178	26.0952
F1MLE1	DIP2B	26.6325	25.6049	26.0116	26.1289	26.0944
P63217	GNG5	26.7912	26.3029	25.2031	26.0545	26.0879
Q2KJ32	SELENBP1	25.3106	27.191	24.3742	27.4293	26.0763
Q2KIU3	RHOT2	25.8947	26.8164	25.4885	26.0962	26.074
Q5E9M9	Q5E9M9	26.532	25.8459	25.6557	26.1728	26.0516
O62654	DES	26.7228	26.3166	25.4288	25.707	26.0438
A6H7E3	PDLIM1	26.7723	25.8345	24.957	26.5873	26.0378
A0A3Q1LP28	ECI2	25.8624	25.4165	26.7868	25.9242	25.9975
A0A3Q1MAR0	KIF1A	25.7316	26.7964	25.768	25.6634	25.9898
E1B970	GOLGA3	26.1584	25.9145	25.7497	25.8538	25.9191
A0A3Q1LMV3	CPT1A	26.0074	25.3662	26.8576	25.4253	25.9141
E1BJ08	E1BJ08	25.3202	25.8312	25.8664	26.4593	25.8693
Q3T0Q3	POLR2C	26.2422	25.8817	25.0334	26.2656	25.8557
A0A3Q1MK64	ARMC10	25.9279	25.4085	26.3413	25.5966	25.8186
Q0IIJ2	H1-0	26.7059	26.3808	24.9581	25.2031	25.812
Q148I8	KRT31	26.0663	26.0481	24.7467	26.3512	25.8031
Q32LA7	H2AZ2	26.2002	26.1605	26.3696	24.3963	25.7816
G3MWG4	IARS2	25.6268	26.0097	26.0888	25.0306	25.689
A0A3Q1M9G7	A0A3Q1M9G7	26.2004	25.3834	25.9578	24.9799	25.6304
P49410	TUFM	24.5809	24.7956	26.8275	26.2113	25.6039
Q8WMP9	PLA2G15	25.3459	24.3828	26.5948	26.0601	25.5959
A0A3Q1NEH7	CARMIL1	26.3789	25.669	25.1653	25.1357	25.5872
E1BHL1	E1BHL1	25.6394	24.7887	26.5045	25.3087	25.5603
A7MB47	CNOT9	26.4201	25.3431	24.7971	25.6411	25.5503
Q2TA37	ARL2	26.0621	25.2627	26.1822	24.6729	25.545
M5FKH8	M5FKH8	25.9777	25.2112	24.679	26.2802	25.537
A0A3Q1LI44	PCCA	25.8079	26.6065	24.1707	25.5334	25.5296
A0A3Q1LYL5	A0A3Q1LYL5	25.7586	25.127	25.9476	25.1172	25.4876
A0A452DIL8	TUBB4B	25.3854	26.2443	24.9353	25.1984	25.4408
A0A3Q1LKJ8	VSIG10L	25.4287	24.9295	25.9144	25.3752	25.4119
A0A3Q1MAQ6	PCCB	25.7407	24.8985	26.0669	24.88	25.3965
A7MBC0	AMDHD2	27.4166	25.3045	24.4914	24.2855	25.3745
A7E300	DLC1	25.9729	25.1464	25.2257	25.0245	25.3424
Q8SPP7	PGLYRP1	24.1407	25.1157	27.8142	24.2249	25.3239
A0A6M4P9S9	WDR19	24.7464	24.3207	25.4161	26.7734	25.3141
A0A3Q1MXD0	HDHD3	24.0984	24.3252	26.7436	25.932	25.2748
A0A452DHL8	A0A452DHL8	25.4895	24.9012	25.6857	25.0152	25.2729
P26285	PFKFB2	25.7057	25.393	24.2247	25.7211	25.2611
A0A3Q1M023	RACGAP1	25.4032	25.4186	24.7884	25.3866	25.2492
A0A452DI87	SDHB	25.2618	24.2498	25.8694	25.5345	25.2289
Q3MHE6	SF3B4	25.9613	24.3388	25.1015	25.4831	25.2212
E1BEL8	HBE1	25.2623	26.2917	24.7984	24.5008	25.2133
A0A3Q1N3K3	STK26	25.8203	25.1875	25.3708	24.4508	25.2073
E1BFT8	WDR88	26.0649	25.8075	26.8762	22.037	25.1964
Q0VFX8	CRIP2	24.8538	25.5414	24.6654	25.6371	25.1744
Q0IIM6	USP8	25.7268	25.0209	24.8682	24.8691	25.1213
F1N6E0	F1N6E0	26.2065	25.0696	24.7262	24.3623	25.0912
A0A452DIT0	A0A452DIT0	26.0328	24.8029	23.7632	25.6997	25.0746
A5PJZ1	SLC25A24	24.3902	23.6408	26.3665	25.7597	25.0393
G3MXV0	FKBP5	24.9183	25.1801	24.6328	25.4098	25.0352
P83107	SOLD1	24.9769	24.2743	28.2029	22.6373	25.0229
A0A3Q1LK61	RPS6KA1	25.3907	25.0642	24.2837	25.3136	25.0131
Q32PB8	RPS21	25.8195	24.099	24.7365	25.3819	25.0092
E1BLT2	SLTM	25.878	24.7324	24.5083	24.8882	25.0017
F1MT65	HDGFL2	25.0113	24.6332	25.9304	24.3338	24.9772
A0A3Q1LXK7	LOC132344161	24.3223	23.2923	26.0977	26.157	24.9673
A0A3Q1M5E5	A0A3Q1M5E5	24.2297	24.3001	26.7532	24.525	24.952
A0A3Q1LV47	A0A3Q1LV47	24.0097	25.9379	25.0022	24.7839	24.9334
A0A3Q1ML81	HTATSF1	24.7211	24.7623	24.2338	25.9774	24.9236
A0A452DI40	IVD	24.5473	23.9579	25.6808	25.4885	24.9186
A0A3Q1LYV0	NHLRC3	25.0738	24.5604	25.1053	24.9316	24.9178
Q2TBH2	RRAS	24.0282	23.7594	25.7047	26.172	24.9161
F1N339	PTPN11	25.508	25.0455	24.0883	25.0212	24.9158
F1N7C1	HERC6	24.4945	23.1347	26.022	26.004	24.9138
Q9TRQ0	Q9TRQ0	25.1367	25.0936	24.2745	25.1041	24.9022
Q2KIL5	PDIA5	24.7023	25.039	25.3011	24.4883	24.8827
Q5E9D1	SUMO1	24.8481	25.8854	23.9402	24.8219	24.8739
A0A3Q1LJ23	DLGAP4	25.3804	24.9972	24.4462	24.6154	24.8598
F1N1S0	SSBP1	25.1088	24.2042	25.4724	24.601	24.8466
E1BDF0	NEXN	24.7099	25.3631	25.5265	23.7563	24.839
F1MWR3	ETFA	24.0671	23.7963	25.8082	25.6426	24.8285
F1MHR4	PIP4K2A	24.5695	24.294	25.2362	25.1996	24.8248
Q3T140	DYNLRB1	25.3386	24.865	24.3726	24.6448	24.8053
P46195	GUK1	25.1686	24.6747	24.388	24.9185	24.7874
F1N5J8	DECR1	23.9936	24.9067	25.7337	24.3997	24.7584
A0A3Q1MI26	ACOX1	25.6516	24.5462	26.3808	22.1218	24.6751
Q2HJD7	HIBADH	24.5259	24.3649	24.7791	24.963	24.6582
P14568	ASS1	24.9916	23.9045	25.2013	24.5094	24.6517
Q0VC27	HMGA1	26.702	24.4144	24.0644	23.3736	24.6386
Q2HJF6	SRA1	25.2442	24.6576	23.8571	24.7015	24.6151
A0A3Q1LPY0	A0A3Q1LPY0	23.2592	23.7546	27.5438	23.861	24.6047
G3MZI7	COL5A1	24.0383	24.5361	25.0481	24.7253	24.5869
A0A3Q1LV73	A0A3Q1LV73	24.9253	24.9732	24.2133	24.214	24.5814
Q1RMM1	ZC3H15	25.5221	24.6965	24.1739	23.8824	24.5687
A0A3Q1M485	CYB5R4	24.2915	25.166	23.7488	25	24.5516
G3MZR6	MANSC4	25.0186	24.5718	24.3707	24.134	24.5238
Q3ZBX0	BSG	24.3917	24.2532	25.2444	24.0648	24.4885
E1BPP6	MCCC2	24.7599	23.6852	24.7873	24.668	24.4751
Q3SWX4	NIPSNAP2	24.6212	24.2476	24.8599	24.1598	24.4721
F1N0H5	ZC3H13	24.9666	24.1704	24.3213	24.3436	24.4505
Q4JF28	IRF3	24.7152	24.2809	24.1218	24.5651	24.4207
E1BD73	PARP4	23.04	24.8256	24.1942	25.4973	24.3893
E1BJT5	NKTR	24.9708	23.788	24.7431	23.9992	24.3753
A0A3Q1MBW9	COMMD7	24.7742	24.4261	23.9077	24.2303	24.3346
P68401	PAFAH1B2P68402	24.7452	24.4676	23.6797	24.4019	24.3236
Q2KIX6	BPHL	24.5743	23.8165	25.0398	23.8604	24.3227
A0JN69	MARCHF3	24.6857	24.1473	25.9723	22.413	24.3046
A6QQN2	PTPN1	24.1047	24.6309	23.8366	24.5743	24.2866
Q2KI56	COPS7B	25.2922	23.8877	23.9945	23.9552	24.2824
G3MX98	KRT9	24.9346	24.3604	24.2845	23.4566	24.259
E1BE86	CCS	25.3042	24.2117	24.3275	23.1229	24.2416
Q1RMI2	RHOG	23.9879	23.8876	24.6421	24.4177	24.2338
G3MWL9	ZNF445	23.038	23.3809	25.6086	24.8732	24.2252
F1MXU5	STARD10	24.5097	24.2756	23.1496	24.8718	24.2017
E1BPA1	TBC1D4	25.4166	24.6693	23.9197	22.7356	24.1853
F1MF97	NID2	24.4701	23.8959	25.2451	23.0822	24.1733
F6RAG5	KIF5C	24.7881	24.2437	23.6492	24.002	24.1707
Q2HJH9	PDCD5	24.9371	24.3352	23.2284	24.1735	24.1686
B0JYQ0	ALB	23.8571	24.6233	24.4226	23.762	24.1662
A0A140T892	TGM2	23.715	24.9702	22.3526	25.504	24.1354
Q2TBI4	TRAP1	24.501	23.787	24.8275	23.3797	24.1238
F1N1D8	MINPP1	24.2657	23.7881	24.4886	23.9213	24.116
Q3SWX3	NPEPL1	25.1098	23.4371	24.0831	23.6334	24.0658
F1MHS5	S100A9	21.2355	20.8991	27.8325	26.2116	24.0447
A7E3X7	TMEM97	22.9701	23.8164	24.6483	24.6788	24.0284
G3N2H4	AZU1	24.1855	22.9215	25.625	23.2201	23.988
Q9N2I8	TXNRD2	24.1957	23.7766	24.7313	23.1312	23.9587
F1MIW8	DSG1	23.5728	24.2317	22.8763	25.1139	23.9487
G3MXH9	G3MXH9	22.1808	26.0175	24.3814	23.1477	23.9318
B3IVN4	PKM	22.9275	23.3951	24.6974	24.6003	23.9051
A0A3Q1MZU3	PDCD4	23.995	24.1646	23.4449	23.8472	23.8629
Q3ZBS8	TIMM8A	23.8014	23.5221	24.1331	23.9593	23.854
F1MML3	BCORL1	24.0015	23.1237	24.725	23.5287	23.8447
A0A3Q1LM43	DNAJB6	24.0639	23.1932	23.9534	24.1568	23.8418
A0A3Q1MGW5	PALLD	24.6504	24.5152	22.3761	23.8171	23.8397
A0A3Q1M5N9	OLFML2A	23.5446	22.7945	24.3816	24.5481	23.8172
A0A3Q1N108	LARS1	24.4348	24.6105	22.7363	23.4176	23.7998
A0A3Q1MN34	SETX	24.0577	23.3427	23.8956	23.8527	23.7872
A0A3Q1NFZ7	LAMC2	22.744	22.0017	24.9508	25.3366	23.7583
A0A3Q1N245	A0A3Q1N245	24.1836	23.603	23.4009	23.8432	23.7577
Q06283	LYZ2	19.7268	23.6234	26.6453	24.9841	23.7449
F1MHU9	CNOT1	24.0814	23.885	23.643	23.2061	23.7039
P02662	CSN1S1	23.5513	23.1701	23.158	24.8682	23.6869
Q05B60	NUDT14	25.3431	24.171	20.532	24.6041	23.6625
A0A3S5ZPD5	A0A3S5ZPD5	24.0359	23.9422	22.3497	24.3196	23.6618
E1BGS4	TXLNA	24.6049	23.349	23.1897	23.2773	23.6052
A2VE20	UBE2G1	24.2896	23.3664	23.327	23.3242	23.5768
A5PKM1	ZNRF2	23.8795	23.4786	22.9406	24.008	23.5767
A0A3Q1LXX6	A0A3Q1LXX6	24.1386	23.329	23.283	23.5082	23.5647
P31783	CD8A	24.636	23.2701	22.8395	23.3489	23.5236
E1BKY9	CPOX	23.9912	22.5656	23.898	23.5869	23.5104
A6QLD1	EXOC4	23.6013	23.4821	23.2972	23.5348	23.4789
Q2KJ21	CALCOCO1	24.3755	23.3189	22.4749	23.587	23.4391
Q3SX30	PSMF1	23.9505	23.4517	23.1345	23.1547	23.4229
A0A3Q1MTQ0	LUC7L	23.1288	22.0532	24.8921	23.6026	23.4192
Q3ZCF5	OAT	23.6007	23.0386	23.2885	23.5456	23.3683
A4IFR1	CD2BP2	23.9978	23.1683	22.8829	23.4227	23.368
A0A3Q1LK04	UCHL1	23.8457	24.216	22.6421	22.6841	23.347
A0A3Q1MET0	A0A3Q1MET0	23.911	23.4909	22.9109	23.0501	23.3407
Q5E994	CHMP1B	23.634	23.3275	24.1444	22.2528	23.3397
Q2KJC1	CDC5L	23.8503	23.4219	22.925	23.1572	23.3386
F1MX38	STAT3	23.4533	23.1885	23.4054	23.2715	23.3297
A0A3Q1MAF2	A0A3Q1MAF2	23.8114	24.1668	22.4763	22.7853	23.31
E1BAU7	SERPINB7	22.5347	20.7829	26.7828	23.0078	23.277
Q29448	HMGCL	23.0653	22.255	24.3218	23.4365	23.2697
F1MUP3	SEC62	22.8612	23.6699	24.9576	21.5689	23.2644
A0A3Q1M847	A0A3Q1M847	23.3471	23.2458	22.413	23.7497	23.1889
Q0VCM0	S100A16	23.4774	23.5108	22.7682	22.9909	23.1868
Q3SZU5	SPCS3	22.4623	23.3971	23.6987	23.1519	23.1775
A0A3Q1LVE2	SASS6	23.3509	21.9228	24.6638	22.572	23.1274
P00376	DHFR	23.5008	22.7458	22.9039	23.3416	23.123
A0A3Q1NLC4	CEBPB	22.9328	22.8948	23.7202	22.877	23.1062
Q0Z7W6	TMX1	22.856	22.8156	23.5912	23.0782	23.0852
A0A3Q1MWG7	ME2	23.2075	22.1254	23.8137	23.1413	23.072
Q17QL4	MAGED2	23.8001	23.0297	22.1501	23.2409	23.0552
A0A173FDG2	BoLA	23.2128	23.1414	25.0643	20.7235	23.0355
A0A452DIX0	PCYOX1L	22.4011	22.7992	23.6927	23.2396	23.0332
Q17QN8	SPRING	22.4621	22.254	24.0858	23.2766	23.0196
A4IF78	TNFAIP8	22.9854	23.0323	22.4164	23.6328	23.0167
Q3SWX1	CNPY4	22.3094	22.5192	25.2822	21.9212	23.008
F2Z4H3	POLR2H	23.4224	23.013	22.6298	22.9517	23.0042
A0A3Q1M864	GAB2	24.588	20.3408	24.0724	23.0132	23.0036
P05632	ATP5F1E	22.4406	22.1199	24.0196	23.4028	22.9957
A0A3Q1LY17	TIMM9	23.6628	22.3891	22.9318	22.9479	22.9829
E1BNP8	SUPT16H	22.9397	22.8459	23.2385	22.8743	22.9746
Q2KI86	RPA2	23.2609	23.0751	22.205	23.2981	22.9598
Q17R10	AFAP1L2	23.6459	22.0737	22.9713	23.1307	22.9554
F1MD59	SLC12A3	22.2207	21.947	23.3568	24.2455	22.9425
A1L553	IQCA	23.7004	22.9432	22.3124	22.7527	22.9272
A0A3Q1NNQ9	HCFC1	23.179	22.1334	23.2386	22.9638	22.8787
P13272	UQCRFS1	21.4434	21.9138	24.1651	23.9023	22.8562
Q5E9D3	CHCHD3	21.4586	21.8314	24.7914	23.3158	22.8493
E1BMF1	TM9SF3	22.3618	22.2843	23.6517	22.9881	22.8215
Q2NKR1	TIMM10	23.0195	22.3357	23.2082	22.7019	22.8163
A1A4J8	SCO1	23.7137	22.0226	22.477	23.0005	22.8034
P13183	COX7B	22.3156	22.4632	23.051	23.3359	22.7914
Q59HJ6	LONP1	23.3318	20.4817	24.6224	22.7292	22.7913
Q58CY6	PRXL2B	22.7515	22.5062	22.4042	23.4185	22.7701
Q6TNF3	TGM1	23.0226	22.1227	22.6069	23.3063	22.7646
F1MPT8	F1MPT8	22.2251	21.756	23.3757	23.6238	22.7451
Q2KIA2	TRMT112	23.0524	23.0775	21.9939	22.6348	22.6896
A0A3Q1LU79	PANK1	23.0837	21.2315	22.6747	23.721	22.6777
G3MXL0	FADS2	23.8175	22.6018	23.1903	20.9168	22.6316
A4FV48	A4FV48	22.0234	22.3685	23.2798	22.8466	22.6296
G3MYR9	HDAC8	23.0379	22.9278	22.083	22.4643	22.6283
A4FUI1	MIX23	22.4837	22.6755	23.2462	21.8657	22.5677
A3KMW1	NUP43	22.76	22.8675	21.8545	22.7116	22.5484
Q2KHZ4	CHCHD4	22.8365	22.2982	22.9699	22.0532	22.5394
Q24K21	DPCD	23.5001	20.9125	22.1504	23.5543	22.5293
A0A3Q1NJC3	A0A3Q1NJC3	22.6124	24.6339	20.5883	22.2489	22.5209
Q08DU4	IL10RB	21.1388	22.0645	24.4674	22.3933	22.516
A6QPW7	TNFRSF6B	21.4641	22.0772	23.9053	22.6159	22.5156
A0A3Q1LSD7	ST8SIA5	21.4223	21.2144	23.2155	24.033	22.4713
A2VDY9	PAGE4	24.501	22.047	20.9954	22.2316	22.4438
Q08DN1	TNFRSF21	22.492	20.26	24.1306	22.7528	22.4089
A0A3Q1MLN0	ELP1	22.7572	22.599	21.8523	22.4241	22.4082
A0A3Q1LV42	ADAMTS7	22.6357	21.7231	22.6454	22.5773	22.3954
A0A3Q1LY31	A0A3Q1LY31	23.1838	22.4213	21.4834	22.4036	22.373
Q862B2	Q862B2	22.9025	22.2134	21.8553	22.5042	22.3688
Q3ZBS5	SPRR3	21.9216	21.4859	21.9814	24.0303	22.3548
Q3SZ84	BOLA3	22.3245	21.8297	22.7617	22.476	22.348
Q3SZK3	GHITM	21.4781	19.0173	24.7306	24.1374	22.3409
A0A3Q1N3E8	UFD1	23.1643	22.058	21.5661	22.4825	22.3177
F1MQ43	DOCK9	22.8379	22.4945	21.7376	22.1228	22.2982
F1N381	MERTK	22.2443	22.3397	22.7724	21.7992	22.2889
Q3MHP3	S100A14	22.0755	22.5671	22.2101	22.2998	22.2881
Q2M2S5	COA6	21.3786	19.4355	24.7393	23.5548	22.277
Q3T022	SAP18	22.2099	21.8316	22.602	22.3311	22.2437
Q2KIS1	RENBP	23.0717	21.7151	22.044	22.1043	22.2338
F1MJ49	F1MJ49	22.9744	22.3532	22.6879	20.9152	22.2327
Q1JQ98	AP1S1	23.0603	22.1382	22.5367	21.1003	22.2089
A0A3Q1LHQ9	TPRG1L	22.7659	21.8762	22.1485	21.9014	22.173
E1BKX3	MYBBP1A	21.2104	22.1251	23.176	22.1745	22.1715
E1B9H4	PKDCC	22.3203	21.0606	22.717	22.4432	22.1353
Q08DA8	ATF1	22.1555	20.5336	22.3201	23.4274	22.1091
Q32KY6	DCTPP1	22.6137	21.8997	21.9263	21.9532	22.0982
A6QPT4	MPO	21.8195	20.4626	23.9026	22.1947	22.0949
F1N6D1	F1N6D1	20.5202	21.9832	25.6687	20.201	22.0933
E1BAR0	SMIM5	20.976	20.1281	23.7777	23.4683	22.0875
Q2KJI7	AFG3L2	21.3121	21.8917	22.5147	22.4933	22.053
A7E3X2	CSNK1G1	21.6175	21.5978	22.47	22.4855	22.0427
A7Z063	WASHC1	22.0111	22.5756	21.6309	21.9499	22.0419
Q3ZCL4	BOLA-DRA	21.7065	21.5133	23.2379	21.6245	22.0206
F1MN78	F1MN78	21.5092	21.7012	21.8903	22.8495	21.9875
A0A3Q1LMT7	SYNGR1	22.2769	21.4397	22.1483	21.9071	21.943
Q9MZ13	VDAC3	20.0709	21.4371	23.7857	22.3971	21.9227
A0A452DIC9	GNPDA2	22.3038	22.1556	22.3602	20.8586	21.9195
Q9BG99	TREX1	22.5532	21.8141	22.3475	20.9268	21.9104
A0A452DHW6	MYD88	21.8881	22.4213	22.122	21.1973	21.9072
Q2HJI3	FAM136A	21.8468	22.0152	21.2017	22.4798	21.8859
A0JN97	PRKCD	22.2474	21.6316	21.8869	21.7627	21.8822
A0A3Q1M275	A0A3Q1M275	21.7146	21.2867	22.6008	21.9012	21.8758
Q08E55	MBTPS1	20.4401	22.2236	22.5568	22.2504	21.8677
A2VE10	GOLM2	20.275	19.5552	23.8594	23.6721	21.8404
Q02365	NDUFB3	19.8906	20.862	23.2674	23.2747	21.8237
A0A3Q1M9V1	CAMK2D	21.6576	22.3353	21.5108	21.7474	21.8128
A0A3Q1MFV0	PHYHD1	22.5082	21.1387	21.6709	21.8333	21.7878
O02659	MBL	22.8867	24.3419	19.7322	20.1135	21.7686
F1N348	AMIGO2	21.2164	21.161	22.6524	21.965	21.7487
A0A3Q1MBT1	A0A3Q1MBT1	22.1694	21.519	20.8719	22.3205	21.7202
A4FUZ7	LYPD3	21.88	20.0804	22.6352	22.1938	21.6974
F1MNV8	FKBP15	19.5205	21.8729	24.3578	21.0284	21.6949
A0A3Q1LZI8	IMPA2	22.0598	21.0083	22.0271	21.522	21.6543
Q24K19	NUP54	22.601	21.1061	21.9524	20.8998	21.6398
Q5E9H9	ABHD10	21.1567	21.4989	22.0162	21.8764	21.6371
A0A3Q1M2I8	STAP2	22.3368	21.6268	21.2551	21.3005	21.6298
F1N6Q6	FCHSD1	22.0997	21.9563	21.1017	21.3453	21.6257
F1MWF8	SDE2	21.6825	21.2331	21.4298	22.0266	21.593
A0A3Q1LWV7	FXYD4	21.5842	20.9307	21.8094	22.0285	21.5882
A0A3Q1MUN7	A0A3Q1MUN7	19.5157	19.1007	23.8811	23.6822	21.5449
A0A3Q1MYG1	TJP3	22.2428	21.6662	20.4038	21.8155	21.5321
A0A3Q1LMK4	CSF1	18.12	17.4636	25.2593	25.2566	21.5248
F6RS49	STAM	22.0637	21.8366	20.6966	21.4575	21.5136
B2BX69	DEFB10	20.7024	18.6448	23.0526	23.6256	21.5064
P46168	PARD6B	20.7397	19.8024	23.6897	21.782	21.5034
G5E5R6	TNFSF9	22.2398	21.7895	20.6504	21.2865	21.4916
G3MZW3	G3MZW3	19.7502	20.0676	23.218	22.8563	21.473
A0A3S5ZPK0	OGT	21.1656	22.5973	20.3588	21.7378	21.4649
A6H7H1	FAM120A	22.2608	21.9513	19.9657	21.6104	21.447
A0A3Q1MVT8	RRAGD	21.637	22.1185	21.8417	20.0908	21.422
A0A3Q1NH60	A0A3Q1NH60	22.0032	19.997	21.8219	21.7778	21.4
Q2TA08	BAG5	21.7721	21.3371	21.4284	20.9952	21.3832
A6QL68	CLYBL	22.2684	20.9769	22.1878	20.0015	21.3587
P58352	SLC2A3	21.2576	20.3271	22.1209	21.6883	21.3485
F1MEG3	LAMA1	22.2506	21.0182	20.7762	21.1792	21.3061
A6QLT7	EXOC6	22.2422	20.7058	20.3781	21.8775	21.3009
A0A3Q1M210	TPPP	22.6127	21.2026	19.2745	22.0554	21.2863
A6QLU1	GPD2	20.9491	19.7494	23.0152	21.3266	21.2601
Q2HJ81	TUBB6	20.2964	22.6656	20.4512	21.5768	21.2475
A0A3Q1MB29	ZFYVE9	21.9196	20.9025	21.0892	21.0141	21.2314
E1B9G8	ARHGEF18	21.4456	21.219	21.1645	21.0831	21.2281
E1BBZ8	FOSL2	19.1699	20.423	22.1365	23.0119	21.1853
F1N2W6	CMPK2	22.3394	20.9597	20.7892	20.5625	21.1627
P19034	APOC2	21.3102	21.7724	20.3519	20.4081	20.9606
A0A452DJK1	PPIF	21.0559	20.42	21.4325	20.9248	20.9583
Q2NKT5	SEC61B	19.4566	20.1404	22.6082	21.4185	20.9059
P82908	KGD4	20.4569	19.8628	20.8851	22.3756	20.8951
E1BEB4	FBLN2	21.9718	21.3481	20.9559	19.2982	20.8935
F1N4N7	CACHD1	19.5253	20.3669	21.856	21.5892	20.8344
Q2TBG7	ISCA2	21.3338	19.4766	21.2147	21.1659	20.7977
F1MXL8	TRAPPC11	21.3232	20.7698	19.8894	21.0997	20.7706
F1N2G5	ARHGEF5	21.7755	20.7515	20.3426	20.1292	20.7497
P15690	NDUFS1	20.0571	19.7533	21.528	21.5536	20.723
E1BJH7	RBKS	22.1514	20.7732	20.3768	19.4585	20.69
F1MNL7	SSH3	21.0299	21.3145	21.3011	18.8044	20.6125
F1MI92	F1MI92	21.4085	20.301	19.5499	21.1633	20.6057
Q08E27	STRBP	20.9852	20.6787	20.7801	19.9387	20.5957
E1BH89	MCM6	22.4915	21.0613	19.5075	19.3067	20.5918
F1MI03	SRRM2	20.5182	18.9967	21.2978	21.4023	20.5538
E1BHF3	GLI4	21.2674	18.711	21.0565	21.1197	20.5387
Q0II87	TFAM	20.2692	19.7215	20.4508	21.5427	20.4961
F1MJT0	NAA35	19.4446	19.4289	21.6712	21.3492	20.4734
F1MFA7	CCDC186	22.0396	17.3297	22.0414	20.4503	20.4652
Q2HJB8	TUBA8	17.5694	21.3519	22.8662	19.7516	20.3848
E1B844	TIMM44	20.7199	18.9281	21.528	20.2576	20.3584
G3N0J2	G3N0J2	19.103	19.0132	22.2088	21.0768	20.3505
A0A3Q1N510	UBN2	21.9401	20.1677	18.9132	19.6883	20.1773
A0A3Q1MLS1	A0A3Q1MLS1	19.9424	19.4654	20.5082	20.7603	20.1691
Q2KIA9	ENOSF1	20.7348	20.5216	19.5259	19.5061	20.0721
E1BEW6	EXOSC7	21.0104	19.747	19.794	19.6085	20.04
A2VE13	MAL2	26.019	25.9846	25.9182	0	19.4805
Q05B79	DHX36	20.8281	17.9437	19.2175	19.8952	19.4711
A0A3Q1LMZ8	SEPTIN6	19.2191	19.4114	18.5971	20.0291	19.3142
A0A3Q1LN15	LGALS8	20.5045	19.0215	19.0278	18.505	19.2647
F6S1D0	MAP2K3	18.7589	19.3326	19.5846	18.8352	19.1279
A0A3Q1NAH0	MSRB1	17.352	19.1643	19.1569	19.1095	18.6957
F1MDS3	PCK2	18.9513	17.8817	18.8982	18.3009	18.5081
A0A3Q1MG78	A0A3Q1MG78	24.7854	24.2887	0	24.889	18.4908
E1BDN9	FAM3D	22.3667	0	26.242	25.1078	18.4291
F1MBI4	EXOC3L1	23.6712	0	23.9588	24.4678	18.0245
E1BPN8	E1BPN8	22.4067	0	23.9903	23.6669	17.516
A0A452DJE5	MCEE	23.5036	0	23.4233	22.7024	17.4073
Q3T094	ETHE1	0	22.7733	23.3125	22.8901	17.244
F1MLQ1	LOC524236	23.4531	22.6302	21.844	0	16.9818
A8KC83	CHD4	22.1853	22.4619	23.2004	0	16.9619
A6QPQ1	NEPN	23.0606	0	22.2862	22.4449	16.9479
E1BCI3	SLC7A4	23.821	0	20.573	22.9479	16.8355
F1N1H5	MCM10	22.3964	0	22.1081	22.673	16.7944
P42026	NDUFS7	22.2372	0	22.6526	22.2471	16.7842
E1BC04	CNST	0	20.0282	23.3295	23.3727	16.6826
F1N1F0	TSHZ2	22.4088	21.7021	22.4666	0	16.6444
Q02827	NDUFC2	20.8438	0	22.9101	22.7658	16.6299
Q32LL2	STOML2	0	22.2806	22.3221	21.419	16.5054
G3MWG5	XIAP	22.4194	21.3637	0	22.2313	16.5036
Q5QQ49	XYLT2	0	21.7992	20.3469	23.7042	16.4626
A0A3Q1MYD5	NOP58	0	22.0174	22.9084	20.8505	16.4441
A0A3Q1LY56	MCCC1	21.7299	0	22.2336	21.1835	16.2867
A0A3Q1M6Y5	GNAO1	21.5857	0	21.1647	22.1007	16.2128
Q148L0	CHMP6	0	21.3044	21.714	21.7889	16.2018
A0A3Q1NF59	CA13	22.4431	0	19.9281	22.3179	16.1723
Q3SZ71	PMPCB	21.478	20.9684	22.0309	0	16.1193
Q17QZ9	IFIT5	22.2129	20.5653	21.628	0	16.1016
A6QLP3	PPP1R11	21.6482	22.3706	0	20.1926	16.0528
F1MMI7	MTMR2	21.7146	21.2867	21.1565	0	16.0394
A0A3Q1LTT9	MAPK14	20.7954	21.1651	22.1414	0	16.0255
Q32LI4	CSNK1A1	21.8974	21.4193	20.7533	0	16.0175
A0A3S5ZPN0	MMUT	21.9574	0	21.8092	20.0148	15.9454
Q2KJB5	NOSTRIN	21.8512	20.7912	20.7876	0	15.8575
F6R1H3	PML	20.8223	20.8988	0	21.6901	15.8528
Q1RMW9	GOLPH3	21.3458	0	20.6302	21.1234	15.7748
E1BAD2	LOC509956	19.8843	20.8128	22.2636	0	15.7402
F1ME83	MISP	21.9642	0	20.1996	20.6836	15.7118
Q0VCZ3	YTHDF2	20.5393	0	22.1927	19.9865	15.6796
A4FV11	LOC530070	21.1101	0	21.1526	20.3442	15.6517
E1B7V8	PLEKHA4	20.4408	0	20.5659	21.5245	15.6328
Q2HJD1	LMAN2L	19.0979	0	21.802	21.4605	15.5901
Q3SYW3	HCLS1	19.8958	0	21.9035	20.5362	15.5839
A0A3Q1MJK5	ARK2N	0	20.0188	20.7571	21.0487	15.4562
Q0P5H6	TBL2	0	20.2941	20.6965	20.4963	15.3717
A0A3Q1MNG4	BCCIP	20.9863	19.9802	0	19.9779	15.2361
A0A3Q1MAM8	A0A3Q1MAM8	21.2346	19.3379	20.0784	0	15.1627
A0A3Q1LUU8	A0A3Q1LUU8	0	18.4759	21.1251	20.9493	15.1376
O18879	GSTA2	20.6547	0	19.5407	20.1127	15.0771
E1BK71	PACSIN3	20.3402	0	20.4755	19.3958	15.0529
F1MLI8	PODXL	0	18.6564	20.5529	20.4312	14.9101

## Sheet: DS6.3
Dataset S6.3. Proteins identified in IVP/ET heifer uterine flush fluid (UFF).
Protein ID	Gene Name	"IVP 1"	"IVP 2"	"IVP 3"	"IVP 4"	"IVP 5"	"IVP_Mean"
A0A452DJK3	LOC112445649	32.816	32.8561	32.7465	33.9606	31.8006	32.8359
A0A3Q1LM20	A0A3Q1LM20	32.7552	32.6914	32.4949	33.7464	31.6578	32.6691
F1MQ37	MYH9	31.2238	32.4777	33.4414	32.489	30.2476	31.9759
Q5E9F8	H3-3A/3B	31.8614	32.0802	31.9026	32.9678	30.9523	31.9529
A1A4R1	H2AC20	31.5935	32.2885	31.8821	32.7648	30.4456	31.7949
Q28046	SCIN	31.0005	32.5206	32.6756	32.0452	29.7623	31.6009
Q6EIP9	Q6EIP9	31.2399	32.2319	32.3248	31.0633	29.5554	31.2831
A0A3Q1NES2	A0A3Q1NES2	30.9141	32.394	31.7153	31.9062	29.0217	31.1902
B5AAU5	IFNT	32.8268	29.7757	30.2248	32.1627	30.2166	31.0413
P81425	DPP4	30.5512	31.3147	31.1133	31.8688	29.9516	30.9599
F1N7I5	NUMA1	30.5934	31.1255	30.9416	31.7344	29.5343	30.7858
A0A3Q1N8Q5	HSPE1	30.5942	31.0485	31.534	31.6728	29.0707	30.784
F1MUZ9	HSPD1	31.4876	30.7921	30.6179	31.7233	29.1122	30.7466
A0A3Q1M6K6	ACO2	30.9351	30.8753	31.024	31.7567	28.9066	30.6995
P46193	ANXA1	30.9347	30.2356	30.6423	30.5355	30.5223	30.5741
F2FB38	MUC16	30.8487	30.6909	29.5259	30.192	31.0369	30.4589
Q32LG3	MDH2	30.0099	30.9433	31.3717	31.069	28.8321	30.4452
G5E5A8	FN1	32.2546	30.0821	29.753	30.4932	29.4581	30.4082
P20000	ALDH2	30.5363	30.9354	30.7687	31.331	28.4602	30.4063
Q2KJH7	ALDH18A1	33.9789	24.1813	32.0911	31.3286	30.3183	30.3796
Q3SZJ0	ASL	29.7225	30.4935	30.3746	30.9671	30.2154	30.3546
F1MYG5	LMNA	30.064	30.6344	30.6089	30.951	29.0403	30.2597
P12344	GOT2	29.994	30.1233	30.5479	30.7478	28.3861	29.9598
E1BE25	FLNA	28.691	31.8771	31.5582	30.0354	27.1601	29.8644
A6QNX2	DPP7	30.0077	29.3367	29.609	30.0386	29.8776	29.7739
Q3ZCH0	HSPA9	30.1185	29.6302	30.2135	30.8016	27.8304	29.7188
Q9TTK8	CKMT1	29.8639	30.4343	29.9093	30.7141	27.5065	29.6856
A0A140T871	GLUD1	30.3505	29.5681	29.835	30.458	27.5633	29.555
A0A452DID9	MYL6	28.6909	30.0541	30.8512	29.85	27.6819	29.4256
P08166	AK2	29.2474	30.1596	30.0524	29.9294	27.5625	29.3903
A0A3Q1LMN6	PXDN	29.8466	28.9124	28.7071	30.2393	29.2259	29.3863
P62894	CYCS	29.1295	30.0421	29.8654	29.7913	27.7207	29.3098
O02741	ISG15	27.939	30.0731	30.6086	29.9349	27.7846	29.268
Q3SZT2	NQO2	28.7739	30.4676	30.0436	29.9631	27.0083	29.2513
P48818	ACADVL	29.1859	29.2978	29.8254	30.0597	27.504	29.1746
Q29RK1	CS	28.9404	29.3964	29.5115	29.9147	27.5802	29.0686
O46499	PAG11	30.0262	28.5558	28.3124	29.9625	28.0061	28.9726
A0A3Q1NK91	HSD17B4	28.3417	29.0792	30.0069	29.7261	27.4067	28.9121
F1N5H2	FUCA2	28.5762	28.9734	28.5393	29.4287	28.8554	28.8746
A0A3Q1LXU5	RAB3IP	29.8624	29.726	28.3784	29.1473	27.0004	28.8229
E1BA10	E1BA10	28.9848	28.7669	29.9042	29.7995	26.6313	28.8173
A0A3Q1M326	SYNCRIP	28.5235	29.5306	29.3381	29.3032	26.6611	28.6713
Q05443	LUM	28.3468	28.9161	28.5214	28.8921	28.6145	28.6582
A0A452DIC8	RBM8A	28.6794	28.338	28.3111	29.3321	28.5271	28.6375
Q28201	TKDP1	30.9927	27.0769	27.7981	30.1226	26.629	28.5238
A0A3Q1MRI6	SORBS2	29.3869	28.2665	28.5247	28.5963	27.242	28.4033
Q1RMN0	AGA	28.388	28.275	28.4649	28.4345	28.4448	28.4014
A0A452DJ91	TST	28.2976	28.3302	29.1484	28.8831	26.9897	28.3298
O02691	HSD17B10	28.3314	28.3022	28.9782	29.063	26.7754	28.2901
A6QPZ6	TAP1	27.6007	28.6343	29.0373	28.5806	27.3786	28.2463
A3KMY8	GUSB	28.6375	27.977	27.819	28.4428	28.0861	28.1925
Q1RMM1	ZC3H15	25.0219	29.9585	29.7424	29.5199	26.5106	28.1507
A0A140T886	COPG1	27.7085	28.824	28.9436	29.2596	26.0022	28.1476
Q95121	SERPINF1	28.9873	27.9183	27.9856	28.4155	27.1098	28.0833
Q3MHM5	TUBB4B	27.4285	29.0504	28.9801	28.1764	26.6813	28.0633
E1BB38	SRP72	28.5737	28.6919	27.8648	28.4968	25.8772	27.9009
Q2HJ65	H2AFY	27.5545	28.1083	28.046	28.6934	26.9726	27.8749
F1MQX0	ACSS1	26.9241	28.5882	29.0658	28.3544	26.3339	27.8533
F1MWN1	CSE1L	27.0851	28.5951	28.2097	28.4164	26.6357	27.7884
F1N206	DLD	28.0582	27.4162	28.0562	28.6303	26.6395	27.7601
Q3ZBE2	MGC128036	28.0766	27.4387	28.5934	28.4768	26.1084	27.7388
Q3T0R7	ACAA2	28.0283	28.0162	28.0523	28.5578	25.7633	27.6836
P62248	MYDGF	27.0157	27.269	27.939	28.1187	27.6275	27.594
A7MBC0	AMDHD2	28.5791	27.8958	28.5254	27.6777	25.2656	27.5887
E1BFZ1	PINLYP	28.6148	26.9365	26.8747	28.7522	26.6997	27.5756
E1BIP3	CAMKK1	28.9568	27.5042	27.596	28.2985	25.4696	27.565
A0A3Q1M3W4	RPS15	28.0328	27.6268	27.6179	28.4933	25.9324	27.5407
O62768	TXNRD1	27.0271	28.5105	28.711	27.7199	25.6571	27.5251
F1N338	HADH	27.2666	27.8339	27.9169	28.4505	26.0121	27.496
E1BMJ0	SERPING1	27.6521	27.2881	27.6208	27.7497	27.1475	27.4916
B5AAU7	IFNT	29.9848	26.2695	26.2969	28.9619	25.8605	27.4747
P26779	PSAP	28.9655	30.7134	29.2267	24.7052	23.6671	27.4556
P00429	COX6B1	26.425	27.5694	28.295	28.2284	26.7469	27.4529
A0A3Q1LI53	A0A3Q1LI53	30.4456	26.6363	26.8733	26.4515	26.8325	27.4478
E1BJA2	AIFM1	27.6027	27.3538	28.1234	28.0475	25.977	27.4209
A6H768	GALK1	27.0812	28.2618	28.2959	27.7266	25.7283	27.4188
A7MBG0	ADSS2	26.4819	28.5733	28.1014	27.9733	25.2563	27.2772
A0A3Q1MEU7	A0A3Q1MEU7	27.4838	27.1792	27.2848	28.4185	26.0105	27.2754
Q24JZ7	OXCT1	27.2238	27.4266	28.0187	28.1711	25.4062	27.2493
A0A452DIL8	TUBB4B	26.737	27.0564	27.8714	26.9223	27.4249	27.2024
P32007	SLC25A6	27.1933	26.8509	27.074	27.1478	27.6068	27.1746
A7MB45	ACSS3	26.5039	27.4998	27.9095	27.8853	26.023	27.1643
A0A3Q1LY05	TJP2	26.5747	28.0454	28.5426	27.3904	25.0181	27.1142
Q1LZB6	CAPRIN1	26.1442	28.0333	27.7853	27.647	25.732	27.0683
Q3B7M5	LASP1	26.994	27.5461	27.6016	27.0863	26.1104	27.0677
F1MTH8	NIBAN3	26.7815	28.613	27.9264	27.2826	24.7123	27.0632
P35705	PRDX3	26.5328	27.0132	27.7517	27.9273	25.9624	27.0375
A0A3Q1MQ74	PLXNB2	27.3103	27.2845	27.2512	27.5723	25.719	27.0275
F1MXI4	MATR3	26.5321	27.8047	27.6783	27.4803	25.4469	26.9885
Q1RMR3	CTTN	26.8455	28.2945	27.8537	26.7859	25.1254	26.981
Q1ZYR0	CLN5	27.1689	26.1803	26.4489	27.6491	27.3715	26.9637
F1MV66	F1MV66	25.8716	27.6117	27.7343	27.6731	25.5224	26.8826
E1BCN3	PADI4	26.608	27.9001	27.6875	27.3975	24.7837	26.8754
Q865A1	hsp90 beta	29.502	24.7091	26.781	27.7106	25.5124	26.843
P07857	SCP2	26.2346	27.4319	27.8423	27.4845	25.1489	26.8284
A0A3Q1MVL5	OGDH	26.5214	26.9493	27.4144	27.5599	25.6045	26.8099
E1B6Z6	LCN2	27.6331	27.4862	27.9851	26.1183	24.8091	26.8064
A0A3Q1LZ23	PHLPP2	28.4325	26.6282	26.8463	26.6997	25.3877	26.7989
A0A452DHZ5	NUCB1	29.0349	26.2771	27.076	26.3849	25.2047	26.7955
F1MBI9	LOC614208	26.5189	26.9239	27.7911	27.6321	24.9233	26.7579
F1MZD5	DHRS4	26.5599	26.7675	27.6678	27.7302	24.9841	26.7419
E1BFP1	HEBP2	26.1201	27.9796	27.5496	27.6413	24.3952	26.7372
A0A3Q1LGE0	CXADR	26.5071	27.2221	27.089	27.3373	25.4124	26.7136
P40673	HMGB2	26.3146	27.9259	27.2727	26.9691	25.0825	26.713
Q3T0B6	C1QBP	26.7423	26.7618	27.6019	27.5499	24.7624	26.6836
Q3SX32	M6PRBP1	25.5512	27.2326	26.9826	28.0267	25.5718	26.673
Q3T0M7	RANBP1	25.7859	27.7108	27.55	27.0687	25.2187	26.6668
A0A452DJ23	A0A452DJ23	26.7576	27.8559	27.3201	27.8808	23.3313	26.6292
Q5E992	PPIL1	26.0289	27.6401	27.2687	27.2364	24.8766	26.6101
Q5E9I4	MGAT1	28.0141	25.6531	25.4499	26.4994	27.2493	26.5732
A4FV12	UBA2	26.6043	27.2213	27.1063	26.6814	25.2241	26.5675
F1MWH2	F1MWH2	25.5368	27.884	27.5068	26.9339	24.7114	26.5146
A0A452DHY7	PCYT2	26.4212	27.4282	27.0633	26.8859	24.7381	26.5073
A0A3Q1LTZ5	DLST	26.689	26.2669	26.3982	27.3222	25.7956	26.4944
A0A3Q1MCH3	SDHA	25.8029	26.7867	27.3697	26.6375	25.58	26.4354
A0A3Q1LSN6	GSTM3	25.8067	28.1233	27.1578	26.0387	24.9952	26.4244
Q0VCN1	NMRAL1	26.8954	25.5468	27.5376	26.5001	25.3209	26.3602
E1BJ08	GLA	26.3619	27.0425	26.4126	27.5089	24.4335	26.3519
E1B725	E1B725	26.6951	26.0559	25.5818	27.117	26.2499	26.3399
Q17QR2	STAMBP	26.052	27.2417	26.8984	26.8878	24.4963	26.3153
A6QM01	NAGLU	26.1469	26.0804	25.8878	27.0347	26.2463	26.2792
Q05204	LAMP1	26.0435	26.1646	26.6703	27.3104	25.0813	26.254
A0A3Q1MAR0	KIF1A	27.5119	26.1542	26.4935	27.0287	24.0456	26.2468
A6H7E3	PDLIM1	25.0099	27.3447	27.5224	26.2232	24.8559	26.1912
Q3ZC41	ACAA1	26.4231	25.6499	27.0843	27.1313	24.637	26.1851
Q28141	DHX9	24.7803	27.0908	26.8974	26.8095	25.2627	26.1681
Q3ZBA6	DNAJB11	25.8648	26.8753	27.2778	27.2508	23.282	26.1101
E1B970	GOLGA3	26.3875	27.4008	26.9136	26.2215	23.4385	26.0724
P80425	FABP1	28.3187	26.6469	25.6137	26.4076	23.3702	26.0714
F1N7C7	RHOD	25.9429	26.7638	26.3598	26.1987	24.9813	26.0493
Q0IIJ2	H1-0	26.0186	27.2046	26.4692	26.8112	23.7416	26.049
Q9N0T5	EIF4E	25.7152	27.5195	27.2169	26.5309	22.9982	25.9961
A0A3S5ZPB5	ECM1	26.9756	25.6124	25.6009	26.5856	25.0903	25.973
O62654	DES	25.1171	27.3292	26.7842	26.8572	23.6303	25.9436
A0A3Q1MNM3	IGSF5	25.4653	26.3122	25.7451	25.4911	26.5697	25.9167
Q3T165	PHB1	25.5206	26.0472	25.9483	26.0403	25.6639	25.8441
F1MF76	LOC515570	25.8488	25.8904	25.975	26.5788	24.824	25.8234
A0A3Q1LMV3	CPT1A	25.1587	26.2492	26.7568	26.3535	24.5017	25.804
G3X6M5	G3X6M5	27.1457	24.9199	25.1335	27.1695	24.6085	25.7954
Q2KIU3	Q2KIU3	27.8233	25.6111	26.5063	26.1904	22.7839	25.783
A9UIB1	PON1	27.5129	25.5231	25.8132	25.9697	24.0843	25.7806
A0A3Q1M9G7	A0A3Q1M9G7	25.6263	26.5463	26.3765	26.2882	24.0334	25.7741
A0A3Q1MKY2	A0A3Q1MKY2	26.0838	26.8823	26.4906	25.9268	23.4594	25.7686
P63217	GNG5	25.9342	25.7368	26.0876	25.9369	24.9816	25.7354
P05631	ATP5F1C	25.6423	26.0983	26.0647	25.7426	24.7805	25.6657
Q32LA7	H2AZ2	25.4683	25.9066	25.6086	26.9325	24.2767	25.6385
A0A3Q1NEH7	CARMIL1	24.6953	27.206	27.0837	26.22	22.9615	25.6333
G3MWG4	IARS2	26.6702	25.6075	25.8704	26.2747	23.6114	25.6068
E1BD04	NIPAL1	27.3254	24.27	24.8998	24.4639	27.0746	25.6067
A0A3Q1LP28	ECI2	25.1569	26.2037	26.1492	26.6915	23.8011	25.6005
Q8WMP9	PLA2G15	27.4134	24.9453	23.9943	26.7908	24.8147	25.5917
Q3T0Q3	POLR2C	25.5714	27.4601	26.6208	25.1079	23.1956	25.5912
Q2KJ32	SELENBP1	25.1576	25.3063	26.3789	25.1433	25.7974	25.5567
A0A3Q1LI44	A0A3Q1LI44	27.5053	25.1019	25.656	25.0842	24.2871	25.5269
F1MLE1	DIP2B	25.1775	26.553	26.0995	25.9205	23.8472	25.5196
A0A3Q1MK64	ARMC10	23.9645	26.2745	25.9279	26.2292	25.0127	25.4817
F1MRR1	KREMEN1	28.6353	24.9577	24.1463	24.282	25.2724	25.4587
A0A3Q1M4M4	ATP5PB	24.6608	25.979	25.9569	25.2136	25.1663	25.3953
M5FKH8	M5FKH8	23.5343	26.7334	26.3277	24.8978	25.4493	25.3885
A0A3Q1LKJ8	VSIG10L	24.1951	25.814	26.4214	26.4251	23.9995	25.371
Q2TA37	ARL2	24.2696	26.4247	25.6032	25.7045	24.8033	25.361
A0A3Q1MAQ6	PCCB	25.9643	25.6031	25.246	25.9877	23.9861	25.3574
A0A3Q1ML81	HTATSF1	25.5003	25.9342	26.0912	25.7629	23.3589	25.3295
P12234	SLC25A3	24.9498	25.3238	25.5747	25.5638	25.107	25.3038
A0A3Q1LXK7	LOC132344161	23.9202	25.6542	26.1215	26.0973	24.7142	25.3015
E1BFT8	WDR88	19.7093	26.924	26.856	26.6481	26.3639	25.3003
A5PJZ1	SLC25A24	24.5508	26.2607	26.2639	25.2282	24.0611	25.2729
A6QLD1	EXOC4	24.5206	25.8639	25.4948	26.2182	24.2312	25.2657
Q2HJH2	RAB1B	24.6029	26.2762	26.0944	25.537	23.742	25.2505
G3MX98	KRT9	25.066	25.3447	25.5432	26.039	24.157	25.23
F1MWR3	ETFA	24.2588	25.4036	26.1029	26.2284	24.1216	25.2231
A0A3Q1LPY0	A0A3Q1LPY0	27.1194	25.1356	21.8575	24.6634	27.2584	25.2069
F1N1S0	SSBP1	24.9951	25.1357	25.8388	25.9677	24.0319	25.1938
E1BHL1	E1BHL1	26.0858	23.9725	25.6496	25.9257	24.3188	25.1905
A0A3Q1N3K3	STK26	24.6719	25.4112	25.6507	25.3844	24.6672	25.1571
A0A3Q1LYV0	NHLRC3	24.5665	25.5062	25.5777	26.0582	24.0695	25.1556
A0A3Q1LYL5	PCCA	26.0356	25.1692	25.0313	25.5894	23.9268	25.1504
A0A452DHL8	HDHD3	24.8467	25.3976	26.4151	25.6864	23.3157	25.1323
Q59HJ6	LONP1	21.2204	26.6612	26.446	27.138	24.163	25.1257
Q148I8	KRT31	24.5355	26.2281	25.9018	25.4585	23.3576	25.0963
A4IFN6	SNX18	24.5983	25.3229	26.2587	24.9472	24.3355	25.0925
A7MB47	CNOT9	24.2445	26.3405	25.8836	25.6084	23.38	25.0914
F1MF97	NID2	25.7335	25.98	24.0869	26.4951	23.1524	25.0896
A0A3Q1MI26	ACOX1	26.0335	24.8385	24.972	26.6336	22.9053	25.0766
Q2KIL5	PDIA5	25.6884	25.2599	25.7237	26.0987	22.4908	25.0523
A0A452DI40	IVD	24.8999	25.5376	25.8666	25.2079	23.6776	25.0379
P26285	PFKFB2	23.4531	26.7842	26.3045	25.3328	23.2188	25.0187
G3MXH9	G3MXH9	26.5024	22.3694	25.2499	26.7864	24.0405	24.9897
A0A3Q1M5E5	A0A3Q1M5E5	25.736	24.8596	24.2112	24.7445	25.327	24.9757
Q0VFX8	CRIP2	24.3119	25.7672	25.3401	24.9583	24.454	24.9663
A0A3Q1M023	RACGAP1	23.9295	26.7892	26.4617	24.6493	22.9438	24.9547
A0A452DI87	SDHB	24.0308	25.0663	25.845	25.3566	24.3729	24.9343
G3MXV0	FKBP5	23.7963	26.4216	26.3671	24.8015	23.1481	24.9069
Q0IIM6	USP8	24.4183	26.2454	25.8931	25.2422	22.5405	24.8679
Q3T140	DYNLRB1	24.1934	25.4693	25.5729	25.4542	23.4998	24.8379
F1N6E0	PARP4	23.6586	25.625	25.2893	25.6765	23.781	24.8061
E1BD73	HDDC2	24.3144	26.469	25.3979	24.8169	22.9195	24.7836
Q0P565	Q0P565	23.8211	26.6813	26.6472	23.942	22.7703	24.7724
A0A3Q1LJ23	DLGAP4	23.746	26.6159	25.7444	24.7533	22.7958	24.7311
Q2KIX6	BPHL	24.6651	24.5904	25.5541	25.5822	23.1028	24.6989
Q1RMI2	RHOG	23.5789	25.6126	25.7923	24.5732	23.9081	24.693
A0A3Q1M5N9	OLFML2A	23.8063	24.4229	23.8313	25.5153	25.7166	24.6585
Q2HJD7	HIBADH	24.464	24.951	25.5982	25.2601	22.9103	24.6367
A0A3Q1LK61	RPS6KA1	23.974	24.6789	25.9112	24.9977	23.4009	24.5925
F1MT65	HDGFL2	24.214	24.9109	24.7644	25.0006	24.0519	24.5884
Q5E9D1	SUMO1	24.3099	25.7682	25.2207	24.8631	22.7754	24.5875
Q5E9M9	RHOT2	25.1099	25.2031	25.0597	24.4519	23.0121	24.5673
A0A3Q1MBW9	COMMD7	23.8801	25.7932	25.3928	25.1429	22.4354	24.5289
F1MHR4	PIP4K2A	24.4595	24.7609	25.0854	24.9135	23.4169	24.5272
F1N339	PTPN11	23.8448	25.7902	25.6078	24.8788	22.496	24.5235
Q2TBI4	TRAP1	23.0385	25.3968	25.2152	25.8109	23.1356	24.5194
Q4JF28	IRF3	23.5035	25.4923	25.4173	24.9701	23.1918	24.515
Q3SWX4	NIPSNAP2	25.027	24.6379	24.9015	24.7094	23.0767	24.4705
E1BLT2	SLTM	24.1109	25.6981	25.1608	25.0395	22.3206	24.466
A0A3Q1M864	GAB2	24.1281	24.709	25.3714	25.1815	22.8632	24.4506
Q3MHE6	SF3B4	23.1703	25.2914	25.2047	25.0349	23.4641	24.4331
F1N5J8	DECR1	24.0803	24.4861	24.7712	24.9828	23.8115	24.4264
E1BJT5	NKTR	20.5932	25.9503	25.6268	25.9352	23.8363	24.3884
P83107	SOLD1	26.4365	22.9522	22.8491	26.3704	23.2539	24.3724
F1N0H5	ZC3H13	23.5858	26.2258	25.7949	24.4054	21.8004	24.3625
P46195	GUK1	23.6932	25.4456	25.6403	24.1533	22.8194	24.3504
E1BPP6	MCCC2	24.8642	24.0382	24.6923	24.4684	23.5674	24.3261
F1MXU5	STARD10	23.4142	25.3377	25.2449	24.6501	22.8784	24.3051
A0A3Q1LKA4	ECPAS	19.1069	26.6624	26.1595	26.123	23.4337	24.2971
Q2KI56	COPS7B	24.0123	25.6332	25.0838	25.3039	21.4188	24.2904
A0A3Q1MXD0	WDR19	24.0633	24.1795	24.4052	24.3565	24.4279	24.2865
A0A3Q1MWG7	ME2	22.3712	24.5442	24.7125	25.2192	24.4431	24.2581
B0JYQ0	ALB	25.5637	23.5682	24.3816	24.8174	22.7726	24.2207
Q0VC27	HMGA1	24.4865	24.7135	25.2448	25.2239	21.4083	24.2154
P49410	TUFM	24.7036	23.6611	24.2465	24.1232	24.1288	24.1726
F1N7C1	HERC6	24.3777	24.3117	24.6968	24.3174	23.0127	24.1433
A0A3Q1MGW5	PALLD	25.0946	24.7196	24.5591	24.9082	21.229	24.1021
A0A3Q1LM43	DNAJB6	23.5176	23.9611	24.3434	24.8897	23.6002	24.0624
Q3ZBX0	BSG	24.3165	23.4336	24.2934	25.5573	22.6577	24.0517
F1N1M7	CPT2	23.5559	23.8295	24.2722	25.3104	23.2183	24.0373
Q3SWX3	NPEPL1	24.3308	25.5949	24.4599	23.4042	22.3608	24.0301
P68401	PAFAH1B2P68402	23.6349	25.2795	24.6696	23.8946	22.539	24.0035
Q2HJH9	PDCD5	23.1396	25.1924	24.7431	24.6765	22.1505	23.9804
G3MZI7	COL5A1	25.2965	23.1968	23.7799	24.2884	23.0978	23.9319
A7E3X7	TMEM97	22.5337	24.7675	25.0218	25.4132	21.7369	23.8946
A0A3Q1MN34	SETX	23.3068	24.1998	24.6101	24.9143	22.2587	23.8579
A0A452DIT0	A0A452DIT0	24.0009	24.994	24.4075	24.9369	20.938	23.8555
Q3ZBS8	TIMM8A	23.5078	24.4484	24.5197	24.6411	22.0665	23.8367
Q9N2I8	TXNRD2	24.1641	23.6624	24.625	25.0133	21.7056	23.8341
F1N1D8	MINPP1	23.658	23.6064	23.6659	24.1615	24.034	23.8251
A0JN69	MARCHF3	25.256	22.7028	22.8619	24.5838	23.5858	23.7981
F1MNV8	FKBP15	25.2936	24.3829	23.9173	23.486	21.8847	23.7929
Q2TBH2	RRAS	24.3478	24.1643	24.5389	22.2464	23.6666	23.7928
A0A3Q1M485	CYB5R4	23.6202	24.8097	24.8669	24.0755	21.5251	23.7795
E1BKY9	CPOX	23.619	24.353	24.1179	24.5668	22.2375	23.7788
A1A4J8	SCO1	23.8318	24.1742	24.1748	24.2954	22.2687	23.749
Q29448	HMGCL	23.5075	23.5112	24.1587	24.5973	22.7273	23.7004
Q24K21	DPCD	21.6928	24.1347	24.0073	24.472	24.0561	23.6726
B3IVN4	PKM	23.4503	23.9956	23.6025	24.002	23.2329	23.6567
Q32PB8	RPS21	26.1962	24.0704	23.7903	23.8701	20.2925	23.6439
A5PKM1	ZNRF2	22.7834	25.0488	24.4662	23.9538	21.8534	23.6211
E1BPA1	TBC1D4	22.7419	24.8981	24.7037	24.3302	21.4232	23.6194
A0A3Q1LV73	A0A3Q1LV73	23.7208	24.6609	25.1046	23.0163	21.5812	23.6168
F6RAG5	KIF5C	21.4695	25.1726	25.3331	24.6079	21.4594	23.6085
A4FUZ7	LYPD3	25.1788	21.9521	21.9166	24.7683	24.0686	23.5769
Q2NKT5	SEC61B	20.3281	25.2668	25.173	25.2433	21.6242	23.5271
A0A3Q1LMK4	CSF1	23.9034	22.8718	22.7919	24.0011	23.9663	23.5069
Q05B60	NUDT14	20.5147	25.3279	25.1768	24.13	22.366	23.5031
E1BE86	CCS	25.136	22.3687	23.8172	23.7519	22.1672	23.4482
A0A3Q1MZU3	PDCD4	22.259	25.5747	24.4978	24.0956	20.7903	23.4435
G3MXL0	G3MXL0	21.8182	24.2369	24.8728	25.2083	20.9477	23.4168
Q2KJC1	CDC5L	23.2309	24.2677	23.9887	24.3335	21.1883	23.4018
A0A3Q1NNQ9	HCFC1	23.1893	24.1905	23.6697	24.114	21.8157	23.3958
F1MBI4	EXOC3L1	22.1166	23.2433	23.8297	24.2159	23.5332	23.3877
E1BNP8	SUPT16H	23.3313	24.3435	23.9114	24.1386	21.1698	23.3789
A0A3Q1N245	A0A3Q1N245	22.257	24.5411	23.6116	24.2011	22.164	23.355
A0A3Q1LWM0	A0A3Q1LWM0	20.3616	25.2499	24.7002	24.7225	21.6284	23.3325
Q3SX30	PSMF1	22.5379	24.195	24.562	23.59	21.653	23.3076
Q08DU4	IL10RB	23.4418	23.066	22.8837	22.1209	25.018	23.3061
A4IFR1	CD2BP2	22.1826	24.1526	24.0961	23.563	22.531	23.305
Q3SWX1	CNPY4	24.2784	23.6269	23.333	22.8326	22.4287	23.2999
Q2KIA9	ENOSF1	21.6441	25.3561	24.8839	21.1071	23.4995	23.2981
Q2M2S5	COA6	19.1313	24.7684	24.4259	24.1382	24.0167	23.2961
Q2KI86	RPA2	22.5103	24.6029	24.2126	23.7559	21.3437	23.2851
A0A3Q1MET0	A0A3Q1MET0	22.5132	24.4472	24.3938	23.2543	21.8031	23.2823
A0A3S5ZPD5	A0A3S5ZPD5	22.2883	22.0736	25.7764	23.1437	23.1201	23.2804
A0A3Q1NLC4	CEBPB	22.7582	24.1096	23.9285	23.7693	21.6095	23.235
P31783	CD8A	22.3136	25.0181	24.4122	23.5219	20.787	23.2106
A2VE20	UBE2G1	22.8141	24.5451	23.9543	23.8605	20.8786	23.2105
A1L553	IQCA	22.1297	24.4701	24.5436	23.6637	21.1655	23.1945
E1BC04	CNST	22.7266	24.4426	23.7732	23.8483	21.1348	23.1851
Q3ZCF5	OAT	23.084	23.2516	23.2409	23.5498	22.5805	23.1414
A0A3Q1LVE2	SASS6	23.0608	23.3638	22.9366	24.1585	22.1761	23.1392
E1BPN8	NEXN	24.8445	23.0728	22.2588	22.6331	22.8812	23.1381
E1BDF0	E1BDF0	22.4939	22.2413	22.9494	24.1728	23.7664	23.1248
A0A3Q1LXX6	A0A3Q1LXX6	22.5291	24.1489	23.9696	23.5894	21.3859	23.1246
Q5QQ49	XYLT2	22.9482	23.0059	23.3931	23.7437	22.4022	23.0986
A0A452DIX0	PCYOX1L	22.5538	23.4604	24.425	23.1408	21.8398	23.084
G3MWL9	ZNF445	22.733	22.6655	23.6078	23.1723	23.2392	23.0835
Q2KHZ4	CHCHD4	22.6469	23.278	23.6744	23.9078	21.9065	23.0827
P14568	ASS1	23.3848	23.2308	24.2038	23.0672	21.4241	23.0621
E1BJH7	RBKS	18.7191	24.5808	24.1831	24.6459	23.1427	23.0543
E1BEL8	HBE1	24.5043	24.1852	24.1313	22.0346	20.4078	23.0526
Q3T094	ETHE1	23.1763	22.8452	23.247	23.725	22.093	23.0173
A6H7H1	FAM120A	19.1238	24.6497	24.4264	24.1498	22.6016	22.9903
Q06283	LYZ2	23.4075	21.5965	21.5596	23.5263	24.7972	22.9774
A0A140T892	TGM2	21.9509	24.3721	24.2554	22.6284	21.5795	22.9573
A4IF78	TNFAIP8	21.9863	23.5898	23.4805	23.1234	22.5902	22.954
Q17QL4	MAGED2	21.7183	23.6784	24.5264	23.7393	21.0579	22.9441
A0A3Q1M1V9	A0A3Q1M1V9	23.1445	23.3803	23.51	23.0417	21.5206	22.9194
A6QL68	CLYBL	25.1037	21.2958	23.0037	23.5201	21.6378	22.9122
A6QQN2	PTPN1	20.9869	22.9334	24.0315	23.4119	22.8663	22.846
E1BMF1	TM9SF3	21.8279	23.0778	23.7975	23.7091	21.7982	22.8421
F1MHU9	CNOT1	22.138	23.6527	23.4889	23.8203	20.8083	22.7816
Q0VCZ3	YTHDF2	22.7364	23.2859	24.0007	23.8139	20.0433	22.776
F1MML3	BCORL1	21.2668	22.5688	22.852	23.9683	23.0519	22.7416
A0A3Q1MSB2	AKAP12	23.1723	23.6565	23.0429	23.4516	20.3498	22.7346
A0A452DJE5	MCEE	22.318	22.3494	23.9487	23.4696	21.4983	22.7168
A2VE10	GOLM2	22.9157	21.6394	21.0489	24.2516	23.6825	22.7076
A3KMW1	NUP43	22.5243	23.5796	23.3115	23.569	20.5318	22.7032
F1MD59	SLC12A3	22.2834	22.4843	22.7208	23.4948	22.4347	22.6836
F1N1F0	TSHZ2	21.8277	23.5213	23.1076	23.565	21.362	22.6767
F1N6D1	F1N6D1	23.059	20.8312	22.9962	23.5098	22.8668	22.6526
Q2KIA2	TRMT112	22.7191	23.5741	23.6428	23.3651	19.8469	22.6296
E1BAR0	SMIM5	22.1163	21.6322	22.2815	23.3596	23.6639	22.6107
Q2NKR1	TIMM10	21.6481	23.6346	23.3637	22.8567	21.4656	22.5938
Q17QN8	SPRING	22.7841	22.1119	22.0537	23.2099	22.7093	22.5738
A0A3Q1NBC9	A0A3Q1NBC9	22.0167	22.9664	23.2298	23.3201	21.3098	22.5686
F1MLQ1	LOC524236	22.2447	21.8657	22.6905	24.1713	21.8241	22.5593
A6QPW7	TNFRSF6B	22.9845	21.1649	23.0034	23.6625	21.913	22.5456
A8KC83	CHD4	22.8554	23.0106	23.1978	22.6843	20.9256	22.5347
Q5E994	CHMP1B	23.1228	23.9312	22.5286	22.644	20.2316	22.4916
Q3SZ84	BOLA3	22.1391	22.6089	23.1017	22.9067	21.6482	22.4809
Q58CY6	PRXL2B	21.8717	22.94	23.0585	22.5781	21.8756	22.4648
A0A3Q1LK04	UCHL1	20.9677	24.1	24.2827	23.1594	19.7892	22.4598
Q3SZU5	SPCS3	19.4047	23.5104	24.0051	23.29	22.0067	22.4434
Q2HJF6	SRA1	21.837	23.1061	23.2389	22.4452	21.1062	22.3467
A0A3Q1LV42	ADAMTS7	20.8479	23.2491	22.6427	22.575	22.4003	22.343
A7Z063	WASHC1	21.5921	23.7607	23.432	22.7314	20.1626	22.3358
A0A3Q1ML43	IFN-tau-c1	26.3802	19.8477	20.561	24.8538	19.8258	22.2937
P05632	ATP5F1E	22.8864	22.3505	22.1648	22.5572	21.4629	22.2844
F1MUP3	SEC62	20.6043	24.0506	24.1371	22.2663	20.2975	22.2712
Q2HJI3	FAM136A	21.5732	23.8172	23.6021	22.0949	20.1787	22.2532
Q9BG99	TREX1	21.2032	22.6187	23.1588	23.5878	20.5647	22.2266
Q08DN1	TNFRSF21	23.0434	21.2871	20.7238	22.4159	23.6507	22.2242
A6QPQ1	NEPN	21.785	23.995	23.1392	22.3929	19.8	22.2224
E1BEB4	FBLN2	23.3022	21.7891	21.6144	23.1831	21.2094	22.2196
A0A3Q1MUN7	A0A3Q1MUN7	22.5076	22.4797	21.5531	21.5586	22.9157	22.203
P13183	COX7B	21.4237	23.1055	23.3051	21.9895	20.9122	22.1472
Q862B2	Q862B2	20.775	23.8427	23.4834	22.6403	19.9632	22.1409
F1MJ49	F1MJ49	23.5886	20.8428	21.4744	23.6089	21.0397	22.1109
F1MX38	STAT3	21.4232	21.6695	23.5121	22.6945	21.2271	22.1053
A0A3Q1LY31	DHFR	21.2845	23.6446	23.779	22.2767	19.5247	22.1019
P00376	P00376	22.3826	21.1566	23.5687	20.4634	22.9372	22.1017
G3MYR9	HDAC8	19.6848	24.3032	24.2672	22.2036	19.9905	22.0898
Q3T022	SAP18	21.7486	22.3852	22.4995	22.357	21.4446	22.087
E1B9H4	PKDCC	20.6753	22.1119	22.2419	22.6613	22.6828	22.0747
A0A3Q1MYD5	NOP58	20.9796	22.9081	23.0675	23.9883	19.3862	22.0659
Q17R10	AFAP1L2	21.7633	23.1259	23.8218	22.5842	18.9586	22.0507
Q24K19	NUP54	20.9279	23.2735	22.7458	22.8854	20.3443	22.0354
Q6H320	KLK1	20.4811	22.6031	21.9824	23.1092	21.9403	22.0232
Q5E9D3	CHCHD3	22.8569	21.8687	22.3702	21.8271	21.1347	22.0115
A0A3Q1MLN0	ELP1	21.6779	23.1457	23.0502	22.8102	19.3425	22.0053
A0A3Q1NNC9	TTC39A	22.2237	23.8559	21.1456	22.5791	20.1927	21.9994
F1MQ43	DOCK9	19.3508	23.9019	22.0619	22.139	22.4194	21.9746
E1BCI3	SLC7A4	22.8514	20.6476	21.0271	24.9135	20.3486	21.9576
F1MNL7	F1MNL7	24.42	20.5946	21.385	22.6917	20.5908	21.9364
A0A3Q1LY17	TIMM9	21.6443	21.6841	22.8209	22.8416	20.5854	21.9153
A0A3Q1N3E8	UFD1	20.5158	23.3898	23.4028	22.0005	20.1774	21.8973
A7E300	DLC1	24.9732	20.3461	20.8604	25.0245	18.1051	21.8619
A0A3Q1LSD7	ST8SIA5	23.3406	21.034	19.3688	22.0232	23.5312	21.8595
F1MIW8	DSG1	23.6537	21.3126	20.8493	21.9133	21.4167	21.8291
E1BCA5	SERPINI1	22.4522	21.0068	21.1737	22.4099	22.0673	21.822
F1MWF8	SDE2	20.5246	23.2849	22.9374	22.1238	20.1881	21.8118
A0A3Q1MYG1	TJP3	21.5766	22.8965	22.6466	21.5071	20.2301	21.7713
Q2TA08	BAG5	20.758	22.1852	22.4389	22.0389	21.3012	21.7444
Q32LI4	CSNK1A1	20.4922	21.8784	22.7413	22.5821	21.001	21.739
F1MEG3	LAMA1	21.1665	23.1635	19.335	23.1525	21.8621	21.7359
F1N4N7	CACHD1	20.3546	23.0816	20.0459	23.8545	21.2709	21.7215
Q3MHP3	S100A14	22.8027	21.3596	21.8248	23.7375	18.7653	21.698
E1BBS6	QSOX2	20.2064	23.0594	22.4533	21.7617	20.9978	21.6957
A0A3Q1LWV7	FXYD4	21.1511	22.1821	22.9421	22.394	19.3627	21.6064
A0A3S5ZPK0	OGT	19.5561	22.6421	23.0532	22.3958	20.1342	21.5563
A0A452DJK1	PPIF	21.2541	21.4974	21.9799	22.874	20.0692	21.5349
A0JN97	PRKCD	20.938	21.8809	22.5156	22.0798	20.1682	21.5165
E1B7V8	PLEKHA4	20.257	22.7801	22.1858	21.6231	20.616	21.4924
A0A3Q1NJC3	A0A3Q1NJC3	21.754	23.3198	22.9978	20.7348	18.5966	21.4806
A0A3Q1M6Y5	GNAO1	20.2642	22.2011	21.8122	21.7056	21.3651	21.4697
A0A3Q1LZI8	IMPA2	20.2067	22.2958	21.8336	22.0245	20.9051	21.4532
A0A3Q1LY56	MCCC1	21.6039	21.5121	21.7734	21.7265	20.5153	21.4262
Q5E9H9	ABHD10	21.317	21.6795	21.7169	21.761	20.6255	21.42
Q3ZCL4	BOLA-DRA	22.4987	20.9541	21.3129	21.8197	20.5109	21.4193
Q08E27	STRBP	20.0278	21.5713	21.9734	22.3395	20.9755	21.3775
A0A3Q1M9V1	CAMK2D	21.6095	20.7405	22.2367	22.3913	19.9081	21.3772
P13271	UQCRQ	21.0232	21.1024	21.2806	21.439	22.0167	21.3724
F6RS49	STAM	21.4152	22.4107	22.8826	21.9825	18.1527	21.3688
F6R1H3	PML	20.7263	22.3286	22.4013	21.9907	19.3588	21.3611
Q08DA8	ATF1	20.0875	22.676	20.8091	22.283	20.7933	21.3298
Q148L0	CHMP6	21.0712	22.3241	22.1175	21.3297	19.5902	21.2865
P42026	NDUFS7	20.1984	21.6164	21.9325	21.3764	20.8565	21.1961
P82908	KGD4	20.6171	22.3035	23.2649	20.3874	19.2134	21.1572
Q2HJ81	TUBB6	19.807	21.5026	22.4341	20.3428	21.6081	21.1389
Q1RMW9	GOLPH3	20.8933	22.0634	21.0371	21.8947	18.9932	20.9764
G3MZW3	TNFSF9	21.1138	19.9572	20.1345	21.4565	22.1595	20.9643
F1MFA7	CCDC186	21.0386	21.7887	22.2644	21.0834	18.2712	20.8893
A0A173FDG2	BoLA	19.1727	22.4977	23.5423	20.6152	18.6144	20.8885
A0A3Q1MTQ0	LUC7L	23.208	19.7085	21.2255	20.8074	19.0088	20.7917
A0A6B9SE53	A0A6B9SE53	21.6868	19.5881	20.6002	22.5139	19.4772	20.7732
A0A3Q1MB29	ZFYVE9	19.9529	21.7201	21.9264	20.928	19.2982	20.7651
Q3ZBS5	SPRR3	20.3817	20.1114	21.137	20.9837	20.773	20.6773
G3N173	COG5	21.3838	21.5396	21.4785	21.0127	17.7199	20.6269
Q9XTA3	MYOC	19.3685	21.0925	21.137	21.5243	19.9247	20.6094
A0A3S5ZPN0	MMUT	18.3152	20.5169	21.7722	22.0209	20.0482	20.5347
E1B844	TIMM44	20.2526	20.5198	21.1635	21.6424	18.8567	20.487
F1MI03	SRRM2	20.6109	21.1437	20.5558	20.5379	19.3537	20.4404
B2BX69	B2BX69	21.1027	18.0788	20.3549	20.9791	21.4991	20.4029
Q2HJB8	TUBA8	18.599	21.215	21.577	20.4437	19.8306	20.333
A4FV11	LOC530070	21.032	20.5199	19.4024	21.8254	18.7944	20.3148
Q02827	NDUFC2	19.5975	20.0791	20.7205	19.7593	21.41	20.3133
G3N1H5	G3N1H5	26.3334	0	23.8209	26.944	23.7311	20.1659
A0A3Q1LMZ8	SEPTIN6	18.9757	21.7848	20.1981	20.0795	19.4366	20.0949
F1MJT0	NAA35	20.202	19.4311	19.3132	19.9623	20.0026	19.7822
E1BGS4	TXLNA	23.8276	25.0558	24.1096	24.8908	0	19.5768
A0A3Q1MDA8	GALNT10	19.5422	18.8292	17.9668	20.3888	20.676	19.4806
A0A452DIC9	GNPDA2	17.3636	21.2269	20.0402	19.605	16.9074	19.0286
A7YWP6	COMMD2	0	24.1504	23.7306	23.7108	22.6758	18.8535
E1BDN9	FAM3D	24.7163	21.2983	0	22.9343	24.7311	18.736
F1N1E5	TXNDC11	22.3525	24.7827	0	23.3294	22.353	18.5635
A4FUI1	MIX23	0	23.6694	23.6017	23.6435	21.5673	18.4964
Q1JQ98	AP1S1	22.5447	23.0686	22.5965	23.6842	0	18.3788
E1BBZ8	FOSL2	22.0611	23.7975	22.4598	22.8973	0	18.2431
Q0VCM0	S100A16	23.2011	0	22.1783	23.8423	21.3234	18.109
A0A3Q1LHQ9	TPRG1L	21.0721	23.2334	23.1894	22.6023	0	18.0194
A0A3Q1M210	TPPP	0	23.6516	22.1795	22.9553	21.2873	18.0148
E1BKX3	MYBBP1A	22.248	22.2016	22.5642	22.6909	0	17.941
F1N0M5	EFNB2	21.0663	22.8569	22.6684	22.8672	0	17.8917
F1MJ55	CSNK2A2	0	23.0872	22.3208	23.3814	20.0803	17.7739
A0A3Q1NF59	CA13	0	23.445	23.0735	22.609	19.7377	17.773
F1N381	MERTK	0	21.7632	22.8271	23.4258	20.7115	17.7455
P02662	CSN1S1	22.8029	0	21.7785	23.1076	20.9896	17.7357
Q2KJB5	NOSTRIN	21.1545	22.8795	22.4918	22.0034	0	17.7058
E1BF52	GFER	0	23.2126	22.9011	21.7133	20.2256	17.6105
Q2KJI7	AFG3L2	21.6839	0	22.7085	22.5692	20.9386	17.58
F1MXL8	TRAPPC11	20.609	22.5537	22.646	21.8511	0	17.532
Q3SYS9	KIFBP	0	22.354	22.8822	22.1498	19.859	17.449
Q3SZ71	PMPCB	21.4296	21.7145	21.6986	21.902	0	17.3489
F1N429	SESTD1	0	21.7822	22.4057	22.1433	20.1679	17.2998
G3MWG5	XIAP	0	21.5611	22.3591	22.7497	19.7218	17.2783
F1N2W6	CMPK2	0	22.5956	22.2939	21.941	19.5589	17.2779
F1N6Q6	FCHSD1	0	23.0358	22.3609	21.7338	19.2123	17.2686
A0A3Q1M537	A0A3Q1M537	0	21.0267	21.1492	21.4443	22.5441	17.2329
G5E600	WASHC4	19.7829	23.3706	20.2019	22.7184	0	17.2148
A0A3Q1MQR5	TNPO3	21.1093	21.3636	21.6316	21.9571	0	17.2123
E1BBA9	OGFOD2	0	21.9911	22.2318	22.1272	19.6978	17.2096
P19034	APOC2	22.5148	21.4468	0	21.5216	20.2173	17.1401
A0A3Q1N2T2	GRN	21.9911	0	21.6612	22.7667	19.0769	17.0992
A6QLP3	PPP1R11	22.4803	21.6943	21.8411	0	19.4573	17.0946
Q0P5H6	TBL2	0	22.0251	21.8797	21.4759	19.6666	17.0095
Q05B79	DHX36	21.0644	21.5118	0	22.8853	19.4609	16.9845
A0A3Q1NFZ7	LAMC2	23.1233	19.3052	19.3246	0	23.0802	16.9667
A0A3Q1N510	UBN2	19.2945	21.748	22.2552	21.306	0	16.9207
E1BH89	MCM6	21.4478	20.2323	0	23.4234	19.3314	16.887
Q3SZK3	GHITM	22.0087	19.5041	0	19.6162	23.1578	16.8574
A6QNY1	CD320	22.2496	20.8105	0	19.8144	21.3461	16.8441
Q6TNF3	TGM1	20.4561	20.4232	0	22.3377	20.9466	16.8327
E1BPQ8	CDC73	0	21.6545	20.3773	22.0193	20.0827	16.8268
Q2TA22	ACSL6	21.049	20.1279	19.2523	23.3117	0	16.7482
Q3SZJ2	RIPK2	0	21.8829	21.7008	20.691	18.7561	16.6062
E1BHW7	RMC1	0	21.4265	21.2769	20.5269	19.6194	16.5699
A5PJS3	DBR1	19.5472	20.2556	21.763	20.4446	0	16.4021
P15690	NDUFS1	0	19.902	20.4825	20.5426	20.6264	16.3107
A0A3Q1MBT1	A0A3Q1MBT1	22.28	20.0513	21.0714	18.0711	0	16.2948
A7E3X2	CSNK1G1	0	19.4943	20.7811	20.1311	20.9412	16.2695
A0A3Q1MEH2	A0A3Q1MEH2	0	21.4719	20.4094	19.5962	19.7707	16.2496
A2VE54	UNC93A	0	19.2995	20.9712	20.5665	19.883	16.1441
E1BB33	HJURP	20.9476	19.9216	0	21.56	17.6083	16.0075
F1ME83	MISP	0	19.6688	20.7911	19.3873	19.9239	15.9542
Q58DK1	CPT1B	0	20.0246	20.5716	19.8083	19.1779	15.9165
A0A3Q1LUU8	LGALS8	19.9731	0	18.751	19.6516	20.575	15.7901
A0A3Q1LN15	A0A3Q1LN15	18.9918	19.9778	19.8584	19.4305	0	15.6517
Q32L30	TEX264	0	18.9109	20.4458	19.8791	16.2955	15.1063
A0A3Q1LMT7	SYNGR1	0	22.8751	22.9907	22.2445	0	13.6221
Q2TBG7	ISCA2	0	21.3155	22.6614	22.3573	0	13.2668
A0A3Q1LP51	A0A3Q1LP51	0	23.9232	0	21.8863	20.0093	13.1638
A6H720	NCK2	0	20.9965	21.5819	22.612	0	13.0381
A6QLT7	EXOC6	0	21.64	22.0629	21.4239	0	13.0254
Q24K00	NUBP1	0	0	22.4227	20.6022	19.2614	12.4573
Q3SWY2	ILK	0	21.0889	21.263	19.5583	0	12.382
A7MB38	SFRS4	0	20.7112	20.678	20.5036	0	12.3786
E1BEW6	EXOSC7	0	21.9606	19.3758	19.8233	0	12.2319
Q0II87	TFAM	0	20.484	21.1767	0	19.1436	12.1609
F1N348	AMIGO2	0	0	20.341	20.6854	19.2283	12.0509
G3MZA1	ARHGEF40	0	18.431	19.8179	0	21.2274	11.8953
A5PK45	COLGALT1	0	19.2241	20.5388	0	18.4282	11.6382
F6R352	RUFY1	0	19.2827	19.9602	18.5059	0	11.5498
A0A452DHW6	MYD88	0	18.1641	20.5077	0	18.3622	11.4068

## Sheet: DS6.4
Dataset S6.4. Venn diagram comparing proteins identifed in Cyclic, IVD/AI and IVP/ET uterine flush fluid (UFF).
Group I			Group II			Group III			Group IV			Group V			Group VI			Group VII
Protein ID	Gene Name		Protein ID	Gene Name		Protein ID	Gene Name		Protein ID	Gene Name		Protein ID	Gene Name		Protein ID	Gene Name		Protein ID	Gene Name
A0A0B4J192	FCGRT		A2VE13	MAL2		A0A3Q1LV47			A0A3Q1NNC9	TTC39A		F1MQ37	MYH9		P26779	PSAP		A0A3Q1LWM0
A0A6B9SEA4			F1N1H5	MCM10		F1MHS5	S100A9		G3N1H5			A0A3Q1M326	SYNCRIP		O46499	PAG11		A0A3Q1M1V9
A0A6B9SE94			Q9TRQ0			E1BAU7	SERPINB7		A0A6B9SE53	AKAP12		P46193	ANXA1		E1BFZ1	PINLYP		A0A3Q1NBC9
A0A3Q1M7L4	MICAL1		G3N2H4	AZU1		P13272	UQCRFS1		A0A3Q1MSB2			A0A452DID9	MYL6		E1BD04	NIPAL1		A0A3Q1ML43	IFN-tau-c1
P52176	MMP9		G3MZR6	MANSC4		A4FV48	FADS2		Q3SYS9	KIFBP		E1BPA1	TBC1D4		E1BIP3	CAMKK1		E1BCA5	SERPINI1
A0A3Q1M9H9	NUP62		Q8SPP7	PGLYRP1		A2VDY9	PAGE4		A5PJS3	DBR1		A0A140T886	COPG1		A0A3Q1MNM3	IGSF5		P13271	UQCRQ
A0A3Q1MH98	DUSP28		A0A3Q1MG78			Q9MZ13	VDAC3		Q9XTA3	MYOC		Q2KIU3			A0A3Q1LZ23	PHLPP2		A0A3Q1MDA8	GALNT10
A0A6B9SCE5	AKAP13		A0A3Q1M847			Q02365	NDUFB3		A5PK45	COLGALT1		P12234	SLC25A3		Q3T0B6	C1QBP		F1N1E5	TXNDC11
A0A3Q1MRE3			O18879	GSTA2		P46168	DEFB10		A7YWP6	COMMD2		A7MBG0	ADSS2		Q0P565	HDDC2		F1N0M5	EFNB2
A8SMA7	SMEK1		A0A3Q1NH60			A0A3Q1MVT8	RRAGD		Q24K00	NUBP1		A0A452DJK3			P80425	FABP1		F1MJ55	CSNK2A2
A0A6B9SE63			A6QPT4	MPO		A6QLU1	GPD2		Q6H320	KLK1		Q05443	LUM		Q865A1	hsp90 beta		E1BF52	GFER
A0A452DHW7	CSN2		Q2KJ21	CALCOCO1		E1B9G8	ARHGEF18		A0A3Q1LKA4	ECPAS		E1B6Z6	LCN2		Q32LA7	H2AZ2		A0A3Q1M537
A0A3Q1MMU8	ABR		A0A6M4P9S9			E1BHF3	GLI4		E1BHW7	RMC1		A0A3Q1LM20	LOC112445649		Q8WMP9	PLA2G15		G5E600	WASHC4
F1MPV3	RALBP1		A0A3Q1MAF2			F1MDS3	PCK2		F1N429	SESTD1		O62768	TXNRD1		A0A3Q1MXD0	WDR19		E1BBA9	OGFOD2
A0A3Q1ME46	LAGE3		F2Z4H3	POLR2H		Q32LL2	STOML2		E1BB33	HJURP		Q3MHM5	TUBB4B		A0A3Q1M023	RACGAP1		A0A3Q1N2T2	GRN
Q28056	ASPH		F1MN78			Q2HJD1	LMAN2L		F6R352	RUFY1		Q28046	SCIN		Q3MHE6	SF3B4		A6QNY1	CD320
Q2TBQ3	GAMT		Q32KY6	DCTPP1		Q3SYW3	HCLS1		G3N173	COG5		A0A452DHY7	PCYT2		P83107	SOLD1		E1BPQ8	CDC73
Q2T9V5	TRMT6		G5E5R6	PARD6B					E1BBS6	QSOX2		Q5E9F8	H3-3A/3B		E1BLT2	SLTM		Q2TA22	ACSL6
F1MFP4	DNAJC28		A0A3Q1MFV0	PHYHD1					A0A3Q1MQR5	TNPO3		A0A3Q1MRI6	SORBS2		F1N1S0	SSBP1		Q3SZJ2	RIPK2
Q3SZ94	ACP1		O02659	MBL								F1MWN1	CSE1L		E1BDF0	NEXN		A0A3Q1MEH2
F6Q0C0	PCDH1		Q2KIS1	RENBP								A0A3Q1LY05	TJP2		Q0VC27	HMGA1		A2VE54	UNC93A
Q3T090	TSR2		F1MPT8									E1BFP1	HEBP2		A0A3Q1M485	CYB5R4		Q58DK1	CPT1B
A0A3Q1MEC9	TNPO2		E1BAD2	LOC509956								Q17QR2	STAMBP		Q3ZBX0	BSG		Q32L30	TEX264
A0A3Q1MR14	LGALSL		Q0Z7W6	TMX1								A0A3Q1M5E5			F1N0H5	ZC3H13		A0A3Q1LP51
Q148C4	PCP4		A0A3Q1LTT9	MAPK14								A4FV12	UBA2		E1BD73	PARP4		A6H720	NCK2
Q32KU8	NUDCD2		A0A3Q1MAM8									E1B970	GOLGA3		E1BJT5	NKTR		Q3SWY2	ILK
A0A3Q1LRT4			A0A3Q1MLS1									Q1RMR3	CTTN		A0JN69	MARCHF3		A7MB38	SFRS4
A0A3Q1MQ27	CEACAM1		A0A3Q1M275									Q2HJF6	SRA1		E1BE86	CCS		G3MZA1	ARHGEF40
A0A3Q1MD88	MPPED2		F1MMI7	MTMR2								A0A3Q1NES2	NUCB1		F6RAG5	KIF5C
Q58DW3	RPL29		E1BK71	PACSIN3								A0A452DHZ5			A7E3X7	TMEM97
A0A3Q1ML32			F1N2G5	ARHGEF5								A0A3Q1LPY0			Q9N2I8	TXNRD2
A0A3Q1LFL7	APAF1		A0A3Q1MJK5	ARK2N								Q95121	SERPINF1		G3MXH9
Q0VCQ4	MRRF		A0A3Q1MNG4	BCCIP								P40673	HMGB2		Q3ZBS8	TIMM8A
P19687	GUCY1A1		F1MLI8	PODXL								A6H768	GALK1		F1MML3	BCORL1
A5PKG6	UBE4A		G3N0J2									A1A4R1	H2AC20		A0A3Q1MN34	SETX
A0A3Q1M5U3	MSI2		A0A3Q1NAH0	MSRB1								A0A452DJ23			A0A3Q1NFZ7	LAMC2
Q1JPI9	ERGIC3		F6S1D0	MAP2K3								Q0VCN1	NMRAL1		Q06283	LYZ2
A0A3Q1MNT8			A0A3Q1N108	LARS1								E1BMJ0	SERPING1		P02662	CSN1S1
Q0VC55	MAPRE3		A0A3Q1M2I8	STAP2								Q32LG3	MDH2		E1BGS4	TXLNA
E1BCU8	ICOSLG		A0A3Q1LU79	PANK1								Q3SZJ0	ASL		A2VE20	UBE2G1
Q3SZ07	OVCA2		F1MI92	SSH3								A6H7E3	PDLIM1		A5PKM1	ZNRF2
F1MQ56	FOCAD		Q17QZ9	IFIT5								Q3T0M7	RANBP1		A0A3Q1LXX6
A0A3Q1LH95	MAP3K20		Q08E55	MBTPS1								A7MBC0	AMDHD2		P31783	CD8A
A0A3Q1LXU0	TBCE		P58352	SLC2A3								F1MWH2			E1BKY9	CPOX
A0A3Q1MCF2	GOPC											Q3B7M5	LASP1		Q2KJC1	CDC5L
A8WFM0	MGC159550											A0A3Q1LSN6	GSTM3		Q29448	HMGCL
F1N5I0												E1BCN3	PADI4		Q0VCM0	S100A16
F1N2K8	PPL											A0A452DIL8	TUBB4B		Q3SZU5	SPCS3
A0A3Q1M2I7	ILKAP											F1MUZ9	HSPD1		A0A3Q1LVE2	SASS6
A0A3Q1MC59	DOCK5											F2FB38	MUC16		A0A3Q1MWG7	ME2
Q32L87	DCAF7											Q1LZB6	CAPRIN1		Q17QN8	SPRING
F1MUX5												Q9N0T5	EIF4E		A0A3Q1M864	GAB2
A0A3Q1MAJ4	SCRIB											P26285	PFKFB2		P05632	ATP5F1E
A0A3Q1LIS3	SPARCL1											A6QNX2	DPP7		A0A3Q1LY17	TIMM9
F1MZD9	NUP50											B0JYQ0	ALB		F1MD59	SLC12A3
A0A3Q1M6P1												A0A3Q1N8Q5	HSPE1		E1BMF1	TM9SF3
F1MPG6	PTBP3											F1MYG5	LMNA		Q2NKR1	TIMM10
P46164	DEFB6											G5E5A8	FN1		A1A4J8	SCO1
Q3T161	SYAP1											F1N7I5	NUMA1		Q59HJ6	LONP1
P40682	ATP6AP1											A0A3Q1MKY2			Q6TNF3	TGM1
D2U6Q4	MUC16											A0A3Q1NEH7	CARMIL1		G3MXL0
F1N712	PGR											A0A3Q1LI44			A4FUI1	MIX23
Q5E9T4	TPK1											Q2KIA2	TRMT112		A3KMW1	NUP43
Q6BBL6	CLDN4											P20000	ALDH2		Q2KHZ4	CHCHD4
Q3MHI4	PHAX											A0A3Q1M6K6	ACO2		Q08DU4	IL10RB
F1MD57	MATK											F1MLE1	DIP2B		A6QPW7	TNFRSF6B
A0A3Q1M848	FERMT1											A0A3S5ZPK0	OGT		A0A3Q1LSD7	ST8SIA5
A3KMZ0	STXBP3											Q2KJ32	SELENBP1		Q08DN1	TNFRSF21
Q2KJB1	SEPTIN10											P05631	ATP5F1C		A0A3Q1LV42	ADAMTS7
F1MSW6												E1BJ08			Q862B2
A0A3Q1NJE9	TMEM30A											Q1RMN0	AGA		Q3SZ84	BOLA3
E1BFA8	NBAS											A0A3Q1MGW5	PALLD		Q3SZK3	GHITM
A2VEA3	ARIH1											F1N7C7	RHOD		F1N381	MERTK
G3X6W2	RAD50											Q2TA37	ARL2		Q3MHP3	S100A14
A0A3Q1M8Q7	ESYT2											A0A452DIT0			Q2M2S5	COA6
Q3MHE4	MSH2											M5FKH8			Q3T022	SAP18
E1BKQ2	RAB11FIP1											Q3ZCH0	HSPA9		F1MJ49
Q0P5A7	EIF4EBP1											P63217	GNG5		Q1JQ98	AP1S1
A8R4Q8	PCP4L1											A0A3Q1NK91	HSD17B4		A0A3Q1LHQ9	TPRG1L
Q95KU9	IKBKG											A0A3Q1MZU3	PDCD4		E1BKX3	MYBBP1A
A0A3Q1LX56	TCOF1											A0A3Q1LJ23	DLGAP4		Q08DA8	ATF1
												Q2HJB8	TUBA8		F1N6D1
												A0A3S5ZPD5			E1BAR0	SMIM5
												Q3SZT2	NQO2		Q2KJI7	AFG3L2
												Q32PB8	RPS21		A7E3X2	CSNK1G1
												A0A140T871	GLUD1		Q3ZCL4	BOLA-DRA
												G3MXV0	FKBP5		A0A3Q1LMT7	SYNGR1
												A0A3Q1LK61	RPS6KA1		Q9BG99	TREX1
												P81425	DPP4		Q2HJI3	FAM136A
												Q2HJH2	RAB1B		F1N348	AMIGO2
												Q6EIP9			A0A3Q1MBT1
												Q0IIM6	USP8		Q24K19	NUP54
												F1N5H2	FUCA2		Q5E9H9	ABHD10
												Q2KI56	COPS7B		F1N6Q6	FCHSD1
												F1N339	PTPN11		F1MWF8	SDE2
												Q5E9M9	RHOT2		A0A3Q1LWV7	FXYD4
												Q05B60	NUDT14		A0A3Q1MUN7
												Q3T140	DYNLRB1		A0A3Q1MYG1	TJP3
												Q0VFX8	CRIP2		A0A3Q1LMK4	CSF1
												Q5E9D1	SUMO1		B2BX69
												A0A140T892	TGM2		G3MZW3	TNFSF9
												A3KMY8	GUSB		A6QL68	CLYBL
												Q3SWX3	NPEPL1		F1MEG3	LAMA1
												P32007	SLC25A6		A6QLT7	EXOC6
												A0A3Q1NJC3			A0A3Q1M210	TPPP
												P62248	MYDGF		A0A3Q1MB29	ZFYVE9
												A4IFN6	SNX18		E1BBZ8	FOSL2
												F1MXU5	STARD10		F1N2W6	CMPK2
												P12344	GOT2		P19034	APOC2
												P08166	AK2		A0A452DJK1	PPIF
												A4IF78	TNFAIP8		P82908	KGD4
												A1L553	IQCA		Q2TBG7	ISCA2
												A0A452DJ91	TST		F1MXL8	TRAPPC11
												A0A3Q1N3K3	STK26		P15690	NDUFS1
												Q9TTK8	CKMT1		F1MNL7	STRBP
												Q29RK1	CS		Q08E27
												P46195	GUK1		E1BH89	MCM6
												Q3SWX1	CNPY4		F1MI03	SRRM2
												Q17R10	AFAP1L2		Q0II87	TFAM
												P62894	CYCS		F1MJT0	NAA35
												A0A173FDG2	BoLA		E1B844	TIMM44
												O02741	ISG15		A0A3Q1N510	UBN2
												Q2TBH2	RRAS		E1BEW6	EXOSC7
												Q24K21	DPCD		Q05B79	DHX36
												A0A3Q1M3W4	RPS15		A0A3Q1LN15	LGALS8
												Q1RMI2	RHOG		E1BDN9	FAM3D
												P14568	ASS1		F1MBI4	EXOC3L1
												P68401	PAFAH1B2P68402		E1BPN8
												F1MQX0	ACSS1		A0A452DJE5	MCEE
												A0A3Q1LMN6	PXDN		Q3T094	ETHE1
												Q3ZBE2	MGC128036		F1MLQ1	LOC524236
												F1MHR4	PIP4K2A		A8KC83	CHD4
												A0A452DIC8	RBM8A		A6QPQ1	NEPN
												Q58CY6	PRXL2B		E1BCI3	SLC7A4
												P48818	ACADVL		P42026	NDUFS7
												A0A3Q1LK04	UCHL1		E1BC04	CNST
												A0A3Q1LV73			F1N1F0	TSHZ2
												G3MZI7	COL5A1		Q02827	NDUFC2
												A7E300	DLC1		G3MWG5	XIAP
												F1MRR1	KREMEN1		Q5QQ49	XYLT2
												A0A3Q1MVL5	OGDH		A0A3Q1MYD5	NOP58
												F1N4N7	CACHD1		A0A3Q1LY56	MCCC1
												A0A3Q1MET0			A0A3Q1M6Y5	GNAO1
												A6QQN2	PTPN1		Q148L0	CHMP6
												E1BB38	SRP72		A0A3Q1NF59	CA13
												A0A3Q1N245			Q3SZ71	PMPCB
												Q1ZYR0	CLN5		A6QLP3	PPP1R11
												O02691	HSD17B10		Q32LI4	CSNK1A1
												F1N338	HADH		A0A3S5ZPN0	MMUT
												A7Z063	WASHC1		Q2KJB5	NOSTRIN
												G3MYR9	HDAC8		F6R1H3	PML
												E1BE25	FLNA		Q1RMW9	GOLPH3
												F1MV66	SEC62		F1ME83	MISP
												F1MUP3	CHMP1B		Q0VCZ3	YTHDF2
												Q5E994			A4FV11	LOC530070
												A0A3Q1MQ74	PLXNB2		E1B7V8	PLEKHA4
												P00429	COX6B1		Q0P5H6	TBL2
												Q2KI86	RPA2		A0A3Q1LUU8
												Q17QL4	MAGED2
												A2VE10	GOLM2
												P00376	DHFR
												E1BNP8	SUPT16H
												Q2HJ65	H2AFY
												E1BA10
												F1MHU9	CNOT1
												E1BEL8	HBE1
												F1MF76	LOC515570
												A0A3Q1MCH3	SDHA
												Q5E992	PPIL1
												A4IFR1	CD2BP2
												A0A3Q1LGE0	CXADR
												A0A452DIX0	PCYOX1L
												A6H7H1	FAM120A
												Q05204	LAMP1
												A9UIB1	PON1
												A0A3Q1N3E8	UFD1
												Q3T165	PHB1
												P07857	SCP2
												A0A3Q1M4M4	ATP5PB
												F1MX38	STAT3
												E1BJA2	AIFM1
												F1MQ43	DOCK9
												A0A3Q1LTZ5	DLST
												A0A3Q1LXU5	RAB3IP
												A0A3Q1MLN0	ELP1
												Q24JZ7	OXCT1
												F1MXI4	MATR3
												F1N206	DLD
												Q2KJH7	ALDH18A1
												A0A3Q1MEU7
												A0JN97	PRKCD
												A7MB45	ACSS3
												Q2NKT5	SEC61B
												A6QLD1	EXOC4
												Q2HJ81	TUBB6
												A0A3Q1LP28	ECI2
												A0A452DIC9	GNPDA2
												Q3T0R7	ACAA2
												A0A3Q1MAR0	KIF1A
												E1B9H4	PKDCC
												F1MZD5	DHRS4
												F6RS49	STAM
												E1BJH7	RBKS
												A0A3Q1LMV3	CPT1A
												Q3ZBA6	DNAJB11
												F1MBI9	LOC614208
												Q3ZC41	ACAA1
												P13183	COX7B
												Q28141	DHX9
												P49410	TUFM
												F1MFA7	CCDC186
												Q5E9I4	MGAT1
												E1B725	GLA
												A6QM01	NAGLU
												A0A3S5ZPB5	ECM1
												A0A3Q1M9G7
												O62654	DES
												Q2TA08	BAG5
												A0A3Q1LKJ8	VSIG10L
												P35705	PRDX3
												Q1RMM1	ZC3H15
												A0A3Q1MTQ0	LUC7L
												F1MT65	HDGFL2
												A0A3Q1LMZ8	SEPTIN6
												A0A3Q1LXK7	LOC132344161
												Q2KIL5	PDIA5
												A0A3Q1M5N9	OLFML2A
												A0A3Q1M9V1	CAMK2D
												E1BHL1
												A0A452DHW6	MYD88
												F1MF97	NID2
												A0A3Q1MK64	ARMC10
												A0A3Q1ML81	HTATSF1
												Q4JF28	IRF3
												G3MWG4	IARS2
												Q0IIJ2	H1-0
												F1N6E0
												A6QPZ6	TAP1
												Q2HJD7	HIBADH
												A0A3Q1MBW9	COMMD7
												Q3ZBS5	SPRR3
												A0A3Q1LYV0	NHLRC3
												Q2KIA9	ENOSF1
												G3MX98	KRT9
												F1N1D8	MINPP1
												E1BPP6	MCCC2
												A0A452DI87	SDHB
												Q2TBI4	TRAP1
												F1MIW8	DSG1
												A0A3Q1NLC4	CEBPB
												A7MB47	CNOT9
												Q3SWX4	NIPSNAP2
												A0A3Q1MAQ6	PCCB
												B5AAU7	IFNT
												Q3ZCF5	OAT
												Q148I8	KRT31
												A5PJZ1	SLC25A24
												A0A452DHL8	HDHD3
												F1N7C1	HERC6
												A0A452DI40	IVD
												A0A3Q1LYL5	PCCA
												B3IVN4	PKM
												Q2KIX6	BPHL
												F1MNV8	FKBP15
												Q3SX30	PSMF1
												A0A3Q1NNQ9	HCFC1
												A0A3Q1MI26	ACOX1
												F1N5J8	DECR1
												G3MWL9	ZNF445
												Q2HJH9	PDCD5
												E1BEB4	FBLN2
												Q5E9D3	CHCHD3
												A0A3Q1LZI8	IMPA2
												F1MWR3	ETFA
												A4FUZ7	LYPD3
												A0A3Q1LY31
												B5AAU5	IFNT
												A0A3Q1LI53
												Q3SX32	M6PRBP1
												G3X6M5
												Q3T0Q3	POLR2C
												F1MTH8	NIBAN3
												Q28201	TKDP1
												F1N1M7	CPT2
												E1BFT8	WDR88
												A0A3Q1LM43	DNAJB6

## Sheet: DS6.5
Dataset S6.5. Differentially abundant proteins (DAP; P ≤ 0.05) identified in IVD/AI heifer uterine flush fluid (UFF) compared to Cyclic heifer UFF.
Protein ID	Gene Name	"Cyclic 1"	"Cyclic 2"	"Cyclic 3"	"Cyclic 4"	"IVD 1"	"IVD 2"	"IVD 3"	"IVD 4"	"Cyclic_Mean"	IVD Mean	"Cyclic_vs_IVD_Log2FC"	"Cyclic_vs_IVD_FoldChange"	"p.value.Cyclic_vs_IVD"
A0A3Q1LZ23	PHLPP2	0	0	0	0	25.3298	27.1795	27.775	26.3624	0	26.6617	26.6617	1.0616e+08	0.000856893	More Abundant
P83107	SOLD1	0	0	0	0	24.9769	24.2743	28.2029	22.6373	0	25.0229	25.0229	3.40904e+07	0.00198409	More Abundant
E1BLT2	SLTM	0	0	0	0	25.878	24.7324	24.5083	24.8882	0	25.0017	25.0017	3.35948e+07	0.000407479	More Abundant
E1BDF0	NEXN	0	0	0	0	24.7099	25.3631	25.5265	23.7563	0	24.839	24.839	3.00106e+07	0.0212113	More Abundant
A0JN69	MARCHF3	0	0	0	0	24.6857	24.1473	25.9723	22.413	0	24.3046	24.3046	2.07206e+07	0.0222771	More Abundant
Q9N2I8	TXNRD2	0	0	0	0	24.1957	23.7766	24.7313	23.1312	0	23.9587	23.9587	1.63039e+07	0.00127248	More Abundant
A5PKM1	ZNRF2	0	0	0	0	23.8795	23.4786	22.9406	24.008	0	23.5767	23.5767	1.25107e+07	5.66537e-12	More Abundant
O46499	PAG11	0	0	24.0153	0	29.7605	29.1926	30.016	27.5782	6.00383	29.1368	23.133	9.19876e+06	0.00483727	More Abundant
A0A3Q1LVE2	SASS6	0	0	0	0	23.3509	21.9228	24.6638	22.572	0	23.1274	23.1274	9.16286e+06	0.0483315	More Abundant
F1MD59	SLC12A3	0	0	0	0	22.2207	21.947	23.3568	24.2455	0	22.9425	22.9425	8.06083e+06	7.61913e-13	More Abundant
P13272	UQCRFS1	0	0	0	0	21.4434	21.9138	24.1651	23.9023	0	22.8562	22.8562	7.59261e+06	0.0423793	More Abundant
E1BMF1	TM9SF3	0	0	0	0	22.3618	22.2843	23.6517	22.9881	0	22.8215	22.8215	7.41228e+06	0.0156176	More Abundant
Q2KHZ4	CHCHD4	0	0	0	0	22.8365	22.2982	22.9699	22.0532	0	22.5394	22.5394	6.09606e+06	0.0281733	More Abundant
Q3SZ84	BOLA3	0	0	0	0	22.3245	21.8297	22.7617	22.476	0	22.348	22.348	5.33844e+06	0.00127603	More Abundant
Q3MHP3	S100A14	0	0	0	0	22.0755	22.5671	22.2101	22.2998	0	22.2881	22.2881	5.12155e+06	0.0273281	More Abundant
F1MJ49	F1MJ49	0	0	0	0	22.9744	22.3532	22.6879	20.9152	0	22.2327	22.2327	4.9284e+06	0.00143188	More Abundant
Q08DA8	ATF1	0	0	0	0	22.1555	20.5336	22.3201	23.4274	0	22.1091	22.1091	4.52393e+06	0.0146941	More Abundant
A7E3X2	CSNK1G1	0	0	0	0	21.6175	21.5978	22.47	22.4855	0	22.0427	22.0427	4.32024e+06	0.00213671	More Abundant
Q02365	NDUFB3	0	0	0	0	19.8906	20.862	23.2674	23.2747	0	21.8237	21.8237	3.71183e+06	0.00322887	More Abundant
E1BD04	NIPAL1	0	0	0	21.5391	25.6984	26.5744	28.0287	27.9524	5.38479	27.0635	21.6787	3.35685e+06	0.000573087	More Abundant
F1N6Q6	FCHSD1	0	0	0	0	22.0997	21.9563	21.1017	21.3453	0	21.6257	21.6257	3.23593e+06	2.22239e-13	More Abundant
A0A3Q1M210	TPPP	0	0	0	0	22.6127	21.2026	19.2745	22.0554	0	21.2863	21.2863	2.55747e+06	0.0119873	More Abundant
A6QLU1	GPD2	0	0	0	0	20.9491	19.7494	23.0152	21.3266	0	21.2601	21.2601	2.51142e+06	0.0242703	More Abundant
E1B9G8	ARHGEF18	0	0	0	0	21.4456	21.219	21.1645	21.0831	0	21.2281	21.2281	2.4563e+06	0.0162913	More Abundant
Q2TBG7	ISCA2	0	0	0	0	21.3338	19.4766	21.2147	21.1659	0	20.7977	20.7977	1.82282e+06	0.000333684	More Abundant
F1MXL8	TRAPPC11	0	0	0	0	21.3232	20.7698	19.8894	21.0997	0	20.7706	20.7706	1.78879e+06	0.00180151	More Abundant
P15690	NDUFS1	0	0	0	0	20.0571	19.7533	21.528	21.5536	0	20.723	20.723	1.73078e+06	0.0345416	More Abundant
F1MNL7	F1MNL7	0	0	0	0	21.0299	21.3145	21.3011	18.8044	0	20.6125	20.6125	1.60317e+06	2.63426e-05	More Abundant
Q08E27	STRBP	0	0	0	0	20.9852	20.6787	20.7801	19.9387	0	20.5957	20.5957	1.58458e+06	0.0012447	More Abundant
Q0II87	TFAM	0	0	0	0	20.2692	19.7215	20.4508	21.5427	0	20.4961	20.4961	1.47887e+06	0.00184125	More Abundant
A0A3Q1LV47	A0A3Q1LV47	19.3745	0	0	0	24.0097	25.9379	25.0022	24.7839	4.84362	24.9334	20.0898	1.11593e+06	0.0302478	More Abundant
Q865A1	hsp90 beta	0	24.4018	0	0	23.5663	27.8541	27.9322	25.3304	6.10045	26.1708	20.0703	1.10096e+06	0.00798835	More Abundant
E1BEW6	EXOSC7	0	0	0	0	21.0104	19.747	19.794	19.6085	0	20.04	20.04	1.07804e+06	0.000962908	More Abundant
P80425	FABP1	0	25.1274	0	0	25.382	27.7106	26.1485	25.7168	6.28184	26.2395	19.9576	1.01822e+06	0.0070339	More Abundant
Q05B79	DHX36	0	0	0	0	20.8281	17.9437	19.2175	19.8952	0	19.4711	19.4711	726765	0.0316593	More Abundant
F6RAG5	KIF5C	0	0	0	20.33	24.7881	24.2437	23.6492	24.002	5.08251	24.1707	19.0882	557350	0.00192581	More Abundant
A0A3Q1MN34	SETX	0	0	0	20.0405	24.0577	23.3427	23.8956	23.8527	5.01012	23.7872	18.7771	449219	5.47628e-13	More Abundant
Q3ZBS8	TIMM8A	0	0	20.7269	0	23.8014	23.5221	24.1331	23.9593	5.18173	23.854	18.6723	417744	0.0122232	More Abundant
P31783	CD8A	0	0	19.8535	0	24.636	23.2701	22.8395	23.3489	4.96337	23.5236	18.5603	386546	0.00153099	More Abundant
E1BGS4	TXLNA	0	0	20.2049	0	24.6049	23.349	23.1897	23.2773	5.05122	23.6052	18.554	384872	0.0017958	More Abundant
F1MML3	BCORL1	0	21.2944	0	0	24.0015	23.1237	24.725	23.5287	5.3236	23.8447	18.5211	376194	0.0136447	More Abundant
E1BDN9	FAM3D	0	0	0	0	22.3667	0	26.242	25.1078	0	18.4291	18.4291	352960	0.00986607	More Abundant
G3MXH9	G3MXH9	0	0	22.4281	0	22.1808	26.0175	24.3814	23.1477	5.60704	23.9318	18.3248	328334	8.0612e-16	More Abundant
Q0VCM0	S100A16	19.9447	0	0	0	23.4774	23.5108	22.7682	22.9909	4.98618	23.1868	18.2007	301260	0.0167745	More Abundant
E1BE86	CCS	0	24.3508	0	0	25.3042	24.2117	24.3275	23.1229	6.08769	24.2416	18.1539	291653	0.0154779	More Abundant
E1BAU7	SERPINB7	0	0	0	20.8665	22.5347	20.7829	26.7828	23.0078	5.21661	23.277	18.0604	273358	0.0160856	More Abundant
Q2KJC1	CDC5L	0	21.377	0	0	23.8503	23.4219	22.925	23.1572	5.34426	23.3386	17.9944	261120	0.00114227	More Abundant
Q6TNF3	TGM1	0	0	0	19.3095	23.0226	22.1227	22.6069	23.3063	4.82736	22.7646	17.9372	250985	9.038e-14	More Abundant
Q17QN8	SPRING	20.4992	0	0	0	22.4621	22.254	24.0858	23.2766	5.12481	23.0196	17.8948	243713	0.000637983	More Abundant
A4FUI1	MIX23	19.8391	0	0	0	22.4837	22.6755	23.2462	21.8657	4.95978	22.5677	17.608	199769	5.08166e-06	More Abundant
E1BPN8	E1BPN8	0	0	0	0	22.4067	0	23.9903	23.6669	0	17.516	17.516	187425	0.00379881	More Abundant
Q3SZK3	GHITM	19.4624	0	0	0	21.4781	19.0173	24.7306	24.1374	4.8656	22.3409	17.4753	182212	0.0154364	More Abundant
P05632	ATP5F1E	0	22.1412	0	0	22.4406	22.1199	24.0196	23.4028	5.53531	22.9957	17.4604	180348	0.00331488	More Abundant
A0A452DJE5	MCEE	0	0	0	0	23.5036	0	23.4233	22.7024	0	17.4073	17.4073	173831	0.00157486	More Abundant
A0A3Q1LV42	ADAMTS7	20.3931	0	0	0	22.6357	21.7231	22.6454	22.5773	5.09826	22.3954	17.2971	161044	0.000308452	More Abundant
Q3T094	ETHE1	0	0	0	0	0	22.7733	23.3125	22.8901	0	17.244	17.244	155225	0.00184746	More Abundant
A4FV48	FADS2	22.1207	0	0	0	22.0234	22.3685	23.2798	22.8466	5.53017	22.6296	17.0994	140421	0.00351192	More Abundant
Q2M2S5	COA6	0	0	20.7533	0	21.3786	19.4355	24.7393	23.5548	5.18832	22.277	17.0887	139386	0.0108012	More Abundant
Q3ZCL4	BOLA-DRA	0	0	0	20.1388	21.7065	21.5133	23.2379	21.6245	5.03471	22.0206	16.9858	129792	0.00203007	More Abundant
Q862B2	Q862B2	0	0	21.5834	0	22.9025	22.2134	21.8553	22.5042	5.39584	22.3688	16.973	128642	0.00432582	More Abundant
A6QPQ1	NEPN	0	0	0	0	23.0606	0	22.2862	22.4449	0	16.9479	16.9479	126427	0.0133238	More Abundant
F1N381	MERTK	21.4586	0	0	0	22.2443	22.3397	22.7724	21.7992	5.36465	22.2889	16.9242	124367	0.00388634	More Abundant
F1N6D1	F1N6D1	0	0	0	20.7548	20.5202	21.9832	25.6687	20.201	5.18871	22.0933	16.9046	122684	0.0002157	More Abundant
E1BCI3	SLC7A4	0	0	0	0	23.821	0	20.573	22.9479	0	16.8355	16.8355	116945	0.0223288	More Abundant
F1MHS5	S100A9	0	0	0	28.8826	21.2355	20.8991	27.8325	26.2116	7.22064	24.0447	16.8241	116025	0.0018411	More Abundant
Q2HJI3	FAM136A	0	0	0	20.2605	21.8468	22.0152	21.2017	22.4798	5.06512	21.8859	16.8207	115757	0.00303191	More Abundant
Q08DN1	TNFRSF21	0	0	22.4351	0	22.492	20.26	24.1306	22.7528	5.60879	22.4089	16.8001	114110	7.68575e-11	More Abundant
Q5E9H9	ABHD10	19.3536	0	0	0	21.1567	21.4989	22.0162	21.8764	4.8384	21.6371	16.7987	113999	0.0255875	More Abundant
E1BC04	CNST	0	0	0	0	0	20.0282	23.3295	23.3727	0	16.6826	16.6826	105188	0.0310735	More Abundant
E1BKX3	MYBBP1A	0	21.9609	0	0	21.2104	22.1251	23.176	22.1745	5.49022	22.1715	16.6813	105090	0.0019766	More Abundant
A0A3Q1MB29	ZFYVE9	18.2694	0	0	0	21.9196	20.9025	21.0892	21.0141	4.56734	21.2314	16.664	103841	0.00142025	More Abundant
A0A3Q1MYG1	TJP3	0	19.5545	0	0	22.2428	21.6662	20.4038	21.8155	4.88863	21.5321	16.6434	102370	0.0035618	More Abundant
F1MEG3	LAMA1	0	18.8631	0	0	22.2506	21.0182	20.7762	21.1792	4.71577	21.3061	16.5903	98667	0.00195643	More Abundant
Q32LL2	STOML2	0	0	0	0	0	22.2806	22.3221	21.419	0	16.5054	16.5054	93031.2	0.000161995	More Abundant
G3MWG5	XIAP	0	0	0	0	22.4194	21.3637	0	22.2313	0	16.5036	16.5036	92913.8	0.0257687	More Abundant
P26779	PSAP	0	0	30.7624	23.7913	28.7107	29.906	31.422	30.4934	13.6384	30.133	16.4946	92335.7	0.00802592	More Abundant
A0A3Q1MYD5	NOP58	0	0	0	0	0	22.0174	22.9084	20.8505	0	16.4441	16.4441	89156.9	0.00680813	More Abundant
Q2KJI7	AFG3L2	0	0	22.9466	0	21.3121	21.8917	22.5147	22.4933	5.73666	22.053	16.3163	81601.4	0.0257643	More Abundant
E1BAR0	SMIM5	0	0	23.1421	0	20.976	20.1281	23.7777	23.4683	5.78552	22.0875	16.302	80796.5	0.0128417	More Abundant
A0A3Q1MUN7	A0A3Q1MUN7	0	0	21.1065	0	19.5157	19.1007	23.8811	23.6822	5.27662	21.5449	16.2683	78931	0.04826	More Abundant
E1BIP3	CAMKK1	0	0	21.9236	20.5192	26.0699	28.0515	26.8493	26.4934	10.6107	26.866	16.2553	78225	0.00182013	More Abundant
P19034	APOC2	0	18.9572	0	0	21.3102	21.7724	20.3519	20.4081	4.7393	20.9606	16.2213	76402.2	0.0134127	More Abundant
Q148L0	CHMP6	0	0	0	0	0	21.3044	21.714	21.7889	0	16.2018	16.2018	75375.9	0.00200033	More Abundant
A0A3Q1NF59	CA13	0	0	0	0	22.4431	0	19.9281	22.3179	0	16.1723	16.1723	73847.6	2.98943e-05	More Abundant
Q08DU4	IL10RB	0	0	25.5632	0	21.1388	22.0645	24.4674	22.3933	6.39081	22.516	16.1252	71475.9	0.00945759	More Abundant
Q3SZ71	PMPCB	0	0	0	0	21.478	20.9684	22.0309	0	0	16.1193	16.1193	71187.4	0.01271	More Abundant
F1N2W6	CMPK2	0	20.2281	0	0	22.3394	20.9597	20.7892	20.5625	5.05703	21.1627	16.1057	70515.4	0.0107366	More Abundant
A6QLP3	PPP1R11	0	0	0	0	21.6482	22.3706	0	20.1926	0	16.0528	16.0528	67981.1	0.0242531	More Abundant
Q24K19	NUP54	0	22.3666	0	0	22.601	21.1061	21.9524	20.8998	5.59164	21.6398	16.0482	67762.2	0.0211227	More Abundant
Q32LI4	CSNK1A1	0	0	0	0	21.8974	21.4193	20.7533	0	0	16.0175	16.0175	66335.5	0.0154352	More Abundant
A0A3S5ZPN0	MMUT	0	0	0	0	21.9574	0	21.8092	20.0148	0	15.9454	15.9454	63100.2	0.00180776	More Abundant
Q2KJB5	NOSTRIN	0	0	0	0	21.8512	20.7912	20.7876	0	0	15.8575	15.8575	59372.8	0.0291479	More Abundant
A0A452DJK1	PPIF	0	0	0	20.5588	21.0559	20.42	21.4325	20.9248	5.13969	20.9583	15.8186	57793.1	0.0106652	More Abundant
E1BHF3	GLI4	0	0	0	18.9245	21.2674	18.711	21.0565	21.1197	4.73113	20.5387	15.8075	57350.7	0.0103658	More Abundant
Q1RMW9	GOLPH3	0	0	0	0	21.3458	0	20.6302	21.1234	0	15.7748	15.7748	56066.2	0.00729266	More Abundant
F1ME83	MISP	0	0	0	0	21.9642	0	20.1996	20.6836	0	15.7118	15.7118	53670.6	0.00994336	More Abundant
Q2HJD1	LMAN2L	0	0	0	0	19.0979	0	21.802	21.4605	0	15.5901	15.5901	49327.3	0.00150125	More Abundant
Q0P565	HDDC2	21.0439	22.7715	0	0	27.0532	28.3929	25.6321	24.6507	10.9539	26.4322	15.4784	45651.7	0.00462714	More Abundant
Q0P5H6	TBL2	0	0	0	0	0	20.2941	20.6965	20.4963	0	15.3717	15.3717	42398.1	0.0157038	More Abundant
F1MJT0	NAA35	0	21.8024	0	0	19.4446	19.4289	21.6712	21.3492	5.45061	20.4734	15.0228	33290.9	0.00412438	More Abundant
A0A3Q1LN15	LGALS8	0	17.0848	0	0	20.5045	19.0215	19.0278	18.505	4.27119	19.2647	14.9935	32620.8	3.15689e-12	More Abundant
A6QL68	CLYBL	0	0	0	26.0687	22.2684	20.9769	22.1878	20.0015	6.51719	21.3587	14.8415	29358.4	0.0197476	More Abundant
F1MDS3	PCK2	14.8152	0	0	0	18.9513	17.8817	18.8982	18.3009	3.70381	18.5081	14.8042	28610.3	0.000166321	More Abundant
A0A3Q1M023	RACGAP1	0	23.2187	0	19.0868	25.4032	25.4186	24.7884	25.3866	10.5764	25.2492	14.6728	26119.1	0.000217333	More Abundant
P46168	DEFB10	0	0	0	27.727	20.7397	19.8024	23.6897	21.782	6.93176	21.5034	14.5717	24350.5	0.000402239	More Abundant
A0A3Q1MXD0	WDR19	0	22.386	0	20.5286	24.0984	24.3252	26.7436	25.932	10.7287	25.2748	14.5461	23923.5	0.00133264	More Abundant
Q32LA7	H2AZ2	21.6377	0	0	24.04	26.2002	26.1605	26.3696	24.3963	11.4194	25.7816	14.3622	21060.2	0.00756914	More Abundant
A0A3Q1MNM3	IGSF5	24.7857	0	0	25.2331	26.836	24.5414	27.8703	28.1244	12.5047	26.843	14.3383	20713.9	0.0420533	More Abundant
F1N1S0	SSBP1	21.9427	0	20.7436	0	25.1088	24.2042	25.4724	24.601	10.6716	24.8466	14.175	18497.3	0.00129126	More Abundant
Q3T0B6	C1QBP	24.1828	25.3487	0	0	26.8305	25.9978	27.2201	26.181	12.3829	26.5574	14.1745	18490.5	0.00249735	More Abundant
B5AAU5	IFNT	25.3593	22.8983	0	22.7407	31.9853	30.7172	31.4969	31.575	17.7496	31.4436	13.694	13252.9	0.015285	More Abundant
A7E3X7	TMEM97	20.7483	0	20.9967	0	22.9701	23.8164	24.6483	24.6788	10.4363	24.0284	13.5921	12349.1	0.00027819	More Abundant
Q0VC27	HMGA1	0	23.0068	0	21.3302	26.702	24.4144	24.0644	23.3736	11.0843	24.6386	13.5544	12030.1	0.000306643	More Abundant
E1BKY9	CPOX	20.0621	0	20.1801	0	23.9912	22.5656	23.898	23.5869	10.0605	23.5104	13.4499	11189.8	0.00797224	More Abundant
Q06283	LYZ2	20.3332	21.1134	0	0	19.7268	23.6234	26.6453	24.9841	10.3616	23.7449	13.3833	10684.7	0.00971498	More Abundant
F1MBI4	EXOC3L1	0	19.3014	0	0	23.6712	0	23.9588	24.4678	4.82536	18.0245	13.1991	9404.25	5.2154e-16	More Abundant
A0A3Q1M485	CYB5R4	20.8573	0	25.1106	0	24.2915	25.166	23.7488	25	11.492	24.5516	13.0596	8537.57	0.00183709	More Abundant
Q29448	HMGCL	21.639	20.5042	0	0	23.0653	22.255	24.3218	23.4365	10.5358	23.2697	12.7339	6812.02	0.00896535	More Abundant
Q3T022	SAP18	19.2956	0	0	18.9723	22.2099	21.8316	22.602	22.3311	9.56698	22.2437	12.6767	6547.3	0.00179568	More Abundant
Q28201	TKDP1	0	18.6432	20.3328	23.97	29.3909	28.2702	29.5088	26.3272	15.7365	28.3743	12.6378	6373.17	0.0211266	More Abundant
A0A3Q1MWG7	ME2	20.812	0	21.555	0	23.2075	22.1254	23.8137	23.1413	10.5917	23.072	12.4802	5713.78	0.00196351	More Abundant
Q59HJ6	LONP1	0	20.6255	21.2259	0	23.3318	20.4817	24.6224	22.7292	10.4628	22.7913	12.3284	5143.1	0.0141705	More Abundant
A8KC83	CHD4	0	0	19.2693	0	22.1853	22.4619	23.2004	0	4.81731	16.9619	12.1446	4527.83	0.0252271	More Abundant
F1N1E5	TXNDC11	0	0	0	0	24.8369	23.686	0	0	0	12.1307	12.1307	4484.47	0.0185391	More Abundant
Q9BG99	TREX1	0	0	19.7832	19.3639	22.5532	21.8141	22.3475	20.9268	9.78677	21.9104	12.1236	4462.54	0.0123276	More Abundant
A6QPW7	TNFRSF6B	21.1032	0	0	20.5008	21.4641	22.0772	23.9053	22.6159	10.401	22.5156	12.1146	4434.68	0.0158801	More Abundant
A3KMW1	NUP43	0	0	20.9109	20.856	22.76	22.8675	21.8545	22.7116	10.4417	22.5484	12.1067	4410.38	0.0133929	More Abundant
A0A3Q1LSD7	ST8SIA5	19.7712	0	0	22.2329	21.4223	21.2144	23.2155	24.033	10.501	22.4713	11.9703	4012.51	0.00181901	More Abundant
F1N1F0	TSHZ2	0	0	0	18.9357	22.4088	21.7021	22.4666	0	4.73393	16.6444	11.9104	3849.46	0.000184251	More Abundant
E1BCA5	SERPINI1	0	0	0	0	0	0	23.8429	23.2512	0	11.7735	11.7735	3500.92	0.0140766	More Abundant
A0A3Q1M864	GAB2	0	23.4377	21.8349	0	24.588	20.3408	24.0724	23.0132	11.3181	23.0036	11.6855	3293.62	0.0172645	More Abundant
F1MLQ1	LOC524236	0	0	0	21.2142	23.4531	22.6302	21.844	0	5.30354	16.9818	11.6783	3277.26	0.00513721	More Abundant
A1A4J8	SCO1	21.9756	22.5716	0	0	23.7137	22.0226	22.477	23.0005	11.1368	22.8034	11.6666	3250.93	0.0137419	More Abundant
Q02827	NDUFC2	20.0451	0	0	0	20.8438	0	22.9101	22.7658	5.01127	16.6299	11.6186	3144.52	0.000224118	More Abundant
B2BX69	B2BX69	0	0	20.1273	19.4675	20.7024	18.6448	23.0526	23.6256	9.8987	21.5064	11.6077	3120.7	0.00320977	More Abundant
Q5QQ49	XYLT2	0	0	0	20.0545	0	21.7992	20.3469	23.7042	5.01362	16.4626	11.449	2795.64	0.000838049	More Abundant
F1MTH8	NIBAN3	20.3518	20.6576	22.6824	0	26.8272	27.1851	27.1924	27.5609	15.9229	27.1914	11.2685	2466.93	0.0164335	More Abundant
A0A3Q1LMK4	CSF1	0	0	21.0817	20.0542	18.12	17.4636	25.2593	25.2566	10.284	21.5248	11.2409	2420.13	0.0110683	More Abundant
A6QNY1	CD320	0	0	0	0	0	0	21.5897	22.2822	0	10.968	10.968	2003.03	0.0183374	More Abundant
F1MWF8	SDE2	20.1221	22.4067	0	0	21.6825	21.2331	21.4298	22.0266	10.6322	21.593	10.9608	1993.14	4.14202e-05	More Abundant
A0A3Q1LI53	A0A3Q1LI53	0	24.2311	20.987	23.8757	27.0236	28.7618	28.6949	28.1079	17.2734	28.1471	10.8736	1876.23	0.00859897	More Abundant
G3X6M5	G3X6M5	18.2462	23.2238	22.7966	0	27.6549	26.5965	27.4528	25.1795	16.0666	26.7209	10.6543	1611.6	3.79591e-14	More Abundant
A0A3Q1M6Y5	GNAO1	0	0	0	22.7174	21.5857	0	21.1647	22.1007	5.67936	16.2128	10.5334	1482.07	9.74715e-05	More Abundant
Q0VCZ3	YTHDF2	21.6112	0	0	0	20.5393	0	22.1927	19.9865	5.40281	15.6796	10.2768	1240.59	0.0248265	More Abundant
E1BFT8	WDR88	18.9917	19.2638	21.7349	0	26.0649	25.8075	26.8762	22.037	14.9976	25.1964	10.1988	1175.3	0.000226477	More Abundant
A0A3Q1MDA8	GALNT10	0	0	0	0	0	0	19.9915	20.0276	0	10.0048	10.0048	1027.39	0.0436503	More Abundant
Q2TA22	ACSL6	0	0	0	0	20.3184	19.6657	0	0	0	9.99604	9.99604	1021.19	2.33392e-15	More Abundant
Q3SYW3	HCLS1	0	0	0	22.4552	19.8958	0	21.9035	20.5362	5.61379	15.5839	9.97008	1002.98	0.000418336	More Abundant
Q3SX32	M6PRBP1	22.3471	21.8361	21.8635	0	27.177	26.932	26.3558	25.2241	16.5117	26.4223	9.91056	962.446	0.00368291	More Abundant
Q3T0Q3	POLR2C	20.7523	22.5778	20.8779	0	26.2422	25.8817	25.0334	26.2656	16.052	25.8557	9.80368	893.723	2.2915e-13	More Abundant
A0A3Q1LM43	DNAJB6	21.4982	0	19.9875	18.3331	24.0639	23.1932	23.9534	24.1568	14.9547	23.8418	8.88714	473.472	0.000689478	More Abundant
Q2KJH7	ALDH18A1	25.1835	25.6969	23.4059	22.8883	31.1857	32.5981	32.1865	30.573	24.2937	31.6358	7.34216	162.259	0.0154405	More Abundant
A0A3Q1LU79	PANK1	0	24.0119	21.5889	19.9871	23.0837	21.2315	22.6747	23.721	16.397	22.6777	6.28076	77.7492	0.039889	More Abundant
Q6EIP9	MBTPS1	27.9818	25.523	28.0304	26.0797	33.212	34.7487	32.262	31.6656	26.9037	32.9721	6.06833	67.104	2.22828e-13	More Abundant
Q08E55	TAP1	21.8749	0	22.8828	19.9263	20.4401	22.2236	22.5568	22.2504	16.171	21.8677	5.6967	51.8653	0.0234823	More Abundant
A6QPZ6	A6QPZ6	21.6657	21.5239	23.5657	22.9518	27.9579	27.4614	27.5652	28.2864	22.4268	27.8177	5.39092	41.9594	0.012335	More Abundant
G5E600	WASHC4	0	0	0	0	0	0	0	21.1829	0	5.29572	5.29572	39.28	0.0135949	More Abundant
A0A3Q1M1V9	GRN	0	20.7018	0	0	0	20.6306	0	21.0836	5.17546	10.4286	5.2531	38.1364	0.000358613	More Abundant
A0A3Q1N2T2	A0A3Q1N2T2	0	0	0	0	0	0	20.7969	0	0	5.19923	5.19923	36.7388	0.00874529	More Abundant
A0A3Q1MEH2	A0A3Q1MEH2	0	0	0	0	0	0	0	20.7623	0	5.19058	5.19058	36.5192	0.000457373	More Abundant
Q58DK1	CPT1B	0	0	0	0	0	0	20.6139	0	0	5.15347	5.15347	35.5918	0.000176473	More Abundant
F1MWR3	ETFA	19.7707	21.2027	19.2772	19.3634	24.0671	23.7963	25.8082	25.6426	19.9035	24.8285	4.92502	30.3794	0.000155313	More Abundant
E1BE25	FLNA	25.8567	24.7132	25.5095	24.8986	30.7109	29.999	29.4439	30.3801	25.2445	30.1335	4.88898	29.6298	0.00934436	More Abundant
P13271	UQCRQ	0	0	0	0	0	19.5069	0	0	0	4.87672	4.87672	29.3792	0.0346714	More Abundant
A0A3Q1N108	LARS1	25.1201	25.8725	26.2508	0	24.4348	24.6105	22.7363	23.4176	19.3109	23.7998	4.48895	22.4548	0.0144165	More Abundant
F1MI92	SSH3	21.1249	22.6955	21.4081	0	21.4085	20.301	19.5499	21.1633	16.3071	20.6057	4.29857	19.6788	0.0014544	More Abundant
Q148I8	KRT31	19.0353	24.0014	20.9401	22.3163	26.0663	26.0481	24.7467	26.3512	21.5733	25.8031	4.22981	18.7629	0.00193629	More Abundant
A0A3Q1LYL5	PCCA	22.2225	21.923	20.4228	20.7947	25.7586	25.127	25.9476	25.1172	21.3407	25.4876	4.14687	17.7146	0.0328393	More Abundant
A0A3Q1LXU5	RAB3IP	24.8933	25.5389	22.7175	24.7727	27.8613	28.9297	29.0922	28.3166	24.4806	28.5499	4.06933	16.7876	0.0324708	More Abundant
F1N5J8	DECR1	20.8939	20.5514	21.3528	20.7173	23.9936	24.9067	25.7337	24.3997	20.8789	24.7584	3.87955	14.7184	0.0293529	More Abundant
P81425	DPP4	27.2494	23.4475	29.8603	27.3037	31.4731	30.7863	31.1366	29.948	26.9652	30.836	3.87083	14.6298	0.00113874	More Abundant
A0A3Q1LMN6	PXDN	25.9355	25.1328	28.2809	24.2857	30.5884	29.6342	31.0096	27.6292	25.9087	29.7154	3.80664	13.9931	0.0214099	More Abundant
A0A3Q1M2I8	STAP2	0	25.2996	24.9171	21.1879	22.3368	21.6268	21.2551	21.3005	17.8511	21.6298	3.77867	13.7244	0.0172498	More Abundant
A7MB47	CNOT9	21.4589	23.2218	21.7617	20.7542	26.4201	25.3431	24.7971	25.6411	21.7992	25.5503	3.7512	13.4655	0.00203698	More Abundant
A0A452DHL8	HDHD3	22.1049	20.8333	22.014	21.164	25.4895	24.9012	25.6857	25.0152	21.529	25.2729	3.74386	13.3972	0.036368	More Abundant
A0A3Q1MI26	ACOX1	21.4223	19.8419	22.8585	19.8876	25.6516	24.5462	26.3808	22.1218	21.0026	24.6751	3.67252	12.7508	0.000285006	More Abundant
Q3T0R7	ACAA2	24.8362	23.7288	24.6649	23.5242	28.0341	27.9167	28.2661	26.9324	24.1885	27.7873	3.5988	12.1156	0.0164019	More Abundant
A0A452DI40	IVD	22.4262	21.3212	21.4691	20.3008	24.5473	23.9579	25.6808	25.4885	21.3793	24.9186	3.53935	11.6265	0.00023332	More Abundant
Q2HJH9	PDCD5	20.1769	22.2315	19.8882	20.3686	24.9371	24.3352	23.2284	24.1735	20.6663	24.1686	3.50225	11.3313	7.79212e-16	More Abundant
P35705	PRDX3	24.221	23.2016	24.1144	21.7915	27.145	26.3102	27.2696	26.495	23.3321	26.805	3.47284	11.1027	0.00237038	More Abundant
F1N206	DLD	23.7091	24.7723	24.9506	23.8389	28.0241	27.271	28.5966	27.1238	24.3177	27.7539	3.43614	10.8238	0.00422912	More Abundant
O02741	ISG15	26.2401	25.4323	27.4273	25.792	30.7569	29.4311	29.2664	28.9197	26.2229	29.5935	3.3706	10.3431	0.000703938	More Abundant
P12344	GOT2	26.4222	25.9486	27.4737	25.7748	30.104	29.3678	30.3092	29.2674	26.4048	29.7621	3.35728	10.2481	0.0349345	More Abundant
E1BA10	E1BA10	25.3378	24.4381	24.9912	24.5885	28.5996	27.6793	29.0172	27.441	24.8389	28.1843	3.3454	10.164	0.0130499	More Abundant
Q9TTK8	CKMT1	27.2293	26.1567	26.4064	25.5016	30.4735	29.3807	29.8711	28.8719	26.3235	29.6493	3.32582	10.027	0.0107725	More Abundant
Q0IIJ2	H1-0	21.3498	23.366	23.4544	21.9155	26.7059	26.3808	24.9581	25.2031	22.5214	25.812	3.29057	9.78501	0.0177931	More Abundant
P48818	ACADVL	26.264	25.3458	26.3627	25.129	29.2075	28.5813	29.8165	28.5136	25.7754	29.0298	3.25438	9.54261	1.19054e-13	More Abundant
A0A452DI87	SDHB	22.3466	22.6167	22.369	20.5753	25.2618	24.2498	25.8694	25.5345	21.9769	25.2289	3.25197	9.52666	0.0106763	More Abundant
Q2KIX6	BPHL	21.6622	21.6306	22.4555	18.8057	24.5743	23.8165	25.0398	23.8604	21.1385	24.3227	3.18422	9.08959	0.0322378	More Abundant
F1MRR1	KREMEN1	25.317	24.8655	27.4963	24.4079	29.5103	27.649	28.0037	29.444	25.5217	28.6517	3.13008	8.75483	1.34615e-13	More Abundant
A0A3Q1MK64	ARMC10	25.0641	20.9377	25.1409	19.9717	25.9279	25.4085	26.3413	25.5966	22.7786	25.8186	3.04	8.22493	0.0162156	More Abundant
G3MWG4	IARS2	21.8854	23.1614	20.4064	25.2035	25.6268	26.0097	26.0888	25.0306	22.6642	25.689	3.02477	8.13856	0.0376761	More Abundant
O02691	HSD17B10	25.4074	25.8558	25.7413	24.1498	28.5106	27.9187	28.7296	28.0249	25.2886	28.2959	3.00737	8.04095	0.00972612	More Abundant
Q24JZ7	OXCT1	24.9736	24.3839	24.4806	23.8475	27.5918	27.032	27.9484	27.1323	24.4214	27.4261	3.0047	8.02608	0.0133542	More Abundant
Q2HJ65	H2AFY	22.8497	25.8267	25.2485	25.5003	28.3001	27.4984	28.0691	27.5325	24.8563	27.85	2.99372	7.96525	0.000827052	More Abundant
F1MZD5	DHRS4	23.7694	25.1754	23.9444	23.7228	27.5101	26.8671	28.1382	25.8749	24.153	27.0976	2.94458	7.69852	0.0216884	More Abundant
A6QM01	NAGLU	25.6744	21.411	26.3703	20.9923	26.119	25.7638	27.1432	27.0371	23.612	26.5158	2.90376	7.48375	0.00241697	More Abundant
P62894	CYCS	26.56	25.9373	26.0708	26.5055	29.4699	28.6476	29.5838	28.938	26.2684	29.1598	2.89144	7.42009	0.0252784	More Abundant
A1A4R1	H2AC20	27.7078	28.1176	28.8976	31.047	32.711	31.5939	31.9658	31.0022	28.9425	31.8182	2.87569	7.33953	0.0146699	More Abundant
A7MB45	ACSS3	24.2361	25.0682	23.8611	23.9035	26.9528	26.376	27.6443	27.5324	24.2672	27.1263	2.85911	7.25565	0.00191859	More Abundant
A0A452DIC8	RBM8A	25.2859	26.8814	26.2936	24.9253	28.4062	28.1268	29.3728	28.8042	25.8466	28.6775	2.83094	7.11539	0.0164747	More Abundant
A0A3Q1M6K6	ACO2	28.6501	27.8095	27.9951	27.1834	30.9068	30.2752	31.3829	30.083	27.9095	30.662	2.75243	6.73852	0.0172324	More Abundant
Q3SWX4	NIPSNAP2	22.4901	18.3328	22.7766	23.3894	24.6212	24.2476	24.8599	24.1598	21.7472	24.4721	2.72487	6.61099	0.0337021	More Abundant
F1N7I5	NUMA1	26.607	29.2983	28.9674	27.2162	31.4006	30.7755	30.9275	29.7647	28.0222	30.7171	2.69485	6.47486	0.00144129	More Abundant
E1BHL1	E1BHL1	23.8876	22.4767	22.6602	22.59	25.6394	24.7887	26.5045	25.3087	22.9036	25.5603	2.65669	6.30586	0.00588126	More Abundant
A0A3Q1LM20	LOC112445649	29.047	29.0337	30.0515	31.9855	33.3384	32.7587	33.0018	31.6349	30.0294	32.6834	2.65403	6.29421	7.55027e-13	More Abundant
B3IVN4	PKM	21.4482	20.4673	20.4009	22.739	22.9275	23.3951	24.6974	24.6003	21.2638	23.9051	2.64124	6.23869	0.021568	More Abundant
F1N6E0	F1N6E0	20.0558	24.5738	23.1943	21.9922	26.2065	25.0696	24.7262	24.3623	22.454	25.0912	2.63712	6.22089	0.0438092	More Abundant
A0A140T871	GLUD1	26.9023	26.7859	27.5111	26.7438	29.7016	29.0832	30.1326	29.2304	26.9858	29.537	2.5512	5.86122	0.0112111	More Abundant
G5E5A8	FN1	28.6505	26.8836	27.9953	29.1053	30.3527	30.1632	31.377	30.9093	28.1587	30.7005	2.54187	5.82342	0.00638059	More Abundant
A0A3Q1LY31	A0A3Q1LY31	19.2985	20.2998	18.6413	21.0925	23.1838	22.4213	21.4834	22.4036	19.833	22.373	2.54	5.81587	0.0184375	More Abundant
F1MBI9	LOC614208	24.5146	23.2915	24.5481	23.3993	26.8784	26.1313	26.9457	25.9249	23.9384	26.4701	2.53169	5.78248	0.0161755	More Abundant
A0A3S5ZPB5	ECM1	22.7016	22.7201	24.2601	24.7184	25.9847	25.901	26.8542	25.7464	23.6001	26.1216	2.5215	5.7418	0.00156198	More Abundant
O62654	DES	26.2583	22.9018	22.4892	22.4872	26.7228	26.3166	25.4288	25.707	23.5341	26.0438	2.50969	5.69497	2.87146e-11	More Abundant
Q28141	DHX9	22.6963	24.9296	24.1423	23.4102	25.9295	25.3611	26.7658	27.1035	23.7946	26.29	2.49536	5.63869	0.000378856	More Abundant
P08166	AK2	26.9183	26.222	26.7282	25.6981	29.1365	28.6935	29.1454	28.5498	26.3916	28.8813	2.48964	5.61637	0.00916879	More Abundant
P20000	ALDH2	28.0259	27.8449	27.9738	27.8118	30.5107	30.1886	30.734	30.1161	27.9141	30.3874	2.47326	5.55296	0.0100175	More Abundant
E1BPP6	MCCC2	21.1765	23.9471	22.1963	20.8843	24.7599	23.6852	24.7873	24.668	22.0511	24.4751	2.42404	5.36672	0.0115626	More Abundant
Q5E9D3	CHCHD3	21.4865	20.1463	20.5502	19.5213	21.4586	21.8314	24.7914	23.3158	20.4261	22.8493	2.4232	5.36358	3.09123e-16	More Abundant
A0A3Q1LTZ5	DLST	24.0503	24.9959	24.9882	23.9902	27.1012	26.2398	27.5631	26.643	24.5061	26.8868	2.38065	5.20772	0.0181257	More Abundant
Q28046	SCIN	29.9883	29.87	29.8787	28.756	32.3682	32.0058	31.5992	31.925	29.6232	31.9746	2.35133	5.10295	0.0395498	More Abundant
Q5E9F8	H3-3A/3B	29.4225	27.5666	30.3435	31.0217	32.6333	31.9902	32.2747	30.8571	29.5886	31.9388	2.35027	5.0992	0.0127657	More Abundant
Q29RK1	CS	26.6107	26.3937	27.0339	25.2183	28.8569	28.2783	29.3667	28.1061	26.3142	28.652	2.33784	5.05545	0.00665018	More Abundant
Q3SX30	PSMF1	21.7255	22.1586	19.1653	21.3663	23.9505	23.4517	23.1345	23.1547	21.1039	23.4229	2.31896	4.98973	0.0200494	More Abundant
Q3ZBA6	DNAJB11	23.7962	23.9291	24.475	23.7486	27.1079	25.91	26.2027	25.8597	23.9872	26.2701	2.28287	4.86644	0.00190705	More Abundant
Q3ZC41	ACAA1	24.312	24.5418	23.9219	22.6915	26.2594	26.1769	26.7839	25.3754	23.8668	26.1489	2.2821	4.86384	0.0215363	More Abundant
Q1ZYR0	CLN5	26.0502	22.8872	26.8653	25.5037	27.0428	26.7353	28.3184	28.1021	25.3266	27.5497	2.22308	4.66888	0.0189467	More Abundant
A0A3Q1ML81	HTATSF1	22.2347	21.997	23.5307	23.1188	24.7211	24.7623	24.2338	25.9774	22.7203	24.9236	2.20332	4.60537	0.0115113	More Abundant
Q3T165	PHB1	24.3953	25.6242	24.8691	23.3086	26.2187	25.2935	28.1798	27.3094	24.5493	26.7504	2.20106	4.59816	0.0469697	More Abundant
F1N338	HADH	25.3819	25.3393	25.9608	24.375	27.6013	27.2477	27.9258	27.076	25.2642	27.4627	2.19846	4.5899	0.00186961	More Abundant
F1N5H2	FUCA2	27.5641	24.6828	28.985	26.0986	28.5621	28.0609	29.8945	29.5785	26.8326	29.024	2.19136	4.56735	0.000486395	More Abundant
P07857	SCP2	24.7108	25.4327	25.2788	22.7244	27.0523	25.851	27.0892	26.8524	24.5367	26.7112	2.17456	4.51449	0.000965237	More Abundant
Q2TBI4	TRAP1	21.8281	21.8877	20.868	23.2424	24.501	23.787	24.8275	23.3797	21.9565	24.1238	2.16725	4.49168	0.00286453	More Abundant
G3MX98	KRT9	21.1358	24.0918	21.4289	21.8074	24.9346	24.3604	24.2845	23.4566	22.116	24.259	2.143	4.41679	0.00659482	More Abundant
A0A3Q1NES2	A0A3Q1NES2	28.6433	30.1383	28.8921	28.8034	31.466	31.2942	31.1776	31.0458	29.1193	31.2459	2.12661	4.36692	0.00733852	More Abundant
Q3SZT2	NQO2	27.2482	26.9732	27.682	26.29	29.7704	29.1732	28.991	28.7151	27.0483	29.1624	2.1141	4.32919	0.00247641	More Abundant
F1MIW8	DSG1	20.7512	22.9618	21.4615	22.2013	23.5728	24.2317	22.8763	25.1139	21.844	23.9487	2.10472	4.30114	4.46903e-06	More Abundant
A0A3Q1MQ74	PLXNB2	25.1275	24.3437	26.3141	24.6813	26.7452	27.7323	27.0592	27.3306	25.1166	27.2168	2.10018	4.28764	9.41267e-13	More Abundant
A0A3Q1M9G7	A0A3Q1M9G7	24.6294	23.0263	23.7023	22.8026	26.2004	25.3834	25.9578	24.9799	23.5402	25.6304	2.09021	4.2581	0.00196031	More Abundant
F2FB38	MUC16	27.7947	26.699	28.8793	30.2388	30.338	29.2541	31.5244	30.7936	28.4029	30.4775	2.0746	4.21226	0.00179052	More Abundant
A0A3Q1M4M4	ATP5PB	24.3953	25.6757	24.8449	23.1925	26.4813	25.9196	27.1759	26.7803	24.5271	26.5893	2.06215	4.17607	0.0160144	More Abundant
A0A3Q1LKJ8	VSIG10L	23.4758	24.0522	23.0722	22.9297	25.4287	24.9295	25.9144	25.3752	23.3825	25.4119	2.02947	4.08254	0.0171591	More Abundant
Q5E992	PPIL1	24.1588	25.1772	25.0489	24.4953	27.4396	26.6414	26.4378	26.4438	24.72	26.7407	2.02061	4.05757	0.000114433	More Abundant
P00429	COX6B1	25.2043	25.5164	25.0259	24.6931	27.1322	25.9376	27.7945	27.566	25.1099	27.1076	1.99764	3.99347	0.00662619	More Abundant
F1MYG5	LMNA	27.4225	29.5026	28.7184	27.0656	30.3937	30.0473	30.3957	29.7667	28.1773	30.1508	1.97354	3.92729	0.000625643	More Abundant
F1MQX0	ACSS1	25.9313	25.0664	26.9315	25.8323	27.4998	27.031	28.6325	28.4649	25.9404	27.9071	1.96668	3.90868	3.33369e-15	More Abundant
A3KMY8	GUSB	25.747	27.3389	26.5977	26.7093	28.0686	27.4048	29.2983	29.4378	26.5982	28.5524	1.95417	3.87494	0.000146241	More Abundant
A0A3Q1LXK7	LOC132344161	23.4412	23.9889	23.0713	21.7949	24.3223	23.2923	26.0977	26.157	23.0741	24.9673	1.89324	3.71469	0.0222028	More Abundant
A0A3Q1MCH3	SDHA	25.094	24.4112	25.3231	24.1049	26.4373	25.5745	27.4861	26.8446	24.7333	26.5856	1.85233	3.61082	4.25195e-05	More Abundant
A0A3Q1LMV3	CPT1A	24.4787	22.6879	25.2603	23.8323	26.0074	25.3662	26.8576	25.4253	24.0648	25.9141	1.84935	3.60339	0.0116358	More Abundant
A4FUZ7	LYPD3	19.7063	19.4189	20.5318	19.7525	21.88	20.0804	22.6352	22.1938	19.8524	21.6974	1.84498	3.59248	0.000105515	More Abundant
E1BB38	SRP72	25.4114	26.8552	25.4758	23.9115	27.3628	28.071	26.7268	26.8634	25.4135	27.256	1.84251	3.58634	4.60334e-14	More Abundant
Q3ZBE2	MGC128036	26.5248	25.8487	26.0543	25.201	28.2944	27.2809	27.9253	27.4832	25.9072	27.746	1.83877	3.57705	0.00162704	More Abundant
A9UIB1	PON1	24.2427	24.124	24.9347	25.1759	26.0962	27.1496	26.5888	25.9755	24.6194	26.4525	1.83317	3.56319	0.00982421	More Abundant
P49410	TUFM	24.0582	24.5254	23.6679	22.8439	24.5809	24.7956	26.8275	26.2113	23.7739	25.6039	1.83	3.55538	0.00115781	More Abundant
Q2KIL5	PDIA5	22.1791	22.3337	24.3764	23.341	24.7023	25.039	25.3011	24.4883	23.0575	24.8827	1.82513	3.54338	3.11233e-05	More Abundant
A0A452DJ91	TST	26.4585	26.4495	26.8791	25.6727	28.3574	27.4933	28.4022	28.4884	26.3649	28.1853	1.8204	3.53179	0.0202918	More Abundant
P32007	SLC25A6	26.1342	27.0904	26.5928	26.422	27.1493	27.4544	29.8056	29.0992	26.5599	28.3771	1.81728	3.52417	0.0280154	More Abundant
A0A3Q1LP28	ECI2	24.3126	24.099	24.8651	23.5154	25.8624	25.4165	26.7868	25.9242	24.198	25.9975	1.79946	3.48089	0.0262376	More Abundant
Q3ZCF5	OAT	22.5005	23.0351	21.4514	19.3315	23.6007	23.0386	23.2885	23.5456	21.5796	23.3683	1.78871	3.45506	2.64538e-05	More Abundant
F1MT65	HDGFL2	22.5002	24.6684	22.9357	22.6519	25.0113	24.6332	25.9304	24.3338	23.189	24.9772	1.78813	3.45366	0.0193147	More Abundant
A0A3Q1NNQ9	HCFC1	19.6371	22.0269	21.976	20.7654	23.179	22.1334	23.2386	22.9638	21.1014	22.8787	1.77734	3.42794	0.038655	More Abundant
Q4JF28	IRF3	22.4454	23.2065	22.6216	22.463	24.7152	24.2809	24.1218	24.5651	22.6841	24.4207	1.73664	3.33258	2.56816e-11	More Abundant
A0A3Q1M3W4	RPS15	25.9243	27.3716	25.9143	25.3024	28.0933	27.6351	28.3153	27.2489	26.1282	27.8231	1.69499	3.23775	0.0335599	More Abundant
A0A3Q1LGE0	CXADR	25.437	22.4405	25.1727	25.6532	26.1446	25.5814	26.9126	26.7928	24.6758	26.3578	1.682	3.20873	0.00261163	More Abundant
Q1RMN0	AGA	28.1626	26.8085	28.6053	26.8452	29.017	28.6023	29.9205	29.3914	27.6054	29.2328	1.6274	3.08956	0.000804658	More Abundant
A0A6M4P9S9	A0A6M4P9S9	22.5055	24.2237	24.1777	23.9434	24.7464	24.3207	25.4161	26.7734	23.7126	25.3141	1.60157	3.03473	0.00439303	More Abundant
A6QNX2	DPP7	29.0909	27.2946	28.5761	27.966	29.4763	28.7979	30.3907	30.55	28.2319	29.8037	1.57182	2.97279	0.0270927	More Abundant
A0A3Q1LZI8	IMPA2	19.9624	19.5553	20.7993	20.1068	22.0598	21.0083	22.0271	21.522	20.106	21.6543	1.54836	2.92484	0.00117791	More Abundant
F1MF76	LOC515570	24.3212	24.3569	25.5077	24.7515	26.0136	25.5969	26.2564	26.6018	24.7343	26.1172	1.38282	2.60778	0.00431801	More Abundant
P62248	MYDGF	26.6394	25.9085	27.2697	26.2105	28.2515	27.2907	28.2359	27.731	26.507	27.8773	1.37025	2.58515	0.0163392	More Abundant
F1MF97	NID2	23.4881	21.763	23.4118	22.6339	24.4701	23.8959	25.2451	23.0822	22.8242	24.1733	1.34913	2.54759	0.0132603	More Abundant
Q1RMM1	ZC3H15	24.1466	21.1299	24.3825	23.3342	25.5221	24.6965	24.1739	23.8824	23.2483	24.5687	1.32044	2.49743	0.00341878	More Abundant
A0A3Q1NLC4	CEBPB	22.4233	21.6514	21.4416	21.684	22.9328	22.8948	23.7202	22.877	21.8001	23.1062	1.30612	2.47276	0.0129605	More Abundant
A0A3Q1M5N9	OLFML2A	22.2661	23.3553	23.5426	22.6452	23.5446	22.7945	24.3816	24.5481	22.9523	23.8172	0.864884	-1.82119	0.00247814	More Abundant
F1MNV8	FKBP15	20.9148	22.0689	20.8475	20.5924	19.5205	21.8729	24.3578	21.0284	21.1059	21.6949	0.589014	-1.50422	0.00995661	More Abundant
A0A3Q1M275	A0A3Q1M275	21.0155	22.7152	21.6924	20.4418	21.7146	21.2867	22.6008	21.9012	21.4662	21.8758	0.409598	-1.32832	0.000583809	More Abundant
E1BEB4	FBLN2	20.5691	20.4566	20.5171	20.6186	21.9718	21.3481	20.9559	19.2982	20.5404	20.8935	0.353144	-1.27734	6.13192e-13	More Abundant
Q8SPP7	PGLYRP1	23.448	21.2378	24.2834	31.3065	24.1407	25.1157	27.8142	24.2249	25.0689	25.3239	0.254918	-1.19327	4.23764e-11	More Abundant
G3N0J2	G3N0J2	18.7031	18.7657	18.8597	24.0598	19.103	19.0132	22.2088	21.0768	20.0971	20.3505	0.253394	-1.19201	0.001077	More Abundant
A4IFN6	SNX18	26.5458	25.8146	27.1363	26.4806	26.8757	27.9101	26.0151	26.1065	26.4943	26.7269	0.232518	-1.17488	0.0118933	More Abundant
F1MPT8	F1MPT8	21.9728	21.8006	23.4193	22.952	22.2251	21.756	23.3757	23.6238	22.5362	22.7451	0.208957	-1.15585	0.00184089	More Abundant
Q3ZBS5	SPRR3	21.2658	23.3611	21.7553	22.7208	21.9216	21.4859	21.9814	24.0303	22.2757	22.3548	0.079064	-1.05633	0.0122267	More Abundant
Q17QZ9	IFIT5	20.2904	22.9486	21.4775	0	22.2129	20.5653	21.628	0	16.1791	16.1016	-0.0775861	-1.05525	0.00168807	Less Abundant
A0A3Q1LWM0	A0A3Q1LWM0	0	0	0	22.2784	0	0	21.4506	0	5.5696	5.36265	-0.206956	-1.15425	5.66551e-16	Less Abundant
F1N2G5	ARHGEF5	21.385	21.2074	20.6145	20.8611	21.7755	20.7515	20.3426	20.1292	21.017	20.7497	-0.267312	-1.20356	0.0073728	Less Abundant
A7E300	DLC1	25.2065	26.5865	25.8251	24.894	25.9729	25.1464	25.2257	25.0245	25.628	25.3424	-0.285634	-1.21895	2.84813e-10	Less Abundant
Q2HJH2	RAB1B	26.5541	27.8269	26.8345	26.6111	26.8301	26.4935	26.3762	26.5067	26.9567	26.5516	-0.405048	-1.32413	0.000799691	Less Abundant
Q9TRQ0	RHOT2	24.7879	26.35	25.4123	24.7687	25.1367	25.0936	24.2745	25.1041	25.3297	24.9022	-0.42751	-1.34491	0.00015116	Less Abundant
Q5E9M9	CALCOCO1	26.0533	27.4639	27.2903	25.9649	26.532	25.8459	25.6557	26.1728	26.6931	26.0516	-0.641494	-1.55994	0.00135371	Less Abundant
Q2KJ21	Q2KJ21	23.8298	24.9578	24.244	23.4134	24.3755	23.3189	22.4749	23.587	24.1113	23.4391	-0.672182	-1.59348	0.0004104	Less Abundant
A6QLD1	EXOC4	23.1867	25.1866	24.9967	23.55	23.6013	23.4821	23.2972	23.5348	24.23	23.4789	-0.751145	-1.68313	0.00800201	Less Abundant
G3MZR6	MANSC4	25.4536	26.4613	24.9557	24.2588	25.0186	24.5718	24.3707	24.134	25.2824	24.5238	-0.758601	-1.69185	0.0240796	Less Abundant
O02659	MBL	23.2277	22.5908	22.2428	22.3957	22.8867	24.3419	19.7322	20.1135	22.6143	21.7686	-0.84569	-1.79712	0.0132726	Less Abundant
A0A3Q1MKY2	MYD88	27.6611	29.2384	28.1972	26.9684	27.5904	26.8725	26.682	27.099	28.0163	27.061	-0.9553	-1.93898	0.019181	Less Abundant
A0A452DHW6	A0A452DHW6	22.9296	23.1587	23.2022	22.2646	21.8881	22.4213	22.122	21.1973	22.8888	21.9072	-0.981559	-1.9746	0.0126376	Less Abundant
E1BMJ0	SERPING1	28.6108	28.3357	29.006	29.065	26.8236	28.1847	27.7128	28.146	28.7544	27.7168	-1.03758	-2.05279	2.37194e-11	Less Abundant
P13183	COX7B	23.08	24.6155	24.1189	23.5356	22.3156	22.4632	23.051	23.3359	23.8375	22.7914	-1.04608	-2.06491	0.000652035	Less Abundant
Q32KY6	DCTPP1	21.7133	25.2841	23.4838	22.1237	22.6137	21.8997	21.9263	21.9532	23.1512	22.0982	-1.053	-2.07484	5.08317e-14	Less Abundant
Q3B7M5	LASP1	28.0577	29.4783	28.5463	28.0324	27.9922	27.1315	27.1863	27.5734	28.5287	27.4709	-1.05783	-2.08179	0.0124646	Less Abundant
F1MHR4	PIP4K2A	25.6186	26.2545	26.1488	25.5183	24.5695	24.294	25.2362	25.1996	25.885	24.8248	-1.06022	-2.08524	0.00482931	Less Abundant
P63217	GNG5	27.4672	27.2805	27.7566	26.1963	26.7912	26.3029	25.2031	26.0545	27.1752	26.0879	-1.08724	-2.12467	0.000608126	Less Abundant
A0A3Q1M9V1	CAMK2D	22.6395	23.0411	23.3492	22.7205	21.6576	22.3353	21.5108	21.7474	22.9376	21.8128	-1.1248	-2.18072	4.56481e-12	Less Abundant
A6QQN2	PTPN1	24.0953	27.0352	25.1359	25.3876	24.1047	24.6309	23.8366	24.5743	25.4135	24.2866	-1.12687	-2.18385	0.00118005	Less Abundant
F1MHU9	CNOT1	23.8985	26.336	25.0854	24.0266	24.0814	23.885	23.643	23.2061	24.8366	23.7039	-1.13275	-2.19276	0.0128104	Less Abundant
A0A3Q1N3K3	STK26	26.2056	26.9147	26.6277	25.6652	25.8203	25.1875	25.3708	24.4508	26.3533	25.2073	-1.14596	-2.21293	0.00934991	Less Abundant
F1MX38	STAT3	23.5101	24.8307	25.065	24.6867	23.4533	23.1885	23.4054	23.2715	24.5231	23.3297	-1.19343	-2.28695	0.00181726	Less Abundant
F1MN78	F1MN78	23.3087	20.4138	21.5239	27.7086	21.5092	21.7012	21.8903	22.8495	23.2388	21.9875	-1.25122	-2.38043	0.000508686	Less Abundant
Q95121	SERPINF1	28.8267	29.1221	28.9603	29.4798	27.4655	28.0764	27.7615	28.0336	29.0972	27.8343	-1.26294	-2.39984	0.00521847	Less Abundant
Q2TBH2	RRAS	25.6127	27.301	26.3623	25.4835	24.0282	23.7594	25.7047	26.172	26.1899	24.9161	-1.27378	-2.41794	0.000496105	Less Abundant
A0A3Q1NAH0	MSRB1	19.5167	21.5742	19.5901	19.2947	17.352	19.1643	19.1569	19.1095	19.9939	18.6957	-1.29824	-2.45928	0.0155361	Less Abundant
A0A3Q1MLS1	A0A3Q1MLS1	20.6091	22.8696	21.3155	21.0823	19.9424	19.4654	20.5082	20.7603	21.4691	20.1691	-1.30004	-2.46236	0.0178467	Less Abundant
G3N2H4	AZU1	22.5366	24.5671	24.3846	29.698	24.1855	22.9215	25.625	23.2201	25.2965	23.988	-1.30853	-2.47689	0.0152408	Less Abundant
A4IFR1	CD2BP2	24.1828	24.5229	25.4572	24.617	23.9978	23.1683	22.8829	23.4227	24.695	23.368	-1.32702	-2.50884	0.0226988	Less Abundant
A6H768	GALK1	28.5885	29.6168	29.2614	28.4751	27.8845	28.0438	27.0177	27.5108	28.9854	27.6142	-1.37125	-2.58694	0.0109265	Less Abundant
P05631	ATP5F1C	27.9229	27.3546	27.2411	28.0683	25.5405	25.545	27.2425	26.7702	27.6467	26.2745	-1.37219	-2.58864	0.0175539	Less Abundant
P14568	ASS1	23.8958	28.6794	25.1949	26.4788	24.9916	23.9045	25.2013	24.5094	26.0622	24.6517	-1.41053	-2.65835	0.00101303	Less Abundant
F1MQ37	MYH9	33.7894	35.3531	34.6214	32.9642	32.8669	32.5499	32.8957	32.7508	34.182	32.7658	-1.41621	-2.66884	0.000667549	Less Abundant
P46193	ANXA1	31.016	33.4214	31.5429	32.4541	30.2632	29.4435	31.494	31.28	32.1086	30.6202	-1.48843	-2.80584	2.54533e-05	Less Abundant
Q1RMR3	CTTN	28.2362	30.5707	29.2512	28.4836	28.3196	27.4378	27.0083	27.7842	29.1354	27.6375	-1.49794	-2.82439	0.00192687	Less Abundant
G5E5R6	PARD6B	22.8423	23.181	23.5379	22.4427	22.2398	21.7895	20.6504	21.2865	23.001	21.4916	-1.50939	-2.8469	0.000301064	Less Abundant
P46195	GUK1	25.6479	27.7424	26.6418	25.1757	25.1686	24.6747	24.388	24.9185	26.3019	24.7874	-1.51451	-2.85701	0.0173484	Less Abundant
A0A3Q1N245	A0A3Q1N245	24.639	26.9003	25.2166	24.5954	24.1836	23.603	23.4009	23.8432	25.3378	23.7577	-1.58012	-2.98994	6.49451e-05	Less Abundant
A0A3Q1LSN6	GSTM3	28.0688	29.9725	28.4504	27.5643	27.1421	26.9759	26.442	27.0405	28.514	26.9001	-1.61386	-3.06069	0.000836121	Less Abundant
A0A452DID9	MYL6	30.715	33.0479	31.5726	30.1758	29.9354	29.5642	29.6684	29.8633	31.3778	29.7578	-1.62002	-3.0738	0.0074298	Less Abundant
Q2KJ32	SELENBP1	27.862	28.4185	27.7698	26.7384	25.3106	27.191	24.3742	27.4293	27.6972	26.0763	-1.62091	-3.07569	0.0277449	Less Abundant
Q1LZB6	CAPRIN1	27.841	28.5061	29.1808	27.8591	27.2888	26.5768	26.2031	26.8332	28.3467	26.7255	-1.62126	-3.07643	0.0177322	Less Abundant
P68401	PAFAH1B2P68402	25.0819	27.4482	25.981	25.2772	24.7452	24.4676	23.6797	24.4019	25.9471	24.3236	-1.62345	-3.08111	0.0327175	Less Abundant
Q3T0M7	RANBP1	28.6689	29.4784	29.1122	27.4942	27.4833	27.0115	26.2776	27.2497	28.6884	27.0055	-1.6829	-3.21073	0.00137414	Less Abundant
A0A3Q1M847	A0A3Q1M847	24.5477	26.5823	24.9186	23.5529	23.3471	23.2458	22.413	23.7497	24.9004	23.1889	-1.71148	-3.27496	0.0113789	Less Abundant
E1BCN3	PADI4	27.6448	28.7233	28.3376	29.3093	27.0023	26.5411	26.6025	26.9733	28.5038	26.7798	-1.72397	-3.30343	0.000559948	Less Abundant
Q5E9D1	SUMO1	25.6493	26.6857	27.1474	26.9728	24.8481	25.8854	23.9402	24.8219	26.6138	24.8739	-1.7399	-3.34012	0.00143435	Less Abundant
Q0VCN1	NMRAL1	28.1641	29.1809	29.3252	28.3705	27.8183	26.5085	26.5892	27.138	28.7602	27.0135	-1.74665	-3.35579	1.00307e-13	Less Abundant
Q0IIM6	USP8	26.3752	27.651	27.0227	26.4262	25.7268	25.0209	24.8682	24.8691	26.8688	25.1213	-1.74751	-3.35779	0.0323885	Less Abundant
E1BJ08	E1BJ08	27.2331	27.8949	28.2457	27.1065	25.3202	25.8312	25.8664	26.4593	27.62	25.8693	-1.75076	-3.36535	0.00812151	Less Abundant
F1MLE1	DIP2B	27.3954	27.1066	28.0282	28.8726	26.6325	25.6049	26.0116	26.1289	27.8507	26.0944	-1.75627	-3.37822	0.000610069	Less Abundant
E1B6Z6	LCN2	28.6729	29.2581	29.2446	33.2576	28.192	29.0045	29.2435	26.8738	30.1083	28.3285	-1.77983	-3.43386	0.00180759	Less Abundant
Q5E994	CHMP1B	25.2247	24.6421	25.8431	24.7942	23.634	23.3275	24.1444	22.2528	25.126	23.3397	-1.78633	-3.44937	0.00699197	Less Abundant
F1MWH2	F1MWH2	28.0887	29.8605	28.8198	27.4967	27.037	26.8433	26.3775	26.746	28.5664	26.751	-1.81547	-3.51974	0.0416198	Less Abundant
Q3T140	DYNLRB1	26.2105	27.5594	27.1278	25.6543	25.3386	24.865	24.3726	24.6448	26.638	24.8053	-1.83275	-3.56215	0.033773	Less Abundant
Q1RMI2	RHOG	25.2538	26.1442	26.528	26.3448	23.9879	23.8876	24.6421	24.4177	26.0677	24.2338	-1.83388	-3.56496	0.00927923	Less Abundant
O62768	TXNRD1	29.4594	30.8459	29.8328	29.2719	28.1538	27.6357	28.3383	27.8487	29.8525	27.9941	-1.8584	-3.62606	0.00645826	Less Abundant
F1MUP3	SEC62	24.7787	24.6922	25.791	25.2547	22.8612	23.6699	24.9576	21.5689	25.1291	23.2644	-1.86475	-3.64204	0.0112137	Less Abundant
M5FKH8	M5FKH8	26.5679	29.1961	27.38	26.4836	25.9777	25.2112	24.679	26.2802	27.4069	25.537	-1.8699	-3.65508	0.0135846	Less Abundant
E1BNP8	SUPT16H	24.7302	24.9191	25.4364	24.3943	22.9397	22.8459	23.2385	22.8743	24.87	22.9746	-1.8954	-3.72026	4.79548e-12	Less Abundant
G3MXV0	FKBP5	26.1791	28.3689	27.1005	26.2817	24.9183	25.1801	24.6328	25.4098	26.9825	25.0352	-1.9473	-3.85653	0.0168032	Less Abundant
A0A3Q1LK61	RPS6KA1	26.3072	28.475	27.2488	25.8796	25.3907	25.0642	24.2837	25.3136	26.9776	25.0131	-1.96457	-3.90296	0.000199291	Less Abundant
Q2TA37	ARL2	27.2163	28.3588	27.7645	26.7092	26.0621	25.2627	26.1822	24.6729	27.5122	25.545	-1.96722	-3.91013	3.15354e-12	Less Abundant
E1B9H4	PKDCC	23.3667	25.3723	25.5011	22.399	22.3203	21.0606	22.717	22.4432	24.1598	22.1353	-2.02449	-4.06848	0.000261684	Less Abundant
A0A3Q1MLN0	ELP1	23.1974	26.4434	24.3961	23.7232	22.7572	22.599	21.8523	22.4241	24.44	22.4082	-2.03188	-4.08938	0.0176964	Less Abundant
Q32PB8	RPS21	25.797	28.9067	26.8376	26.6508	25.8195	24.099	24.7365	25.3819	27.048	25.0092	-2.03879	-4.10902	0.00995865	Less Abundant
Q2TA08	BAG5	21.991	25.5497	24.3662	21.9903	21.7721	21.3371	21.4284	20.9952	23.4743	21.3832	-2.09109	-4.26071	1.30734e-06	Less Abundant
Q2KI86	RPA2	24.9699	24.9273	25.8309	24.4948	23.2609	23.0751	22.205	23.2981	25.0557	22.9598	-2.09598	-4.27517	0.0155474	Less Abundant
A6QPT4	MPO	25.1202	20.8316	22.7674	28.0644	21.8195	20.4626	23.9026	22.1947	24.1959	22.0949	-2.10102	-4.29012	0.000884266	Less Abundant
A0A3Q1MET0	A0A3Q1MET0	25.0135	26.7846	25.5909	24.426	23.911	23.4909	22.9109	23.0501	25.4537	23.3407	-2.11303	-4.32598	0.0350199	Less Abundant
Q9N0T5	EIF4E	27.3308	29.1747	28.9945	27.5377	26.567	26.3497	25.5574	26.0815	28.2595	26.1389	-2.12057	-4.34865	0.0110169	Less Abundant
Q2KIA9	ENOSF1	22.5117	23.433	21.0427	21.8884	20.7348	20.5216	19.5259	19.5061	22.2189	20.0721	-2.14684	-4.42858	0.00106257	Less Abundant
A0A452DHZ5	NUCB1	28.5904	28.134	30.959	28.7097	27.2355	25.9638	27.0992	27.364	29.0983	26.9156	-2.18265	-4.53986	0.00124094	Less Abundant
F1MXU5	STARD10	25.8787	27.318	26.8511	25.5944	24.5097	24.2756	23.1496	24.8718	26.4106	24.2017	-2.2089	-4.62323	0.0150498	Less Abundant
F1MQ43	DOCK9	23.3739	26.7723	24.8814	23.0212	22.8379	22.4945	21.7376	22.1228	24.5122	22.2982	-2.214	-4.63961	0.00967564	Less Abundant
A0A3Q1N3E8	UFD1	24.246	25.0459	25.0948	23.8527	23.1643	22.058	21.5661	22.4825	24.5598	22.3177	-2.24211	-4.73089	0.0165229	Less Abundant
A0A3Q1LJ23	DLGAP4	26.2213	28.6472	27.7067	25.8373	25.3804	24.9972	24.4462	24.6154	27.1031	24.8598	-2.24329	-4.73475	0.0145883	Less Abundant
Q05443	LUM	30.7883	28.6296	31.1095	30.0974	27.6173	28.9855	26.8409	28.1629	30.1562	27.9016	-2.25455	-4.77186	7.6317e-15	Less Abundant
A0A452DIC9	GNPDA2	23.9959	25.1233	24.4715	23.1827	22.3038	22.1556	22.3602	20.8586	24.1933	21.9195	-2.2738	-4.83594	0.0338235	Less Abundant
E1BFP1	HEBP2	29.1485	28.7013	29.1063	30.0765	27.7407	26.5095	26.5662	26.9473	29.2582	26.9409	-2.31723	-4.98375	0.0188154	Less Abundant
A0A452DIT0	A0A452DIT0	27.1966	28.1375	27.7731	26.6334	26.0328	24.8029	23.7632	25.6997	27.4351	25.0746	-2.36051	-5.13552	0.00177775	Less Abundant
A0A3Q1LK04	UCHL1	25.4666	27.0754	25.9441	24.3848	23.8457	24.216	22.6421	22.6841	25.7177	23.347	-2.37077	-5.17217	0.0337209	Less Abundant
A0A3Q1NEH7	CARMIL1	27.4712	29.4305	28.0932	26.9925	26.3789	25.669	25.1653	25.1357	27.9968	25.5872	-2.40961	-5.3133	2.11557e-13	Less Abundant
A0A3Q1LI44	A0A3Q1LI44	28.9729	28.0799	28.1754	26.6454	25.8079	26.6065	24.1707	25.5334	27.9684	25.5296	-2.43877	-5.42179	0.000571142	Less Abundant
A0A140T886	COPG1	30.3776	31.077	30.5992	31.0151	28.9543	28.0709	28.234	27.9946	30.7672	28.3135	-2.45376	-5.47843	6.75014e-16	Less Abundant
P40673	HMGB2	28.6204	28.9875	29.3045	29.2987	25.6319	26.6451	26.876	27.2303	29.0528	26.5958	-2.45694	-5.49052	5.34407e-06	Less Abundant
A0A140T892	TGM2	25.5356	28.7474	27.0006	25.1106	23.715	24.9702	22.3526	25.504	26.5985	24.1354	-2.46309	-5.51398	0.0199261	Less Abundant
Q2KI56	COPS7B	26.178	28.0095	26.8231	25.9963	25.2922	23.8877	23.9945	23.9552	26.7517	24.2824	-2.46932	-5.53783	0.00942174	Less Abundant
A0A452DJ23	A0A452DJ23	28.0588	29.873	29.3407	28.057	27.0217	26.98	25.5154	25.8456	28.8324	26.3407	-2.49168	-5.62431	0.0161374	Less Abundant
Q3SWX3	NPEPL1	27.6205	26.0925	26.5846	26.0751	25.1098	23.4371	24.0831	23.6334	26.5932	24.0658	-2.52734	-5.76506	0.000843456	Less Abundant
G3MYR9	HDAC8	26.7862	24.4772	24.6848	25.0364	23.0379	22.9278	22.083	22.4643	25.2462	22.6283	-2.61788	-6.13848	0.00186422	Less Abundant
F6RS49	STAM	24.3108	24.4123	24.7796	23.0858	22.0637	21.8366	20.6966	21.4575	24.1471	21.5136	-2.6335	-6.20528	0.00539954	Less Abundant
Q17QR2	STAMBP	28.932	29.6024	28.7067	29.5558	26.8375	26.2145	26.3019	26.3545	29.1992	26.4271	-2.77212	-6.83111	0.0149958	Less Abundant
A7MBG0	ADSS2	29.1287	31.8808	30.2597	29.615	28.1343	27.2601	27.0135	27.3545	30.221	27.4406	-2.78042	-6.87053	0.012575	Less Abundant
Q2HJ81	TUBB6	25.0726	24.5666	24.3821	22.7996	20.2964	22.6656	20.4512	21.5768	24.2052	21.2475	-2.95774	-7.76907	0.000937409	Less Abundant
P26285	PFKFB2	26.7115	31.3983	28.0815	26.8279	25.7057	25.393	24.2247	25.7211	28.2548	25.2611	-2.99366	-7.96492	0.0497272	Less Abundant
A0A452DIL8	TUBB4B	28.0717	28.665	29.2058	27.8416	25.3854	26.2443	24.9353	25.1984	28.446	25.4408	-3.00518	-8.02879	0.00343824	Less Abundant
A0A452DHY7	PCYT2	29.6817	29.2921	29.2506	30.1943	27.3935	27.3633	26.268	25.3306	29.6047	26.5889	-3.01583	-8.08827	0.00187319	Less Abundant
Q05B60	NUDT14	25.9186	27.4756	27.1957	26.1374	25.3431	24.171	20.532	24.6041	26.6818	23.6625	-3.0193	-8.10773	0.0485957	Less Abundant
Q58CY6	PRXL2B	24.947	27.7317	25.9247	24.6596	22.7515	22.5062	22.4042	23.4185	25.8157	22.7701	-3.04565	-8.25717	0.00684295	Less Abundant
A2VE10	GOLM2	23.9345	23.9862	26.4242	25.6801	20.275	19.5552	23.8594	23.6721	25.0063	21.8404	-3.16584	-8.97456	0.00122526	Less Abundant
A0A173FDG2	BoLA	26.0905	25.523	26.3074	26.9957	23.2128	23.1414	25.0643	20.7235	26.2292	23.0355	-3.19364	-9.14916	7.32911e-11	Less Abundant
A7Z063	WASHC1	24.6405	27.175	25.3007	23.8982	22.0111	22.5756	21.6309	21.9499	25.2536	22.0419	-3.21171	-9.26447	0.0381259	Less Abundant
A6H7H1	FAM120A	24.5982	24.9906	24.1995	24.8532	22.2608	21.9513	19.9657	21.6104	24.6604	21.447	-3.21336	-9.27511	0.000134737	Less Abundant
E1B970	GOLGA3	27.6377	29.329	28.8386	30.7729	26.1584	25.9145	25.7497	25.8538	29.1446	25.9191	-3.22546	-9.3532	0.00113858	Less Abundant
A0A3Q1MZU3	PDCD4	25.1741	29.9312	27.1785	26.2119	23.995	24.1646	23.4449	23.8472	27.1239	23.8629	-3.26098	-9.58635	0.000503153	Less Abundant
A7MBC0	AMDHD2	28.0024	29.4624	27.9651	29.2752	27.4166	25.3045	24.4914	24.2855	28.6763	25.3745	-3.30179	-9.86135	0.000176859	Less Abundant
F1MFA7	CCDC186	22.6809	25.2728	23.7486	23.3786	22.0396	17.3297	22.0414	20.4503	23.7702	20.4652	-3.30495	-9.88304	0.0201742	Less Abundant
Q2NKT5	SEC61B	23.371	25.664	24.1951	23.7785	19.4566	20.1404	22.6082	21.4185	24.2521	20.9059	-3.3462	-10.1697	0.0427469	Less Abundant
Q24K21	DPCD	25.2863	27.4758	26.395	25.4027	23.5001	20.9125	22.1504	23.5543	26.1399	22.5293	-3.6106	-12.2152	1.79887e-13	Less Abundant
A0A3Q1MGW5	PALLD	27.4573	27.5384	27.1802	28.1016	24.6504	24.5152	22.3761	23.8171	27.5694	23.8397	-3.72965	-13.2659	0.0273663	Less Abundant
A0A3Q1LMZ8	SEPTIN6	22.2216	24.1769	23.5657	22.7325	19.2191	19.4114	18.5971	20.0291	23.1742	19.3142	-3.86001	-14.5204	0.00114762	Less Abundant
A0A3Q1M326	SYNCRIP	32.6621	32.2968	32.3021	32.8752	28.9545	28.4884	28.3889	28.4428	32.534	28.5687	-3.96537	-15.6205	0.0115352	Less Abundant
P12234	SLC25A3	30.2354	30.7969	30.5201	29.8231	25.2541	25.3237	27.8655	27.0407	30.3439	26.371	-3.97288	-15.7021	0.000994685	Less Abundant
A0A3Q1NJC3	A0A3Q1NJC3	24.3983	24.007	26.5803	31.2322	22.6124	24.6339	20.5883	22.2489	26.5545	22.5209	-4.03359	-16.3768	4.97881e-13	Less Abundant
A0A3Q1M5E5	A0A3Q1M5E5	28.832	29.564	29.8327	28.4729	24.2297	24.3001	26.7532	24.525	29.1754	24.952	-4.22338	-18.6795	0.00117802	Less Abundant
Q2KIU3	Q2KIU3	30.8702	29.4592	30.1426	31.4323	25.8947	26.8164	25.4885	26.0962	30.4761	26.074	-4.40212	-21.1431	0.00187299	Less Abundant
A0A3Q1LPY0	A0A3Q1LPY0	29.0476	28.7424	29.4346	29.1644	23.2592	23.7546	27.5438	23.861	29.0973	24.6047	-4.49259	-22.5116	0.0414338	Less Abundant
F1N4N7	CACHD1	24.7858	26.8914	25.686	24.4579	19.5253	20.3669	21.856	21.5892	25.4553	20.8344	-4.62091	-24.6056	1.27786e-14	Less Abundant
A0A3Q1M537	A0A3Q1M537	0	18.9416	0	0	0	0	0	0	4.73541	0	-4.73541	-26.6379	0.00267228	Less Abundant
A8R4Q8	PCP4L1	20.382	0	20.9861	19.7056	0	20.7824	0	21.127	15.2684	10.4774	-4.79106	-27.6855	0.0211118	Less Abundant
E1BPQ8	CDC73	0	20.3775	0	0	0	0	0	0	5.09439	0	-5.09439	-34.1636	0.000764719	Less Abundant
Q2KIA2	TRMT112	27.12	26.7835	28.0849	29.7577	23.0524	23.0775	21.9939	22.6348	27.9365	22.6896	-5.2469	-37.973	0.00247219	Less Abundant
F1MMI7	MTMR2	21.0155	22.4032	21.6924	20.4418	21.7146	21.2867	21.1565	0	21.3882	16.0394	-5.3488	-40.752	0.0196095	Less Abundant
F1MLI8	PODXL	17.5166	24.0566	21.6436	18.3806	0	18.6564	20.5529	20.4312	20.3993	14.9101	-5.48921	-44.9177	0.00207147	Less Abundant
A0A3Q1MJK5	ARK2N	21.4382	21.4965	20.895	19.9578	0	20.0188	20.7571	21.0487	20.9468	15.4562	-5.49069	-44.9639	0.0287482	Less Abundant
A0A3Q1M8Q7	ESYT2	0	20.6072	21.4279	20.8307	0	0	20.7347	19.4504	15.7164	10.0463	-5.67018	-50.9207	0.00757956	Less Abundant
A0A3Q1LTT9	MAPK14	20.245	23.2407	21.94	21.5113	20.7954	21.1651	22.1414	0	21.7343	16.0255	-5.7088	-52.3024	0.0443824	Less Abundant
E1BK71	PACSIN3	19.9883	23.132	21.8287	20.2537	20.3402	0	20.4755	19.3958	21.3007	15.0529	-6.24777	-75.9917	0.000774729	Less Abundant
A0A3S5ZPK0	OGT	27.2545	29.4632	27.8363	26.5212	21.1656	22.5973	20.3588	21.7378	27.7688	21.4649	-6.30395	-79.0093	0.0114513	Less Abundant
A0A3Q1MAM8	A0A3Q1MAM8	21.6521	22.9925	21.0059	20.6088	21.2346	19.3379	20.0784	0	21.5648	15.1627	-6.4021	-84.5713	0.0424148	Less Abundant
E1BAD2	LOC509956	20.8087	19.787	20.554	27.5424	19.8843	20.8128	22.2636	0	22.173	15.7402	-6.43287	-86.3944	0.0179625	Less Abundant
D2U6Q4	MUC16	23.6987	0	24.6389	26.0595	22.4613	25.7008	0	0	18.5993	12.0405	-6.55875	-94.2713	2.85793e-14	Less Abundant
Q2HJB8	TUBA8	27.1245	26.9044	27.755	26.5424	17.5694	21.3519	22.8662	19.7516	27.0816	20.3848	-6.69677	-103.736	0.00192617	Less Abundant
E1BPA1	TBC1D4	30.6301	32.23	31.5918	30.5376	25.4166	24.6693	23.9197	22.7356	31.2474	24.1853	-7.06208	-133.628	0.000404737	Less Abundant
A2VE13	MAL2	25.7597	26.4942	27.9724	27.1735	26.019	25.9846	25.9182	0	26.85	19.4805	-7.3695	-165.363	0.00319872	Less Abundant
O18879	GSTA2	23.7004	23.5279	25.8152	24.4617	20.6547	0	19.5407	20.1127	24.3763	15.0771	-9.29926	-630.021	0.0157642	Less Abundant
F1N1H5	MCM10	25.2662	27.7187	26.7177	25.1268	22.3964	0	22.1081	22.673	26.2074	16.7944	-9.41298	-681.696	4.55148e-05	Less Abundant
F1MZD9	NUP50	18.2302	20.6741	20.4392	19.1538	20.0684	19.7265	0	0	19.6243	9.94873	-9.67559	-817.793	0.0207874	Less Abundant
Q3SZJ2	RIPK2	0	21.7918	20.3979	0	0	0	0	0	10.5474	0	-10.5474	-1496.56	0.0199664	Less Abundant
Q3MHE4	MSH2	21.7301	21.3701	0	19.59	0	0	20.1401	0	15.6726	5.03503	-10.6375	-1593.01	0.00748546	Less Abundant
A2VE54	UNC93A	20.0935	22.9027	0	0	0	0	0	0	10.749	0	-10.749	-1721.01	0.0204766	Less Abundant
Q32L87	DCAF7	20.3384	21.5333	21.0078	20.5483	0	19.851	19.7848	0	20.857	9.90895	-10.948	-1975.51	0.00630501	Less Abundant
A0A3Q1LRT4	ECPAS	22.052	24.3215	22.9273	21.0983	21.3491	24.2431	0	0	22.5998	11.398	-11.2017	-2355.35	0.0192777	Less Abundant
A0A3Q1LKA4	A0A3Q1LKA4	21.6432	26.3541	23.6324	18.1313	22.4843	21.9001	0	0	22.4403	11.0961	-11.3441	-2599.73	0.000353083	Less Abundant
P19687	GUCY1A1	22.3417	23.6794	21.1135	21.4698	21.3358	21.7125	0	0	22.1511	10.7621	-11.389	-2681.87	0.0139662	Less Abundant
F1MQ56	FOCAD	21.8611	23.4778	22.2145	18.8108	21.2401	19.2133	0	0	21.591	10.1133	-11.4777	-2851.87	0.0484014	Less Abundant
A0A3Q1MR14	LGALSL	22.5439	23.1682	23.1234	22.2274	0	0	20.7802	22.9954	22.7657	10.9439	-11.8218	-3620.11	0.00301386	Less Abundant
A0A6B9SE63	A0A6B9SE63	24.3301	23.6401	23.2456	25.2093	0	24.6061	0	24.0919	24.1063	12.1745	-11.9318	-3906.78	0.00879008	Less Abundant
Q6BBL6	CLDN4	23.3311	0	23.5434	24.9167	0	23.899	0	0	17.9478	5.97475	-11.973	-4020.16	4.79943e-14	Less Abundant
A0A3Q1MSB2	AKAP12	23.7791	26.6721	22.6402	23.0489	0	23.153	0	22.7115	24.0351	11.4661	-12.569	-6076.31	0.0272175	Less Abundant
A0A3Q1NNC9	TTC39A	25.3644	24.5957	25.2355	24.8045	23.1342	23.055	0	0	25	11.5473	-13.4527	-11211.5	0.00183672	Less Abundant
A0A3Q1LX56	TCOF1	17.1757	20.8402	0	18.4401	0	0	0	0	14.114	0	-14.114	-17731.3	0.00364733	Less Abundant
Q95KU9	IKBKG	0	19.9476	20.4645	17.9095	0	0	0	0	14.5804	0	-14.5804	-24498.5	3.20194e-05	Less Abundant
A0A3Q1MQR5	TNPO3	19.5534	22.0716	19.9289	0	0	0	0	0	15.3885	0	-15.3885	-42894	0.0353572	Less Abundant
Q0P5A7	EIF4EBP1	0	22.8994	20.1056	19.1933	0	0	0	0	15.5496	0	-15.5496	-47961.5	0.00323004	Less Abundant
E1BKQ2	RAB11FIP1	20.9041	21.7155	19.9374	0	0	0	0	0	15.6392	0	-15.6392	-51036.3	0.015417	Less Abundant
G3X6W2	RAD50	0	21.7891	21.4369	19.673	0	0	0	0	15.7248	0	-15.7248	-54153.5	0.0197741	Less Abundant
A0A3Q1M7L4	MICAL1	26.0239	26.8936	26.1402	25.0059	20.8298	20.0765	0	0	26.0159	10.2266	-15.7893	-56630.9	6.28536e-15	Less Abundant
A2VEA3	ARIH1	19.4962	23.3501	21.1467	0	0	0	0	0	15.9982	0	-15.9982	-65456.5	0.000110563	Less Abundant
E1BB33	HJURP	23.0932	22.4489	17.1978	21.0303	0	0	19.6919	0	20.9425	4.92298	-16.0196	-66430.9	0.0124902	Less Abundant
F1N429	SESTD1	19.6994	20.9658	21.8087	21.529	0	0	0	19.1473	21.0007	4.78683	-16.2139	-76009.3	0.0151769	Less Abundant
A0A3Q1NJE9	TMEM30A	0	22.2644	20.7702	21.9304	0	0	0	0	16.2412	0	-16.2412	-77463.8	0.00173201	Less Abundant
F6R352	RUFY1	19.9183	21.7888	20.6549	20.944	0	17.8755	0	0	20.8265	4.46888	-16.3576	-83972.2	2.73415e-15	Less Abundant
F1MSW6	F1MSW6	20.5252	23.3167	21.8735	0	0	0	0	0	16.4289	0	-16.4289	-88222.1	0.00296156	Less Abundant
Q2KJB1	SEPTIN10	21.1465	23.1049	21.693	0	0	0	0	0	16.4861	0	-16.4861	-91792.8	0.00836414	Less Abundant
E1BCU8	ICOSLG	19.3942	21.674	23.9045	22.2715	0	21.1118	0	0	21.8111	5.27796	-16.5331	-94832.9	7.01727e-13	Less Abundant
A0A3Q1LFL7	APAF1	21.9247	22.3021	23.8527	21.488	0	23.3364	0	0	22.3919	5.8341	-16.5578	-96470.1	0.00106223	Less Abundant
Q3SZ07	OVCA2	21.3843	21.5783	22.6748	20.742	0	0	19.8627	0	21.5948	4.96567	-16.6292	-101363	0.035308	Less Abundant
Q1JPI9	ERGIC3	22.2123	21.4057	22.5637	22.2379	0	21.7743	0	0	22.1049	5.44357	-16.6613	-103648	0.0117103	Less Abundant
A3KMZ0	STXBP3	22.949	20.7488	23.0524	0	0	0	0	0	16.6876	0	-16.6876	-105549	0.010439	Less Abundant
A0A3Q1M848	FERMT1	21.7773	23.8254	21.4911	0	0	0	0	0	16.7735	0	-16.7735	-112026	0.000301202	Less Abundant
A0A6B9SEA4	A0A6B9SEA4	28.004	26.8467	27.4395	27.2994	21.3447	0	21.0116	0	27.3974	10.5891	-16.8083	-114765	0.000543453	Less Abundant
Q0VCQ4	MRRF	23.1122	21.9461	23.1777	21.1083	21.2244	0	0	0	22.3361	5.30611	-17.03	-133824	0.038921	Less Abundant
A0A3Q1MD88	MPPED2	22.178	24.6631	22.0299	21.1298	20.7203	0	0	0	22.5002	5.18006	-17.3201	-163638	0.000170634	Less Abundant
F1MD57	MATK	22.1611	0	24.8972	23.0295	0	0	0	0	17.522	0	-17.522	-188207	0.00505302	Less Abundant
Q3MHI4	PHAX	22.2186	24.8164	23.1057	0	0	0	0	0	17.5351	0	-17.5351	-189935	4.4582e-14	Less Abundant
Q24K00	NUBP1	22.2381	23.646	22.7004	22.6037	20.9856	0	0	0	22.7971	5.2464	-17.5507	-191989	0.0441392	Less Abundant
Q58DW3	RPL29	21.5669	24.9751	21.7154	21.654	0	0	0	18.9819	22.4779	4.74547	-17.7324	-217760	0.000993863	Less Abundant
A7YWP6	COMMD2	22.5721	23.8169	23.5866	22.3663	0	0	0	20.7393	23.0855	5.18484	-17.9006	-244699	0.0359571	Less Abundant
A5PJS3	DBR1	22.0914	24.844	24.2793	23.1512	21.5022	0	0	0	23.5915	5.37554	-18.2159	-304466	5.58768e-15	Less Abundant
Q28056	ASPH	23.2927	24.6214	24.0154	22.4403	0	0	0	21.132	23.5924	5.28299	-18.3094	-324857	0.000403799	Less Abundant
F1N712	PGR	23.4755	26.2028	23.7586	0	0	0	0	0	18.3592	0	-18.3592	-336264	2.24611e-13	Less Abundant
F1MPV3	RALBP1	22.6372	25.59	24.1257	22.3093	20.3717	0	0	0	23.6655	5.09293	-18.5726	-389857	0.00760114	Less Abundant
Q3T161	SYAP1	19.6113	17.9972	19.259	17.77	0	0	0	0	18.6594	0	-18.6594	-414027	0.00405109	Less Abundant
P46164	DEFB6	24.9762	0	25.0032	24.8392	0	0	0	0	18.7046	0	-18.7046	-427226	1.49272e-05	Less Abundant
G3N1H5	G3N1H5	24.8397	25.5544	24.662	24.3819	0	22.608	0	0	24.8595	5.65201	-19.2075	-605390	0.0114144	Less Abundant
A0A3Q1M6P1	NUP62	26.4542	0	26.6477	24.8069	0	0	0	0	19.4772	0	-19.4772	-729832	0.000772278	Less Abundant
A0A3Q1M9H9	SCRIB	24.3434	25.0077	24.1452	26.1223	0	21.1764	0	0	24.9047	5.29409	-19.6106	-800516	0.00695438	Less Abundant
A0A3Q1MAJ4	DOCK5	19.6891	21.3028	20.4068	19.7587	0	0	0	0	20.2894	0	-20.2894	-1.28147e+06	0.00977067	Less Abundant
F1MUX5	F1MUX5	26.1159	28.8201	26.826	0	0	0	0	0	20.4405	0	-20.4405	-1.42301e+06	0.00196407	Less Abundant
A0A3Q1MC59	A0A3Q1MC59	19.7079	22.9674	21.2497	20.5698	0	0	0	0	21.1237	0	-21.1237	-2.28487e+06	0.0289543	Less Abundant
A0A3Q1M2I7	ILKAP	21.2351	22.3825	21.1004	20.0438	0	0	0	0	21.1904	0	-21.1904	-2.39308e+06	0.0192242	Less Abundant
F1N2K8	PPL	20.6091	23.2141	20.5319	20.4328	0	0	0	0	21.197	0	-21.197	-2.40395e+06	1.17117e-11	Less Abundant
F1N5I0	F1N5I0	20.9749	21.2808	21.6494	20.9258	0	0	0	0	21.2077	0	-21.2077	-2.42196e+06	0.000226215	Less Abundant
A8WFM0	MGC159550	21.5679	21.7127	22.222	19.4895	0	0	0	0	21.248	0	-21.248	-2.49053e+06	0.0456776	Less Abundant
A0A3Q1MCF2	GOPC	20.0678	23.989	21.5074	19.5096	0	0	0	0	21.2685	0	-21.2685	-2.52606e+06	0.0148817	Less Abundant
A0A3Q1LXU0	TBCE	21.5152	23.935	20.8824	19.2846	0	0	0	0	21.4043	0	-21.4043	-2.77543e+06	0.0325769	Less Abundant
A0A3Q1LH95	MAP3K20	21.0143	22.4318	22.1031	20.4078	0	0	0	0	21.4892	0	-21.4892	-2.94379e+06	0.00178487	Less Abundant
Q0VC55	MAPRE3	20.6036	22.4134	23.3871	21.1109	0	0	0	0	21.8787	0	-21.8787	-3.85619e+06	2.33627e-13	Less Abundant
A0A3Q1MNT8	A0A3Q1MNT8	21.6409	23.1675	22.1546	20.8324	0	0	0	0	21.9489	0	-21.9489	-4.04824e+06	0.00355304	Less Abundant
A0A3Q1M5U3	MSI2	21.3143	22.776	22.3634	22.0368	0	0	0	0	22.1226	0	-22.1226	-4.56632e+06	0.0452141	Less Abundant
A0A3Q1ML32	A0A3Q1ML32	21.9891	22.2445	23.3214	22.09	0	0	0	0	22.4112	0	-22.4112	-5.57772e+06	0.0463033	Less Abundant
Q148C4	PCP4	21.1029	26.0291	21.4686	22.1713	0	0	0	0	22.693	0	-22.693	-6.78053e+06	0.0153175	Less Abundant
A0A3Q1MEC9	TNPO2	22.2842	23.746	23.2457	22.1247	0	0	0	0	22.8501	0	-22.8501	-7.56101e+06	0.0410934	Less Abundant
Q3T090	TSR2	23.397	23.2374	23.2821	22.3714	0	0	0	0	23.072	0	-23.072	-8.81762e+06	0.0230628	Less Abundant
F6Q0C0	PCDH1	23.7315	22.5235	23.0052	23.0846	0	0	0	0	23.0862	0	-23.0862	-8.90502e+06	0.0350578	Less Abundant
Q3SZ94	ACP1	22.8325	24.0469	23.1338	22.3416	0	0	0	0	23.0887	0	-23.0887	-8.9204e+06	3.63327e-05	Less Abundant
A5PK45	COLGALT1	23.1591	24.3743	23.6456	21.4554	0	0	0	0	23.1586	0	-23.1586	-9.36334e+06	0.0168768	Less Abundant
Q2TBQ3	GAMT	22.299	25.6647	23.4301	22.1249	0	0	0	0	23.3797	0	-23.3797	-1.09142e+07	0.000440956	Less Abundant
A0A3Q1ME46	LAGE3	22.9768	24.1055	23.5584	23.8576	0	0	0	0	23.6246	0	-23.6246	-1.29334e+07	0.02554	Less Abundant
A0A3Q1MMU8	ABR	23.2844	25.2536	24.0165	23.5432	0	0	0	0	24.0244	0	-24.0244	-1.70638e+07	0.00808343	Less Abundant
A8SMA7	SMEK1	24.0821	23.9057	25.0502	25.1798	0	0	0	0	24.5545	0	-24.5545	-2.46396e+07	0.0234489	Less Abundant
A0A3Q1MRE3	AKAP13	24.8112	24.8601	24.2054	25.2438	0	0	0	0	24.7801	0	-24.7801	-2.88114e+07	0.0341116	Less Abundant
A0A6B9SCE5	A0A6B9SCE5	24.3458	24.855	25.5978	24.4866	0	0	0	0	24.8213	0	-24.8213	-2.96452e+07	0.00156026	Less Abundant
A0A3Q1MH98	DUSP28	24.8964	23.6626	24.2799	26.5393	0	0	0	0	24.8446	0	-24.8446	-3.01271e+07	0.0149197	Less Abundant

## Sheet: DS6.6
Dataset S6.6. Differentially abundant proteins (DAP; P ≤ 0.05) identified in IVP/ET heifer uterine flush fluid (UFF) compared to Cyclic heifer UFF.
Protein ID	Gene Name	"Cyclic 1"	"Cyclic 2"	"Cyclic 3"	"Cyclic 4"	"IVP 1"	"IVP 2"	"IVP 3"	"IVP 4"	"IVP 5"	"Cyclic_Mean"	IVP Mean	"Cyclic_vs_IVP_Log2FC"	"Cyclic_vs_IVP_FoldChange"	"p.value.Cyclic_vs_IVP"
A0A3Q1LZ23	PHLPP2	0	0	0	0	28.4325	26.6282	26.8463	26.6997	25.3877	0	26.7989	26.7989	1.16752e+08	1.23189e-13	More Abundant
E1BLT2	SLTM	0	0	0	0	24.1109	25.6981	25.1608	25.0395	22.3206	0	24.466	24.466	2.31739e+07	3.53308e-13	More Abundant
E1BJT5	NKTR	0	0	0	0	20.5932	25.9503	25.6268	25.9352	23.8363	0	24.3884	24.3884	2.19598e+07	4.29272e-11	More Abundant
P83107	SOLD1	0	0	0	0	26.4365	22.9522	22.8491	26.3704	23.2539	0	24.3724	24.3724	2.17183e+07	2.13801e-10	More Abundant
F1N0H5	ZC3H13	0	0	0	0	23.5858	26.2258	25.7949	24.4054	21.8004	0	24.3625	24.3625	2.15693e+07	3.29937e-12	More Abundant
Q3ZBX0	BSG	0	0	0	0	24.3165	23.4336	24.2934	25.5573	22.6577	0	24.0517	24.0517	1.73892e+07	8.10794e-14	More Abundant
Q9N2I8	TXNRD2	0	0	0	0	24.1641	23.6624	24.625	25.0133	21.7056	0	23.8341	23.8341	1.49544e+07	4.46799e-13	More Abundant
A0JN69	MARCHF3	0	0	0	0	25.256	22.7028	22.8619	24.5838	23.5858	0	23.7981	23.7981	1.45859e+07	2.22757e-12	More Abundant
A5PKM1	ZNRF2	0	0	0	0	22.7834	25.0488	24.4662	23.9538	21.8534	0	23.6211	23.6211	1.29021e+07	3.35413e-13	More Abundant
E1BC04	CNST	0	0	0	0	22.7266	24.4426	23.7732	23.8483	21.1348	0	23.1851	23.1851	9.53707e+06	0.00010364	More Abundant
A0A3Q1LVE2	SASS6	0	0	0	0	23.0608	23.3638	22.9366	24.1585	22.1761	0	23.1392	23.1392	9.23824e+06	2.0381e-13	More Abundant
E1BPN8	E1BPN8	0	0	0	0	24.8445	23.0728	22.2588	22.6331	22.8812	0	23.1381	23.1381	9.23119e+06	0.000143927	More Abundant
E1BDF0	NEXN	0	0	0	0	22.4939	22.2413	22.9494	24.1728	23.7664	0	23.1248	23.1248	9.14649e+06	6.26263e-14	More Abundant
A0A3Q1LXX6	A0A3Q1LXX6	0	0	0	0	22.5291	24.1489	23.9696	23.5894	21.3859	0	23.1246	23.1246	9.14522e+06	1.5446e-13	More Abundant
Q2KHZ4	CHCHD4	0	0	0	0	22.6469	23.278	23.6744	23.9078	21.9065	0	23.0827	23.0827	8.88365e+06	1.62508e-14	More Abundant
Q3T094	ETHE1	0	0	0	0	23.1763	22.8452	23.247	23.725	22.093	0	23.0173	23.0173	8.48972e+06	0.000126885	More Abundant
O46499	PAG11	0	0	24.0153	0	30.0262	28.5558	28.3124	29.9625	28.0061	6.00383	28.9726	22.9688	8.20888e+06	0.000196013	More Abundant
E1BMF1	TM9SF3	0	0	0	0	21.8279	23.0778	23.7975	23.7091	21.7982	0	22.8421	22.8421	7.51899e+06	9.93843e-14	More Abundant
A0A452DJE5	MCEE	0	0	0	0	22.318	22.3494	23.9487	23.4696	21.4983	0	22.7168	22.7168	6.8934e+06	0.000157738	More Abundant
F1MD59	SLC12A3	0	0	0	0	22.2834	22.4843	22.7208	23.4948	22.4347	0	22.6836	22.6836	6.73668e+06	5.71722e-14	More Abundant
Q2NKR1	TIMM10	0	0	0	0	21.6481	23.6346	23.3637	22.8567	21.4656	0	22.5938	22.5938	6.3299e+06	6.23768e-14	More Abundant
Q3SZ84	BOLA3	0	0	0	0	22.1391	22.6089	23.1017	22.9067	21.6482	0	22.4809	22.4809	5.85381e+06	3.98138e-15	More Abundant
A0A3Q1ML43	IFN-tau-c1	0	0	0	0	26.3802	19.8477	20.561	24.8538	19.8258	0	22.2937	22.2937	5.14126e+06	0.000685235	More Abundant
A6QPQ1	NEPN	0	0	0	0	21.785	23.995	23.1392	22.3929	19.8	0	22.2224	22.2224	4.89347e+06	0.000162472	More Abundant
F1MJ49	F1MJ49	0	0	0	0	23.5886	20.8428	21.4744	23.6089	21.0397	0	22.1109	22.1109	4.52939e+06	2.85102e-12	More Abundant
A0A3Q1MYD5	NOP58	0	0	0	0	20.9796	22.9081	23.0675	23.9883	19.3862	0	22.0659	22.0659	4.39046e+06	0.000143369	More Abundant
E1BCI3	SLC7A4	0	0	0	0	22.8514	20.6476	21.0271	24.9135	20.3486	0	21.9576	21.9576	4.07292e+06	0.000189085	More Abundant
F1MNL7	F1MNL7	0	0	0	0	24.42	20.5946	21.385	22.6917	20.5908	0	21.9364	21.9364	4.01346e+06	2.08029e-11	More Abundant
E1BCA5	SERPINI1	0	0	0	0	22.4522	21.0068	21.1737	22.4099	22.0673	0	21.822	21.822	3.70738e+06	0.000747844	More Abundant
Q32LI4	CSNK1A1	0	0	0	0	20.4922	21.8784	22.7413	22.5821	21.001	0	21.739	21.739	3.50018e+06	0.000114716	More Abundant
Q3MHP3	S100A14	0	0	0	0	22.8027	21.3596	21.8248	23.7375	18.7653	0	21.698	21.698	3.40212e+06	1.78603e-11	More Abundant
Q08E27	STRBP	0	0	0	0	20.0278	21.5713	21.9734	22.3395	20.9755	0	21.3775	21.3775	2.72438e+06	7.81448e-14	More Abundant
P13271	UQCRQ	0	0	0	0	21.0232	21.1024	21.2806	21.439	22.0167	0	21.3724	21.3724	2.71474e+06	5.7915e-05	More Abundant
F6R1H3	PML	0	0	0	0	20.7263	22.3286	22.4013	21.9907	19.3588	0	21.3611	21.3611	2.69367e+06	0.000126522	More Abundant
Q08DA8	ATF1	0	0	0	0	20.0875	22.676	20.8091	22.283	20.7933	0	21.3298	21.3298	2.63574e+06	2.62053e-12	More Abundant
Q148L0	CHMP6	0	0	0	0	21.0712	22.3241	22.1175	21.3297	19.5902	0	21.2865	21.2865	2.55791e+06	0.00015153	More Abundant
P82908	KGD4	0	0	0	0	20.6171	22.3035	23.2649	20.3874	19.2134	0	21.1572	21.1572	2.33865e+06	2.07418e-11	More Abundant
Q1RMW9	GOLPH3	0	0	0	0	20.8933	22.0634	21.0371	21.8947	18.9932	0	20.9764	20.9764	2.06306e+06	0.000139913	More Abundant
G3MZW3	TNFSF9	0	0	0	0	21.1138	19.9572	20.1345	21.4565	22.1595	0	20.9643	20.9643	2.04589e+06	1.87414e-11	More Abundant
Q865A1	hsp90 beta	0	24.4018	0	0	29.502	24.7091	26.781	27.7106	25.5124	6.10045	26.843	20.7426	1.75445e+06	0.000599079	More Abundant
A0A3S5ZPN0	MMUT	0	0	0	0	18.3152	20.5169	21.7722	22.0209	20.0482	0	20.5347	20.5347	1.51898e+06	0.000194012	More Abundant
E1B844	TIMM44	0	0	0	0	20.2526	20.5198	21.1635	21.6424	18.8567	0	20.487	20.487	1.46959e+06	2.38293e-12	More Abundant
F1MI03	SRRM2	0	0	0	0	20.6109	21.1437	20.5558	20.5379	19.3537	0	20.4404	20.4404	1.4229e+06	4.52452e-13	More Abundant
E1BD04	NIPAL1	0	0	0	21.5391	27.3254	24.27	24.8998	24.4639	27.0746	5.38479	25.6067	20.2219	1.22296e+06	0.000247845	More Abundant
P80425	FABP1	0	25.1274	0	0	28.3187	26.6469	25.6137	26.4076	23.3702	6.28184	26.0714	19.7896	906266	0.000965043	More Abundant
A0A3Q1MDA8	GALNT10	0	0	0	0	19.5422	18.8292	17.9668	20.3888	20.676	0	19.4806	19.4806	731552	0.000532298	More Abundant
G3MXH9	G3MXH9	0	0	22.4281	0	26.5024	22.3694	25.2499	26.7864	24.0405	5.60704	24.9897	19.3827	683544	0.000519976	More Abundant
E1BD73	PARP4	0	22.4265	0	0	24.3144	26.469	25.3979	24.8169	22.9195	5.60663	24.7836	19.1769	592695	0.000504726	More Abundant
A0A3Q1MN34	SETX	0	0	0	20.0405	23.3068	24.1998	24.6101	24.9143	22.2587	5.01012	23.8579	18.8478	471798	0.000226784	More Abundant
E1BDN9	FAM3D	0	0	0	0	24.7163	21.2983	0	22.9343	24.7311	0	18.736	18.736	436610	0.0101356	More Abundant
Q3ZBS8	TIMM8A	0	0	20.7269	0	23.5078	24.4484	24.5197	24.6411	22.0665	5.18173	23.8367	18.655	412764	0.000322489	More Abundant
F1N1E5	TXNDC11	0	0	0	0	22.3525	24.7827	0	23.3294	22.353	0	18.5635	18.5635	387416	0.0147093	More Abundant
F1MBI4	EXOC3L1	0	19.3014	0	0	22.1166	23.2433	23.8297	24.2159	23.5332	4.82536	23.3877	18.5624	387108	0.00535249	More Abundant
F6RAG5	KIF5C	0	0	0	20.33	21.4695	25.1726	25.3331	24.6079	21.4594	5.08251	23.6085	18.526	377472	0.00033745	More Abundant
P31783	CD8A	0	0	19.8535	0	22.3136	25.0181	24.4122	23.5219	20.787	4.96337	23.2106	18.2472	311140	0.000306274	More Abundant
E1BBZ8	FOSL2	0	0	0	0	22.0611	23.7975	22.4598	22.8973	0	0	18.2431	18.2431	310266	0.00105921	More Abundant
Q2M2S5	COA6	0	0	20.7533	0	19.1313	24.7684	24.4259	24.1382	24.0167	5.18832	23.2961	18.1078	282475	0.000603731	More Abundant
Q5QQ49	XYLT2	0	0	0	20.0545	22.9482	23.0059	23.3931	23.7437	22.4022	5.01362	23.0986	18.085	278055	0.00513018	More Abundant
Q2KJC1	CDC5L	0	21.377	0	0	23.2309	24.2677	23.9887	24.3335	21.1883	5.34426	23.4018	18.0575	272811	0.000544652	More Abundant
A0A3Q1LHQ9	TPRG1L	0	0	0	0	21.0721	23.2334	23.1894	22.6023	0	0	18.0194	18.0194	265699	0.000998298	More Abundant
A0A3Q1M210	TPPP	0	0	0	0	0	23.6516	22.1795	22.9553	21.2873	0	18.0148	18.0148	264840	0.00105244	More Abundant
F1N1F0	TSHZ2	0	0	0	18.9357	21.8277	23.5213	23.1076	23.565	21.362	4.73393	22.6767	17.9428	251954	0.00474731	More Abundant
F1N0M5	EFNB2	0	0	0	0	21.0663	22.8569	22.6684	22.8672	0	0	17.8917	17.8917	243194	0.000987224	More Abundant
F1MJ55	CSNK2A2	0	0	0	0	0	23.0872	22.3208	23.3814	20.0803	0	17.7739	17.7739	224124	0.00102864	More Abundant
A0A3Q1NF59	CA13	0	0	0	0	0	23.445	23.0735	22.609	19.7377	0	17.773	17.773	223983	0.00816005	More Abundant
A0A3Q1LWM0	A0A3Q1LWM0	0	0	0	22.2784	20.3616	25.2499	24.7002	24.7225	21.6284	5.5696	23.3325	17.7629	222419	0.00759034	More Abundant
A0A3Q1M1V9	A0A3Q1M1V9	0	20.7018	0	0	23.1445	23.3803	23.51	23.0417	21.5206	5.17546	22.9194	17.744	219517	0.00833088	More Abundant
P02662	CSN1S1	0	0	0	0	22.8029	0	21.7785	23.1076	20.9896	0	17.7357	17.7357	218265	0.00101116	More Abundant
A8KC83	CHD4	0	0	19.2693	0	22.8554	23.0106	23.1978	22.6843	20.9256	4.81731	22.5347	17.7174	215514	0.00571987	More Abundant
Q2KJB5	NOSTRIN	0	0	0	0	21.1545	22.8795	22.4918	22.0034	0	0	17.7058	17.7058	213791	0.00752285	More Abundant
A2VE20	UBE2G1	0	22.1468	0	0	22.8141	24.5451	23.9543	23.8605	20.8786	5.5367	23.2105	17.6738	209095	0.000848565	More Abundant
E1BF52	GFER	0	0	0	0	0	23.2126	22.9011	21.7133	20.2256	0	17.6105	17.6105	200123	0.00101893	More Abundant
F1MXL8	TRAPPC11	0	0	0	0	20.609	22.5537	22.646	21.8511	0	0	17.532	17.532	189515	0.00100363	More Abundant
F1N6D1	SPRING	0	0	0	20.7548	23.059	20.8312	22.9962	23.5098	22.8668	5.18871	22.6526	17.4639	180778	0.000675673	More Abundant
Q17QN8	Q17QN8	20.4992	0	0	0	22.7841	22.1119	22.0537	23.2099	22.7093	5.12481	22.5738	17.449	178922	0.000491506	More Abundant
F1MML3	BCORL1	0	21.2944	0	0	21.2668	22.5688	22.852	23.9683	23.0519	5.3236	22.7416	17.418	175117	0.000682007	More Abundant
Q0VCZ3	YTHDF2	21.6112	0	0	0	22.7364	23.2859	24.0007	23.8139	20.0433	5.40281	22.776	17.3732	169772	0.00717516	More Abundant
E1BE86	CCS	0	24.3508	0	0	25.136	22.3687	23.8172	23.7519	22.1672	6.08769	23.4482	17.3605	168278	0.00187008	More Abundant
Q3SZ71	PMPCB	0	0	0	0	21.4296	21.7145	21.6986	21.902	0	0	17.3489	17.3489	166936	0.00825672	More Abundant
G3MWG5	XIAP	0	0	0	0	0	21.5611	22.3591	22.7497	19.7218	0	17.2783	17.2783	158965	0.00909776	More Abundant
F1N6Q6	FCHSD1	0	0	0	0	0	23.0358	22.3609	21.7338	19.2123	0	17.2686	17.2686	157890	0.00105714	More Abundant
F1MLQ1	LOC524236	0	0	0	21.2142	22.2447	21.8657	22.6905	24.1713	21.8241	5.30354	22.5593	17.2557	156491	0.0086404	More Abundant
A0A3Q1LV42	ADAMTS7	20.3931	0	0	0	20.8479	23.2491	22.6427	22.575	22.4003	5.09826	22.343	17.2447	155304	0.000522573	More Abundant
A0A3Q1LY17	TIMM9	18.7504	0	0	0	21.6443	21.6841	22.8209	22.8416	20.5854	4.68759	21.9153	17.2277	153478	0.000275814	More Abundant
G5E600	WASHC4	0	0	0	0	19.7829	23.3706	20.2019	22.7184	0	0	17.2148	17.2148	152110	0.00840363	More Abundant
E1BBA9	OGFOD2	0	0	0	0	0	21.9911	22.2318	22.1272	19.6978	0	17.2096	17.2096	151565	0.0010114	More Abundant
Q2HJI3	FAM136A	0	0	0	20.2605	21.5732	23.8172	23.6021	22.0949	20.1787	5.06512	22.2532	17.1881	149326	0.000549631	More Abundant
A0A3Q1N2T2	GRN	0	0	0	0	21.9911	0	21.6612	22.7667	19.0769	0	17.0992	17.0992	140399	0.00808678	More Abundant
A6QLP3	PPP1R11	0	0	0	0	22.4803	21.6943	21.8411	0	19.4573	0	17.0946	17.0946	139954	0.00874501	More Abundant
F1MEG3	LAMA1	0	18.8631	0	0	21.1665	23.1635	19.335	23.1525	21.8621	4.71577	21.7359	17.0202	132916	0.000353302	More Abundant
Q0P5H6	TBL2	0	0	0	0	0	22.0251	21.8797	21.4759	19.6666	0	17.0095	17.0095	131934	0.00775786	More Abundant
Q05B79	DHX36	0	0	0	0	21.0644	21.5118	0	22.8853	19.4609	0	16.9845	16.9845	129669	0.0010751	More Abundant
E1BIP3	CAMKK1	0	0	21.9236	20.5192	28.9568	27.5042	27.596	28.2985	25.4696	10.6107	27.565	16.9543	126987	0.00232569	More Abundant
A0A3Q1MUN7	UBN2	0	0	21.1065	0	22.5076	22.4797	21.5531	21.5586	22.9157	5.27662	22.203	16.9263	124547	0.000945368	More Abundant
A0A3Q1N510	A0A3Q1N510	0	0	0	0	19.2945	21.748	22.2552	21.306	0	0	16.9207	16.9207	124064	0.00107178	More Abundant
Q08DU4	IL10RB	0	0	25.5632	0	23.4418	23.066	22.8837	22.1209	25.018	6.39081	23.3061	16.9153	123596	0.00312084	More Abundant
A0A3Q1MYG1	TJP3	0	19.5545	0	0	21.5766	22.8965	22.6466	21.5071	20.2301	4.88863	21.7713	16.8827	120839	0.000462626	More Abundant
A6QNY1	CD320	0	0	0	0	22.2496	20.8105	0	19.8144	21.3461	0	16.8441	16.8441	117649	0.0145492	More Abundant
E1BAR0	SMIM5	0	0	23.1421	0	22.1163	21.6322	22.2815	23.3596	23.6639	5.78552	22.6107	16.8252	116114	0.00170897	More Abundant
A0A3Q1NBC9	A0A3Q1NBC9	0	23.082	0	0	22.0167	22.9664	23.2298	23.3201	21.3098	5.77051	22.5686	16.7981	113952	0.0131535	More Abundant
P05632	ATP5F1E	0	22.1412	0	0	22.8864	22.3505	22.1648	22.5572	21.4629	5.53531	22.2844	16.7491	110146	0.00119169	More Abundant
Q2TA22	ACSL6	0	0	0	0	21.049	20.1279	19.2523	23.3117	0	0	16.7482	16.7482	110080	0.0115204	More Abundant
Q862B2	Q862B2	0	0	21.5834	0	20.775	23.8427	23.4834	22.6403	19.9632	5.39584	22.1409	16.7451	109841	0.00108582	More Abundant
E1BFZ1	PINLYP	0	22.0047	0	21.3884	28.6148	26.9365	26.8747	28.7522	26.6997	10.8483	27.5756	16.7273	108497	0.00305753	More Abundant
Q08DN1	TNFRSF21	0	0	22.4351	0	23.0434	21.2871	20.7238	22.4159	23.6507	5.60879	22.2242	16.6154	100399	0.00152247	More Abundant
Q5E9H9	ABHD10	19.3536	0	0	0	21.317	21.6795	21.7169	21.761	20.6255	4.8384	21.42	16.5816	98074.9	0.000459721	More Abundant
A0A3Q1LY56	MCCC1	0	19.8125	0	0	21.6039	21.5121	21.7734	21.7265	20.5153	4.95311	21.4262	16.4731	90970	0.0081749	More Abundant
Q24K19	NUP54	0	22.3666	0	0	20.9279	23.2735	22.7458	22.8854	20.3443	5.59164	22.0354	16.4437	89136.3	0.00153508	More Abundant
A0A452DJK1	PPIF	0	0	0	20.5588	21.2541	21.4974	21.9799	22.874	20.0692	5.13969	21.5349	16.3952	86188.6	0.000826166	More Abundant
A6QL68	CLYBL	0	0	0	26.0687	25.1037	21.2958	23.0037	23.5201	21.6378	6.51719	22.9122	16.395	86176.2	0.00437786	More Abundant
Q3ZCL4	BOLA-DRA	0	0	0	20.1388	22.4987	20.9541	21.3129	21.8197	20.5109	5.03471	21.4193	16.3846	85554.6	0.000709542	More Abundant
E1B7V8	PLEKHA4	0	0	20.4524	0	20.257	22.7801	22.1858	21.6231	20.616	5.1131	21.4924	16.3793	85243	0.00826331	More Abundant
P15690	NDUFS1	0	0	0	0	0	19.902	20.4825	20.5426	20.6264	0	16.3107	16.3107	81284.1	0.00100345	More Abundant
A7E3X2	CSNK1G1	0	0	0	0	0	19.4943	20.7811	20.1311	20.9412	0	16.2695	16.2695	78997.7	0.000993015	More Abundant
A0A3Q1MEH2	ZFYVE9	0	0	0	0	0	21.4719	20.4094	19.5962	19.7707	0	16.2496	16.2496	77914.9	0.00906375	More Abundant
A0A3Q1MB29	A0A3Q1MB29	18.2694	0	0	0	19.9529	21.7201	21.9264	20.928	19.2982	4.56734	20.7651	16.1978	75165.7	0.00037734	More Abundant
F1ME83	MISP	0	0	0	0	0	19.6688	20.7911	19.3873	19.9239	0	15.9542	15.9542	63490.2	0.00981554	More Abundant
A0A3Q1LWV7	FXYD4	0	0	0	22.6337	21.1511	22.1821	22.9421	22.394	19.3627	5.65843	21.6064	15.9479	63213.7	0.00206009	More Abundant
Q58DK1	CPT1B	0	0	0	0	0	20.0246	20.5716	19.8083	19.1779	0	15.9165	15.9165	61849.3	0.0093715	More Abundant
A0A3Q1M6Y5	GNAO1	0	0	0	22.7174	20.2642	22.2011	21.8122	21.7056	21.3651	5.67936	21.4697	15.7903	56670.1	0.0146984	More Abundant
A0A3Q1LUU8	A0A3Q1LUU8	0	0	0	0	19.9731	0	18.751	19.6516	20.575	0	15.7901	15.7901	56663.1	0.00924803	More Abundant
P42026	NDUFS7	0	22.5242	0	0	20.1984	21.6164	21.9325	21.3764	20.8565	5.63105	21.1961	15.565	48477.1	0.0168183	More Abundant
A4FV11	LOC530070	0	19.7784	0	0	21.032	20.5199	19.4024	21.8254	18.7944	4.94459	20.3148	15.3702	42354.9	0.0108911	More Abundant
Q02827	NDUFC2	20.0451	0	0	0	19.5975	20.0791	20.7205	19.7593	21.41	5.01127	20.3133	15.302	40398.4	0.0136238	More Abundant
Q32L30	TEX264	0	0	0	0	0	18.9109	20.4458	19.8791	16.2955	0	15.1063	15.1063	35273.3	0.00979853	More Abundant
Q8WMP9	PLA2G15	0	19.348	23.0256	0	27.4134	24.9453	23.9943	26.7908	24.8147	10.5934	25.5917	14.9983	32728.8	0.00536349	More Abundant
Q59HJ6	LONP1	0	20.6255	21.2259	0	21.2204	26.6612	26.446	27.138	24.163	10.4628	25.1257	14.6629	25939.6	0.0063364	More Abundant
E1BGS4	TXLNA	0	0	20.2049	0	23.8276	25.0558	24.1096	24.8908	0	5.05122	19.5768	14.5255	23584.4	0.0257425	More Abundant
F1N1S0	SSBP1	21.9427	0	20.7436	0	24.9951	25.1357	25.8388	25.9677	24.0319	10.6716	25.1938	14.5223	23530.9	0.00622469	More Abundant
A0A3Q1M023	RACGAP1	0	23.2187	0	19.0868	23.9295	26.7892	26.4617	24.6493	22.9438	10.5764	24.9547	14.3783	21296.2	0.00692828	More Abundant
F1MJT0	NAA35	0	21.8024	0	0	20.202	19.4311	19.3132	19.9623	20.0026	5.45061	19.7822	14.3316	20618.2	0.00319628	More Abundant
Q3T0B6	C1QBP	24.1828	25.3487	0	0	26.7423	26.7618	27.6019	27.5499	24.7624	12.3829	26.6836	14.3008	20181.9	0.0155567	More Abundant
Q32LA7	H2AZ2	21.6377	0	0	24.04	25.4683	25.9066	25.6086	26.9325	24.2767	11.4194	25.6385	14.2191	19071.2	0.0106091	More Abundant
Q0P565	HDDC2	21.0439	22.7715	0	0	23.8211	26.6813	26.6472	23.942	22.7703	10.9539	24.7724	13.8185	14447.2	0.0106745	More Abundant
P26779	PSAP	0	0	30.7624	23.7913	28.9655	30.7134	29.2267	24.7052	23.6671	13.6384	27.4556	13.8172	14433.9	0.0342226	More Abundant
E1BKY9	CPOX	20.0621	0	20.1801	0	23.619	24.353	24.1179	24.5668	22.2375	10.0605	23.7788	13.7183	13477.6	0.00621163	More Abundant
A0A3Q1MWG7	ME2	20.812	0	21.555	0	22.3712	24.5442	24.7125	25.2192	24.4431	10.5917	24.2581	13.6663	13000.9	0.0086385	More Abundant
A0A3Q1LMT7	SYNGR1	0	0	0	0	0	22.8751	22.9907	22.2445	0	0	13.6221	13.6221	12608	0.0197641	More Abundant
A0A3Q1MXD0	WDR19	0	22.386	0	20.5286	24.0633	24.1795	24.4052	24.3565	24.4279	10.7287	24.2865	13.5578	12058.8	0.00971109	More Abundant
A4FUI1	MIX23	19.8391	0	0	0	0	23.6694	23.6017	23.6435	21.5673	4.95978	18.4964	13.5366	11882.9	0.0295649	More Abundant
A7E3X7	TMEM97	20.7483	0	20.9967	0	22.5337	24.7675	25.0218	25.4132	21.7369	10.4363	23.8946	13.4583	11255.6	0.00903302	More Abundant
Q1JQ98	AP1S1	0	0	19.6996	0	22.5447	23.0686	22.5965	23.6842	0	4.92489	18.3788	13.4539	11221.1	0.0293855	More Abundant
A0A3Q1MNM3	IGSF5	24.7857	0	0	25.2331	25.4653	26.3122	25.7451	25.4911	26.5697	12.5047	25.9167	13.412	10899.4	0.0225847	More Abundant
B5AAU5	IFNT	25.3593	22.8983	0	22.7407	32.8268	29.7757	30.2248	32.1627	30.2166	17.7496	31.0413	13.2917	10028	0.00875501	More Abundant
Q2TBG7	ISCA2	0	0	0	0	0	21.3155	22.6614	22.3573	0	0	13.2668	13.2668	9856.29	0.0199895	More Abundant
A0A3Q1LMK4	CSF1	0	0	21.0817	20.0542	23.9034	22.8718	22.7919	24.0011	23.9663	10.284	23.5069	13.2229	9560.94	0.0120701	More Abundant
Q29448	HMGCL	21.639	20.5042	0	0	23.5075	23.5112	24.1587	24.5973	22.7273	10.5358	23.7004	13.1646	9182.18	0.0102449	More Abundant
A0A3Q1LP51	A0A3Q1LP51	0	0	0	0	0	23.9232	0	21.8863	20.0093	0	13.1638	13.1638	9176.7	0.0203591	More Abundant
A2VDY9	PAGE4	0	0	0	0	21.6425	22.2817	0	21.7744	0	0	13.1397	13.1397	9025.05	0.0202858	More Abundant
A0A3Q1M864	GAB2	0	23.4377	21.8349	0	24.1281	24.709	25.3714	25.1815	22.8632	11.3181	24.4506	13.1325	8980	0.015995	More Abundant
Q0VC27	HMGA1	0	23.0068	0	21.3302	24.4865	24.7135	25.2448	25.2239	21.4083	11.0843	24.2154	13.1311	8971.55	0.0145588	More Abundant
Q0VCM0	S100A16	19.9447	0	0	0	23.2011	0	22.1783	23.8423	21.3234	4.98618	18.109	13.1228	8920.1	0.0324124	More Abundant
A6H720	NCK2	0	0	0	0	0	20.9965	21.5819	22.612	0	0	13.0381	13.0381	8411.11	0.0198347	More Abundant
A6QLT7	EXOC6	0	0	0	0	0	21.64	22.0629	21.4239	0	0	13.0254	13.0254	8337.33	0.0199458	More Abundant
G3MXL0	G3MXL0	0	22.2335	0	19.7852	21.8182	24.2369	24.8728	25.2083	20.9477	10.5047	23.4168	12.9121	7707.84	0.0124313	More Abundant
Q3MHE6	SF3B4	22.6346	23.833	0	0	23.1703	25.2914	25.2047	25.0349	23.4641	11.6169	24.4331	12.8162	7211.86	0.019609	More Abundant
Q28201	TKDP1	0	18.6432	20.3328	23.97	30.9927	27.0769	27.7981	30.1226	26.629	15.7365	28.5238	12.7873	7069.27	0.00678354	More Abundant
Q06283	LYZ2	20.3332	21.1134	0	0	23.4075	21.5965	21.5596	23.5263	24.7972	10.3616	22.9774	12.6158	6276.67	0.0140469	More Abundant
A1A4J8	SCO1	21.9756	22.5716	0	0	23.8318	24.1742	24.1748	24.2954	22.2687	11.1368	23.749	12.6122	6261.08	0.017131	More Abundant
Q3T022	SAP18	19.2956	0	0	18.9723	21.7486	22.3852	22.4995	22.357	21.4446	9.56698	22.087	12.52	5873.38	0.00773483	More Abundant
A0A3Q1M537	A0A3Q1M537	0	18.9416	0	0	0	21.0267	21.1492	21.4443	22.5441	4.73541	17.2329	12.4975	5782.45	0.0319588	More Abundant
E1BKX3	MYBBP1A	0	21.9609	0	0	22.248	22.2016	22.5642	22.6909	0	5.49022	17.941	12.4507	5598.18	0.0468229	More Abundant
Q9BG99	TREX1	0	0	19.7832	19.3639	21.2032	22.6187	23.1588	23.5878	20.5647	9.78677	22.2266	12.4399	5556.15	0.00961002	More Abundant
P19034	APOC2	0	18.9572	0	0	22.5148	21.4468	0	21.5216	20.2173	4.7393	17.1401	12.4008	5407.66	0.0329603	More Abundant
Q3SWY2	ILK	0	0	0	0	0	21.0889	21.263	19.5583	0	0	12.382	12.382	5337.81	0.0199048	More Abundant
F1N381	MERTK	21.4586	0	0	0	0	21.7632	22.8271	23.4258	20.7115	5.36465	17.7455	12.3809	5333.54	0.0451564	More Abundant
A7MB38	SFRS4	0	0	0	0	0	20.7112	20.678	20.5036	0	0	12.3786	12.3786	5325.05	0.0197416	More Abundant
A0A3Q1M485	CYB5R4	20.8573	0	25.1106	0	23.6202	24.8097	24.8669	24.0755	21.5251	11.492	23.7795	12.2875	4999.27	0.0239762	More Abundant
A3KMW1	NUP43	0	0	20.9109	20.856	22.5243	23.5796	23.3115	23.569	20.5318	10.4417	22.7032	12.2615	4910.03	0.0145187	More Abundant
E1BEW6	EXOSC7	0	0	0	0	0	21.9606	19.3758	19.8233	0	0	12.2319	12.2319	4810.38	0.0202364	More Abundant
F1N2W6	CMPK2	0	20.2281	0	0	0	22.5956	22.2939	21.941	19.5589	5.05703	17.2779	12.2209	4773.57	0.0406521	More Abundant
Q0II87	TFAM	0	0	0	0	0	20.484	21.1767	0	19.1436	0	12.1609	12.1609	4579.18	0.020126	More Abundant
A6QPW7	TNFRSF6B	21.1032	0	0	20.5008	22.9845	21.1649	23.0034	23.6625	21.913	10.401	22.5456	12.1446	4527.94	0.0149656	More Abundant
F1N348	AMIGO2	0	0	0	0	0	0	20.341	20.6854	19.2283	0	12.0509	12.0509	4243.21	0.0200133	More Abundant
Q6TNF3	TGM1	0	0	0	19.3095	20.4561	20.4232	0	22.3377	20.9466	4.82736	16.8327	12.0054	4111.26	0.0373607	More Abundant
Q3SZK3	GHITM	19.4624	0	0	0	22.0087	19.5041	0	19.6162	23.1578	4.8656	16.8574	11.9918	4072.71	0.0416234	More Abundant
G3MZA1	ARHGEF40	0	0	0	0	0	18.431	19.8179	0	21.2274	0	11.8953	11.8953	3809.15	0.0201544	More Abundant
E1BH89	MCM6	0	20.1373	0	0	21.4478	20.2323	0	23.4234	19.3314	5.03433	16.887	11.8526	3698.3	0.0445226	More Abundant
Q3SZU5	SPCS3	0	22.274	20.4794	0	19.4047	23.5104	24.0051	23.29	22.0067	10.6884	22.4434	11.755	3456.3	0.021082	More Abundant
E1BPQ8	CDC73	0	20.3775	0	0	0	21.6545	20.3773	22.0193	20.0827	5.09439	16.8268	11.7324	3402.5	0.0452048	More Abundant
A0A3Q1MBT1	A0A3Q1MBT1	0	19.4591	0	0	22.28	20.0513	21.0714	18.0711	0	4.86478	16.2948	11.43	2759.13	0.0441883	More Abundant
A0A3Q1LN15	LGALS8	0	17.0848	0	0	18.9918	19.9778	19.8584	19.4305	0	4.27119	15.6517	11.3805	2666.04	0.0314566	More Abundant
A0A3Q1LSD7	ST8SIA5	19.7712	0	0	22.2329	23.3406	21.034	19.3688	22.0232	23.5312	10.501	21.8595	11.3585	2625.78	0.0234245	More Abundant
F1MWF8	SDE2	20.1221	22.4067	0	0	20.5246	23.2849	22.9374	22.1238	20.1881	10.6322	21.8118	11.1796	2319.47	0.0253866	More Abundant
F1MTH8	NIBAN3	20.3518	20.6576	22.6824	0	26.7815	28.613	27.9264	27.2826	24.7123	15.9229	27.0632	11.1402	2257.05	0.0129798	More Abundant
B2BX69	B2BX69	0	0	20.1273	19.4675	21.1027	18.0788	20.3549	20.9791	21.4991	9.8987	20.4029	10.5042	1452.37	0.0263658	More Abundant
E1BFT8	WDR88	18.9917	19.2638	21.7349	0	19.7093	26.924	26.856	26.6481	26.3639	14.9976	25.3003	10.3027	1263.06	0.0203464	More Abundant
A0A3Q1LI53	A0A3Q1LI53	0	24.2311	20.987	23.8757	30.4456	26.6363	26.8733	26.4515	26.8325	17.2734	27.4478	10.1744	1155.56	0.0307831	More Abundant
Q3SX32	M6PRBP1	22.3471	21.8361	21.8635	0	25.5512	27.2326	26.9826	28.0267	25.5718	16.5117	26.673	10.1613	1145.11	0.0236569	More Abundant
G3X6M5	POLR2C	18.2462	23.2238	22.7966	0	27.1457	24.9199	25.1335	27.1695	24.6085	16.0666	25.7954	9.72877	848.498	0.0286839	More Abundant
Q3T0Q3	Q3T0Q3	20.7523	22.5778	20.8779	0	25.5714	27.4601	26.6208	25.1079	23.1956	16.052	25.5912	9.53916	743.999	0.0290386	More Abundant
A0A3Q1LM43	DNAJB6	21.4982	0	19.9875	18.3331	23.5176	23.9611	24.3434	24.8897	23.6002	14.9547	24.0624	9.10771	551.689	0.0250942	More Abundant
F1N1M7	CPT2	20.6785	19.8596	0	19.6455	23.5559	23.8295	24.2722	25.3104	23.2183	15.0459	24.0373	8.99137	508.948	0.0272882	More Abundant
Q2KJH7	ALDH18A1	25.1835	25.6969	23.4059	22.8883	33.9789	24.1813	32.0911	31.3286	30.3183	24.2937	30.3796	6.08598	67.9303	0.00314966	More Abundant
B5AAU7	IFNT	20.7294	22.4085	22.142	21.0665	29.9848	26.2695	26.2969	28.9619	25.8605	21.5866	27.4747	5.88809	59.2233	6.992e-05	More Abundant
A6QPZ6	TAP1	21.6657	21.5239	23.5657	22.9518	27.6007	28.6343	29.0373	28.5806	27.3786	22.4268	28.2463	5.81948	56.4727	3.54665e-07	More Abundant
F1MWR3	ETFA	19.7707	21.2027	19.2772	19.3634	24.2588	25.4036	26.1029	26.2284	24.1216	19.9035	25.2231	5.31954	39.9337	7.86403e-06	More Abundant
Q1RMM1	ZC3H15	24.1466	21.1299	24.3825	23.3342	25.0219	29.9585	29.7424	29.5199	26.5106	23.2483	28.1507	4.90238	29.9063	0.000973422	More Abundant
E1BE25	FLNA	25.8567	24.7132	25.5095	24.8986	28.691	31.8771	31.5582	30.0354	27.1601	25.2445	29.8644	4.61987	24.5878	0.000270223	More Abundant
Q6EIP9	Q6EIP9	27.9818	25.523	28.0304	26.0797	31.2399	32.2319	32.3248	31.0633	29.5554	26.9037	31.2831	4.37933	20.8117	0.00027333	More Abundant
A0A3Q1LXU5	RAB3IP	24.8933	25.5389	22.7175	24.7727	29.8624	29.726	28.3784	29.1473	27.0004	24.4806	28.8229	4.34227	20.284	8.34696e-05	More Abundant
A0A3Q1MI26	ACOX1	21.4223	19.8419	22.8585	19.8876	26.0335	24.8385	24.972	26.6336	22.9053	21.0026	25.0766	4.07403	16.8424	0.00232081	More Abundant
P81425	DPP4	27.2494	23.4475	29.8603	27.3037	30.5512	31.3147	31.1133	31.8688	29.9516	26.9652	30.9599	3.99474	15.9418	0.00253996	More Abundant
E1BA10	E1BA10	25.3378	24.4381	24.9912	24.5885	28.9848	28.7669	29.9042	29.7995	26.6313	24.8389	28.8173	3.97842	15.7625	9.13458e-05	More Abundant
A0A3Q1LYL5	PCCA	22.2225	21.923	20.4228	20.7947	26.0356	25.1692	25.0313	25.5894	23.9268	21.3407	25.1504	3.80971	14.0228	2.01212e-05	More Abundant
A4FUZ7	LYPD3	19.7063	19.4189	20.5318	19.7525	25.1788	21.9521	21.9166	24.7683	24.0686	19.8524	23.5769	3.72452	13.2188	0.000706336	More Abundant
P35705	PRDX3	24.221	23.2016	24.1144	21.7915	26.5328	27.0132	27.7517	27.9273	25.9624	23.3321	27.0375	3.70534	13.0442	7.30921e-05	More Abundant
A5PJZ1	SLC25A24	22.4145	23.0234	20.1456	20.7053	24.5508	26.2607	26.2639	25.2282	24.0611	21.5722	25.2729	3.70073	13.0026	0.000764646	More Abundant
A0A3Q1MAQ6	PCCB	22.8788	21.3337	22.3287	20.1262	25.9643	25.6031	25.246	25.9877	23.9861	21.6668	25.3574	3.69059	12.9116	0.000119436	More Abundant
A0A452DI40	IVD	22.4262	21.3212	21.4691	20.3008	24.8999	25.5376	25.8666	25.2079	23.6776	21.3793	25.0379	3.65864	12.6287	7.76086e-05	More Abundant
A0A452DHL8	HDHD3	22.1049	20.8333	22.014	21.164	24.8467	25.3976	26.4151	25.6864	23.3157	21.529	25.1323	3.60324	12.153	8.6038e-05	More Abundant
Q2KIX6	BPHL	21.6622	21.6306	22.4555	18.8057	24.6651	24.5904	25.5541	25.5822	23.1028	21.1385	24.6989	3.56041	11.7975	0.000727639	More Abundant
P12344	GOT2	26.4222	25.9486	27.4737	25.7748	29.994	30.1233	30.5479	30.7478	28.3861	26.4048	29.9598	3.555	11.7533	5.84177e-05	More Abundant
F1N5J8	DECR1	20.8939	20.5514	21.3528	20.7173	24.0803	24.4861	24.7712	24.9828	23.8115	20.8789	24.4264	3.54751	11.6925	6.37231e-06	More Abundant
Q0IIJ2	H1-0	21.3498	23.366	23.4544	21.9155	26.0186	27.2046	26.4692	26.8112	23.7416	22.5214	26.049	3.52762	11.5324	0.000811007	More Abundant
Q148I8	KRT31	19.0353	24.0014	20.9401	22.3163	24.5355	26.2281	25.9018	25.4585	23.3576	21.5733	25.0963	3.52305	11.4959	0.00330262	More Abundant
Q3T0R7	ACAA2	24.8362	23.7288	24.6649	23.5242	28.0283	28.0162	28.0523	28.5578	25.7633	24.1885	27.6836	3.49506	11.2751	0.000119829	More Abundant
A0A3Q1LMN6	PXDN	25.9355	25.1328	28.2809	24.2857	29.8466	28.9124	28.7071	30.2393	29.2259	25.9087	29.3863	3.47754	11.1389	0.00224825	More Abundant
F1N206	DLD	23.7091	24.7723	24.9506	23.8389	28.0582	27.4162	28.0562	28.6303	26.6395	24.3177	27.7601	3.44238	10.8707	3.9969e-05	More Abundant
P48818	ACADVL	26.264	25.3458	26.3627	25.129	29.1859	29.2978	29.8254	30.0597	27.504	25.7754	29.1746	3.39918	10.5501	0.000100589	More Abundant
Q9TTK8	CKMT1	27.2293	26.1567	26.4064	25.5016	29.8639	30.4343	29.9093	30.7141	27.5065	26.3235	29.6856	3.36213	10.2826	0.000407122	More Abundant
Q2HJH9	PDCD5	20.1769	22.2315	19.8882	20.3686	23.1396	25.1924	24.7431	24.6765	22.1505	20.6663	23.9804	3.31412	9.946	0.000873275	More Abundant
A7MB47	CNOT9	21.4589	23.2218	21.7617	20.7542	24.2445	26.3405	25.8836	25.6084	23.38	21.7992	25.0914	3.29224	9.7963	0.000735636	More Abundant
G3MX98	KRT9	21.1358	24.0918	21.4289	21.8074	25.066	25.3447	25.5432	26.039	24.157	22.116	25.23	3.11398	8.6577	0.000537584	More Abundant
O02741	ISG15	26.2401	25.4323	27.4273	25.792	27.939	30.0731	30.6086	29.9349	27.7846	26.2229	29.268	3.04512	8.25416	0.00144407	More Abundant
P62894	CYCS	26.56	25.9373	26.0708	26.5055	29.1295	30.0421	29.8654	29.7913	27.7207	26.2684	29.3098	3.04142	8.23298	9.06482e-05	More Abundant
Q2HJ65	H2AFY	22.8497	25.8267	25.2485	25.5003	27.5545	28.1083	28.046	28.6934	26.9726	24.8563	27.8749	3.01865	8.10411	0.00050105	More Abundant
O02691	HSD17B10	25.4074	25.8558	25.7413	24.1498	28.3314	28.3022	28.9782	29.063	26.7754	25.2886	28.2901	3.00147	8.00815	0.000202414	More Abundant
P08166	AK2	26.9183	26.222	26.7282	25.6981	29.2474	30.1596	30.0524	29.9294	27.5625	26.3916	29.3903	2.99864	7.99245	0.000228103	More Abundant
A0A3Q1MEU7	SDHB	23.8899	21.343	25.1687	26.7614	27.4838	27.1792	27.2848	28.4185	26.0105	24.2907	27.2754	2.98464	7.91527	0.0086731	More Abundant
A0A452DI87	A0A452DI87	22.3466	22.6167	22.369	20.5753	24.0308	25.0663	25.845	25.3566	24.3729	21.9769	24.9343	2.95743	7.76739	0.000316345	More Abundant
G3MWG4	IARS2	21.8854	23.1614	20.4064	25.2035	26.6702	25.6075	25.8704	26.2747	23.6114	22.6642	25.6068	2.94264	7.68817	0.00804046	More Abundant
A0A3Q1LYV0	NHLRC3	23.1297	21.1913	23.8585	20.7346	24.5665	25.5062	25.5777	26.0582	24.0695	22.2285	25.1556	2.92709	7.60576	0.00125346	More Abundant
E1BJA2	AIFM1	24.4171	23.8289	25.0876	24.7169	27.6027	27.3538	28.1234	28.0475	25.977	24.5126	27.4209	2.90826	7.50713	0.000190965	More Abundant
A7MB45	ACSS3	24.2361	25.0682	23.8611	23.9035	26.5039	27.4998	27.9095	27.8853	26.023	24.2672	27.1643	2.89706	7.44906	0.000175066	More Abundant
Q5E9I4	MGAT1	24.5305	23.5447	24.5892	22.1568	28.0141	25.6531	25.4499	26.4994	27.2493	23.7053	26.5732	2.86787	7.29987	0.00832518	More Abundant
A1A4R1	H2AC20	27.7078	28.1176	28.8976	31.047	31.5935	32.2885	31.8821	32.7648	30.4456	28.9425	31.7949	2.85238	7.22192	0.00237756	More Abundant
Q24JZ7	OXCT1	24.9736	24.3839	24.4806	23.8475	27.2238	27.4266	28.0187	28.1711	25.4062	24.4214	27.2493	2.82784	7.10011	0.000403674	More Abundant
F1MBI9	LOC614208	24.5146	23.2915	24.5481	23.3993	26.5189	26.9239	27.7911	27.6321	24.9233	23.9384	26.7579	2.81948	7.05908	0.000786112	More Abundant
A0A452DIC8	RBM8A	25.2859	26.8814	26.2936	24.9253	28.6794	28.338	28.3111	29.3321	28.5271	25.8466	28.6375	2.79098	6.92099	0.000133275	More Abundant
A0A3Q1M6K6	ACO2	28.6501	27.8095	27.9951	27.1834	30.9351	30.8753	31.024	31.7567	28.9066	27.9095	30.6995	2.79	6.91628	0.000603029	More Abundant
F1N7I5	NUMA1	26.607	29.2983	28.9674	27.2162	30.5934	31.1255	30.9416	31.7344	29.5343	28.0222	30.7858	2.76359	6.79084	0.00168289	More Abundant
Q29RK1	CS	26.6107	26.3937	27.0339	25.2183	28.9404	29.3964	29.5115	29.9147	27.5802	26.3142	29.0686	2.75445	6.74795	0.000497278	More Abundant
Q3SWX4	NIPSNAP2	22.4901	18.3328	22.7766	23.3894	25.027	24.6379	24.9015	24.7094	23.0767	21.7472	24.4705	2.72325	6.60359	0.0125026	More Abundant
E1B725	GLA	24.7591	22.1117	25.8742	21.7629	26.6951	26.0559	25.5818	27.117	26.2499	23.627	26.3399	2.71299	6.55677	0.00829786	More Abundant
A0A3Q1MK64	ARMC10	25.0641	20.9377	25.1409	19.9717	23.9645	26.2745	25.9279	26.2292	25.0127	22.7786	25.4817	2.70315	6.51221	0.0281273	More Abundant
F1MNV8	FKBP15	20.9148	22.0689	20.8475	20.5924	25.2936	24.3829	23.9173	23.486	21.8847	21.1059	23.7929	2.68702	6.43984	0.0154123	More Abundant
A0A452DJK3	A0A452DJK3	29.3506	29.0092	30.4009	31.907	32.816	32.8561	32.7465	33.9606	31.8006	30.1669	32.8359	2.669	6.35986	0.00184667	More Abundant
A6QM01	NAGLU	25.6744	21.411	26.3703	20.9923	26.1469	26.0804	25.8878	27.0347	26.2463	23.612	26.2792	2.66721	6.35198	0.0281459	More Abundant
F1N7C1	HERC6	21.7095	20.8562	22.8871	20.4745	24.3777	24.3117	24.6968	24.3174	23.0127	21.4818	24.1433	2.66145	6.3267	0.00345504	More Abundant
A0A3Q1LM20	LOC112445649	29.047	29.0337	30.0515	31.9855	32.7552	32.6914	32.4949	33.7464	31.6578	30.0294	32.6691	2.63972	6.23212	0.0026026	More Abundant
A0A3Q1ML81	HTATSF1	22.2347	21.997	23.5307	23.1188	25.5003	25.9342	26.0912	25.7629	23.3589	22.7203	25.3295	2.60916	6.1015	0.00183553	More Abundant
F1MZD5	DHRS4	23.7694	25.1754	23.9444	23.7228	26.5599	26.7675	27.6678	27.7302	24.9841	24.153	26.7419	2.58889	6.01635	0.00258815	More Abundant
F1MXI4	MATR3	22.2507	26.6573	25.1109	23.5981	26.5321	27.8047	27.6783	27.4803	25.4469	24.4042	26.9885	2.58421	5.99686	0.00965645	More Abundant
A0A3Q1N8Q5	HSPE1	28.254	28.1123	28.2123	28.2576	30.5942	31.0485	31.534	31.6728	29.0707	28.2091	30.784	2.57498	5.95864	0.000467883	More Abundant
A0A140T871	GLUD1	26.9023	26.7859	27.5111	26.7438	30.3505	29.5681	29.835	30.458	27.5633	26.9858	29.555	2.56923	5.93492	0.00106145	More Abundant
Q2TBI4	TRAP1	21.8281	21.8877	20.868	23.2424	23.0385	25.3968	25.2152	25.8109	23.1356	21.9565	24.5194	2.56284	5.90871	0.00473285	More Abundant
P20000	ALDH2	28.0259	27.8449	27.9738	27.8118	30.5363	30.9354	30.7687	31.331	28.4602	27.9141	30.4063	2.49222	5.62643	0.000753022	More Abundant
E1BB38	SRP72	25.4114	26.8552	25.4758	23.9115	28.5737	28.6919	27.8648	28.4968	25.8772	25.4135	27.9009	2.4874	5.60767	0.00540826	More Abundant
Q3ZCH0	HSPA9	27.4389	27.441	27.5305	26.6239	30.1185	29.6302	30.2135	30.8016	27.8304	27.2586	29.7188	2.46027	5.5032	0.00138275	More Abundant
O62654	DES	26.2583	22.9018	22.4892	22.4872	25.1171	27.3292	26.7842	26.8572	23.6303	23.5341	25.9436	2.40949	5.31285	0.0278211	More Abundant
B3IVN4	PKM	21.4482	20.4673	20.4009	22.739	23.4503	23.9956	23.6025	24.002	23.2329	21.2638	23.6567	2.39283	5.25185	0.00163851	More Abundant
Q28141	DHX9	22.6963	24.9296	24.1423	23.4102	24.7803	27.0908	26.8974	26.8095	25.2627	23.7946	26.1681	2.37353	5.18207	0.00455182	More Abundant
A0A3S5ZPB5	ECM1	22.7016	22.7201	24.2601	24.7184	26.9756	25.6124	25.6009	26.5856	25.0903	23.6001	25.973	2.37291	5.17986	0.00178608	More Abundant
Q5E9F8	H3-3A/3B	29.4225	27.5666	30.3435	31.0217	31.8614	32.0802	31.9026	32.9678	30.9523	29.5886	31.9529	2.3643	5.14902	0.00665903	More Abundant
F1N6E0	F1N6E0	20.0558	24.5738	23.1943	21.9922	23.6586	25.625	25.2893	25.6765	23.781	22.454	24.8061	2.35203	5.10542	0.0207416	More Abundant
P00429	COX6B1	25.2043	25.5164	25.0259	24.6931	26.425	27.5694	28.295	28.2284	26.7469	25.1099	27.4529	2.34299	5.07354	0.00115206	More Abundant
F1MUZ9	HSPD1	28.2467	28.7494	28.2927	28.3553	31.4876	30.7921	30.6179	31.7233	29.1122	28.411	30.7466	2.33558	5.04752	0.00107192	More Abundant
Q3ZC41	ACAA1	24.312	24.5418	23.9219	22.6915	26.4231	25.6499	27.0843	27.1313	24.637	23.8668	26.1851	2.31834	4.9876	0.00312436	More Abundant
A0A3Q1NNQ9	HCFC1	19.6371	22.0269	21.976	20.7654	23.1893	24.1905	23.6697	24.114	21.8157	21.1014	23.3958	2.29449	4.90581	0.00450699	More Abundant
P07857	SCP2	24.7108	25.4327	25.2788	22.7244	26.2346	27.4319	27.8423	27.4845	25.1489	24.5367	26.8284	2.29176	4.89652	0.00820753	More Abundant
E1BHL1	MCCC2	23.8876	22.4767	22.6602	22.59	26.0858	23.9725	25.6496	25.9257	24.3188	22.9036	25.1905	2.28687	4.87996	0.00251457	More Abundant
E1BPP6	E1BPP6	21.1765	23.9471	22.1963	20.8843	24.8642	24.0382	24.6923	24.4684	23.5674	22.0511	24.3261	2.27503	4.84007	0.00376413	More Abundant
A0A3Q1LY31	A0A3Q1LY31	19.2985	20.2998	18.6413	21.0925	21.2845	23.6446	23.779	22.2767	19.5247	19.833	22.1019	2.26889	4.81952	0.026291	More Abundant
Q2HJD7	HIBADH	22.0124	23.1107	24.072	20.2854	24.464	24.951	25.5982	25.2601	22.9103	22.3701	24.6367	2.26658	4.81181	0.0127827	More Abundant
F1MF97	NID2	23.4881	21.763	23.4118	22.6339	25.7335	25.98	24.0869	26.4951	23.1524	22.8242	25.0896	2.26536	4.80774	0.0124495	More Abundant
G3MWL9	ZNF445	18.3404	19.4096	23.2328	22.3185	22.733	22.6655	23.6078	23.1723	23.2392	20.8253	23.0835	2.25822	4.78399	0.0394664	More Abundant
G5E5A8	FN1	28.6505	26.8836	27.9953	29.1053	32.2546	30.0821	29.753	30.4932	29.4581	28.1587	30.4082	2.24953	4.75527	0.00530146	More Abundant
A0A3Q1M9G7	A0A3Q1M9G7	24.6294	23.0263	23.7023	22.8026	25.6263	26.5463	26.3765	26.2882	24.0334	23.5402	25.7741	2.23398	4.7043	0.00360022	More Abundant
F1N338	HADH	25.3819	25.3393	25.9608	24.375	27.2666	27.8339	27.9169	28.4505	26.0121	25.2642	27.496	2.23176	4.69706	0.00155163	More Abundant
A0A3Q1LXK7	LOC132344161	23.4412	23.9889	23.0713	21.7949	23.9202	25.6542	26.1215	26.0973	24.7142	23.0741	25.3015	2.22741	4.68292	0.0131505	More Abundant
Q3SX30	PSMF1	21.7255	22.1586	19.1653	21.3663	22.5379	24.195	24.562	23.59	21.653	21.1039	23.3076	2.20366	4.60648	0.0122242	More Abundant
Q3SZT2	NQO2	27.2482	26.9732	27.682	26.29	28.7739	30.4676	30.0436	29.9631	27.0083	27.0483	29.2513	2.20295	4.60421	0.00775145	More Abundant
A0A3Q1MBW9	COMMD7	22.7592	24.3643	21.1757	21.1103	23.8801	25.7932	25.3928	25.1429	22.4354	22.3524	24.5289	2.17651	4.5206	0.0233723	More Abundant
Q3ZBA6	DNAJB11	23.7962	23.9291	24.475	23.7486	25.8648	26.8753	27.2778	27.2508	23.282	23.9872	26.1101	2.12291	4.3557	0.0182119	More Abundant
F1MYG5	LMNA	27.4225	29.5026	28.7184	27.0656	30.064	30.6344	30.6089	30.951	29.0403	28.1773	30.2597	2.08243	4.23519	0.00418832	More Abundant
A0A3Q1MAR0	KIF1A	23.0854	24.918	25.1265	23.5475	27.5119	26.1542	26.4935	27.0287	24.0456	24.1694	26.2468	2.07742	4.22052	0.015117	More Abundant
A0A3Q1NES2	A0A3Q1NES2	28.6433	30.1383	28.8921	28.8034	30.9141	32.394	31.7153	31.9062	29.0217	29.1193	31.1902	2.07094	4.2016	0.00858099	More Abundant
F2FB38	MUC16	27.7947	26.699	28.8793	30.2388	30.8487	30.6909	29.5259	30.192	31.0369	28.4029	30.4589	2.05595	4.15818	0.0160272	More Abundant
F1N5H2	FUCA2	27.5641	24.6828	28.985	26.0986	28.5762	28.9734	28.5393	29.4287	28.8554	26.8326	28.8746	2.04196	4.11806	0.0234844	More Abundant
A0A3Q1LGE0	CXADR	25.437	22.4405	25.1727	25.6532	26.5071	27.2221	27.089	27.3373	25.4124	24.6758	26.7136	2.03771	4.10593	0.0148112	More Abundant
Q2KIL5	PDIA5	22.1791	22.3337	24.3764	23.341	25.6884	25.2599	25.7237	26.0987	22.4908	23.0575	25.0523	1.99475	3.98546	0.0222995	More Abundant
A0A3Q1LKJ8	VSIG10L	23.4758	24.0522	23.0722	22.9297	24.1951	25.814	26.4214	26.4251	23.9995	23.3825	25.371	1.98856	3.9684	0.00669252	More Abundant
A0A3Q1LTZ5	DLST	24.0503	24.9959	24.9882	23.9902	26.689	26.2669	26.3982	27.3222	25.7956	24.5061	26.4944	1.98823	3.9675	0.00110356	More Abundant
Q28046	SCIN	29.9883	29.87	29.8787	28.756	31.0005	32.5206	32.6756	32.0452	29.7623	29.6232	31.6009	1.97762	3.93843	0.00769426	More Abundant
A0A452DJ91	TST	26.4585	26.4495	26.8791	25.6727	28.2976	28.3302	29.1484	28.8831	26.9897	26.3649	28.3298	1.96488	3.90381	0.00222226	More Abundant
F1MQX0	ACSS1	25.9313	25.0664	26.9315	25.8323	26.9241	28.5882	29.0658	28.3544	26.3339	25.9404	27.8533	1.91294	3.76575	0.0147619	More Abundant
A0A3Q1MQ74	PLXNB2	25.1275	24.3437	26.3141	24.6813	27.3103	27.2845	27.2512	27.5723	25.719	25.1166	27.0275	1.91082	3.76023	0.00395248	More Abundant
Q5E992	PPIL1	24.1588	25.1772	25.0489	24.4953	26.0289	27.6401	27.2687	27.2364	24.8766	24.72	26.6101	1.8901	3.7066	0.00806236	More Abundant
Q3ZBE2	MGC128036	26.5248	25.8487	26.0543	25.201	28.0766	27.4387	28.5934	28.4768	26.1084	25.9072	27.7388	1.83158	3.55927	0.00692016	More Abundant
Q4JF28	IRF3	22.4454	23.2065	22.6216	22.463	23.5035	25.4923	25.4173	24.9701	23.1918	22.6841	24.515	1.83088	3.55754	0.00612486	More Abundant
F1N1D8	MINPP1	22.1964	21.5771	23.4336	21.078	23.658	23.6064	23.6659	24.1615	24.034	22.0713	23.8251	1.75387	3.37263	0.00353573	More Abundant
A0A3Q1NK91	HSD17B4	27.4297	27.2419	27.6913	26.3017	28.3417	29.0792	30.0069	29.7261	27.4067	27.1662	28.9121	1.74596	3.35417	0.0143351	More Abundant
A0A3Q1LMV3	CPT1A	24.4787	22.6879	25.2603	23.8323	25.1587	26.2492	26.7568	26.3535	24.5017	24.0648	25.804	1.73921	3.33852	0.0213572	More Abundant
A0A3Q1M5N9	OLFML2A	22.2661	23.3553	23.5426	22.6452	23.8063	24.4229	23.8313	25.5153	25.7166	22.9523	24.6585	1.70615	3.2629	0.0132022	More Abundant
Q32LG3	MDH2	28.9267	28.7297	29.1205	28.1902	30.0099	30.9433	31.3717	31.069	28.8321	28.7417	30.4452	1.70346	3.25682	0.00920698	More Abundant
A0A3Q1MCH3	SDHA	25.094	24.4112	25.3231	24.1049	25.8029	26.7867	27.3697	26.6375	25.58	24.7333	26.4354	1.70208	3.2537	0.00837111	More Abundant
E1BEB4	FBLN2	20.5691	20.4566	20.5171	20.6186	23.3022	21.7891	21.6144	23.1831	21.2094	20.5404	22.2196	1.67927	3.20267	0.0203404	More Abundant
F1MV66	F1MV66	24.3988	25.7309	25.8614	24.9599	25.8716	27.6117	27.7343	27.6731	25.5224	25.2377	26.8826	1.64488	3.12722	0.0210276	More Abundant
Q3SZJ0	ASL	28.3624	29.8817	28.8779	27.806	29.7225	30.4935	30.3746	30.9671	30.2154	28.732	30.3546	1.62264	3.07938	0.00908386	More Abundant
Q05204	LAMP1	25.0538	24.1125	25.1899	24.2078	26.0435	26.1646	26.6703	27.3104	25.0813	24.641	26.254	1.61301	3.0589	0.0122181	More Abundant
A3KMY8	GUSB	25.747	27.3389	26.5977	26.7093	28.6375	27.977	27.819	28.4428	28.0861	26.5982	28.1925	1.59426	3.01939	0.0101154	More Abundant
Q5E9D3	CHCHD3	21.4865	20.1463	20.5502	19.5213	22.8569	21.8687	22.3702	21.8271	21.1347	20.4261	22.0115	1.58543	3.00097	0.0479734	More Abundant
Q3ZCF5	OAT	22.5005	23.0351	21.4514	19.3315	23.084	23.2516	23.2409	23.5498	22.5805	21.5796	23.1414	1.56174	2.95209	0.036483	More Abundant
A6QNX2	DPP7	29.0909	27.2946	28.5761	27.966	30.0077	29.3367	29.609	30.0386	29.8776	28.2319	29.7739	1.54204	2.91206	0.00997536	More Abundant
A0A3Q1NLC4	CEBPB	22.4233	21.6514	21.4416	21.684	22.7582	24.1096	23.9285	23.7693	21.6095	21.8001	23.235	1.43495	2.70372	0.023463	More Abundant
A0A3Q1M3W4	RPS15	25.9243	27.3716	25.9143	25.3024	28.0328	27.6268	27.6179	28.4933	25.9324	26.1282	27.5407	1.4125	2.66198	0.036015	More Abundant
A0A3Q1LP28	ECI2	24.3126	24.099	24.8651	23.5154	25.1569	26.2037	26.1492	26.6915	23.8011	24.198	25.6005	1.40245	2.6435	0.0413171	More Abundant
F1MT65	HDGFL2	22.5002	24.6684	22.9357	22.6519	24.214	24.9109	24.7644	25.0006	24.0519	23.189	24.5884	1.39932	2.63778	0.02422	More Abundant
A0A3Q1LZI8	IMPA2	19.9624	19.5553	20.7993	20.1068	20.2067	22.2958	21.8336	22.0245	20.9051	20.106	21.4532	1.3472	2.54417	0.0234503	More Abundant
F1MF76	LOC515570	24.3212	24.3569	25.5077	24.7515	25.8488	25.8904	25.975	26.5788	24.824	24.7343	25.8234	1.08905	2.12734	0.0334508	More Abundant
P62248	MYDGF	26.6394	25.9085	27.2697	26.2105	27.0157	27.269	27.939	28.1187	27.6275	26.507	27.594	1.08695	2.12425	0.02629	More Abundant
Q95121	SERPINF1	28.8267	29.1221	28.9603	29.4798	28.9873	27.9183	27.9856	28.4155	27.1098	29.0972	28.0833	-1.01389	-2.01934	0.0336381	Less Abundant
A0A3Q1N3K3	STK26	26.2056	26.9147	26.6277	25.6652	24.6719	25.4112	25.6507	25.3844	24.6672	26.3533	25.1571	-1.19621	-2.29137	0.0183033	Less Abundant
A0A452DIL8	TUBB4B	28.0717	28.665	29.2058	27.8416	26.737	27.0564	27.8714	26.9223	27.4249	28.446	27.2024	-1.24361	-2.3679	0.0168384	Less Abundant
E1BMJ0	SERPING1	28.6108	28.3357	29.006	29.065	27.6521	27.2881	27.6208	27.7497	27.1475	28.7544	27.4916	-1.26272	-2.39948	0.00783223	Less Abundant
Q1LZB6	CAPRIN1	27.841	28.5061	29.1808	27.8591	26.1442	28.0333	27.7853	27.647	25.732	28.3467	27.0683	-1.27839	-2.42568	0.0480525	Less Abundant
F1MHR4	PIP4K2A	25.6186	26.2545	26.1488	25.5183	24.4595	24.7609	25.0854	24.9135	23.4169	25.885	24.5272	-1.35782	-2.56298	0.0100795	Less Abundant
Q1RMI2	RHOG	25.2538	26.1442	26.528	26.3448	23.5789	25.6126	25.7923	24.5732	23.9081	26.0677	24.693	-1.37469	-2.59311	0.0269119	Less Abundant
A4IFR1	CD2BP2	24.1828	24.5229	25.4572	24.617	22.1826	24.1526	24.0961	23.563	22.531	24.695	23.305	-1.38992	-2.62065	0.0220756	Less Abundant
A4IFN6	SNX18	26.5458	25.8146	27.1363	26.4806	24.5983	25.3229	26.2587	24.9472	24.3355	26.4943	25.0925	-1.40182	-2.64234	0.0260268	Less Abundant
P63217	GNG5	27.4672	27.2805	27.7566	26.1963	25.9342	25.7368	26.0876	25.9369	24.9816	27.1752	25.7354	-1.43974	-2.71272	0.0104802	Less Abundant
Q3B7M5	LASP1	28.0577	29.4783	28.5463	28.0324	26.994	27.5461	27.6016	27.0863	26.1104	28.5287	27.0677	-1.46099	-2.75298	0.00866699	Less Abundant
E1BNP8	SUPT16H	24.7302	24.9191	25.4364	24.3943	23.3313	24.3435	23.9114	24.1386	21.1698	24.87	23.3789	-1.49107	-2.81098	0.0329105	Less Abundant
Q05443	LUM	30.7883	28.6296	31.1095	30.0974	28.3468	28.9161	28.5214	28.8921	28.6145	30.1562	28.6582	-1.49804	-2.82458	0.0248944	Less Abundant
F1N7C7	RHOD	27.1817	28.2655	27.8177	26.9317	25.9429	26.7638	26.3598	26.1987	24.9813	27.5491	26.0493	-1.49981	-2.82806	0.0068532	Less Abundant
P46193	ANXA1	31.016	33.4214	31.5429	32.4541	30.9347	30.2356	30.6423	30.5355	30.5223	32.1086	30.5741	-1.53455	-2.89699	0.0221689	Less Abundant
F1MWN1	CSE1L	28.238	29.5544	29.3073	30.2929	27.0851	28.5951	28.2097	28.4164	26.6357	29.3481	27.7884	-1.55972	-2.94796	0.0164801	Less Abundant
A0A3Q1M9V1	CAMK2D	22.6395	23.0411	23.3492	22.7205	21.6095	20.7405	22.2367	22.3913	19.9081	22.9376	21.3772	-1.56036	-2.94927	0.0136316	Less Abundant
A6H768	GALK1	28.5885	29.6168	29.2614	28.4751	27.0812	28.2618	28.2959	27.7266	25.7283	28.9854	27.4188	-1.56665	-2.96216	0.0185655	Less Abundant
A0A452DIX0	PCYOX1L	24.561	24.8627	24.9176	24.3239	22.5538	23.4604	24.425	23.1408	21.8398	24.6663	23.084	-1.58234	-2.99455	0.0119049	Less Abundant
Q3ZBS5	SPRR3	21.2658	23.3611	21.7553	22.7208	20.3817	20.1114	21.137	20.9837	20.773	22.2757	20.6773	-1.59839	-3.02805	0.0236923	Less Abundant
Q3MHM5	TUBB4B	29.7771	30.1119	29.6716	29.1198	27.4285	29.0504	28.9801	28.1764	26.6813	29.6701	28.0633	-1.60676	-3.04567	0.0194478	Less Abundant
E1BCN3	PADI4	27.6448	28.7233	28.3376	29.3093	26.608	27.9001	27.6875	27.3975	24.7837	28.5038	26.8754	-1.62838	-3.09165	0.0262856	Less Abundant
Q0VFX8	CRIP2	27.0002	27.6982	26.5134	25.303	24.3119	25.7672	25.3401	24.9583	24.454	26.6287	24.9663	-1.66238	-3.16538	0.0102184	Less Abundant
P13183	COX7B	23.08	24.6155	24.1189	23.5356	21.4237	23.1055	23.3051	21.9895	20.9122	23.8375	22.1472	-1.69032	-3.22729	0.0139148	Less Abundant
Q2HJH2	RAB1B	26.5541	27.8269	26.8345	26.6111	24.6029	26.2762	26.0944	25.537	23.742	26.9567	25.2505	-1.70613	-3.26284	0.0105595	Less Abundant
G3MZI7	COL5A1	25.7064	25.6772	25.6145	25.6233	25.2965	23.1968	23.7799	24.2884	23.0978	25.6554	23.9319	-1.72346	-3.30227	0.0042366	Less Abundant
Q2TA08	BAG5	21.991	25.5497	24.3662	21.9903	20.758	22.1852	22.4389	22.0389	21.3012	23.4743	21.7444	-1.72986	-3.31696	0.0398852	Less Abundant
Q2KI86	RPA2	24.9699	24.9273	25.8309	24.4948	22.5103	24.6029	24.2126	23.7559	21.3437	25.0557	23.2851	-1.77068	-3.41215	0.0214752	Less Abundant
Q3T140	DYNLRB1	26.2105	27.5594	27.1278	25.6543	24.1934	25.4693	25.5729	25.4542	23.4998	26.638	24.8379	-1.80007	-3.48238	0.00952634	Less Abundant
P68401	PAFAH1B2P68402	25.0819	27.4482	25.981	25.2772	23.6349	25.2795	24.6696	23.8946	22.539	25.9471	24.0035	-1.94355	-3.8465	0.0119073	Less Abundant
P46195	GUK1	25.6479	27.7424	26.6418	25.1757	23.6932	25.4456	25.6403	24.1533	22.8194	26.3019	24.3504	-1.95157	-3.86796	0.0164576	Less Abundant
A0A452DID9	MYL6	30.715	33.0479	31.5726	30.1758	28.6909	30.0541	30.8512	29.85	27.6819	31.3778	29.4256	-1.95223	-3.86972	0.0204321	Less Abundant
P05631	ATP5F1C	27.9229	27.3546	27.2411	28.0683	25.6423	26.0983	26.0647	25.7426	24.7805	27.6467	25.6657	-1.98104	-3.94777	0.00178038	Less Abundant
A0A3Q1N245	A0A3Q1N245	24.639	26.9003	25.2166	24.5954	22.257	24.5411	23.6116	24.2011	22.164	25.3378	23.355	-1.98285	-3.95274	0.0112874	Less Abundant
Q0IIM6	USP8	26.3752	27.651	27.0227	26.4262	24.4183	26.2454	25.8931	25.2422	22.5405	26.8688	24.8679	-2.00086	-4.0024	0.0157314	Less Abundant
M5FKH8	M5FKH8	26.5679	29.1961	27.38	26.4836	23.5343	26.7334	26.3277	24.8978	25.4493	27.4069	25.3885	-2.01843	-4.05142	0.0235274	Less Abundant
Q3T0M7	RANBP1	28.6689	29.4784	29.1122	27.4942	25.7859	27.7108	27.55	27.0687	25.2187	28.6884	26.6668	-2.02161	-4.06036	0.0083806	Less Abundant
Q5E9D1	SUMO1	25.6493	26.6857	27.1474	26.9728	24.3099	25.7682	25.2207	24.8631	22.7754	26.6138	24.5875	-2.02634	-4.0737	0.00957784	Less Abundant
F1MWH2	CNOT1	28.0887	29.8605	28.8198	27.4967	25.5368	27.884	27.5068	26.9339	24.7114	28.5664	26.5146	-2.05184	-4.14636	0.0147013	Less Abundant
F1MHU9	F1MHU9	23.8985	26.336	25.0854	24.0266	22.138	23.6527	23.4889	23.8203	20.8083	24.8366	22.7816	-2.05497	-4.15536	0.0156118	Less Abundant
G3MXV0	FKBP5	26.1791	28.3689	27.1005	26.2817	23.7963	26.4216	26.3671	24.8015	23.1481	26.9825	24.9069	-2.07561	-4.21523	0.0187646	Less Abundant
E1B9H4	PKDCC	23.3667	25.3723	25.5011	22.399	20.6753	22.1119	22.2419	22.6613	22.6828	24.1598	22.0747	-2.0851	-4.24304	0.0156835	Less Abundant
A0A3Q1LSN6	GSTM3	28.0688	29.9725	28.4504	27.5643	25.8067	28.1233	27.1578	26.0387	24.9952	28.514	26.4244	-2.08964	-4.25642	0.0105224	Less Abundant
Q17QL4	MAGED2	25.2453	24.0593	25.7818	25.0548	21.7183	23.6784	24.5264	23.7393	21.0579	25.0353	22.9441	-2.09123	-4.26111	0.0165915	Less Abundant
A0A3Q1LV73	A0A3Q1LV73	25.0001	26.8262	25.7561	25.2643	23.7208	24.6609	25.1046	23.0163	21.5812	25.7117	23.6168	-2.0949	-4.27196	0.012436	Less Abundant
F1MXU5	STARD10	25.8787	27.318	26.8511	25.5944	23.4142	25.3377	25.2449	24.6501	22.8784	26.4106	24.3051	-2.1055	-4.30346	0.0077859	Less Abundant
Q5E9M9	RHOT2	26.0533	27.4639	27.2903	25.9649	25.1099	25.2031	25.0597	24.4519	23.0121	26.6931	24.5673	-2.12573	-4.36423	0.00276921	Less Abundant
Q2KJ32	SELENBP1	27.862	28.4185	27.7698	26.7384	25.1576	25.3063	26.3789	25.1433	25.7974	27.6972	25.5567	-2.14051	-4.40917	0.00838932	Less Abundant
Q2TA37	ARL2	27.2163	28.3588	27.7645	26.7092	24.2696	26.4247	25.6032	25.7045	24.8033	27.5122	25.361	-2.15114	-4.44179	0.00270439	Less Abundant
Q1RMR3	CTTN	28.2362	30.5707	29.2512	28.4836	26.8455	28.2945	27.8537	26.7859	25.1254	29.1354	26.981	-2.15444	-4.45195	0.0104536	Less Abundant
A0A3Q1MET0	A0A3Q1MET0	25.0135	26.7846	25.5909	24.426	22.5132	24.4472	24.3938	23.2543	21.8031	25.4537	23.2823	-2.17139	-4.50458	0.00747301	Less Abundant
F1N339	PTPN11	26.2452	27.3423	26.6606	26.587	23.8448	25.7902	25.6078	24.8788	22.496	26.7088	24.5235	-2.18523	-4.54799	0.00748185	Less Abundant
A0A452DJ23	A0A452DJ23	28.0588	29.873	29.3407	28.057	26.7576	27.8559	27.3201	27.8808	23.3313	28.8324	26.6292	-2.20321	-4.60501	0.0345085	Less Abundant
F1MQ37	MYH9	33.7894	35.3531	34.6214	32.9642	31.2238	32.4777	33.4414	32.489	30.2476	34.182	31.9759	-2.20609	-4.61424	0.00768137	Less Abundant
A0A3Q1LY05	TJP2	28.924	30.3217	29.3554	28.6883	26.5747	28.0454	28.5426	27.3904	25.0181	29.3223	27.1142	-2.20811	-4.62071	0.00921986	Less Abundant
A0A3Q1MKY2	A0A3Q1MKY2	27.6611	29.2384	28.1972	26.9684	26.0838	26.8823	26.4906	25.9268	23.4594	28.0163	25.7686	-2.24771	-4.7493	0.00865447	Less Abundant
Q9N0T5	EIF4E	27.3308	29.1747	28.9945	27.5377	25.7152	27.5195	27.2169	26.5309	22.9982	28.2595	25.9961	-2.26332	-4.80096	0.0235196	Less Abundant
A0A452DHZ5	NUCB1	28.5904	28.134	30.959	28.7097	29.0349	26.2771	27.076	26.3849	25.2047	29.0983	26.7955	-2.30276	-4.93402	0.0153566	Less Abundant
O62768	TXNRD1	29.4594	30.8459	29.8328	29.2719	27.0271	28.5105	28.711	27.7199	25.6571	29.8525	27.5251	-2.32739	-5.01896	0.00351992	Less Abundant
F1MLE1	DIP2B	27.3954	27.1066	28.0282	28.8726	25.1775	26.553	26.0995	25.9205	23.8472	27.8507	25.5196	-2.33115	-5.03207	0.00237975	Less Abundant
P40673	HMGB2	28.6204	28.9875	29.3045	29.2987	26.3146	27.9259	27.2727	26.9691	25.0825	29.0528	26.713	-2.33982	-5.0624	0.00193212	Less Abundant
A0A3Q1NEH7	CARMIL1	27.4712	29.4305	28.0932	26.9925	24.6953	27.206	27.0837	26.22	22.9615	27.9968	25.6333	-2.36354	-5.1463	0.0212029	Less Abundant
A0A3Q1LJ23	DLGAP4	26.2213	28.6472	27.7067	25.8373	23.746	26.6159	25.7444	24.7533	22.7958	27.1031	24.7311	-2.37201	-5.17664	0.0150307	Less Abundant
A0A3Q1LK61	RPS6KA1	26.3072	28.475	27.2488	25.8796	23.974	24.6789	25.9112	24.9977	23.4009	26.9776	24.5925	-2.38511	-5.22382	0.00355332	Less Abundant
Q2TBH2	RRAS	25.6127	27.301	26.3623	25.4835	24.3478	24.1643	24.5389	22.2464	23.6666	26.1899	23.7928	-2.39704	-5.2672	0.00510358	Less Abundant
Q0VCN1	NMRAL1	28.1641	29.1809	29.3252	28.3705	26.8954	25.5468	27.5376	26.5001	25.3209	28.7602	26.3602	-2.4	-5.27803	0.00109435	Less Abundant
F1MX38	STAT3	23.5101	24.8307	25.065	24.6867	21.4232	21.6695	23.5121	22.6945	21.2271	24.5231	22.1053	-2.41783	-5.34367	0.000891896	Less Abundant
A0A3Q1MLN0	ELP1	23.1974	26.4434	24.3961	23.7232	21.6779	23.1457	23.0502	22.8102	19.3425	24.44	22.0053	-2.43476	-5.40673	0.0171128	Less Abundant
A0A3Q1LI44	A0A3Q1LI44	28.9729	28.0799	28.1754	26.6454	27.5053	25.1019	25.656	25.0842	24.2871	27.9684	25.5269	-2.4415	-5.43207	0.00718096	Less Abundant
A0A3Q1MTQ0	LUC7L	21.2737	24.9549	21.8873	24.8528	23.208	19.7085	21.2255	20.8074	19.0088	23.2422	20.7917	-2.4505	-5.46605	0.0406163	Less Abundant
Q2KI56	COPS7B	26.178	28.0095	26.8231	25.9963	24.0123	25.6332	25.0838	25.3039	21.4188	26.7517	24.2904	-2.4613	-5.50714	0.0137644	Less Abundant
Q24K21	DPCD	25.2863	27.4758	26.395	25.4027	21.6928	24.1347	24.0073	24.472	24.0561	26.1399	23.6726	-2.46737	-5.53034	0.00855085	Less Abundant
A6H7E3	PDLIM1	27.9401	30.851	28.2861	27.6787	25.0099	27.3447	27.5224	26.2232	24.8559	28.689	26.1912	-2.49777	-5.64812	0.0110784	Less Abundant
E1BFP1	HEBP2	29.1485	28.7013	29.1063	30.0765	26.1201	27.9796	27.5496	27.6413	24.3952	29.2582	26.7372	-2.52098	-5.73973	0.00484935	Less Abundant
F1MQ43	DOCK9	23.3739	26.7723	24.8814	23.0212	19.3508	23.9019	22.0619	22.139	22.4194	24.5122	21.9746	-2.53761	-5.80627	0.0212592	Less Abundant
Q3SWX3	NPEPL1	27.6205	26.0925	26.5846	26.0751	24.3308	25.5949	24.4599	23.4042	22.3608	26.5932	24.0301	-2.56307	-5.90963	0.00274212	Less Abundant
A6QQN2	PTPN1	24.0953	27.0352	25.1359	25.3876	20.9869	22.9334	24.0315	23.4119	22.8663	25.4135	22.846	-2.56747	-5.9277	0.00352472	Less Abundant
A4FV12	UBA2	28.7874	29.5485	29.3223	29.0003	26.6043	27.2213	27.1063	26.6814	25.2241	29.1646	26.5675	-2.59715	-6.05092	0.000133586	Less Abundant
Q9XTA3	MYOC	23.5943	22.1007	23.0851	24.1277	19.3685	21.0925	21.137	21.5243	19.9247	23.2269	20.6094	-2.61754	-6.13704	0.000586301	Less Abundant
A0A140T886	COPG1	30.3776	31.077	30.5992	31.0151	27.7085	28.824	28.9436	29.2596	26.0022	30.7672	28.1476	-2.61964	-6.14598	0.00164462	Less Abundant
Q5E994	CHMP1B	25.2247	24.6421	25.8431	24.7942	23.1228	23.9312	22.5286	22.644	20.2316	25.126	22.4916	-2.6344	-6.20918	0.00324337	Less Abundant
A0A3Q1N3E8	UFD1	24.246	25.0459	25.0948	23.8527	20.5158	23.3898	23.4028	22.0005	20.1774	24.5598	21.8973	-2.66259	-6.3317	0.00435916	Less Abundant
A0JN97	PRKCD	23.7721	25.1038	24.3189	23.9309	20.938	21.8809	22.5156	22.0798	20.1682	24.2814	21.5165	-2.7649	-6.79699	0.000254339	Less Abundant
F6RS49	STAM	24.3108	24.4123	24.7796	23.0858	21.4152	22.4107	22.8826	21.9825	18.1527	24.1471	21.3688	-2.77835	-6.86068	0.00844413	Less Abundant
P00376	DHFR	23.5366	25.6633	25.927	24.5925	22.3826	21.1566	23.5687	20.4634	22.9372	24.9299	22.1017	-2.82814	-7.10158	0.0020631	Less Abundant
F1MUP3	SEC62	24.7787	24.6922	25.791	25.2547	20.6043	24.0506	24.1371	22.2663	20.2975	25.1291	22.2712	-2.85799	-7.25005	0.0114183	Less Abundant
F1MFA7	CCDC186	22.6809	25.2728	23.7486	23.3786	21.0386	21.7887	22.2644	21.0834	18.2712	23.7702	20.8893	-2.88092	-7.36622	0.023663	Less Abundant
Q17QR2	STAMBP	28.932	29.6024	28.7067	29.5558	26.052	27.2417	26.8984	26.8878	24.4963	29.1992	26.3153	-2.88399	-7.38189	0.000294378	Less Abundant
A7Z063	WASHC1	24.6405	27.175	25.3007	23.8982	21.5921	23.7607	23.432	22.7314	20.1626	25.2536	22.3358	-2.91781	-7.55698	0.00468824	Less Abundant
A7MBG0	ADSS2	29.1287	31.8808	30.2597	29.615	26.4819	28.5733	28.1014	27.9733	25.2563	30.221	27.2772	-2.94381	-7.69439	0.00267398	Less Abundant
Q3SWX1	CNPY4	26.5078	25.1067	27.5388	26.0418	24.2784	23.6269	23.333	22.8326	22.4287	26.2988	23.2999	-2.99886	-7.9937	0.00215169	Less Abundant
P14568	ASS1	23.8958	28.6794	25.1949	26.4788	23.3848	23.2308	24.2038	23.0672	21.4241	26.0622	23.0621	-3.00009	-8.00051	0.0060684	Less Abundant
Q2HJ81	TUBB6	25.0726	24.5666	24.3821	22.7996	19.807	21.5026	22.4341	20.3428	21.6081	24.2052	21.1389	-3.06632	-8.37637	0.0013465	Less Abundant
E1B970	GOLGA3	27.6377	29.329	28.8386	30.7729	26.3875	27.4008	26.9136	26.2215	23.4385	29.1446	26.0724	-3.07218	-8.41044	0.00314554	Less Abundant
A0A3Q1LMZ8	SEPTIN6	22.2216	24.1769	23.5657	22.7325	18.9757	21.7848	20.1981	20.0795	19.4366	23.1742	20.0949	-3.07923	-8.45161	0.000460261	Less Abundant
A0A452DHY7	PCYT2	29.6817	29.2921	29.2506	30.1943	26.4212	27.4282	27.0633	26.8859	24.7381	29.6047	26.5073	-3.09734	-8.55838	0.000455607	Less Abundant
G3MYR9	HDAC8	26.7862	24.4772	24.6848	25.0364	19.6848	24.3032	24.2672	22.2036	19.9905	25.2462	22.0898	-3.15633	-8.91556	0.0100043	Less Abundant
Q05B60	NUDT14	25.9186	27.4756	27.1957	26.1374	20.5147	25.3279	25.1768	24.13	22.366	26.6818	23.5031	-3.17873	-9.05511	0.020354	Less Abundant
A1L553	IQCA	26.1465	27.1723	26.6781	25.4998	22.1297	24.4701	24.5436	23.6637	21.1655	26.3742	23.1945	-3.17966	-9.06094	0.00118307	Less Abundant
P26285	PFKFB2	26.7115	31.3983	28.0815	26.8279	23.4531	26.7842	26.3045	25.3328	23.2188	28.2548	25.0187	-3.23611	-9.42248	0.0114134	Less Abundant
A0A3Q1LK04	UCHL1	25.4666	27.0754	25.9441	24.3848	20.9677	24.1	24.2827	23.1594	19.7892	25.7177	22.4598	-3.25796	-9.56627	0.00643039	Less Abundant
E1B6Z6	LCN2	28.6729	29.2581	29.2446	33.2576	27.6331	27.4862	27.9851	26.1183	24.8091	30.1083	26.8064	-3.30195	-9.86249	0.00785393	Less Abundant
Q58CY6	PRXL2B	24.947	27.7317	25.9247	24.6596	21.8717	22.94	23.0585	22.5781	21.8756	25.8157	22.4648	-3.35096	-10.2033	0.000217018	Less Abundant
Q32PB8	RPS21	25.797	28.9067	26.8376	26.6508	26.1962	24.0704	23.7903	23.8701	20.2925	27.048	23.6439	-3.40411	-10.5862	0.00738408	Less Abundant
A4IF78	TNFAIP8	25.7469	26.8928	26.7762	26.0865	21.9863	23.5898	23.4805	23.1234	22.5902	26.3756	22.954	-3.4216	-10.7153	1.36229e-05	Less Abundant
A0A3Q1MGW5	PALLD	27.4573	27.5384	27.1802	28.1016	25.0946	24.7196	24.5591	24.9082	21.229	27.5694	24.1021	-3.46724	-11.0597	0.0012315	Less Abundant
A0A452DIT0	A0A452DIT0	27.1966	28.1375	27.7731	26.6334	24.0009	24.994	24.4075	24.9369	20.938	27.4351	23.8555	-3.57969	-11.9562	0.00135588	Less Abundant
A0A140T892	TGM2	25.5356	28.7474	27.0006	25.1106	21.9509	24.3721	24.2554	22.6284	21.5795	26.5985	22.9573	-3.64127	-12.4776	0.00286868	Less Abundant
A0A3Q1MZU3	PDCD4	25.1741	29.9312	27.1785	26.2119	22.259	25.5747	24.4978	24.0956	20.7903	27.1239	23.4435	-3.68045	-12.8212	0.00599136	Less Abundant
F1N4N7	CACHD1	24.7858	26.8914	25.686	24.4579	20.3546	23.0816	20.0459	23.8545	21.2709	25.4553	21.7215	-3.73377	-13.3038	0.00165738	Less Abundant
A7E300	DLC1	25.2065	26.5865	25.8251	24.894	24.9732	20.3461	20.8604	25.0245	18.1051	25.628	21.8619	-3.76616	-13.6059	0.0138531	Less Abundant
A0A3S5ZPD5	SYNCRIP	24.607	30.1299	27.1713	26.2887	22.2883	22.0736	25.7764	23.1437	23.1201	27.0492	23.2804	-3.76883	-13.6311	0.00508449	Less Abundant
A0A3Q1M326	A0A3Q1M326	32.6621	32.2968	32.3021	32.8752	28.5235	29.5306	29.3381	29.3032	26.6611	32.534	28.6713	-3.86273	-14.5478	2.85727e-05	Less Abundant
A0A3Q1LPY0	A0A3Q1LPY0	29.0476	28.7424	29.4346	29.1644	27.1194	25.1356	21.8575	24.6634	27.2584	29.0973	25.2069	-3.89039	-14.8294	0.00632701	Less Abundant
B0JYQ0	ALB	24.1272	33.5445	28.6698	26.55	25.5637	23.5682	24.3816	24.8174	22.7726	28.2229	24.2207	-4.00218	-16.0242	0.0212785	Less Abundant
A0A3Q1M5E5	A0A3Q1M5E5	28.832	29.564	29.8327	28.4729	25.736	24.8596	24.2112	24.7445	25.327	29.1754	24.9757	-4.19973	-18.3758	2.08048e-05	Less Abundant
Q17R10	AFAP1L2	25.9072	27.1021	26.822	25.3331	21.7633	23.1259	23.8218	22.5842	18.9586	26.2911	22.0507	-4.24039	-18.901	0.000549537	Less Abundant
Q2KIU3	Q2KIU3	30.8702	29.4592	30.1426	31.4323	27.8233	25.6111	26.5063	26.1904	22.7839	30.4761	25.783	-4.69308	-25.8676	0.000220102	Less Abundant
P12234	SLC25A3	30.2354	30.7969	30.5201	29.8231	24.9498	25.3238	25.5747	25.5638	25.107	30.3439	25.3038	-5.0401	-32.9019	1.95813e-06	Less Abundant
A0A3Q1NJC3	GNPDA2	24.3983	24.007	26.5803	31.2322	21.754	23.3198	22.9978	20.7348	18.5966	26.5545	21.4806	-5.07384	-33.6804	0.00674665	Less Abundant
A0A452DIC9	A0A452DIC9	23.9959	25.1233	24.4715	23.1827	17.3636	21.2269	20.0402	19.605	16.9074	24.1933	19.0286	-5.16473	-35.8706	9.72865e-05	Less Abundant
Q2KIA2	TRMT112	27.12	26.7835	28.0849	29.7577	22.7191	23.5741	23.6428	23.3651	19.8469	27.9365	22.6296	-5.30694	-39.5866	6.55888e-05	Less Abundant
A0A173FDG2	BoLA	26.0905	25.523	26.3074	26.9957	19.1727	22.4977	23.5423	20.6152	18.6144	26.2292	20.8885	-5.34069	-40.5237	0.000517028	Less Abundant
A0A3S5ZPK0	OGT	27.2545	29.4632	27.8363	26.5212	19.5561	22.6421	23.0532	22.3958	20.1342	27.7688	21.5563	-6.21254	-74.1584	2.10839e-05	Less Abundant
Q2HJB8	TUBA8	27.1245	26.9044	27.755	26.5424	18.599	21.215	21.577	20.4437	19.8306	27.0816	20.333	-6.74851	-107.524	2.45752e-05	Less Abundant
Q2HJF6	SRA1	29.0589	28.7455	28.8231	29.867	21.837	23.1061	23.2389	22.4452	21.1062	29.1236	22.3467	-6.77694	-109.663	5.08001e-08	Less Abundant
E1BPA1	TBC1D4	30.6301	32.23	31.5918	30.5376	22.7419	24.8981	24.7037	24.3302	21.4232	31.2474	23.6194	-7.62797	-197.81	1.42259e-06	Less Abundant
Q95KU9	IKBKG	0	19.9476	20.4645	17.9095	0	0	19.0846	0	0	14.5804	3.81691	-10.7635	-1738.33	0.0478489	Less Abundant
A0A452DHW6	MYD88	22.9296	23.1587	23.2022	22.2646	0	18.1641	20.5077	0	18.3622	22.8888	11.4068	-11.482	-2860.37	0.0196616	Less Abundant
A5PK45	COLGALT1	23.1591	24.3743	23.6456	21.4554	0	19.2241	20.5388	0	18.4282	23.1586	11.6382	-11.5204	-2937.52	0.0215325	Less Abundant
A6QPT4	MPO	25.1202	20.8316	22.7674	28.0644	20.4259	20.4476	19.3794	0	0	24.1959	12.0506	-12.1453	-4529.96	0.0225832	Less Abundant
G3N0J2	G3N0J2	18.7031	18.7657	18.8597	24.0598	21.6249	0	18.0091	0	0	20.0971	7.92681	-12.1702	-4609.02	0.0209615	Less Abundant
G3MZR6	MANSC4	25.4536	26.4613	24.9557	24.2588	23.9981	21.0706	20.0281	0	0	25.2824	13.0194	-12.263	-4915.04	0.0274085	Less Abundant
F1N2G5	ARHGEF5	21.385	21.2074	20.6145	20.8611	0	21.9241	21.84	0	0	21.017	8.75282	-12.2642	-4919.12	0.0274039	Less Abundant
A0A3Q1NAH0	MSRB1	19.5167	21.5742	19.5901	19.2947	0	0	18.9456	18.4235	0	19.9939	7.47381	-12.5201	-5873.86	0.0116079	Less Abundant
A0A3Q1LU79	PANK1	0	24.0119	21.5889	19.9871	0	19.1361	0	0	0	16.397	3.82723	-12.5698	-6079.57	0.0334457	Less Abundant
F1MSW6	F1MSW6	20.5252	23.3167	21.8735	0	0	18.9516	0	0	0	16.4289	3.79032	-12.6385	-6376.41	0.0314042	Less Abundant
A0A3Q1M848	FERMT1	21.7773	23.8254	21.4911	0	0	0	0	20.253	0	16.7735	4.0506	-12.7229	-6760.29	0.0363641	Less Abundant
Q0Z7W6	TMX1	21.3096	23.0203	21.8235	21.0877	20.5083	23.5216	0	0	0	21.8103	8.80599	-13.0043	-8216.43	0.0218982	Less Abundant
A0A3Q1LH95	MAP3K20	21.0143	22.4318	22.1031	20.4078	0	0	21.2469	0	18.9315	21.4892	8.03569	-13.4536	-11218.2	0.011529	Less Abundant
O02659	MBL	23.2277	22.5908	22.2428	22.3957	24.9193	0	0	20.7778	0	22.6143	9.13942	-13.4748	-11385	0.0234086	Less Abundant
Q3MHI4	PHAX	22.2186	24.8164	23.1057	0	20.0476	0	0	0	0	17.5351	4.00952	-13.5256	-11792.9	0.030395	Less Abundant
Q2KIS1	RENBP	22.8821	22.4157	23.1142	21.8726	22.0553	23.1634	0	0	0	22.5711	9.04375	-13.5274	-11807.3	0.0201835	Less Abundant
F1MPT8	F1MPT8	21.9728	21.8006	23.4193	22.952	21.8722	0	0	0	22.152	22.5362	8.80483	-13.7313	-13600.3	0.0165422	Less Abundant
A0A3Q1M2I8	STAP2	0	25.2996	24.9171	21.1879	0	0	0	0	19.7572	17.8511	3.95144	-13.8997	-15283.5	0.0279996	Less Abundant
A0A3Q1MFV0	PHYHD1	21.4055	25.0188	23.4088	21.2716	0	22.1086	22.1269	0	0	22.7762	8.84711	-13.9291	-15598.2	0.0161839	Less Abundant
A0A3Q1MNT8	A0A3Q1MNT8	21.6409	23.1675	22.1546	20.8324	0	20.099	0	19.1691	0	21.9489	7.85361	-14.0953	-17502.3	0.00772512	Less Abundant
A0A3Q1LX56	TCOF1	17.1757	20.8402	0	18.4401	0	0	0	0	0	14.114	0	-14.114	-17731.3	0.00135492	Less Abundant
F1MN78	F1MN78	23.3087	20.4138	21.5239	27.7086	0	21.5043	0	0	22.0342	23.2388	8.70769	-14.5311	-23674.8	0.013174	Less Abundant
Q58DW3	RPL29	21.5669	24.9751	21.7154	21.654	20.4803	19.0227	0	0	0	22.4779	7.90059	-14.5773	-24445.2	0.0224275	Less Abundant
A0A3Q1MQ27	CEACAM1	21.9672	22.475	25.0648	20.5549	0	0	0	20.2362	18.9213	22.5155	7.83151	-14.684	-26321.6	0.0246506	Less Abundant
Q32KY6	DCTPP1	21.7133	25.2841	23.4838	22.1237	21.4974	0	0	0	20.2927	23.1512	8.35802	-14.7932	-28392.2	0.00859186	Less Abundant
Q2T9V5	TRMT6	22.8423	24.1055	23.3625	22.4697	0	21.3141	20.5565	0	0	23.195	8.37412	-14.8209	-28941.8	0.008273	Less Abundant
Q28056	ASPH	23.2927	24.6214	24.0154	22.4403	0	21.3712	22.0346	0	0	23.5924	8.68117	-14.9113	-30813.3	0.0310956	Less Abundant
F1MPV3	RALBP1	22.6372	25.59	24.1257	22.3093	0	22.4201	20.7593	0	0	23.6655	8.63588	-15.0296	-33448.2	0.0282613	Less Abundant
Q8SPP7	PGLYRP1	23.448	21.2378	24.2834	31.3065	25.266	24.2766	0	0	0	25.0689	9.90852	-15.1604	-36621.9	0.0220058	Less Abundant
A8R4Q8	PCP4L1	20.382	0	20.9861	19.7056	0	0	0	0	0	15.2684	0	-15.2684	-39468.6	0.0180801	Less Abundant
Q2KJ21	CALCOCO1	23.8298	24.9578	24.244	23.4134	22.87	20.5332	0	0	0	24.1113	8.68063	-15.4306	-44165.3	0.00822365	Less Abundant
A0A6M4P9S9	A0A6M4P9S9	22.5055	24.2237	24.1777	23.9434	0	0	0	18.7829	22.285	23.7126	8.21358	-15.499	-46308.1	0.00600608	Less Abundant
Q0P5A7	EIF4EBP1	0	22.8994	20.1056	19.1933	0	0	0	0	0	15.5496	0	-15.5496	-47961.5	0.00133503	Less Abundant
E1BKQ2	RAB11FIP1	20.9041	21.7155	19.9374	0	0	0	0	0	0	15.6392	0	-15.6392	-51036.3	0.00125122	Less Abundant
F1MZD9	NUP50	18.2302	20.6741	20.4392	19.1538	0	19.8838	0	0	0	19.6243	3.97675	-15.6476	-51331.9	0.0141483	Less Abundant
Q3MHE4	MSH2	21.7301	21.3701	0	19.59	0	0	0	0	0	15.6726	0	-15.6726	-52229.1	0.010126	Less Abundant
A0A3Q1M8Q7	ESYT2	0	20.6072	21.4279	20.8307	0	0	0	0	0	15.7164	0	-15.7164	-53842.1	0.0147512	Less Abundant
G3X6W2	RAD50	0	21.7891	21.4369	19.673	0	0	0	0	0	15.7248	0	-15.7248	-54153.5	0.00126412	Less Abundant
P58352	SLC2A3	21.1798	0	20.5628	21.3273	0	0	0	0	0	15.7675	0	-15.7675	-55780.8	0.0012573	Less Abundant
F6S1D0	MAP2K3	19.3734	20.2265	19.9943	18.9483	18.7178	0	0	0	0	19.6356	3.74357	-15.8921	-60812.1	0.000634852	Less Abundant
A2VEA3	ARIH1	19.4962	23.3501	21.1467	0	0	0	0	0	0	15.9982	0	-15.9982	-65456.5	0.00132779	Less Abundant
Q17QZ9	IFIT5	20.2904	22.9486	21.4775	0	0	0	0	0	0	16.1791	0	-16.1791	-74200.5	0.0111211	Less Abundant
E1BFA8	NBAS	0	21.8856	21.9866	21.0366	0	0	0	0	0	16.2272	0	-16.2272	-76712.9	0.00123457	Less Abundant
A0A3Q1NJE9	TMEM30A	0	22.2644	20.7702	21.9304	0	0	0	0	0	16.2412	0	-16.2412	-77463.8	0.00124319	Less Abundant
F1MI92	SSH3	21.1249	22.6955	21.4081	0	0	0	0	0	0	16.3071	0	-16.3071	-81083.3	0.00127243	Less Abundant
A0A3Q1LIS3	SPARCL1	19.8277	19.0531	19.8492	21.4184	0	18.4601	0	0	0	20.0371	3.69201	-16.3451	-83247.1	0.00659888	Less Abundant
A0A3Q1MRE3	AKAP13	24.8112	24.8601	24.2054	25.2438	0	0	20.2018	21.856	0	24.7801	8.41158	-16.3686	-84611.1	0.00469109	Less Abundant
F1MLI8	PODXL	17.5166	24.0566	21.6436	18.3806	0	0	0	0	19.9644	20.3993	3.99289	-16.4064	-86862.6	0.00818935	Less Abundant
A0A3Q1MAJ4	SCRIB	19.6891	21.3028	20.4068	19.7587	0	0	19.3283	0	0	20.2894	3.86566	-16.4237	-87908.5	0.00063061	Less Abundant
Q2KJB1	SEPTIN10	21.1465	23.1049	21.693	0	0	0	0	0	0	16.4861	0	-16.4861	-91792.8	0.00125201	Less Abundant
O18879	GSTA2	23.7004	23.5279	25.8152	24.4617	0	19.2061	20.1308	0	0	24.3763	7.86738	-16.5089	-93257.4	0.0129762	Less Abundant
A3KMZ0	STXBP3	22.949	20.7488	23.0524	0	0	0	0	0	0	16.6876	0	-16.6876	-105549	0.0012671	Less Abundant
A0A3Q1MCF2	GOPC	20.0678	23.989	21.5074	19.5096	22.173	0	0	0	0	21.2685	4.4346	-16.8339	-116815	0.00157419	Less Abundant
Q32L87	DCAF7	20.3384	21.5333	21.0078	20.5483	19.6269	0	0	0	0	20.857	3.92538	-16.9316	-125000	0.00870466	Less Abundant
A0A3Q1M9H9	NUP62	24.3434	25.0077	24.1452	26.1223	0	0	19.855	19.7192	0	24.9047	7.91484	-16.9898	-130151	0.0126096	Less Abundant
A0A3Q1M275	A0A3Q1M275	21.0155	22.7152	21.6924	20.4418	22.3594	0	0	0	0	21.4662	4.47189	-16.9943	-130559	0.00145133	Less Abundant
F1MQ56	FOCAD	21.8611	23.4778	22.2145	18.8108	0	0	0	22.4965	0	21.591	4.49929	-17.0917	-139678	0.0130014	Less Abundant
E1BK71	PACSIN3	19.9883	23.132	21.8287	20.2537	0	0	20.7287	0	0	21.3007	4.14575	-17.1549	-145928	0.0065448	Less Abundant
P52176	MMP9	23.1709	24.2179	23.9209	29.5313	0	0	0	21.5669	18.5025	25.2102	8.01388	-17.1964	-150182	0.0204486	Less Abundant
F1MMI7	MTMR2	21.0155	22.4032	21.6924	20.4418	20.4798	0	0	0	0	21.3882	4.09597	-17.2923	-160506	0.00706227	Less Abundant
A0A3Q1MLS1	A0A3Q1MLS1	20.6091	22.8696	21.3155	21.0823	20.4637	0	0	0	0	21.4691	4.09275	-17.3764	-170141	0.000646732	Less Abundant
F1MD57	MATK	22.1611	0	24.8972	23.0295	0	0	0	0	0	17.522	0	-17.522	-188207	0.00126684	Less Abundant
A0A3Q1MAM8	MICAL1	21.6521	22.9925	21.0059	20.6088	0	0	20.1744	0	0	21.5648	4.03488	-17.5299	-189251	0.00533676	Less Abundant
A0A3Q1M7L4	A0A3Q1M7L4	26.0239	26.8936	26.1402	25.0059	0	21.2069	21.1351	0	0	26.0159	8.4684	-17.5475	-191566	0.0165662	Less Abundant
E1BCU8	ICOSLG	19.3942	21.674	23.9045	22.2715	20.8814	0	0	0	0	21.8111	4.17627	-17.6348	-203516	0.00664074	Less Abundant
A0A3Q1LTT9	MAPK14	20.245	23.2407	21.94	21.5113	0	0	0	0	20.0057	21.7343	4.00114	-17.7331	-217873	0.00574445	Less Abundant
A0A3Q1MD88	MPPED2	22.178	24.6631	22.0299	21.1298	0	23.6933	0	0	0	22.5002	4.73866	-17.7616	-222209	0.00888216	Less Abundant
Q6BBL6	CLDN4	23.3311	0	23.5434	24.9167	0	0	0	0	0	17.9478	0	-17.9478	-252827	0.0110486	Less Abundant
Q5E9T4	TPK1	23.3243	24.5471	23.9898	0	0	0	0	0	0	17.9653	0	-17.9653	-255917	0.00123089	Less Abundant
F1N712	PGR	23.4755	26.2028	23.7586	0	0	0	0	0	0	18.3592	0	-18.3592	-336264	0.00126699	Less Abundant
D2U6Q4	MUC16	23.6987	0	24.6389	26.0595	0	0	0	0	0	18.5993	0	-18.5993	-397136	0.0155057	Less Abundant
Q3T161	SYAP1	19.6113	17.9972	19.259	17.77	0	0	0	0	0	18.6594	0	-18.6594	-414027	7.51069e-14	Less Abundant
P46164	DEFB6	24.9762	0	25.0032	24.8392	0	0	0	0	0	18.7046	0	-18.7046	-427226	0.00122179	Less Abundant
A0A3Q1MR14	LGALSL	22.5439	23.1682	23.1234	22.2274	0	0	0	0	20.2827	22.7657	4.05654	-18.7092	-428569	0.00742796	Less Abundant
F1MPG6	PTBP3	0	22.5786	24.6514	27.7739	0	0	0	0	0	18.751	0	-18.751	-441169	0.00135452	Less Abundant
A0A6B9SE63	A0A6B9SE63	24.3301	23.6401	23.2456	25.2093	24.915	0	0	0	0	24.1063	4.98301	-19.1233	-571050	0.0148865	Less Abundant
G5E5R6	PARD6B	22.8423	23.181	23.5379	22.4427	0	0	0	0	19.3636	23.001	3.87273	-19.1282	-573020	0.000189719	Less Abundant
A0A3Q1N108	LARS1	25.1201	25.8725	26.2508	0	0	0	0	0	0	19.3109	0	-19.3109	-650350	0.00124728	Less Abundant
F2Z4H3	POLR2H	23.35	23.2164	24.153	22.9756	0	0	18.2169	0	0	23.4237	3.64339	-19.7803	-900486	8.41043e-05	Less Abundant
A0A3Q1NH60	A0A3Q1NH60	23.1155	25.4686	24.3117	24.1396	0	21.4115	0	0	0	24.2588	4.2823	-19.9766	-1.03167e+06	0.000311561	Less Abundant
A0A3Q1MG78	A0A3Q1MG78	23.8537	26.5864	25.8668	23.5353	24.5353	0	0	0	0	24.9605	4.90706	-20.0535	-1.08818e+06	0.00771032	Less Abundant
F1MUX5	F1MUX5	26.1159	28.8201	26.826	0	0	0	0	0	0	20.4405	0	-20.4405	-1.42301e+06	0.00124997	Less Abundant
A0A3Q1MNG4	BCCIP	20.4166	21.3285	20.6354	19.9006	0	0	0	0	0	20.5703	0	-20.5703	-1.55692e+06	0.000116519	Less Abundant
A8SMA7	SMEK1	24.0821	23.9057	25.0502	25.1798	0	0	0	0	19.8146	24.5545	3.96293	-20.5915	-1.58006e+06	0.000122146	Less Abundant
A0A3Q1M847	A0A3Q1M847	24.5477	26.5823	24.9186	23.5529	21.4841	0	0	0	0	24.9004	4.29682	-20.6036	-1.59328e+06	0.00024969	Less Abundant
G3N2H4	AZU1	22.5366	24.5671	24.3846	29.698	22.8409	0	0	0	0	25.2965	4.56817	-20.7284	-1.73725e+06	0.000492769	Less Abundant
A0A3Q1MJK5	ARK2N	21.4382	21.4965	20.895	19.9578	0	0	0	0	0	20.9468	0	-20.9468	-2.02129e+06	0.000113166	Less Abundant
A0A3Q1MC59	DOCK5	19.7079	22.9674	21.2497	20.5698	0	0	0	0	0	21.1237	0	-21.1237	-2.28487e+06	3.91962e-13	Less Abundant
A0A3Q1M2I7	ILKAP	21.2351	22.3825	21.1004	20.0438	0	0	0	0	0	21.1904	0	-21.1904	-2.39308e+06	2.48594e-14	Less Abundant
F1N2K8	PPL	20.6091	23.2141	20.5319	20.4328	0	0	0	0	0	21.197	0	-21.197	-2.40395e+06	3.05829e-13	Less Abundant
F1N5I0	F1N5I0	20.9749	21.2808	21.6494	20.9258	0	0	0	0	0	21.2077	0	-21.2077	-2.42196e+06	4.48885e-16	Less Abundant
A8WFM0	MGC159550	21.5679	21.7127	22.222	19.4895	0	0	0	0	0	21.248	0	-21.248	-2.49053e+06	1.24034e-13	Less Abundant
A0A3Q1LXU0	TBCE	21.5152	23.935	20.8824	19.2846	0	0	0	0	0	21.4043	0	-21.4043	-2.77543e+06	6.56068e-12	Less Abundant
A0A0B4J192	FCGRT	29.6464	28.7849	29.3183	30.1476	19.896	0	0	19.9145	0	29.4743	7.96211	-21.5122	-2.99097e+06	0.00289271	Less Abundant
Q3SZ07	OVCA2	21.3843	21.5783	22.6748	20.742	0	0	0	0	0	21.5948	0	-21.5948	-3.16735e+06	6.31343e-05	Less Abundant
Q0VC55	MAPRE3	20.6036	22.4134	23.3871	21.1109	0	0	0	0	0	21.8787	0	-21.8787	-3.85619e+06	1.27894e-13	Less Abundant
Q1JPI9	ERGIC3	22.2123	21.4057	22.5637	22.2379	0	0	0	0	0	22.1049	0	-22.1049	-4.51062e+06	0.000111894	Less Abundant
F1N1H5	MCM10	25.2662	27.7187	26.7177	25.1268	20.4886	0	0	0	0	26.2074	4.09772	-22.1097	-4.52551e+06	0.0017048	Less Abundant
A0A3Q1M5U3	MSI2	21.3143	22.776	22.3634	22.0368	0	0	0	0	0	22.1226	0	-22.1226	-4.56632e+06	1.52299e-15	Less Abundant
A5PKG6	UBE4A	21.6538	23.3474	22.0802	21.4736	0	0	0	0	0	22.1387	0	-22.1387	-4.61764e+06	7.12166e-15	Less Abundant
P19687	GUCY1A1	22.3417	23.6794	21.1135	21.4698	0	0	0	0	0	22.1511	0	-22.1511	-4.6574e+06	0.000337361	Less Abundant
E1BAD2	LOC509956	20.8087	19.787	20.554	27.5424	0	0	0	0	0	22.173	0	-22.173	-4.72877e+06	0.000131202	Less Abundant
Q0VCQ4	MRRF	23.1122	21.9461	23.1777	21.1083	0	0	0	0	0	22.3361	0	-22.3361	-5.29457e+06	8.44988e-05	Less Abundant
A0A3Q1LFL7	APAF1	21.9247	22.3021	23.8527	21.488	0	0	0	0	0	22.3919	0	-22.3919	-5.50341e+06	0.000184141	Less Abundant
A0A3Q1ML32	A0A3Q1ML32	21.9891	22.2445	23.3214	22.09	0	0	0	0	0	22.4112	0	-22.4112	-5.57772e+06	1.29999e-15	Less Abundant
A0A3Q1LRT4	A0A3Q1LRT4	22.052	24.3215	22.9273	21.0983	0	0	0	0	0	22.5998	0	-22.5998	-6.35635e+06	0.000471547	Less Abundant
Q32KU8	NUDCD2	21.2409	22.4095	23.671	23.2472	0	0	0	0	0	22.6422	0	-22.6422	-6.54593e+06	2.56692e-14	Less Abundant
Q148C4	PCP4	21.1029	26.0291	21.4686	22.1713	0	0	0	0	0	22.693	0	-22.693	-6.78053e+06	1.61059e-11	Less Abundant
A0A3Q1MEC9	TNPO2	22.2842	23.746	23.2457	22.1247	0	0	0	0	0	22.8501	0	-22.8501	-7.56101e+06	3.11316e-15	Less Abundant
Q3T090	TSR2	23.397	23.2374	23.2821	22.3714	0	0	0	0	0	23.072	0	-23.072	-8.81762e+06	3.75863e-16	Less Abundant
F6Q0C0	PCDH1	23.7315	22.5235	23.0052	23.0846	0	0	0	0	0	23.0862	0	-23.0862	-8.90502e+06	4.33898e-16	Less Abundant
Q3SZ94	ACP1	22.8325	24.0469	23.1338	22.3416	0	0	0	0	0	23.0887	0	-23.0887	-8.9204e+06	1.85705e-15	Less Abundant
F1MFP4	DNAJC28	22.645	23.2748	23.4091	23.1664	0	0	0	0	0	23.1238	0	-23.1238	-9.14041e+06	1.72098e-16	Less Abundant
Q2TBQ3	GAMT	22.299	25.6647	23.4301	22.1249	0	0	0	0	0	23.3797	0	-23.3797	-1.09142e+07	5.25886e-13	Less Abundant
A0A6B9SEA4	LAGE3	28.004	26.8467	27.4395	27.2994	20.0629	0	0	0	0	27.3974	4.01258	-23.3848	-1.0953e+07	0.00148592	Less Abundant
A0A3Q1ME46	A0A3Q1ME46	22.9768	24.1055	23.5584	23.8576	0	0	0	0	0	23.6246	0	-23.6246	-1.29334e+07	3.15457e-16	Less Abundant
A0A3Q1MAF2	A0A3Q1MAF2	23.4812	25.4418	24.2143	21.445	0	0	0	0	0	23.6456	0	-23.6456	-1.31228e+07	1.5433e-12	Less Abundant
A0A3Q1MMU8	ABR	23.2844	25.2536	24.0165	23.5432	0	0	0	0	0	24.0244	0	-24.0244	-1.70638e+07	3.50201e-15	Less Abundant
A0A452DHW7	CSN2	25.3267	24.4607	22.9391	23.453	0	0	0	0	0	24.0449	0	-24.0449	-1.73074e+07	9.00087e-05	Less Abundant
A0A6B9SCE5	A0A6B9SCE5	24.3458	24.855	25.5978	24.4866	0	0	0	0	0	24.8213	0	-24.8213	-2.96452e+07	2.90389e-16	Less Abundant
A0A3Q1MH98	DUSP28	24.8964	23.6626	24.2799	26.5393	0	0	0	0	0	24.8446	0	-24.8446	-3.01271e+07	2.67631e-14	Less Abundant
Q9TRQ0	Q9TRQ0	24.7879	26.35	25.4123	24.7687	0	0	0	0	0	25.3297	0	-25.3297	-4.21705e+07	1.68677e-15	Less Abundant
A2VE13	MAL2	25.7597	26.4942	27.9724	27.1735	0	0	0	0	0	26.85	0	-26.85	-1.2096e+08	9.64152e-05	Less Abundant
A0A6B9SE94	A0A6B9SE94	27.3715	27.5131	27.6946	26.8881	0	0	0	0	0	27.3668	0	-27.3668	-1.73075e+08	1.48363e-05	Less Abundant

## Sheet: DS6.7
Dataset S6.7. Differentially abundant proteins (DAP; P ≤ 0.05) identified in IVD/AI heifer uterine flush fluid (UFF) compared to IVP/ET heifer UFF.
Protein ID	Gene Name	"IVD 1"	"IVD 2"	"IVD 3"	"IVD 4"	"IVP 1"	"IVP 2"	"IVP 3"	"IVP 4"	"IVP 5"	IVD Mean	IVP Mean	"IVD_vs_IVP_Log2FC"	"IVD_vs_IVP_FoldChange"	"p.value.IVP_vs_IVD"
A0A3Q1MAF2	A0A3Q1MAF2	23.8114	24.1668	22.4763	22.7853	0	0	0	0	0	23.31	0	23.31	1.03991e+07	0.0448974	More Abundant
A0A3Q1LV47	A0A3Q1LV47	24.0097	25.9379	25.0022	24.7839	0	0	0	0	23.8979	24.9334	4.77957	20.1539	1.16658e+06	0.0143829	More Abundant
A0A3Q1M847	A0A3Q1M847	23.3471	23.2458	22.413	23.7497	21.4841	0	0	0	0	23.1889	4.29682	18.8921	486503	0.0362535	More Abundant
Q9MZ13	VDAC3	20.0709	21.4371	23.7857	22.3971	0	0	0	0	22.0502	21.9227	4.41004	17.5127	187001	0.0497683	More Abundant
P46168	DEFB10	20.7397	19.8024	23.6897	21.782	0	20.2728	0	0	0	21.5034	4.05456	17.4489	178909	0.0203082	More Abundant
A0A3Q1MLS1	A0A3Q1MLS1	19.9424	19.4654	20.5082	20.7603	20.4637	0	0	0	0	20.1691	4.09275	16.0763	69096.7	0.0240521	More Abundant
Q32KY6	DCTPP1	22.6137	21.8997	21.9263	21.9532	21.4974	0	0	0	20.2927	22.0982	8.35802	13.7402	13684	0.0156835	More Abundant
F1MMI7	MTMR2	21.7146	21.2867	21.1565	0	20.4798	0	0	0	0	16.0394	4.09597	11.9435	3938.61	0.0136929	More Abundant
A0A3Q1LRT4	MSRB1	21.3491	24.2431	0	0	0	0	0	0	0	11.398	0	11.398	2698.68	0.0347734	More Abundant
A0A3Q1NAH0	A0A3Q1NAH0	17.352	19.1643	19.1569	19.1095	0	0	18.9456	18.4235	0	18.6957	7.47381	11.2219	2388.44	0.0472017	More Abundant
F1MLI8	PODXL	0	18.6564	20.5529	20.4312	0	0	0	0	19.9644	14.9101	3.99289	10.9172	1933.82	0.01351	More Abundant
P19687	GUCY1A1	21.3358	21.7125	0	0	0	0	0	0	0	10.7621	0	10.7621	1736.63	0.0337128	More Abundant
P02662	CSN1S1	23.5513	23.1701	23.158	24.8682	22.8029	0	21.7785	23.1076	20.9896	23.6869	17.7357	5.95117	61.87	0.000503865	More Abundant
Q3SZK3	GHITM	21.4781	19.0173	24.7306	24.1374	22.0087	19.5041	0	19.6162	23.1578	22.3409	16.8574	5.48349	44.7397	0.0377904	More Abundant
Q1JPI9	ERGIC3	0	21.7743	0	0	0	0	0	0	0	5.44357	0	5.44357	43.5187	0.0010114	More Abundant
Q3MHE4	MSH2	0	0	20.1401	0	0	0	0	0	0	5.03503	0	5.03503	32.7864	0.0298322	More Abundant
F1N381	MERTK	22.2443	22.3397	22.7724	21.7992	0	21.7632	22.8271	23.4258	20.7115	22.2889	17.7455	4.54337	23.318	0.00750858	More Abundant
P15690	NDUFS1	20.0571	19.7533	21.528	21.5536	0	19.902	20.4825	20.5426	20.6264	20.723	16.3107	4.41231	21.293	0.00124373	More Abundant
E1BKX3	MYBBP1A	21.2104	22.1251	23.176	22.1745	22.248	22.2016	22.5642	22.6909	0	22.1715	17.941	4.23052	18.7721	0.0075484	More Abundant
A0A173FDG2	BoLA	23.2128	23.1414	25.0643	20.7235	19.1727	22.4977	23.5423	20.6152	18.6144	23.0355	20.8885	2.14705	4.42922	0.00783506	More Abundant
A0A3Q1M7L4	MICAL1	20.8298	20.0765	0	0	0	21.2069	21.1351	0	0	10.2266	8.4684	1.75818	3.38271	0.0171242	More Abundant
A0A3Q1LIS3	SPARCL1	0	20.6141	0	0	0	18.4601	0	0	0	5.15353	3.69201	1.46152	2.75399	0.0343192	More Abundant
A6QQN2	PTPN1	24.1047	24.6309	23.8366	24.5743	20.9869	22.9334	24.0315	23.4119	22.8663	24.2866	22.846	1.4406	2.71433	0.0314282	More Abundant
E1BCU8	ICOSLG	0	21.1118	0	0	20.8814	0	0	0	0	5.27796	4.17627	1.10169	2.14605	0.0129048	More Abundant
A0A3Q1LY17	TIMM9	23.6628	22.3891	22.9318	22.9479	21.6443	21.6841	22.8209	22.8416	20.5854	22.9829	21.9153	1.06762	2.09597	0.000370887	More Abundant
Q3T165	PHB1	26.2187	25.2935	28.1798	27.3094	25.5206	26.0472	25.9483	26.0403	25.6639	26.7504	25.8441	0.906281	-1.87421	0.0198344	More Abundant
Q5E994	CHMP1B	23.634	23.3275	24.1444	22.2528	23.1228	23.9312	22.5286	22.644	20.2316	23.3397	22.4916	0.84807	-1.80009	0.0197416	More Abundant
Q5E9D3	CHCHD3	21.4586	21.8314	24.7914	23.3158	22.8569	21.8687	22.3702	21.8271	21.1347	22.8493	22.0115	0.837767	-1.78728	0.00323874	More Abundant
Q3MHE6	SF3B4	25.9613	24.3388	25.1015	25.4831	23.1703	25.2914	25.2047	25.0349	23.4641	25.2212	24.4331	0.788104	-1.7268	0.0113401	More Abundant
F1N7C7	RHOD	27.2054	26.6988	26.5253	26.8927	25.9429	26.7638	26.3598	26.1987	24.9813	26.8306	26.0493	0.781236	-1.7186	0.0168249	More Abundant
A0A3Q1M485	CYB5R4	24.2915	25.166	23.7488	25	23.6202	24.8097	24.8669	24.0755	21.5251	24.5516	23.7795	0.772108	-1.70776	0.013698	More Abundant
Q3SZU5	SPCS3	22.4623	23.3971	23.6987	23.1519	19.4047	23.5104	24.0051	23.29	22.0067	23.1775	22.4434	0.734103	-1.66336	0.0453997	More Abundant
A0A3Q1MVL5	OGDH	27.5722	26.7893	28.0193	27.5763	26.5214	26.9493	27.4144	27.5599	25.6045	27.4893	26.8099	0.67939	-1.60146	0.00456723	More Abundant
E1BPA1	TBC1D4	25.4166	24.6693	23.9197	22.7356	22.7419	24.8981	24.7037	24.3302	21.4232	24.1853	23.6194	0.565891	-1.4803	0.00122682	More Abundant
F6RAG5	KIF5C	24.7881	24.2437	23.6492	24.002	21.4695	25.1726	25.3331	24.6079	21.4594	24.1707	23.6085	0.562212	-1.47653	0.000499766	More Abundant
E1BLT2	SLTM	25.878	24.7324	24.5083	24.8882	24.1109	25.6981	25.1608	25.0395	22.3206	25.0017	24.466	0.535736	-1.44968	4.66978e-13	More Abundant
A0JN69	MARCHF3	24.6857	24.1473	25.9723	22.413	25.256	22.7028	22.8619	24.5838	23.5858	24.3046	23.7981	0.506492	-1.42059	1.80702e-12	More Abundant
O62768	TXNRD1	28.1538	27.6357	28.3383	27.8487	27.0271	28.5105	28.711	27.7199	25.6571	27.9941	27.5251	0.468984	-1.38413	0.0437242	More Abundant
A0A3Q1MB29	ZFYVE9	21.9196	20.9025	21.0892	21.0141	19.9529	21.7201	21.9264	20.928	19.2982	21.2314	20.7651	0.466231	-1.3815	0.00187333	More Abundant
A0A3Q1LK61	RPS6KA1	25.3907	25.0642	24.2837	25.3136	23.974	24.6789	25.9112	24.9977	23.4009	25.0131	24.5925	0.420538	-1.33843	0.00854574	More Abundant
B5AAU5	IFNT	31.9853	30.7172	31.4969	31.575	32.8268	29.7757	30.2248	32.1627	30.2166	31.4436	31.0413	0.402276	-1.32159	0.00503135	More Abundant
A0A3Q1LTZ5	DLST	27.1012	26.2398	27.5631	26.643	26.689	26.2669	26.3982	27.3222	25.7956	26.8868	26.4944	0.392422	-1.3126	0.00689758	More Abundant
F1MZD5	DHRS4	27.5101	26.8671	28.1382	25.8749	26.5599	26.7675	27.6678	27.7302	24.9841	27.0976	26.7419	0.355693	-1.2796	0.000987224	More Abundant
A0A3Q1MK64	ARMC10	25.9279	25.4085	26.3413	25.5966	23.9645	26.2745	25.9279	26.2292	25.0127	25.8186	25.4817	0.336855	-1.263	0.0251454	More Abundant
O02741	ISG15	30.7569	29.4311	29.2664	28.9197	27.939	30.0731	30.6086	29.9349	27.7846	29.5935	29.268	0.325477	-1.25308	0.000812418	More Abundant
P68401	PAFAH1B2P68402	24.7452	24.4676	23.6797	24.4019	23.6349	25.2795	24.6696	23.8946	22.539	24.3236	24.0035	0.320094	-1.24841	0.0189577	More Abundant
P31783	CD8A	24.636	23.2701	22.8395	23.3489	22.3136	25.0181	24.4122	23.5219	20.787	23.5236	23.2106	0.313075	-1.24235	0.0310632	More Abundant
G5E5A8	FN1	30.3527	30.1632	31.377	30.9093	32.2546	30.0821	29.753	30.4932	29.4581	30.7005	30.4082	0.292337	-1.22462	0.0456624	More Abundant
F1N1D8	MINPP1	24.2657	23.7881	24.4886	23.9213	23.658	23.6064	23.6659	24.1615	24.034	24.116	23.8251	0.290817	-1.22333	0.0205017	More Abundant
A0A3Q1M3W4	RPS15	28.0933	27.6351	28.3153	27.2489	28.0328	27.6268	27.6179	28.4933	25.9324	27.8231	27.5407	0.28249	-1.21629	0.0465391	More Abundant
F1MD59	SLC12A3	22.2207	21.947	23.3568	24.2455	22.2834	22.4843	22.7208	23.4948	22.4347	22.9425	22.6836	0.25889	-1.19656	0.00673415	More Abundant
A6H768	GALK1	27.8845	28.0438	27.0177	27.5108	27.0812	28.2618	28.2959	27.7266	25.7283	27.6142	27.4188	0.1954	-1.14504	0.0187774	More Abundant
Q24JZ7	OXCT1	27.5918	27.032	27.9484	27.1323	27.2238	27.4266	28.0187	28.1711	25.4062	27.4261	27.2493	0.176854	-1.13042	0.000104866	More Abundant
P80425	FABP1	25.382	27.7106	26.1485	25.7168	28.3187	26.6469	25.6137	26.4076	23.3702	26.2395	26.0714	0.168044	-1.12353	0.00115634	More Abundant
O46499	PAG11	29.7605	29.1926	30.016	27.5782	30.0262	28.5558	28.3124	29.9625	28.0061	29.1368	28.9726	0.164253	-1.12059	0.00125946	More Abundant
Q9N0T5	EIF4E	26.567	26.3497	25.5574	26.0815	25.7152	27.5195	27.2169	26.5309	22.9982	26.1389	25.9961	0.142755	-1.10401	0.00920884	More Abundant
Q17QR2	STAMBP	26.8375	26.2145	26.3019	26.3545	26.052	27.2417	26.8984	26.8878	24.4963	26.4271	26.3153	0.111871	-1.08063	0.000206666	More Abundant
A0A3Q1LMV3	CPT1A	26.0074	25.3662	26.8576	25.4253	25.1587	26.2492	26.7568	26.3535	24.5017	25.9141	25.804	0.110144	-1.07934	0.0207829	More Abundant
Q2HJ81	TUBB6	20.2964	22.6656	20.4512	21.5768	19.807	21.5026	22.4341	20.3428	21.6081	21.2475	21.1389	0.108583	-1.07817	0.00128991	More Abundant
F1MUZ9	HSPD1	31.2626	30.608	31.2707	30.2653	31.4876	30.7921	30.6179	31.7233	29.1122	30.8516	30.7466	0.10504	-1.07552	0.000812339	More Abundant
G3MWG4	IARS2	25.6268	26.0097	26.0888	25.0306	26.6702	25.6075	25.8704	26.2747	23.6114	25.689	25.6068	0.0821319	-1.05858	0.00355041	More Abundant
A0A452DHY7	PCYT2	27.3935	27.3633	26.268	25.3306	26.4212	27.4282	27.0633	26.8859	24.7381	26.5889	26.5073	0.0815067	-1.05812	0.00102734	More Abundant
E1B9H4	PKDCC	22.3203	21.0606	22.717	22.4432	20.6753	22.1119	22.2419	22.6613	22.6828	22.1353	22.0747	0.0606084	-1.04291	0.0121167	More Abundant
Q5E9I4	MGAT1	24.624	25.8014	27.475	28.6229	28.0141	25.6531	25.4499	26.4994	27.2493	26.6308	26.5732	0.0576463	-1.04077	0.00709336	More Abundant
A0A3Q1N3K3	STK26	25.8203	25.1875	25.3708	24.4508	24.6719	25.4112	25.6507	25.3844	24.6672	25.2073	25.1571	0.0502542	-1.03545	0.0389432	More Abundant
A0A452DIC8	RBM8A	28.4062	28.1268	29.3728	28.8042	28.6794	28.338	28.3111	29.3321	28.5271	28.6775	28.6375	0.039964	-1.02809	0.00211502	More Abundant
F2FB38	MUC16	30.338	29.2541	31.5244	30.7936	30.8487	30.6909	29.5259	30.192	31.0369	30.4775	30.4589	0.018644	-1.01301	0.0153142	More Abundant
O02691	HSD17B10	28.5106	27.9187	28.7296	28.0249	28.3314	28.3022	28.9782	29.063	26.7754	28.2959	28.2901	0.00589758	-1.0041	0.00125589	More Abundant
Q2HJ65	H2AFY	28.3001	27.4984	28.0691	27.5325	27.5545	28.1083	28.046	28.6934	26.9726	27.85	27.8749	-0.0249356	-1.01743	0.000248135	Less Abundant
A7MB45	ACSS3	26.9528	26.376	27.6443	27.5324	26.5039	27.4998	27.9095	27.8853	26.023	27.1263	27.1643	-0.0379535	-1.02666	0.000113858	Less Abundant
E1B725	GLA	25.7209	25.292	27.0345	26.9648	26.6951	26.0559	25.5818	27.117	26.2499	26.2531	26.3399	-0.0868857	-1.06208	0.00756293	Less Abundant
P07857	SCP2	27.0523	25.851	27.0892	26.8524	26.2346	27.4319	27.8423	27.4845	25.1489	26.7112	26.8284	-0.117191	-1.08462	0.00604737	Less Abundant
A0A452DJ91	TST	28.3574	27.4933	28.4022	28.4884	28.2976	28.3302	29.1484	28.8831	26.9897	28.1853	28.3298	-0.144485	-1.10534	0.0438318	Less Abundant
E1B970	GOLGA3	26.1584	25.9145	25.7497	25.8538	26.3875	27.4008	26.9136	26.2215	23.4385	25.9191	26.0724	-0.153279	-1.11209	0.00774771	Less Abundant
A0A3Q1MBW9	COMMD7	24.7742	24.4261	23.9077	24.2303	23.8801	25.7932	25.3928	25.1429	22.4354	24.3346	24.5289	-0.194303	-1.14417	0.0331967	Less Abundant
F1MWF8	SDE2	21.6825	21.2331	21.4298	22.0266	20.5246	23.2849	22.9374	22.1238	20.1881	21.593	21.8118	-0.218753	-1.16373	0.0321058	Less Abundant
A5PJZ1	SLC25A24	24.3902	23.6408	26.3665	25.7597	24.5508	26.2607	26.2639	25.2282	24.0611	25.0393	25.2729	-0.233647	-1.1758	0.0307792	Less Abundant
Q3SX32	M6PRBP1	27.177	26.932	26.3558	25.2241	25.5512	27.2326	26.9826	28.0267	25.5718	26.4223	26.673	-0.250714	-1.1898	0.0232159	Less Abundant
A0A3Q1MAR0	KIF1A	25.7316	26.7964	25.768	25.6634	27.5119	26.1542	26.4935	27.0287	24.0456	25.9898	26.2468	-0.256967	-1.19496	0.0199048	Less Abundant
Q3SWX1	CNPY4	22.3094	22.5192	25.2822	21.9212	24.2784	23.6269	23.333	22.8326	22.4287	23.008	23.2999	-0.291924	-1.22427	0.00102864	Less Abundant
Q1LZB6	CAPRIN1	27.2888	26.5768	26.2031	26.8332	26.1442	28.0333	27.7853	27.647	25.732	26.7255	27.0683	-0.342867	-1.26827	0.0487422	Less Abundant
Q2TA08	BAG5	21.7721	21.3371	21.4284	20.9952	20.758	22.1852	22.4389	22.0389	21.3012	21.3832	21.7444	-0.36123	-1.28452	0.0206195	Less Abundant
Q29448	HMGCL	23.0653	22.255	24.3218	23.4365	23.5075	23.5112	24.1587	24.5973	22.7273	23.2697	23.7004	-0.430754	-1.34794	0.0131784	Less Abundant
E1BJ08	E1BJ08	25.3202	25.8312	25.8664	26.4593	26.3619	27.0425	26.4126	27.5089	24.4335	25.8693	26.3519	-0.482613	-1.39727	0.0203651	Less Abundant
Q2KHZ4	CHCHD4	22.8365	22.2982	22.9699	22.0532	22.6469	23.278	23.6744	23.9078	21.9065	22.5394	23.0827	-0.543276	-1.45728	1.59329e-14	Less Abundant
A0A452DJK1	PPIF	21.0559	20.42	21.4325	20.9248	21.2541	21.4974	21.9799	22.874	20.0692	20.9583	21.5349	-0.576599	-1.49133	0.00101893	Less Abundant
Q05443	LUM	27.6173	28.9855	26.8409	28.1629	28.3468	28.9161	28.5214	28.8921	28.6145	27.9016	28.6582	-0.756514	-1.6894	0.0391912	Less Abundant
A0A3Q1LMZ8	SEPTIN6	19.2191	19.4114	18.5971	20.0291	18.9757	21.7848	20.1981	20.0795	19.4366	19.3142	20.0949	-0.780781	-1.71806	0.000101267	Less Abundant
F1N4N7	CACHD1	19.5253	20.3669	21.856	21.5892	20.3546	23.0816	20.0459	23.8545	21.2709	20.8344	21.7215	-0.887141	-1.84951	0.000621334	Less Abundant
F1MF97	NID2	24.4701	23.8959	25.2451	23.0822	25.7335	25.98	24.0869	26.4951	23.1524	24.1733	25.0896	-0.916225	-1.88717	0.0150998	Less Abundant
A0A3Q1M864	GAB2	24.588	20.3408	24.0724	23.0132	24.1281	24.709	25.3714	25.1815	22.8632	23.0036	24.4506	-1.44704	-2.72648	0.0198347	Less Abundant
A6QL68	CLYBL	22.2684	20.9769	22.1878	20.0015	25.1037	21.2958	23.0037	23.5201	21.6378	21.3587	22.9122	-1.55352	-2.93532	0.0226881	Less Abundant
A4FUZ7	LYPD3	21.88	20.0804	22.6352	22.1938	25.1788	21.9521	21.9166	24.7683	24.0686	21.6974	23.5769	-1.87954	-3.67957	0.0364614	Less Abundant
F1MNV8	FKBP15	19.5205	21.8729	24.3578	21.0284	25.2936	24.3829	23.9173	23.486	21.8847	21.6949	23.7929	-2.09801	-4.28119	0.0187184	Less Abundant
A0A3Q1MQ27	CEACAM1	20.607	0	0	0	0	0	0	20.2362	18.9213	5.15175	7.83151	-2.67976	-6.4075	0.0114162	Less Abundant
Q1RMM1	ZC3H15	25.5221	24.6965	24.1739	23.8824	25.0219	29.9585	29.7424	29.5199	26.5106	24.5687	28.1507	-3.58193	-11.9748	0.0302489	Less Abundant
P42026	NDUFS7	22.2372	0	22.6526	22.2471	20.1984	21.6164	21.9325	21.3764	20.8565	16.7842	21.1961	-4.41184	-21.2862	0.0471522	Less Abundant
P40682	ATP6AP1	0	0	0	0	25.2042	0	0	0	0	0	5.04084	-5.04084	-32.9189	0.00816482	Less Abundant
Q1RMW9	GOLPH3	21.3458	0	20.6302	21.1234	20.8933	22.0634	21.0371	21.8947	18.9932	15.7748	20.9764	-5.20151	-36.7968	0.0314398	Less Abundant
F1MLQ1	LOC524236	23.4531	22.6302	21.844	0	22.2447	21.8657	22.6905	24.1713	21.8241	16.9818	22.5593	-5.57745	-47.7506	0.046389	Less Abundant
Q32LI4	CSNK1A1	21.8974	21.4193	20.7533	0	20.4922	21.8784	22.7413	22.5821	21.001	16.0175	21.739	-5.7215	-52.7648	0.00676184	Less Abundant
A0A3Q1M6P1	GALNT10	0	0	0	0	0	0	20.8628	0	20.7319	0	8.31895	-8.31895	-319.339	0.0409556	Less Abundant
A0A3Q1MDA8	A0A3Q1MDA8	0	0	19.9915	20.0276	19.5422	18.8292	17.9668	20.3888	20.676	10.0048	19.4806	-9.47583	-712.047	0.0203591	Less Abundant
E1BCA5	SERPINI1	0	0	23.8429	23.2512	22.4522	21.0068	21.1737	22.4099	22.0673	11.7735	21.822	-10.0485	-1058.97	0.0201544	Less Abundant
Q32L30	TEX264	0	0	19.5576	0	0	18.9109	20.4458	19.8791	16.2955	4.88941	15.1063	-10.2169	-1190.11	0.0138248	Less Abundant
A0A6B9SE53	TTC39A	0	20.9965	20.8479	0	21.6868	19.5881	20.6002	22.5139	19.4772	10.4611	20.7732	-10.3121	-1271.33	0.0216292	Less Abundant
A0A3Q1NNC9	A0A3Q1NNC9	23.1342	23.055	0	0	22.2237	23.8559	21.1456	22.5791	20.1927	11.5473	21.9994	-10.4521	-1400.84	0.00774615	Less Abundant
E1BB33	HJURP	0	0	19.6919	0	20.9476	19.9216	0	21.56	17.6083	4.92298	16.0075	-11.0845	-2171.55	0.0105653	Less Abundant
G3MZA1	ARHGEF40	0	0	0	0	0	18.431	19.8179	0	21.2274	0	11.8953	-11.8953	-3809.15	0.0239202	Less Abundant
A0A3Q1LKA4	ECPAS	22.4843	21.9001	0	0	19.1069	26.6624	26.1595	26.123	23.4337	11.0961	24.2971	-13.201	-9416.54	0.0227844	Less Abundant
A7YWP6	COMMD2	0	0	0	20.7393	0	24.1504	23.7306	23.7108	22.6758	5.18484	18.8535	-13.6687	-13022.1	0.00383185	Less Abundant
E1BBA9	OGFOD2	0	0	0	0	0	21.9911	22.2318	22.1272	19.6978	0	17.2096	-17.2096	-151565	0.0349152	Less Abundant
A0A3Q1MQR5	TNPO3	0	0	0	0	21.1093	21.3636	21.6316	21.9571	0	0	17.2123	-17.2123	-151853	0.0108461	Less Abundant
F1MJ55	CSNK2A2	0	0	0	0	0	23.0872	22.3208	23.3814	20.0803	0	17.7739	-17.7739	-224124	0.0301722	Less Abundant
